# Supplementary material for: A CRISPR platform for targeted in vivo screens identifies Toxoplasma gondii virulence factors in mice
Source: Nat Commun. 2019 Sep 3;10:3963. doi: 10.1038/s41467-019-11855-w (PMC6722137; doi:10.1038/s41467-019-11855-w)
Supplement: Supplementary file 4 — Supplementary Data 1 [file 41467_2019_11855_MOESM4_ESM.xlsx]

## Sheet: Summary
Tab title	Criteria dropped	Number of genes
Passed 8	none	5879
Passed 7	target non-template strand	625
Passed 6	Either G at -4 (from PAM) ; G/A at -2 (from PAM) ; G/A at -1 (from PAM)	53
Passed 5	Intermediate GC content (between 40 and 80%)	107
Passed 5 50% 4bp	4 bp overlap between gRNA allowed	130
Passed 5 60% 4bp	up to 60% gene, 4 bp overlap between gRNA allowed	389
Passed 5 60% 4bp 4 gRNA	up to 60% gene, 4 bp overlap between gRNA allowed, 4gRNA	211
Passed 5 60% 4bp 3 gRNA	up to 60% gene, 4 bp overlap between gRNA allowed, 3gRNA	222
		7616
	Total genes with 5 gRNA	7183
	Total genes with 4 gRNA	211
	Total genes with 3 gRNA	222

## Sheet: All gRNA
Gene Name	gRNA_ID	gRNA Sequence (with homology arms to pCAS9-T2A-HXGPRT)	Gene Length	Gene Orientation	sgRNA Start Relative to Gene	sgRNA Stop Relative to Gene	Gene total Exons	Exon targetted by Guide Relative to Chromosome
TGME49_081390	TGME49_081390_64_1091	GTAAATGGGGATGTCAAGTTgctttcggatgaacctacgcGTTTAAGAGCTATGCTGGAA	6637	F	1016	1039	5	1
TGME49_081390	TGME49_081390_21_2182	GTAAATGGGGATGTCAAGTTgtcctccgcaccgaacgcacGTTTAAGAGCTATGCTGGAA	6637	F	1813	1836	5	1
TGME49_081390	TGME49_081390_55_2182	GTAAATGGGGATGTCAAGTTgttagcaaagtttcgcctgcGTTTAAGAGCTATGCTGGAA	6637	F	2062	2085	5	1
TGME49_081390	TGME49_081390_92_0	GTAAATGGGGATGTCAAGTTgagggagagaagggaatgacGTTTAAGAGCTATGCTGGAA	6637	F	294	317	5	1
TGME49_081390	TGME49_081390_97_2182	GTAAATGGGGATGTCAAGTTggtttgtgtggggactgtcgGTTTAAGAGCTATGCTGGAA	6637	F	2330	2353	5	1
TGME49_042740	TGME49_042740_21_548	GTAAATGGGGATGTCAAGTTgtccttggaagacttgctggGTTTAAGAGCTATGCTGGAA	647	F	194	217	1	1
TGME49_042740	TGME49_042740_7_548	GTAAATGGGGATGTCAAGTTgtcaccctctttgagttccaGTTTAAGAGCTATGCTGGAA	647	F	79	102	1	1
TGME49_042740	TGME49_042740_27_548	GTAAATGGGGATGTCAAGTTgcgggctcgcattgaaccgaGTTTAAGAGCTATGCTGGAA	647	F	221	244	1	1
TGME49_042740	TGME49_042740_15_548	GTAAATGGGGATGTCAAGTTgttgtgcgcttctgaatgcgGTTTAAGAGCTATGCTGGAA	647	F	127	150	1	1
TGME49_042740	TGME49_042740_34_548	GTAAATGGGGATGTCAAGTTgagtcatcggccgaagcggaGTTTAAGAGCTATGCTGGAA	647	F	297	320	1	1
TGME49_092220	TGME49_092220_9_786	GTAAATGGGGATGTCAAGTTggcgtggagagcgcgttgcaGTTTAAGAGCTATGCTGGAA	7138	F	358	381	11	1
TGME49_092220	TGME49_092220_2_786	GTAAATGGGGATGTCAAGTTgcggcgtctgcagtcgtcgcGTTTAAGAGCTATGCTGGAA	7138	F	294	317	11	1
TGME49_092220	TGME49_092220_10_524	GTAAATGGGGATGTCAAGTTgcaacgaggagcagagtgtgGTTTAAGAGCTATGCTGGAA	7138	F	192	215	11	1
TGME49_092220	TGME49_092220_13_524	GTAAATGGGGATGTCAAGTTggccgggatcggagttccagGTTTAAGAGCTATGCTGGAA	7138	F	224	247	11	1
TGME49_092220	TGME49_092220_7_524	GTAAATGGGGATGTCAAGTTgccctgccgcagctgttcgaGTTTAAGAGCTATGCTGGAA	7138	F	97	120	11	1
TGME49_025020	TGME49_025020_4_3885	GTAAATGGGGATGTCAAGTTgacaaacagcgcaggggtcgGTTTAAGAGCTATGCTGGAA	4444	R	988	1011	4	1
TGME49_025020	TGME49_025020_63_3885	GTAAATGGGGATGTCAAGTTgcggcgcgaactggtacactGTTTAAGAGCTATGCTGGAA	4444	R	398	421	4	1
TGME49_025020	TGME49_025020_89_3108	GTAAATGGGGATGTCAAGTTgccggcactcgcacatgacgGTTTAAGAGCTATGCTGGAA	4444	R	1091	1114	4	1
TGME49_025020	TGME49_025020_43_3108	GTAAATGGGGATGTCAAGTTggaatcacgagtgggtcgtcGTTTAAGAGCTATGCTGGAA	4444	R	1482	1505	4	1
TGME49_025020	TGME49_025020_21_4662	GTAAATGGGGATGTCAAGTTggtccagttgaagttcgcttGTTTAAGAGCTATGCTGGAA	4444	R	105	128	4	1
TGME49_111920	TGME49_111920_94_0	GTAAATGGGGATGTCAAGTTgtccaggaagcagcgagcgaGTTTAAGAGCTATGCTGGAA	5704	F	405	428	3	1
TGME49_111920	TGME49_111920_90_957	GTAAATGGGGATGTCAAGTTgagtcgctcccgggagacgaGTTTAAGAGCTATGCTGGAA	5704	F	1231	1254	3	1
TGME49_111920	TGME49_111920_51_957	GTAAATGGGGATGTCAAGTTgggcctcggacgccgaagcgGTTTAAGAGCTATGCTGGAA	5704	F	923	946	3	1
TGME49_111920	TGME49_111920_104_957	GTAAATGGGGATGTCAAGTTgcccgccccaggggtctgcgGTTTAAGAGCTATGCTGGAA	5704	F	1333	1356	3	1
TGME49_111920	TGME49_111920_43_957	GTAAATGGGGATGTCAAGTTgaggcatgcacggagcggggGTTTAAGAGCTATGCTGGAA	5704	F	895	918	3	1
TGME49_116250	TGME49_116250_31_2324	GTAAATGGGGATGTCAAGTTgcacgccctggtgctggacgGTTTAAGAGCTATGCTGGAA	3069	R	428	451	1	1
TGME49_116250	TGME49_116250_22_2324	GTAAATGGGGATGTCAAGTTggtctgcaacgcaccctttgGTTTAAGAGCTATGCTGGAA	3069	R	527	550	1	1
TGME49_116250	TGME49_116250_62_2324	GTAAATGGGGATGTCAAGTTgcctgagttgtgccttcgagGTTTAAGAGCTATGCTGGAA	3069	R	150	173	1	1
TGME49_116250	TGME49_116250_41_2324	GTAAATGGGGATGTCAAGTTgtccaaaagcacgtcgtacgGTTTAAGAGCTATGCTGGAA	3069	R	304	327	1	1
TGME49_116250	TGME49_116250_39_2324	GTAAATGGGGATGTCAAGTTgaggcgacgacgcagttttgGTTTAAGAGCTATGCTGGAA	3069	R	339	362	1	1
TGME49_012770	TGME49_012770_30_5005	GTAAATGGGGATGTCAAGTTgaggcaacgggatgacagggGTTTAAGAGCTATGCTGGAA	6007	R	932	955	8	1
TGME49_012770	TGME49_012770_107_5005	GTAAATGGGGATGTCAAGTTgaaacggttcctcctttgcaGTTTAAGAGCTATGCTGGAA	6007	R	284	307	8	1
TGME49_012770	TGME49_012770_16_5005	GTAAATGGGGATGTCAAGTTgggctgaggccaccaacagtGTTTAAGAGCTATGCTGGAA	6007	R	1014	1037	8	1
TGME49_012770	TGME49_012770_20_5005	GTAAATGGGGATGTCAAGTTgcccattgctgcgcatcaagGTTTAAGAGCTATGCTGGAA	6007	R	984	1007	8	1
TGME49_012770	TGME49_012770_93_5005	GTAAATGGGGATGTCAAGTTgatttgagtgacattaccgcGTTTAAGAGCTATGCTGGAA	6007	R	388	411	8	1
TGME49_073470	TGME49_073470_2_916	GTAAATGGGGATGTCAAGTTgcctccatcgtcggtactgcGTTTAAGAGCTATGCTGGAA	5412	F	431	454	10	1
TGME49_073470	TGME49_073470_79_0	GTAAATGGGGATGTCAAGTTgggctcttcgtctttgtgccGTTTAAGAGCTATGCTGGAA	5412	F	257	280	10	1
TGME49_073470	TGME49_073470_74_0	GTAAATGGGGATGTCAAGTTggctcgacgtttcacaatggGTTTAAGAGCTATGCTGGAA	5412	F	205	228	10	1
TGME49_073470	TGME49_073470_67_0	GTAAATGGGGATGTCAAGTTgggcatcagctaaatgctgaGTTTAAGAGCTATGCTGGAA	5412	F	155	178	10	1
TGME49_073470	TGME49_073470_53_916	GTAAATGGGGATGTCAAGTTgtcgctgttcctccctgtcaGTTTAAGAGCTATGCTGGAA	5412	F	957	980	10	2
TGME49_116190	TGME49_116190_38_397	GTAAATGGGGATGTCAAGTTgtcaagcgcattgtagtcgtGTTTAAGAGCTATGCTGGAA	1385	F	172	195	3	1
TGME49_116190	TGME49_116190_27_397	GTAAATGGGGATGTCAAGTTgcgaagttcctgggatgaagGTTTAAGAGCTATGCTGGAA	1385	F	99	122	3	1
TGME49_116190	TGME49_116190_1_794	GTAAATGGGGATGTCAAGTTgagtcgcgtggtgcttgtcaGTTTAAGAGCTATGCTGGAA	1385	F	227	250	3	1
TGME49_116190	TGME49_116190_31_794	GTAAATGGGGATGTCAAGTTggggcagcgttgttgaaagtGTTTAAGAGCTATGCTGGAA	1385	F	565	588	3	2
TGME49_116190	TGME49_116190_8_1191	GTAAATGGGGATGTCAAGTTggttccttcacgagccccgtGTTTAAGAGCTATGCTGGAA	1385	F	643	666	3	2
TGME49_040240	TGME49_040240_4_915	GTAAATGGGGATGTCAAGTTgccacagacgatgaggacatGTTTAAGAGCTATGCTGGAA	8471	F	466	489	9	1
TGME49_040240	TGME49_040240_8_610	GTAAATGGGGATGTCAAGTTgtctggagtcgtctgtcctgGTTTAAGAGCTATGCTGGAA	8471	F	205	228	9	1
TGME49_040240	TGME49_040240_21_610	GTAAATGGGGATGTCAAGTTgtgccgcccgctgtcaatgaGTTTAAGAGCTATGCTGGAA	8471	F	276	299	9	1
TGME49_040240	TGME49_040240_12_610	GTAAATGGGGATGTCAAGTTggcctatctttcggcgtgttGTTTAAGAGCTATGCTGGAA	8471	F	231	254	9	1
TGME49_040240	TGME49_040240_27_610	GTAAATGGGGATGTCAAGTTgtggtgtcgcggctccaaacGTTTAAGAGCTATGCTGGAA	8471	F	342	365	9	1
TGME49_011430	TGME49_011430_64_0	GTAAATGGGGATGTCAAGTTgctaggcacgctgctcgatgGTTTAAGAGCTATGCTGGAA	4566	F	127	150	5	1
TGME49_011430	TGME49_011430_77_0	GTAAATGGGGATGTCAAGTTggaagtccttcggttccgttGTTTAAGAGCTATGCTGGAA	4566	F	266	289	5	1
TGME49_011430	TGME49_011430_71_0	GTAAATGGGGATGTCAAGTTggctcctcatcaatcacttgGTTTAAGAGCTATGCTGGAA	4566	F	198	221	5	1
TGME49_011430	TGME49_011430_69_0	GTAAATGGGGATGTCAAGTTgaatatccgactgtttacgaGTTTAAGAGCTATGCTGGAA	4566	F	170	193	5	1
TGME49_011430	TGME49_011430_23_1590	GTAAATGGGGATGTCAAGTTggacagactcgccgaagaacGTTTAAGAGCTATGCTGGAA	4566	F	1347	1370	5	2
TGME49_013330	TGME49_013330_36_918	GTAAATGGGGATGTCAAGTTgaagaagatgcacagacgagGTTTAAGAGCTATGCTGGAA	5427	F	717	740	3	1
TGME49_013330	TGME49_013330_38_1836	GTAAATGGGGATGTCAAGTTgctcgccgactcgcgagtgcGTTTAAGAGCTATGCTGGAA	5427	F	1659	1682	3	1
TGME49_013330	TGME49_013330_15_1836	GTAAATGGGGATGTCAAGTTgacatttcgaggcctttcgcGTTTAAGAGCTATGCTGGAA	5427	F	1464	1487	3	1
TGME49_013330	TGME49_013330_3_918	GTAAATGGGGATGTCAAGTTgctccgcatcgccagagccgGTTTAAGAGCTATGCTGGAA	5427	F	434	457	3	1
TGME49_013330	TGME49_013330_86_918	GTAAATGGGGATGTCAAGTTgagagacacacgtcgaagccGTTTAAGAGCTATGCTGGAA	5427	F	1070	1093	3	1
TGME49_095380	TGME49_095380_28_11088	GTAAATGGGGATGTCAAGTTgaacgacactgcaccccagaGTTTAAGAGCTATGCTGGAA	11299	R	385	408	10	1
TGME49_095380	TGME49_095380_25_10296	GTAAATGGGGATGTCAAGTTgaggctgtctccagaggctcGTTTAAGAGCTATGCTGGAA	11299	R	1222	1245	10	1
TGME49_095380	TGME49_095380_6_10692	GTAAATGGGGATGTCAAGTTgctcaaccagtcctcgagaaGTTTAAGAGCTATGCTGGAA	11299	R	1018	1041	10	1
TGME49_095380	TGME49_095380_26_10692	GTAAATGGGGATGTCAAGTTggattcgaccgcgctggagtGTTTAAGAGCTATGCTGGAA	11299	R	811	834	10	1
TGME49_095380	TGME49_095380_28_11484	GTAAATGGGGATGTCAAGTTggagcatatcctcggccctgGTTTAAGAGCTATGCTGGAA	11299	R	81	104	10	1
TGME49_021480	TGME49_021480_31_3952	GTAAATGGGGATGTCAAGTTgcttcctagcgagggctgcaGTTTAAGAGCTATGCTGGAA	5919	R	349	372	5	1
TGME49_021480	TGME49_021480_44_3952	GTAAATGGGGATGTCAAGTTgagccgtgaccacgcagaaaGTTTAAGAGCTATGCTGGAA	5919	R	242	265	5	1
TGME49_021480	TGME49_021480_57_3952	GTAAATGGGGATGTCAAGTTgcgaaccccccagtttcgtaGTTTAAGAGCTATGCTGGAA	5919	R	125	148	5	1
TGME49_021480	TGME49_021480_50_3952	GTAAATGGGGATGTCAAGTTgtcggtggatccccgcagtcGTTTAAGAGCTATGCTGGAA	5919	R	155	178	5	1
TGME49_021480	TGME49_021480_40_3952	GTAAATGGGGATGTCAAGTTgcatcagctacaggttgtcgGTTTAAGAGCTATGCTGGAA	5919	R	276	299	5	1
TGME49_113930	TGME49_113930_8_1308	GTAAATGGGGATGTCAAGTTggagtcgaggaaacccatgaGTTTAAGAGCTATGCTGGAA	9143	F	878	901	16	2
TGME49_113930	TGME49_113930_6_2289	GTAAATGGGGATGTCAAGTTgcgccgccgccgtcagacgaGTTTAAGAGCTATGCTGGAA	9143	F	1830	1853	16	4
TGME49_113930	TGME49_113930_1_2289	GTAAATGGGGATGTCAAGTTgatccggcaacttcaccacgGTTTAAGAGCTATGCTGGAA	9143	F	1799	1822	16	4
TGME49_113930	TGME49_113930_21_1635	GTAAATGGGGATGTCAAGTTggaaaacaatgcagctctgcGTTTAAGAGCTATGCTGGAA	9143	F	1298	1321	16	3
TGME49_113930	TGME49_113930_1_3270	GTAAATGGGGATGTCAAGTTggagaacgaggaagccgatgGTTTAAGAGCTATGCTGGAA	9143	F	2780	2803	16	5
TGME49_030630	TGME49_030630_23_1503	GTAAATGGGGATGTCAAGTTgttgaccagtgctttactgaGTTTAAGAGCTATGCTGGAA	2509	F	1030	1053	3	1
TGME49_030630	TGME49_030630_59_1002	GTAAATGGGGATGTCAAGTTgaccctggaaaagaccagacGTTTAAGAGCTATGCTGGAA	2509	F	806	829	3	1
TGME49_030630	TGME49_030630_34_1503	GTAAATGGGGATGTCAAGTTgcgtggctgggctgggctcaGTTTAAGAGCTATGCTGGAA	2509	F	1096	1119	3	1
TGME49_030630	TGME49_030630_25_1002	GTAAATGGGGATGTCAAGTTgctgtctgtttcttccccgaGTTTAAGAGCTATGCTGGAA	2509	F	563	586	3	1
TGME49_030630	TGME49_030630_52_1002	GTAAATGGGGATGTCAAGTTgcccctcgcaatcgatccacGTTTAAGAGCTATGCTGGAA	2509	F	757	780	3	1
TGME49_032100	TGME49_032100_15_2776	GTAAATGGGGATGTCAAGTTgagtttcgtggatggggggaGTTTAAGAGCTATGCTGGAA	3857	R	1409	1432	1	1
TGME49_032100	TGME49_032100_40_2082	GTAAATGGGGATGTCAAGTTgttctcccactgtgtgtagaGTTTAAGAGCTATGCTGGAA	3857	R	1828	1851	1	1
TGME49_032100	TGME49_032100_59_2776	GTAAATGGGGATGTCAAGTTgtcgatggtctgtgtccaccGTTTAAGAGCTATGCTGGAA	3857	R	885	908	1	1
TGME49_032100	TGME49_032100_54_2082	GTAAATGGGGATGTCAAGTTgtcgagtgacacggtcgcgaGTTTAAGAGCTATGCTGGAA	3857	R	1714	1737	1	1
TGME49_032100	TGME49_032100_1_3470	GTAAATGGGGATGTCAAGTTgagcaccgccatacgcatgcGTTTAAGAGCTATGCTGGAA	3857	R	851	874	1	1
TGME49_095990	TGME49_095990_32_555	GTAAATGGGGATGTCAAGTTgcgaccgcactgtccgatgtGTTTAAGAGCTATGCTGGAA	2885	F	260	283	4	1
TGME49_095990	TGME49_095990_20_555	GTAAATGGGGATGTCAAGTTgccgagtattctccggtgaaGTTTAAGAGCTATGCTGGAA	2885	F	146	169	4	1
TGME49_095990	TGME49_095990_12_555	GTAAATGGGGATGTCAAGTTgttgggtatctcatttgattGTTTAAGAGCTATGCTGGAA	2885	F	97	120	4	1
TGME49_095990	TGME49_095990_39_555	GTAAATGGGGATGTCAAGTTgcgggctaaagcgccgctgaGTTTAAGAGCTATGCTGGAA	2885	F	332	355	4	1
TGME49_095990	TGME49_095990_15_555	GTAAATGGGGATGTCAAGTTgggatatgctgctctcgactGTTTAAGAGCTATGCTGGAA	2885	F	121	144	4	1
TGME49_047510	TGME49_047510_76_0	GTAAATGGGGATGTCAAGTTgactctccgagttccgggatGTTTAAGAGCTATGCTGGAA	4516	F	111	134	8	1
TGME49_047510	TGME49_047510_59_788	GTAAATGGGGATGTCAAGTTgttcctcgccctgcacgttcGTTTAAGAGCTATGCTGGAA	4516	F	840	863	8	2
TGME49_047510	TGME49_047510_54_788	GTAAATGGGGATGTCAAGTTgccggctgcacccaagatatGTTTAAGAGCTATGCTGGAA	4516	F	815	838	8	2
TGME49_047510	TGME49_047510_20_1576	GTAAATGGGGATGTCAAGTTgaataccgcacacgacttcgGTTTAAGAGCTATGCTGGAA	4516	F	1369	1392	8	3
TGME49_047510	TGME49_047510_15_2364	GTAAATGGGGATGTCAAGTTggatccgtagaggacataacGTTTAAGAGCTATGCTGGAA	4516	F	1934	1957	8	4
TGME49_025260	TGME49_025260_39_786	GTAAATGGGGATGTCAAGTTgctcgcggttatccggaaagGTTTAAGAGCTATGCTGGAA	11186	F	569	592	12	1
TGME49_025260	TGME49_025260_33_786	GTAAATGGGGATGTCAAGTTgctctttaaagtagcgcggcGTTTAAGAGCTATGCTGGAA	11186	F	530	553	12	1
TGME49_025260	TGME49_025260_0_786	GTAAATGGGGATGTCAAGTTgggcgtagcagacacagcgcGTTTAAGAGCTATGCTGGAA	11186	F	314	337	12	1
TGME49_025260	TGME49_025260_35_1179	GTAAATGGGGATGTCAAGTTgttcccctggtggtggcaacGTTTAAGAGCTATGCTGGAA	11186	F	954	977	12	1
TGME49_025260	TGME49_025260_29_1179	GTAAATGGGGATGTCAAGTTgatgtcgttgtcgaaaagcgGTTTAAGAGCTATGCTGGAA	11186	F	922	945	12	1
TGME49_010750	TGME49_010750_47_1371	GTAAATGGGGATGTCAAGTTggtgcgtccgaagaagaacaGTTTAAGAGCTATGCTGGAA	2201	R	893	916	1	1
TGME49_010750	TGME49_010750_41_1828	GTAAATGGGGATGTCAAGTTgtgggatccaaactttcgctGTTTAAGAGCTATGCTGGAA	2201	R	480	503	1	1
TGME49_010750	TGME49_010750_26_1828	GTAAATGGGGATGTCAAGTTggacatcagcgacgatgcacGTTTAAGAGCTATGCTGGAA	2201	R	559	582	1	1
TGME49_010750	TGME49_010750_18_1828	GTAAATGGGGATGTCAAGTTgcatgtcgcttctttcagtgGTTTAAGAGCTATGCTGGAA	2201	R	646	669	1	1
TGME49_010750	TGME49_010750_44_1828	GTAAATGGGGATGTCAAGTTggcatgatgccaaagaaaagGTTTAAGAGCTATGCTGGAA	2201	R	439	462	1	1
TGME49_003250	TGME49_003250_53_1086	GTAAATGGGGATGTCAAGTTggacagcctggcttagaaacGTTTAAGAGCTATGCTGGAA	2801	F	1005	1028	1	1
TGME49_003250	TGME49_003250_30_1086	GTAAATGGGGATGTCAAGTTggtctcagtttcttgggagtGTTTAAGAGCTATGCTGGAA	2801	F	849	872	1	1
TGME49_003250	TGME49_003250_11_1086	GTAAATGGGGATGTCAAGTTgacctgcagatgatgacttaGTTTAAGAGCTATGCTGGAA	2801	F	671	694	1	1
TGME49_003250	TGME49_003250_63_1086	GTAAATGGGGATGTCAAGTTgctctgattggtcctttcacGTTTAAGAGCTATGCTGGAA	2801	F	1054	1077	1	1
TGME49_003250	TGME49_003250_36_543	GTAAATGGGGATGTCAAGTTgcacttctccagagcgacttGTTTAAGAGCTATGCTGGAA	2801	F	428	451	1	1
TGME49_005550	TGME49_005550_86_2752	GTAAATGGGGATGTCAAGTTggaggcggtggacgctgcacGTTTAAGAGCTATGCTGGAA	3815	R	935	958	4	1
TGME49_005550	TGME49_005550_52_2064	GTAAATGGGGATGTCAAGTTggcccaccagtccgcggggaGTTTAAGAGCTATGCTGGAA	3815	R	1660	1683	4	1
TGME49_005550	TGME49_005550_1_2752	GTAAATGGGGATGTCAAGTTgaggcgatgcttccccccaaGTTTAAGAGCTATGCTGGAA	3815	R	1528	1551	4	1
TGME49_005550	TGME49_005550_88_3440	GTAAATGGGGATGTCAAGTTggcggtggggagacggcgaaGTTTAAGAGCTATGCTGGAA	3815	R	347	370	4	1
TGME49_005550	TGME49_005550_7_3440	GTAAATGGGGATGTCAAGTTggacagctcggagtctccgtGTTTAAGAGCTATGCTGGAA	3815	R	799	822	4	1
TGME49_101250	TGME49_101250_52_582	GTAAATGGGGATGTCAAGTTgtttctcttcctcctcagtgGTTTAAGAGCTATGCTGGAA	3076	F	449	472	2	1
TGME49_101250	TGME49_101250_41_1164	GTAAATGGGGATGTCAAGTTgtcctcacttgtggagtcgcGTTTAAGAGCTATGCTGGAA	3076	F	1006	1029	2	1
TGME49_101250	TGME49_101250_10_1164	GTAAATGGGGATGTCAAGTTgtttcagaaatgacgcaacgGTTTAAGAGCTATGCTGGAA	3076	F	737	760	2	1
TGME49_101250	TGME49_101250_44_582	GTAAATGGGGATGTCAAGTTgcctcgcgtccagcgatgcgGTTTAAGAGCTATGCTGGAA	3076	F	395	418	2	1
TGME49_101250	TGME49_101250_5_1164	GTAAATGGGGATGTCAAGTTgtcacattctcctcaacaatGTTTAAGAGCTATGCTGGAA	3076	F	630	653	2	1
TGME49_008380	TGME49_008380_20_1964	GTAAATGGGGATGTCAAGTTgaatggctttgctgaatcggGTTTAAGAGCTATGCTGGAA	1947	R	109	132	3	1
TGME49_008380	TGME49_008380_46_982	GTAAATGGGGATGTCAAGTTgctgggtgtcgttgcgtcgaGTTTAAGAGCTATGCTGGAA	1947	R	765	788	3	2
TGME49_008380	TGME49_008380_18_1473	GTAAATGGGGATGTCAAGTTggagcctgcggaagcaatgtGTTTAAGAGCTATGCTGGAA	1947	R	588	611	3	2
TGME49_008380	TGME49_008380_2_1473	GTAAATGGGGATGTCAAGTTgctgccacggtgcccaaaccGTTTAAGAGCTATGCTGGAA	1947	R	713	736	3	2
TGME49_008380	TGME49_008380_8_1473	GTAAATGGGGATGTCAAGTTggaccccgtccattgtgcttGTTTAAGAGCTATGCTGGAA	1947	R	673	696	3	2
TGME49_019500	TGME49_019500_78_0	GTAAATGGGGATGTCAAGTTgcacagtctgagatcaagccGTTTAAGAGCTATGCTGGAA	6856	F	253	276	8	1
TGME49_019500	TGME49_019500_74_0	GTAAATGGGGATGTCAAGTTgtgagtatttgtcctctttgGTTTAAGAGCTATGCTGGAA	6856	F	186	209	8	1
TGME49_019500	TGME49_019500_62_0	GTAAATGGGGATGTCAAGTTggcaacgctgcccagagggaGTTTAAGAGCTATGCTGGAA	6856	F	117	140	8	1
TGME49_019500	TGME49_019500_84_0	GTAAATGGGGATGTCAAGTTgagtccccttcacacaaatcGTTTAAGAGCTATGCTGGAA	6856	F	291	314	8	1
TGME49_019500	TGME49_019500_56_1122	GTAAATGGGGATGTCAAGTTgagagaagctgtggaacgctGTTTAAGAGCTATGCTGGAA	6856	F	1328	1351	8	2
TGME49_112630	TGME49_112630_30_16828	GTAAATGGGGATGTCAAGTTgcaacatgcgcttgaacgttGTTTAAGAGCTATGCTGGAA	17646	R	924	947	20	2
TGME49_112630	TGME49_112630_35_16828	GTAAATGGGGATGTCAAGTTgcagtggcgacccccgcgtcGTTTAAGAGCTATGCTGGAA	17646	R	880	903	20	2
TGME49_112630	TGME49_112630_23_16227	GTAAATGGGGATGTCAAGTTggtggtgacggcagtctggaGTTTAAGAGCTATGCTGGAA	17646	R	1625	1648	20	3
TGME49_112630	TGME49_112630_17_16227	GTAAATGGGGATGTCAAGTTgatggcccaaaggacgcgcgGTTTAAGAGCTATGCTGGAA	17646	R	1679	1702	20	3
TGME49_112630	TGME49_112630_22_14424	GTAAATGGGGATGTCAAGTTgagcatccgcagtgtggtacGTTTAAGAGCTATGCTGGAA	17646	R	3423	3446	20	4
TGME49_035960	TGME49_035960_2_922	GTAAATGGGGATGTCAAGTTgcgttgtgagccaccgcatgGTTTAAGAGCTATGCTGGAA	2231	F	213	236	2	1
TGME49_035960	TGME49_035960_10_922	GTAAATGGGGATGTCAAGTTgtccactcaagtgcaagcacGTTTAAGAGCTATGCTGGAA	2231	F	327	350	2	1
TGME49_035960	TGME49_035960_13_922	GTAAATGGGGATGTCAAGTTgcacctcgagcgaagtcataGTTTAAGAGCTATGCTGGAA	2231	F	357	380	2	1
TGME49_035960	TGME49_035960_19_922	GTAAATGGGGATGTCAAGTTgttgctggaggtgggctggcGTTTAAGAGCTATGCTGGAA	2231	F	428	451	2	1
TGME49_035960	TGME49_035960_42_461	GTAAATGGGGATGTCAAGTTgtcttccgtgtgaacctgcaGTTTAAGAGCTATGCTGGAA	2231	F	88	111	2	1
TGME49_115860	TGME49_115860_48_936	GTAAATGGGGATGTCAAGTTgcggacttcctcaacaagggGTTTAAGAGCTATGCTGGAA	28042	F	820	843	19	1
TGME49_115860	TGME49_115860_15_936	GTAAATGGGGATGTCAAGTTgtctggcgaggcgacgcatcGTTTAAGAGCTATGCTGGAA	28042	F	570	593	19	1
TGME49_115860	TGME49_115860_85_0	GTAAATGGGGATGTCAAGTTggttgagtgagtcgaggtggGTTTAAGAGCTATGCTGGAA	28042	F	175	198	19	1
TGME49_115860	TGME49_115860_109_0	GTAAATGGGGATGTCAAGTTggaagaagaggctggtgtcgGTTTAAGAGCTATGCTGGAA	28042	F	346	369	19	1
TGME49_115860	TGME49_115860_40_936	GTAAATGGGGATGTCAAGTTggaaaggctcgaaagagttgGTTTAAGAGCTATGCTGGAA	28042	F	764	787	19	1
TGME49_021370	TGME49_021370_101_0	GTAAATGGGGATGTCAAGTTgcgggggaaggtctgtgggtGTTTAAGAGCTATGCTGGAA	6409	F	305	328	5	1
TGME49_021370	TGME49_021370_83_0	GTAAATGGGGATGTCAAGTTgagacacaaacttctgcctgGTTTAAGAGCTATGCTGGAA	6409	F	150	173	5	1
TGME49_021370	TGME49_021370_87_0	GTAAATGGGGATGTCAAGTTggccagacgcttgccctgatGTTTAAGAGCTATGCTGGAA	6409	F	178	201	5	1
TGME49_021370	TGME49_021370_117_0	GTAAATGGGGATGTCAAGTTgacgtacgtcttcgaggagaGTTTAAGAGCTATGCTGGAA	6409	F	422	445	5	1
TGME49_021370	TGME49_021370_123_0	GTAAATGGGGATGTCAAGTTgccacccgtctgcgccgaatGTTTAAGAGCTATGCTGGAA	6409	F	450	473	5	1
TGME49_032400	TGME49_032400_14_1107	GTAAATGGGGATGTCAAGTTgcgtctgctgtccgcgtggtGTTTAAGAGCTATGCTGGAA	1217	R	241	264	1	1
TGME49_032400	TGME49_032400_27_1107	GTAAATGGGGATGTCAAGTTgttgtttgctcttgctggacGTTTAAGAGCTATGCTGGAA	1217	R	132	155	1	1
TGME49_032400	TGME49_032400_2_1107	GTAAATGGGGATGTCAAGTTgagttatcgagcaaacaagtGTTTAAGAGCTATGCTGGAA	1217	R	333	356	1	1
TGME49_032400	TGME49_032400_22_1107	GTAAATGGGGATGTCAAGTTggtcgcgttgaagggcactcGTTTAAGAGCTATGCTGGAA	1217	R	175	198	1	1
TGME49_032400	TGME49_032400_38_738	GTAAATGGGGATGTCAAGTTgttgggggcggattgcggacGTTTAAGAGCTATGCTGGAA	1217	R	503	526	1	1
TGME49_077090	TGME49_077090_132_5235	GTAAATGGGGATGTCAAGTTgcctcgagaccgtcactaagGTTTAAGAGCTATGCTGGAA	6334	R	710	733	7	1
TGME49_077090	TGME49_077090_31_6282	GTAAATGGGGATGTCAAGTTgacgcctccgaggggtgtggGTTTAAGAGCTATGCTGGAA	6334	R	342	365	7	1
TGME49_077090	TGME49_077090_13_5235	GTAAATGGGGATGTCAAGTTgtcttcggcaataggcgccaGTTTAAGAGCTATGCTGGAA	6334	R	1471	1494	7	1
TGME49_077090	TGME49_077090_15_5235	GTAAATGGGGATGTCAAGTTggctgtcttccgaaccagcgGTTTAAGAGCTATGCTGGAA	6334	R	1432	1455	7	1
TGME49_077090	TGME49_077090_68_4188	GTAAATGGGGATGTCAAGTTgcgcgatccccccgcaaatgGTTTAAGAGCTATGCTGGAA	6334	R	1967	1990	7	1
TGME49_030100	TGME49_030100_61_0	GTAAATGGGGATGTCAAGTTgggagatcgcggagtccggtGTTTAAGAGCTATGCTGGAA	4471	F	103	126	7	1
TGME49_030100	TGME49_030100_29_781	GTAAATGGGGATGTCAAGTTgaccctttggaccgcgaagaGTTTAAGAGCTATGCTGGAA	4471	F	696	719	7	2
TGME49_030100	TGME49_030100_35_781	GTAAATGGGGATGTCAAGTTgctctcccctggaagctcgcGTTTAAGAGCTATGCTGGAA	4471	F	730	753	7	2
TGME49_030100	TGME49_030100_71_1562	GTAAATGGGGATGTCAAGTTgccgccctgaaggaagatgaGTTTAAGAGCTATGCTGGAA	4471	F	1656	1679	7	3
TGME49_030100	TGME49_030100_38_781	GTAAATGGGGATGTCAAGTTgtcgcgaagaagaccgccgaGTTTAAGAGCTATGCTGGAA	4471	F	782	805	7	2
TGME49_119090	TGME49_119090_11_864	GTAAATGGGGATGTCAAGTTgcagcagggactgcttgctcGTTTAAGAGCTATGCTGGAA	2025	F	444	467	4	1
TGME49_119090	TGME49_119090_17_864	GTAAATGGGGATGTCAAGTTgacagatgtctgggactccgGTTTAAGAGCTATGCTGGAA	2025	F	478	501	4	1
TGME49_119090	TGME49_119090_55_864	GTAAATGGGGATGTCAAGTTgcctcgagatgtgccgtggaGTTTAAGAGCTATGCTGGAA	2025	F	723	746	4	1
TGME49_119090	TGME49_119090_15_1296	GTAAATGGGGATGTCAAGTTgtcaacttcagttgtgtcagGTTTAAGAGCTATGCTGGAA	2025	F	913	936	4	1
TGME49_119090	TGME49_119090_2_1296	GTAAATGGGGATGTCAAGTTgatttcgacgcctcttgaatGTTTAAGAGCTATGCTGGAA	2025	F	813	836	4	1
TGME49_104470	TGME49_104470_34_3160	GTAAATGGGGATGTCAAGTTgggcgcccttctatgcgataGTTTAAGAGCTATGCTGGAA	3428	R	384	407	6	1
TGME49_104470	TGME49_104470_57_3160	GTAAATGGGGATGTCAAGTTgaagcggattttgagcccaaGTTTAAGAGCTATGCTGGAA	3428	R	177	200	6	1
TGME49_104470	TGME49_104470_47_3160	GTAAATGGGGATGTCAAGTTggctgcgtctcaccgtcgccGTTTAAGAGCTATGCTGGAA	3428	R	273	296	6	1
TGME49_104470	TGME49_104470_46_3160	GTAAATGGGGATGTCAAGTTggaagagcgaggaagctgacGTTTAAGAGCTATGCTGGAA	3428	R	297	320	6	1
TGME49_104470	TGME49_104470_21_3160	GTAAATGGGGATGTCAAGTTgttgcagagttgagagcgtcGTTTAAGAGCTATGCTGGAA	3428	R	497	520	6	1
TGME49_017750	TGME49_017750_1_807	GTAAATGGGGATGTCAAGTTgaaacggggacaagacccatGTTTAAGAGCTATGCTGGAA	616	F	165	188	1	1
TGME49_017750	TGME49_017750_6_807	GTAAATGGGGATGTCAAGTTgcctcgtctcctcagtggggGTTTAAGAGCTATGCTGGAA	616	F	190	213	1	1
TGME49_017750	TGME49_017750_31_538	GTAAATGGGGATGTCAAGTTgtggggcgcgaggcctcagcGTTTAAGAGCTATGCTGGAA	616	F	120	143	1	1
TGME49_017750	TGME49_017750_11_807	GTAAATGGGGATGTCAAGTTgaggaactatacacgccgctGTTTAAGAGCTATGCTGGAA	616	F	218	241	1	1
TGME49_017750	TGME49_017750_26_538	GTAAATGGGGATGTCAAGTTggaagacagccggagaccgaGTTTAAGAGCTATGCTGGAA	616	F	77	100	1	1
TGME49_017380	TGME49_017380_45_2356	GTAAATGGGGATGTCAAGTTggcaaagcaggcttcacgcgGTTTAAGAGCTATGCTGGAA	3125	R	850	873	1	1
TGME49_017380	TGME49_017380_33_2356	GTAAATGGGGATGTCAAGTTgctctcctaaaacacgcgcaGTTTAAGAGCTATGCTGGAA	3125	R	977	1000	1	1
TGME49_017380	TGME49_017380_29_2945	GTAAATGGGGATGTCAAGTTgtccatatctcttccgacaaGTTTAAGAGCTATGCTGGAA	3125	R	454	477	1	1
TGME49_017380	TGME49_017380_34_2945	GTAAATGGGGATGTCAAGTTggattccttcactcatgcttGTTTAAGAGCTATGCTGGAA	3125	R	413	436	1	1
TGME49_017380	TGME49_017380_29_2356	GTAAATGGGGATGTCAAGTTggtccacacttacggtttggGTTTAAGAGCTATGCTGGAA	3125	R	1064	1087	1	1
TGME49_042640	TGME49_042640_34_13340	GTAAATGGGGATGTCAAGTTgattttcgccattgacagaaGTTTAAGAGCTATGCTGGAA	13274	R	176	199	9	1
TGME49_042640	TGME49_042640_24_11960	GTAAATGGGGATGTCAAGTTggcttctcgtcgacccggtcGTTTAAGAGCTATGCTGGAA	13274	R	1497	1520	9	1
TGME49_042640	TGME49_042640_20_11960	GTAAATGGGGATGTCAAGTTgaatcatcaagtcgcgaagaGTTTAAGAGCTATGCTGGAA	13274	R	1571	1594	9	1
TGME49_042640	TGME49_042640_42_13340	GTAAATGGGGATGTCAAGTTggcgatgtccggagcaaacaGTTTAAGAGCTATGCTGGAA	13274	R	82	105	9	1
TGME49_042640	TGME49_042640_16_11960	GTAAATGGGGATGTCAAGTTgagcgcattccttgatttgcGTTTAAGAGCTATGCTGGAA	13274	R	1607	1630	9	1
TGME49_048600	TGME49_048600_23_8208	GTAAATGGGGATGTCAAGTTggttcacttttcttgggtctGTTTAAGAGCTATGCTGGAA	8430	R	431	454	9	1
TGME49_048600	TGME49_048600_17_8512	GTAAATGGGGATGTCAAGTTggcgtggggatgtttcaacgGTTTAAGAGCTATGCTGGAA	8430	R	154	177	9	1
TGME49_048600	TGME49_048600_23_8512	GTAAATGGGGATGTCAAGTTggccacgagagaaaactcgaGTTTAAGAGCTATGCTGGAA	8430	R	81	104	9	1
TGME49_048600	TGME49_048600_15_8208	GTAAATGGGGATGTCAAGTTggggttttccgtcatctgttGTTTAAGAGCTATGCTGGAA	8430	R	470	493	9	1
TGME49_048600	TGME49_048600_14_8512	GTAAATGGGGATGTCAAGTTgagcgaccgcaagagaaggcGTTTAAGAGCTATGCTGGAA	8430	R	208	231	9	1
TGME49_012880	TGME49_012880_38_15080	GTAAATGGGGATGTCAAGTTgaggtgccagttcgcctgctGTTTAAGAGCTATGCTGGAA	15125	R	121	144	2	1
TGME49_012880	TGME49_012880_0_12480	GTAAATGGGGATGTCAAGTTggcaggttccgcctctccaaGTTTAAGAGCTATGCTGGAA	15125	R	3109	3132	2	1
TGME49_012880	TGME49_012880_39_13520	GTAAATGGGGATGTCAAGTTgaagcgtccaggcgttgtcgGTTTAAGAGCTATGCTGGAA	15125	R	1651	1674	2	1
TGME49_012880	TGME49_012880_36_12480	GTAAATGGGGATGTCAAGTTgcctgtctctggtctagggtGTTTAAGAGCTATGCTGGAA	15125	R	2640	2663	2	1
TGME49_012880	TGME49_012880_6_13520	GTAAATGGGGATGTCAAGTTgcagctgcctcgaggcctcgGTTTAAGAGCTATGCTGGAA	15125	R	2031	2054	2	1
TGME49_049630	TGME49_049630_22_5352	GTAAATGGGGATGTCAAGTTgccagtggctgcgagaagagGTTTAAGAGCTATGCTGGAA	5245	R	132	155	8	1
TGME49_049630	TGME49_049630_18_5352	GTAAATGGGGATGTCAAGTTgtctgctcctccacggaccgGTTTAAGAGCTATGCTGGAA	5245	R	169	192	8	1
TGME49_049630	TGME49_049630_13_5352	GTAAATGGGGATGTCAAGTTgcgcatctcctgcgtcactcGTTTAAGAGCTATGCTGGAA	5245	R	227	250	8	1
TGME49_049630	TGME49_049630_23_4460	GTAAATGGGGATGTCAAGTTgtcgaagacagcgcgtgtggGTTTAAGAGCTATGCTGGAA	5245	R	983	1006	8	2
TGME49_049630	TGME49_049630_12_3568	GTAAATGGGGATGTCAAGTTgtgtatgtcttgtccagacgGTTTAAGAGCTATGCTGGAA	5245	R	1987	2010	8	3
TGME49_077910	TGME49_077910_56_0	GTAAATGGGGATGTCAAGTTgaccagcggcacccttgtgcGTTTAAGAGCTATGCTGGAA	6069	F	83	106	5	1
TGME49_077910	TGME49_077910_74_0	GTAAATGGGGATGTCAAGTTgcacacccgccgaagaacatGTTTAAGAGCTATGCTGGAA	6069	F	287	310	5	1
TGME49_077910	TGME49_077910_88_0	GTAAATGGGGATGTCAAGTTgcaagcactccagttctcgaGTTTAAGAGCTATGCTGGAA	6069	F	404	427	5	1
TGME49_077910	TGME49_077910_17_2020	GTAAATGGGGATGTCAAGTTgcgtggagatgtcgtagccgGTTTAAGAGCTATGCTGGAA	6069	F	1664	1687	5	1
TGME49_077910	TGME49_077910_85_1010	GTAAATGGGGATGTCAAGTTgctgtgagactctcgcgcctGTTTAAGAGCTATGCTGGAA	6069	F	1426	1449	5	1
TGME49_071190	TGME49_071190_11_1443	GTAAATGGGGATGTCAAGTTggtcttgtgctttccaaaccGTTTAAGAGCTATGCTGGAA	2366	F	1053	1076	1	1
TGME49_071190	TGME49_071190_25_481	GTAAATGGGGATGTCAAGTTgagctggaaaatttccatgaGTTTAAGAGCTATGCTGGAA	2366	F	164	187	1	1
TGME49_071190	TGME49_071190_37_962	GTAAATGGGGATGTCAAGTTggtcatcaccagattcctagGTTTAAGAGCTATGCTGGAA	2366	F	790	813	1	1
TGME49_071190	TGME49_071190_0_962	GTAAATGGGGATGTCAAGTTgcgcattacaccctatgtccGTTTAAGAGCTATGCTGGAA	2366	F	464	487	1	1
TGME49_071190	TGME49_071190_6_1443	GTAAATGGGGATGTCAAGTTgagtagttgcctctgtcaccGTTTAAGAGCTATGCTGGAA	2366	F	1016	1039	1	1
TGME49_022300	TGME49_022300_40_3864	GTAAATGGGGATGTCAAGTTggagtttcgcaccctttccgGTTTAAGAGCTATGCTGGAA	5765	R	2072	2095	3	1
TGME49_022300	TGME49_022300_113_3864	GTAAATGGGGATGTCAAGTTggcgcgagtgtccatccactGTTTAAGAGCTATGCTGGAA	5765	R	1642	1665	3	1
TGME49_022300	TGME49_022300_33_3864	GTAAATGGGGATGTCAAGTTgagccgcgggcctggcgcctGTTTAAGAGCTATGCTGGAA	5765	R	2124	2147	3	1
TGME49_022300	TGME49_022300_4_3864	GTAAATGGGGATGTCAAGTTgttcactttcttcttcgtcgGTTTAAGAGCTATGCTGGAA	5765	R	2318	2341	3	1
TGME49_022300	TGME49_022300_117_4830	GTAAATGGGGATGTCAAGTTggggtgtgtctgtctccgccGTTTAAGAGCTATGCTGGAA	5765	R	537	560	3	1
TGME49_088950	TGME49_088950_11_2094	GTAAATGGGGATGTCAAGTTggcttcggagcgggcattaaGTTTAAGAGCTATGCTGGAA	3891	F	990	1013	1	1
TGME49_088950	TGME49_088950_17_1396	GTAAATGGGGATGTCAAGTTggttccggaagaaggaattgGTTTAAGAGCTATGCTGGAA	3891	F	394	417	1	1
TGME49_088950	TGME49_088950_79_1396	GTAAATGGGGATGTCAAGTTggaattccactttctggtagGTTTAAGAGCTATGCTGGAA	3891	F	864	887	1	1
TGME49_088950	TGME49_088950_71_698	GTAAATGGGGATGTCAAGTTgtctcggacattaaagccaaGTTTAAGAGCTATGCTGGAA	3891	F	135	158	1	1
TGME49_088950	TGME49_088950_28_1396	GTAAATGGGGATGTCAAGTTgtgctaccggcagggccgctGTTTAAGAGCTATGCTGGAA	3891	F	435	458	1	1
TGME49_014500	TGME49_014500_54_622	GTAAATGGGGATGTCAAGTTggcctccgcctcgagctgccGTTTAAGAGCTATGCTGGAA	3359	F	322	345	4	1
TGME49_014500	TGME49_014500_63_622	GTAAATGGGGATGTCAAGTTgttttccttcttgcctcctaGTTTAAGAGCTATGCTGGAA	3359	F	406	429	4	1
TGME49_014500	TGME49_014500_50_622	GTAAATGGGGATGTCAAGTTgtgcgcggcgagcagctcgtGTTTAAGAGCTATGCTGGAA	3359	F	290	313	4	1
TGME49_014500	TGME49_014500_42_622	GTAAATGGGGATGTCAAGTTgctccacggcccgctgagtgGTTTAAGAGCTATGCTGGAA	3359	F	219	242	4	1
TGME49_014500	TGME49_014500_2_1244	GTAAATGGGGATGTCAAGTTgcagacgttttactccgtcgGTTTAAGAGCTATGCTGGAA	3359	F	485	508	4	1
TGME49_097900	TGME49_097900_21_813	GTAAATGGGGATGTCAAGTTgcaacgctgccgccattgttGTTTAAGAGCTATGCTGGAA	4696	F	404	427	5	1
TGME49_097900	TGME49_097900_11_813	GTAAATGGGGATGTCAAGTTgcgttgctggtgagtctgatGTTTAAGAGCTATGCTGGAA	4696	F	311	334	5	1
TGME49_097900	TGME49_097900_21_1626	GTAAATGGGGATGTCAAGTTgccaccaatgcttcgaaacgGTTTAAGAGCTATGCTGGAA	4696	F	1265	1288	5	1
TGME49_097900	TGME49_097900_52_813	GTAAATGGGGATGTCAAGTTgtccacctgcattctcttgtGTTTAAGAGCTATGCTGGAA	4696	F	590	613	5	1
TGME49_097900	TGME49_097900_83_0	GTAAATGGGGATGTCAAGTTgtgctgttgtgagacacggcGTTTAAGAGCTATGCTGGAA	4696	F	124	147	5	1
TGME49_009040	TGME49_009040_48_3050	GTAAATGGGGATGTCAAGTTggaagcgatggtatctcctgGTTTAAGAGCTATGCTGGAA	3269	R	120	143	5	1
TGME49_009040	TGME49_009040_22_2440	GTAAATGGGGATGTCAAGTTgttttgtagcttgtctccgtGTTTAAGAGCTATGCTGGAA	3269	R	1069	1092	5	2
TGME49_009040	TGME49_009040_30_2440	GTAAATGGGGATGTCAAGTTggagaagtagcttctcgcgtGTTTAAGAGCTATGCTGGAA	3269	R	974	997	5	2
TGME49_009040	TGME49_009040_11_2440	GTAAATGGGGATGTCAAGTTgttgtgcagttcgagagctgGTTTAAGAGCTATGCTGGAA	3269	R	1174	1197	5	2
TGME49_009040	TGME49_009040_4_2440	GTAAATGGGGATGTCAAGTTgctccgtggttatccggaaaGTTTAAGAGCTATGCTGGAA	3269	R	1253	1276	5	2
TGME49_078940	TGME49_078940_11_790	GTAAATGGGGATGTCAAGTTgggtcctgtcccgctcaacgGTTTAAGAGCTATGCTGGAA	11270	F	344	367	14	1
TGME49_078940	TGME49_078940_32_790	GTAAATGGGGATGTCAAGTTgggcctcgcgaagtgtctgcGTTTAAGAGCTATGCTGGAA	11270	F	480	503	14	1
TGME49_078940	TGME49_078940_8_1185	GTAAATGGGGATGTCAAGTTgtcgaggttcttggctttgtGTTTAAGAGCTATGCTGGAA	11270	F	791	814	14	1
TGME49_078940	TGME49_078940_26_790	GTAAATGGGGATGTCAAGTTgaacccccgcggagcgaagtGTTTAAGAGCTATGCTGGAA	11270	F	403	426	14	1
TGME49_078940	TGME49_078940_17_1185	GTAAATGGGGATGTCAAGTTggtggctgcggcggggaccgGTTTAAGAGCTATGCTGGAA	11270	F	878	901	14	1
TGME49_031780	TGME49_031780_34_2512	GTAAATGGGGATGTCAAGTTgcaggaagcgtcgctggagcGTTTAAGAGCTATGCTGGAA	3395	R	681	704	4	1
TGME49_031780	TGME49_031780_42_2512	GTAAATGGGGATGTCAAGTTgctgtagttgatctgtgtcgGTTTAAGAGCTATGCTGGAA	3395	R	560	583	4	1
TGME49_031780	TGME49_031780_21_3140	GTAAATGGGGATGTCAAGTTgatcagagtacgaagctaagGTTTAAGAGCTATGCTGGAA	3395	R	173	196	4	1
TGME49_031780	TGME49_031780_19_3140	GTAAATGGGGATGTCAAGTTgctgagagagctcgctgtcgGTTTAAGAGCTATGCTGGAA	3395	R	227	250	4	1
TGME49_031780	TGME49_031780_29_2512	GTAAATGGGGATGTCAAGTTgtggcaatctccttgtgaaaGTTTAAGAGCTATGCTGGAA	3395	R	723	746	4	1
TGME49_000430	TGME49_000430_14_3220	GTAAATGGGGATGTCAAGTTggccctggactccggaggccGTTTAAGAGCTATGCTGGAA	3510	R	604	627	6	1
TGME49_000430	TGME49_000430_8_3220	GTAAATGGGGATGTCAAGTTgaggacaaaaaagaagcgtcGTTTAAGAGCTATGCTGGAA	3510	R	645	668	6	1
TGME49_000430	TGME49_000430_55_3220	GTAAATGGGGATGTCAAGTTggctgggtgtggggaagccgGTTTAAGAGCTATGCTGGAA	3510	R	306	329	6	1
TGME49_000430	TGME49_000430_79_3220	GTAAATGGGGATGTCAAGTTggagacggaatcgaagaggcGTTTAAGAGCTATGCTGGAA	3510	R	169	192	6	1
TGME49_000430	TGME49_000430_35_3220	GTAAATGGGGATGTCAAGTTggagcagccgttggccccacGTTTAAGAGCTATGCTGGAA	3510	R	439	462	6	1
TGME49_058200	TGME49_058200_8_495	GTAAATGGGGATGTCAAGTTgcatgctcacgttggagttgGTTTAAGAGCTATGCTGGAA	2467	F	120	143	1	1
TGME49_058200	TGME49_058200_55_990	GTAAATGGGGATGTCAAGTTgtacttcagactgcctctgtGTTTAAGAGCTATGCTGGAA	2467	F	920	943	1	1
TGME49_058200	TGME49_058200_50_495	GTAAATGGGGATGTCAAGTTgagcccctcttttgaatcatGTTTAAGAGCTATGCTGGAA	2467	F	427	450	1	1
TGME49_058200	TGME49_058200_33_495	GTAAATGGGGATGTCAAGTTgcgtcggggggacctcctggGTTTAAGAGCTATGCTGGAA	2467	F	345	368	1	1
TGME49_058200	TGME49_058200_17_990	GTAAATGGGGATGTCAAGTTgcggtgaccccggcgaggttGTTTAAGAGCTATGCTGGAA	2467	F	585	608	1	1
TGME49_087180	TGME49_087180_0_2442	GTAAATGGGGATGTCAAGTTgaacgctcggtaggttgcgtGTTTAAGAGCTATGCTGGAA	4698	F	1954	1977	2	1
TGME49_087180	TGME49_087180_74_814	GTAAATGGGGATGTCAAGTTgttcacagccctcgcctccgGTTTAAGAGCTATGCTGGAA	4698	F	910	933	2	1
TGME49_087180	TGME49_087180_73_1628	GTAAATGGGGATGTCAAGTTggtcttcacttttgtcttgaGTTTAAGAGCTATGCTGGAA	4698	F	1655	1678	2	1
TGME49_087180	TGME49_087180_21_814	GTAAATGGGGATGTCAAGTTgagccgccgctgaggtagaaGTTTAAGAGCTATGCTGGAA	4698	F	449	472	2	1
TGME49_087180	TGME49_087180_63_814	GTAAATGGGGATGTCAAGTTgaggtttctcgcatgcgtcgGTTTAAGAGCTATGCTGGAA	4698	F	847	870	2	1
TGME49_050800	TGME49_050800_32_6174	GTAAATGGGGATGTCAAGTTgctgccatgggggcttgcagGTTTAAGAGCTATGCTGGAA	6202	R	78	101	3	1
TGME49_050800	TGME49_050800_17_6174	GTAAATGGGGATGTCAAGTTggtgggcgtgctggctgcagGTTTAAGAGCTATGCTGGAA	6202	R	178	201	3	1
TGME49_050800	TGME49_050800_20_6174	GTAAATGGGGATGTCAAGTTggcttggtcatcggcgcccaGTTTAAGAGCTATGCTGGAA	6202	R	154	177	3	1
TGME49_050800	TGME49_050800_27_6174	GTAAATGGGGATGTCAAGTTggagacggaacgggggctgaGTTTAAGAGCTATGCTGGAA	6202	R	102	125	3	1
TGME49_050800	TGME49_050800_8_6174	GTAAATGGGGATGTCAAGTTgcgacgggctcgtaggacgaGTTTAAGAGCTATGCTGGAA	6202	R	273	296	3	1
TGME49_039090	TGME49_039090_28_1344	GTAAATGGGGATGTCAAGTTgtctgaatcgtgaattagtgGTTTAAGAGCTATGCTGGAA	1690	R	274	297	1	1
TGME49_039090	TGME49_039090_19_1344	GTAAATGGGGATGTCAAGTTgttgtcggtattcttgcctgGTTTAAGAGCTATGCTGGAA	1690	R	379	402	1	1
TGME49_039090	TGME49_039090_26_1344	GTAAATGGGGATGTCAAGTTgtcttgtccgttcgttcggaGTTTAAGAGCTATGCTGGAA	1690	R	321	344	1	1
TGME49_039090	TGME49_039090_31_1344	GTAAATGGGGATGTCAAGTTgtccaacgccaccgtgttacGTTTAAGAGCTATGCTGGAA	1690	R	235	258	1	1
TGME49_039090	TGME49_039090_23_1344	GTAAATGGGGATGTCAAGTTgtggcttttggcacttgtatGTTTAAGAGCTATGCTGGAA	1690	R	347	370	1	1
TGME49_001700	TGME49_001700_31_4160	GTAAATGGGGATGTCAAGTTgggcatgcgttgaggcctcaGTTTAAGAGCTATGCTGGAA	4828	R	134	157	4	1
TGME49_001700	TGME49_001700_24_4160	GTAAATGGGGATGTCAAGTTgagctcctggaggaaagtggGTTTAAGAGCTATGCTGGAA	4828	R	175	198	4	1
TGME49_001700	TGME49_001700_35_4160	GTAAATGGGGATGTCAAGTTggatagactccagaggcgtaGTTTAAGAGCTATGCTGGAA	4828	R	109	132	4	1
TGME49_001700	TGME49_001700_65_3328	GTAAATGGGGATGTCAAGTTgcgagcaagttcccgaacgaGTTTAAGAGCTATGCTGGAA	4828	R	791	814	4	2
TGME49_001700	TGME49_001700_10_3328	GTAAATGGGGATGTCAAGTTgttgactccgttgaagtgggGTTTAAGAGCTATGCTGGAA	4828	R	1098	1121	4	2
TGME49_057100	TGME49_057100_6_898	GTAAATGGGGATGTCAAGTTgtgccttctctcgcaggacaGTTTAAGAGCTATGCTGGAA	1694	F	446	469	1	1
TGME49_057100	TGME49_057100_49_898	GTAAATGGGGATGTCAAGTTgctcacccagtgaaatcgtcGTTTAAGAGCTATGCTGGAA	1694	F	803	826	1	1
TGME49_057100	TGME49_057100_46_449	GTAAATGGGGATGTCAAGTTggctgctctttttaatcaccGTTTAAGAGCTATGCTGGAA	1694	F	290	313	1	1
TGME49_057100	TGME49_057100_36_898	GTAAATGGGGATGTCAAGTTgccatacacatcgagatcgaGTTTAAGAGCTATGCTGGAA	1694	F	691	714	1	1
TGME49_057100	TGME49_057100_13_898	GTAAATGGGGATGTCAAGTTggcgcttccactcttgatgcGTTTAAGAGCTATGCTGGAA	1694	F	485	508	1	1
TGME49_005060	TGME49_005060_47_2200	GTAAATGGGGATGTCAAGTTgttgtttcaaagaatggaggGTTTAAGAGCTATGCTGGAA	2851	R	675	698	4	1
TGME49_005060	TGME49_005060_69_2750	GTAAATGGGGATGTCAAGTTgctggattacggaatgggacGTTTAAGAGCTATGCTGGAA	2851	R	77	100	4	1
TGME49_005060	TGME49_005060_19_2200	GTAAATGGGGATGTCAAGTTggatcgcgtgaaccagcgtcGTTTAAGAGCTATGCTGGAA	2851	R	920	943	4	1
TGME49_005060	TGME49_005060_38_2200	GTAAATGGGGATGTCAAGTTgagagagcttgtatcaagtcGTTTAAGAGCTATGCTGGAA	2851	R	723	746	4	1
TGME49_005060	TGME49_005060_31_2200	GTAAATGGGGATGTCAAGTTggatctgtctttctgcatttGTTTAAGAGCTATGCTGGAA	2851	R	807	830	4	1
TGME49_116200	TGME49_116200_7_5010	GTAAATGGGGATGTCAAGTTgtgtcctcctgcgacgactgGTTTAAGAGCTATGCTGGAA	4845	R	253	276	6	1
TGME49_116200	TGME49_116200_21_5010	GTAAATGGGGATGTCAAGTTgaaagatggaggacagacgaGTTTAAGAGCTATGCTGGAA	4845	R	109	132	6	1
TGME49_116200	TGME49_116200_0_5010	GTAAATGGGGATGTCAAGTTggcacccgccccagtcgacgGTTTAAGAGCTATGCTGGAA	4845	R	310	333	6	1
TGME49_116200	TGME49_116200_16_5010	GTAAATGGGGATGTCAAGTTgcttcaagtgcagcatcttgGTTTAAGAGCTATGCTGGAA	4845	R	191	214	6	1
TGME49_116200	TGME49_116200_76_4175	GTAAATGGGGATGTCAAGTTgagaagcgcaagactctcgaGTTTAAGAGCTATGCTGGAA	4845	R	358	381	6	1
TGME49_120550	TGME49_120550_16_922	GTAAATGGGGATGTCAAGTTggacgcagatgccccgcccaGTTTAAGAGCTATGCTGGAA	13302	F	505	528	13	1
TGME49_120550	TGME49_120550_54_1844	GTAAATGGGGATGTCAAGTTgccgtacaggagaggtcatgGTTTAAGAGCTATGCTGGAA	13302	F	1721	1744	13	1
TGME49_120550	TGME49_120550_31_461	GTAAATGGGGATGTCAAGTTgtggcgatacaaaagggctaGTTTAAGAGCTATGCTGGAA	13302	F	194	217	13	1
TGME49_120550	TGME49_120550_17_461	GTAAATGGGGATGTCAAGTTggtagtctactgcttccatgGTTTAAGAGCTATGCTGGAA	13302	F	78	101	13	1
TGME49_120550	TGME49_120550_39_1383	GTAAATGGGGATGTCAAGTTggaggacctccggccgcccgGTTTAAGAGCTATGCTGGAA	13302	F	1087	1110	13	1
TGME49_064430	TGME49_064430_16_867	GTAAATGGGGATGTCAAGTTgcgcgcgaaagatccagacgGTTTAAGAGCTATGCTGGAA	5068	F	159	182	1	1
TGME49_064430	TGME49_064430_44_2601	GTAAATGGGGATGTCAAGTTggcggaaccgaaaccaagtgGTTTAAGAGCTATGCTGGAA	5068	F	2110	2133	1	1
TGME49_064430	TGME49_064430_100_867	GTAAATGGGGATGTCAAGTTgcctctgtcatcaccggttgGTTTAAGAGCTATGCTGGAA	5068	F	807	830	1	1
TGME49_064430	TGME49_064430_20_1734	GTAAATGGGGATGTCAAGTTgcctgcatagtcgcctgaatGTTTAAGAGCTATGCTGGAA	5068	F	1086	1109	1	1
TGME49_064430	TGME49_064430_69_867	GTAAATGGGGATGTCAAGTTgcatcgccgcagcccggaaaGTTTAAGAGCTATGCTGGAA	5068	F	516	539	1	1
TGME49_112560	TGME49_112560_67_523	GTAAATGGGGATGTCAAGTTgttccgccctcgcaagcggcGTTTAAGAGCTATGCTGGAA	2666	F	510	533	1	1
TGME49_112560	TGME49_112560_43_1046	GTAAATGGGGATGTCAAGTTggggcctgaagccgcccacaGTTTAAGAGCTATGCTGGAA	2666	F	787	810	1	1
TGME49_112560	TGME49_112560_1_1569	GTAAATGGGGATGTCAAGTTgcgggtggcggaatttgccgGTTTAAGAGCTATGCTGGAA	2666	F	1080	1103	1	1
TGME49_112560	TGME49_112560_18_523	GTAAATGGGGATGTCAAGTTggcccctcgggcaacagcggGTTTAAGAGCTATGCTGGAA	2666	F	147	170	1	1
TGME49_112560	TGME49_112560_16_1569	GTAAATGGGGATGTCAAGTTggcccgacttctgagctgcaGTTTAAGAGCTATGCTGGAA	2666	F	1157	1180	1	1
TGME49_071760	TGME49_071760_10_9531	GTAAATGGGGATGTCAAGTTgccttccccgtctcccccgaGTTTAAGAGCTATGCTGGAA	9969	R	792	815	13	1
TGME49_071760	TGME49_071760_30_9531	GTAAATGGGGATGTCAAGTTgcagaatcagatgaaggagaGTTTAAGAGCTATGCTGGAA	9969	R	654	677	13	1
TGME49_071760	TGME49_071760_32_9531	GTAAATGGGGATGTCAAGTTggaggttgaagaagaacttgGTTTAAGAGCTATGCTGGAA	9969	R	622	645	13	1
TGME49_071760	TGME49_071760_19_9531	GTAAATGGGGATGTCAAGTTggcccggcgctgcctttgaaGTTTAAGAGCTATGCTGGAA	9969	R	761	784	13	1
TGME49_071760	TGME49_071760_33_9884	GTAAATGGGGATGTCAAGTTgtgctgtccccctgagacacGTTTAAGAGCTATGCTGGAA	9969	R	286	309	13	1
TGME49_045560	TGME49_045560_59_2286	GTAAATGGGGATGTCAAGTTgaggccagcttgcgccgggaGTTTAAGAGCTATGCTGGAA	10812	F	2086	2109	9	1
TGME49_045560	TGME49_045560_13_1905	GTAAATGGGGATGTCAAGTTgagcccaaactgaatatgacGTTTAAGAGCTATGCTGGAA	10812	F	1508	1531	9	1
TGME49_045560	TGME49_045560_34_3810	GTAAATGGGGATGTCAAGTTggacttttccatctgagcggGTTTAAGAGCTATGCTGGAA	10812	F	3589	3612	9	1
TGME49_045560	TGME49_045560_19_3048	GTAAATGGGGATGTCAAGTTgcgcggccctcgccctggaaGTTTAAGAGCTATGCTGGAA	10812	F	2641	2664	9	1
TGME49_045560	TGME49_045560_29_381	GTAAATGGGGATGTCAAGTTgagcgtccagaacctgacgaGTTTAAGAGCTATGCTGGAA	10812	F	177	200	9	1
TGME49_024270	TGME49_024270_4_8190	GTAAATGGGGATGTCAAGTTgcgcccacgcaaccagcgacGTTTAAGAGCTATGCTGGAA	11107	R	3332	3355	3	1
TGME49_024270	TGME49_024270_2_7410	GTAAATGGGGATGTCAAGTTggatctcggcggcagcttgcGTTTAAGAGCTATGCTGGAA	11107	R	4139	4162	3	1
TGME49_024270	TGME49_024270_31_7410	GTAAATGGGGATGTCAAGTTgtactcgtgcgctgccgacaGTTTAAGAGCTATGCTGGAA	11107	R	3962	3985	3	1
TGME49_024270	TGME49_024270_46_8970	GTAAATGGGGATGTCAAGTTgccgctgcctcctccactgcGTTTAAGAGCTATGCTGGAA	11107	R	2335	2358	3	1
TGME49_024270	TGME49_024270_18_9750	GTAAATGGGGATGTCAAGTTgtccacttgtggggtgtaatGTTTAAGAGCTATGCTGGAA	11107	R	1738	1761	3	1
TGME49_026780	TGME49_026780_107_0	GTAAATGGGGATGTCAAGTTgcgagtccgtcgggtctgctGTTTAAGAGCTATGCTGGAA	4875	F	315	338	1	1
TGME49_026780	TGME49_026780_88_0	GTAAATGGGGATGTCAAGTTgccggtcccggagagtcccgGTTTAAGAGCTATGCTGGAA	4875	F	211	234	1	1
TGME49_026780	TGME49_026780_43_839	GTAAATGGGGATGTCAAGTTgctgaggcgtcgaagccgacGTTTAAGAGCTATGCTGGAA	4875	F	537	560	1	1
TGME49_026780	TGME49_026780_110_839	GTAAATGGGGATGTCAAGTTgcccccggaagcgtctgagcGTTTAAGAGCTATGCTGGAA	4875	F	921	944	1	1
TGME49_026780	TGME49_026780_114_839	GTAAATGGGGATGTCAAGTTgggactcggcaaactttggaGTTTAAGAGCTATGCTGGAA	4875	F	952	975	1	1
TGME49_061030	TGME49_061030_19_1196	GTAAATGGGGATGTCAAGTTggaacgaggccgtagggagaGTTTAAGAGCTATGCTGGAA	8293	F	843	866	11	2
TGME49_061030	TGME49_061030_11_1196	GTAAATGGGGATGTCAAGTTgcctgcaagctgctgggatcGTTTAAGAGCTATGCTGGAA	8293	F	801	824	11	2
TGME49_061030	TGME49_061030_2_1196	GTAAATGGGGATGTCAAGTTgcacgatgcagactcggcgaGTTTAAGAGCTATGCTGGAA	8293	F	728	751	11	2
TGME49_061030	TGME49_061030_24_1196	GTAAATGGGGATGTCAAGTTggacgtgcttcacttctgggGTTTAAGAGCTATGCTGGAA	8293	F	884	907	11	2
TGME49_061030	TGME49_061030_0_1196	GTAAATGGGGATGTCAAGTTgcacttcccgcggtgactcgGTTTAAGAGCTATGCTGGAA	8293	F	700	723	11	2
TGME49_017350	TGME49_017350_41_6162	GTAAATGGGGATGTCAAGTTgccgcggttgccttcctcgaGTTTAAGAGCTATGCTGGAA	6194	R	295	318	10	1
TGME49_017350	TGME49_017350_105_5135	GTAAATGGGGATGTCAAGTTggaccggcgccggagcatccGTTTAAGAGCTATGCTGGAA	6194	R	785	808	10	1
TGME49_017350	TGME49_017350_9_6162	GTAAATGGGGATGTCAAGTTgggcgacactcgggtgatccGTTTAAGAGCTATGCTGGAA	6194	R	440	463	10	1
TGME49_017350	TGME49_017350_75_5135	GTAAATGGGGATGTCAAGTTgggcgtgaagggcgcgccgaGTTTAAGAGCTATGCTGGAA	6194	R	1000	1023	10	1
TGME49_017350	TGME49_017350_61_5135	GTAAATGGGGATGTCAAGTTggcgggggtgcaggccccggGTTTAAGAGCTATGCTGGAA	6194	R	1101	1124	10	1
TGME49_069050	TGME49_069050_20_6672	GTAAATGGGGATGTCAAGTTggcttcttctgtgaaagctcGTTTAAGAGCTATGCTGGAA	6784	R	348	371	10	1
TGME49_069050	TGME49_069050_38_6672	GTAAATGGGGATGTCAAGTTgcagctccctgacagaagacGTTTAAGAGCTATGCTGGAA	6784	R	168	191	10	1
TGME49_069050	TGME49_069050_34_6672	GTAAATGGGGATGTCAAGTTgacaaacagtcctggctgttGTTTAAGAGCTATGCTGGAA	6784	R	198	221	10	1
TGME49_069050	TGME49_069050_6_6672	GTAAATGGGGATGTCAAGTTgggctgggtatccgacgaggGTTTAAGAGCTATGCTGGAA	6784	R	461	484	10	1
TGME49_069050	TGME49_069050_13_6672	GTAAATGGGGATGTCAAGTTgctttgcgagaaccgccgcgGTTTAAGAGCTATGCTGGAA	6784	R	398	421	10	1
TGME49_105770	TGME49_105770_85_0	GTAAATGGGGATGTCAAGTTggacgactctcgcacccttgGTTTAAGAGCTATGCTGGAA	5738	F	179	202	7	1
TGME49_105770	TGME49_105770_31_962	GTAAATGGGGATGTCAAGTTggggatacgtcgtggaacgcGTTTAAGAGCTATGCTGGAA	5738	F	861	884	7	2
TGME49_105770	TGME49_105770_36_962	GTAAATGGGGATGTCAAGTTggctcagacagacgacgtcgGTTTAAGAGCTATGCTGGAA	5738	F	887	910	7	2
TGME49_105770	TGME49_105770_63_1924	GTAAATGGGGATGTCAAGTTgtccctttcgcatgtagagaGTTTAAGAGCTATGCTGGAA	5738	F	2271	2294	7	4
TGME49_105770	TGME49_105770_57_1924	GTAAATGGGGATGTCAAGTTgaggccgtcgaaaatatgcgGTTTAAGAGCTATGCTGGAA	5738	F	2231	2254	7	4
TGME49_003830	TGME49_003830_30_2538	GTAAATGGGGATGTCAAGTTggcgactcgattttgtgttgGTTTAAGAGCTATGCTGGAA	7751	F	2277	2300	3	1
TGME49_003830	TGME49_003830_18_1692	GTAAATGGGGATGTCAAGTTgcccacagttgatagtgacgGTTTAAGAGCTATGCTGGAA	7751	F	1310	1333	3	1
TGME49_003830	TGME49_003830_31_846	GTAAATGGGGATGTCAAGTTgtctctcgttgagcgtcaccGTTTAAGAGCTATGCTGGAA	7751	F	599	622	3	1
TGME49_003830	TGME49_003830_8_2538	GTAAATGGGGATGTCAAGTTgggaggtctggcgatcgtcgGTTTAAGAGCTATGCTGGAA	7751	F	2129	2152	3	1
TGME49_003830	TGME49_003830_5_2256	GTAAATGGGGATGTCAAGTTgtgatggtaaagagagggccGTTTAAGAGCTATGCTGGAA	7751	F	1793	1816	3	1
TGME49_109910	TGME49_109910_38_1581	GTAAATGGGGATGTCAAGTTgggctcctctccgtcgcagtGTTTAAGAGCTATGCTGGAA	2692	R	1339	1362	2	1
TGME49_109910	TGME49_109910_66_2635	GTAAATGGGGATGTCAAGTTgcataggcgcaaggtagtgcGTTTAAGAGCTATGCTGGAA	2692	R	158	181	2	1
TGME49_109910	TGME49_109910_47_2108	GTAAATGGGGATGTCAAGTTgcgcgtgtacagatcagtcgGTTTAAGAGCTATGCTGGAA	2692	R	631	654	2	1
TGME49_109910	TGME49_109910_44_2108	GTAAATGGGGATGTCAAGTTggatgatgccgtggactccaGTTTAAGAGCTATGCTGGAA	2692	R	659	682	2	1
TGME49_109910	TGME49_109910_12_2108	GTAAATGGGGATGTCAAGTTgaggacgcgacggtcgacatGTTTAAGAGCTATGCTGGAA	2692	R	990	1013	2	1
TGME49_031090	TGME49_031090_14_1612	GTAAATGGGGATGTCAAGTTgcggacaaagaagccaatcgGTTTAAGAGCTATGCTGGAA	1420	R	96	119	2	1
TGME49_031090	TGME49_031090_12_1612	GTAAATGGGGATGTCAAGTTgatctttcactggcatcagaGTTTAAGAGCTATGCTGGAA	1420	R	126	149	2	1
TGME49_031090	TGME49_031090_30_1209	GTAAATGGGGATGTCAAGTTgatacatgggcttcctttgtGTTTAAGAGCTATGCTGGAA	1420	R	343	366	2	2
TGME49_031090	TGME49_031090_34_1209	GTAAATGGGGATGTCAAGTTgcacctttgtcgacgtacttGTTTAAGAGCTATGCTGGAA	1420	R	301	324	2	2
TGME49_031090	TGME49_031090_25_1209	GTAAATGGGGATGTCAAGTTgatgtcttccgcttcacgtgGTTTAAGAGCTATGCTGGAA	1420	R	388	411	2	2
TGME49_120670	TGME49_120670_19_534	GTAAATGGGGATGTCAAGTTgtcgtttcggacgcaggcaaGTTTAAGAGCTATGCTGGAA	15556	F	217	240	17	1
TGME49_120670	TGME49_120670_12_2136	GTAAATGGGGATGTCAAGTTgctatacgtccacggcgactGTTTAAGAGCTATGCTGGAA	15556	F	1720	1743	17	2
TGME49_120670	TGME49_120670_36_3738	GTAAATGGGGATGTCAAGTTgtcctccagtttcgtcgtcgGTTTAAGAGCTATGCTGGAA	15556	F	3602	3625	17	4
TGME49_120670	TGME49_120670_23_3738	GTAAATGGGGATGTCAAGTTgaaatgcacagactcagaggGTTTAAGAGCTATGCTGGAA	15556	F	3520	3543	17	4
TGME49_120670	TGME49_120670_29_3738	GTAAATGGGGATGTCAAGTTgttgggtcagatcccgcgcaGTTTAAGAGCTATGCTGGAA	15556	F	3553	3576	17	4
TGME49_043510	TGME49_043510_65_3505	GTAAATGGGGATGTCAAGTTggcgctatcgcctggcgacgGTTTAAGAGCTATGCTGGAA	3912	R	316	339	6	1
TGME49_043510	TGME49_043510_6_4206	GTAAATGGGGATGTCAAGTTgtctcttgtgcgcagcaacgGTTTAAGAGCTATGCTGGAA	3912	R	113	136	6	1
TGME49_043510	TGME49_043510_69_3505	GTAAATGGGGATGTCAAGTTgacacccgcggtcggtgcgcGTTTAAGAGCTATGCTGGAA	3912	R	292	315	6	1
TGME49_043510	TGME49_043510_72_3505	GTAAATGGGGATGTCAAGTTgtctcggccctgcgaggcgcGTTTAAGAGCTATGCTGGAA	3912	R	268	291	6	1
TGME49_043510	TGME49_043510_60_3505	GTAAATGGGGATGTCAAGTTgtacagcctcagcgaagcgaGTTTAAGAGCTATGCTGGAA	3912	R	355	378	6	1
TGME49_116150	TGME49_116150_19_2328	GTAAATGGGGATGTCAAGTTggtggccccgcctcctcaagGTTTAAGAGCTATGCTGGAA	8041	F	1682	1705	4	2
TGME49_116150	TGME49_116150_21_3492	GTAAATGGGGATGTCAAGTTgtttgacattttgagtgattGTTTAAGAGCTATGCTGGAA	8041	F	2859	2882	4	3
TGME49_116150	TGME49_116150_33_3492	GTAAATGGGGATGTCAAGTTgtcgatgtgacccttccacaGTTTAAGAGCTATGCTGGAA	8041	F	2937	2960	4	3
TGME49_116150	TGME49_116150_5_3783	GTAAATGGGGATGTCAAGTTgcgggtgttggagctgtttgGTTTAAGAGCTATGCTGGAA	8041	F	3043	3066	4	3
TGME49_116150	TGME49_116150_0_3783	GTAAATGGGGATGTCAAGTTgtgacgggagatcactttcaGTTTAAGAGCTATGCTGGAA	8041	F	2979	3002	4	3
TGME49_069060	TGME49_069060_31_1312	GTAAATGGGGATGTCAAGTTggctcggcctgatctgagggGTTTAAGAGCTATGCTGGAA	9173	F	1047	1070	10	1
TGME49_069060	TGME49_069060_6_984	GTAAATGGGGATGTCAAGTTgatcttggacgaaggacacaGTTTAAGAGCTATGCTGGAA	9173	F	610	633	10	1
TGME49_069060	TGME49_069060_40_1312	GTAAATGGGGATGTCAAGTTggccgagagttcctgagtctGTTTAAGAGCTATGCTGGAA	9173	F	1087	1110	10	1
TGME49_069060	TGME49_069060_5_1312	GTAAATGGGGATGTCAAGTTgcctcttctctgacaggctcGTTTAAGAGCTATGCTGGAA	9173	F	864	887	10	1
TGME49_069060	TGME49_069060_27_984	GTAAATGGGGATGTCAAGTTgagaagcctctgcatgcaacGTTTAAGAGCTATGCTGGAA	9173	F	788	811	10	1
TGME49_063120	TGME49_063120_3_2620	GTAAATGGGGATGTCAAGTTgatcgaggctctgggtcgacGTTTAAGAGCTATGCTGGAA	2669	R	502	525	1	1
TGME49_063120	TGME49_063120_18_2096	GTAAATGGGGATGTCAAGTTgaagaaaaggaggagctcgcGTTTAAGAGCTATGCTGGAA	2669	R	822	845	1	1
TGME49_063120	TGME49_063120_14_2620	GTAAATGGGGATGTCAAGTTgtgtggcaacggaggagaacGTTTAAGAGCTATGCTGGAA	2669	R	395	418	1	1
TGME49_063120	TGME49_063120_23_2620	GTAAATGGGGATGTCAAGTTgtacacactctggcgcggcaGTTTAAGAGCTATGCTGGAA	2669	R	203	226	1	1
TGME49_063120	TGME49_063120_20_2096	GTAAATGGGGATGTCAAGTTggaacagcaggtcgagagagGTTTAAGAGCTATGCTGGAA	2669	R	789	812	1	1
TGME49_085920	TGME49_085920_29_387	GTAAATGGGGATGTCAAGTTgaagccagcgaagcccaaagGTTTAAGAGCTATGCTGGAA	1326	F	86	109	3	1
TGME49_085920	TGME49_085920_12_774	GTAAATGGGGATGTCAAGTTgtcggctgcaagtcgtcaacGTTTAAGAGCTATGCTGGAA	1326	F	258	281	3	1
TGME49_085920	TGME49_085920_4_774	GTAAATGGGGATGTCAAGTTggccgagagcgtcctcaagtGTTTAAGAGCTATGCTGGAA	1326	F	194	217	3	1
TGME49_085920	TGME49_085920_14_774	GTAAATGGGGATGTCAAGTTgtactcgagcgagtctatgaGTTTAAGAGCTATGCTGGAA	1326	F	290	313	3	1
TGME49_085920	TGME49_085920_32_387	GTAAATGGGGATGTCAAGTTggccgcactcctcggaagaaGTTTAAGAGCTATGCTGGAA	1326	F	129	152	3	1
TGME49_033310	TGME49_033310_10_7784	GTAAATGGGGATGTCAAGTTgaacagtaaacgcaaaagacGTTTAAGAGCTATGCTGGAA	7647	R	240	263	9	1
TGME49_033310	TGME49_033310_14_7784	GTAAATGGGGATGTCAAGTTgaattctgacgcggacgctgGTTTAAGAGCTATGCTGGAA	7647	R	207	230	9	1
TGME49_033310	TGME49_033310_19_7784	GTAAATGGGGATGTCAAGTTgcagctttaacacttcataaGTTTAAGAGCTATGCTGGAA	7647	R	104	127	9	1
TGME49_033310	TGME49_033310_0_6394	GTAAATGGGGATGTCAAGTTggtgtctttcacagtttgtcGTTTAAGAGCTATGCTGGAA	7647	R	1727	1750	9	2
TGME49_033310	TGME49_033310_27_5560	GTAAATGGGGATGTCAAGTTgaactgctcttgtcgaaacaGTTTAAGAGCTATGCTGGAA	7647	R	2308	2331	9	3
TGME49_068270	TGME49_068270_32_548	GTAAATGGGGATGTCAAGTTgtgtcgtgtcccaggaggccGTTTAAGAGCTATGCTGGAA	644	F	263	286	1	1
TGME49_068270	TGME49_068270_8_548	GTAAATGGGGATGTCAAGTTgagccccgtctggccatacgGTTTAAGAGCTATGCTGGAA	644	F	110	133	1	1
TGME49_068270	TGME49_068270_18_548	GTAAATGGGGATGTCAAGTTgacttcttgcgtgcggggttGTTTAAGAGCTATGCTGGAA	644	F	178	201	1	1
TGME49_068270	TGME49_068270_25_548	GTAAATGGGGATGTCAAGTTggaaactctgtccaccgagcGTTTAAGAGCTATGCTGGAA	644	F	203	226	1	1
TGME49_068270	TGME49_068270_37_548	GTAAATGGGGATGTCAAGTTggacagtgggagtcatcgaaGTTTAAGAGCTATGCTGGAA	644	F	291	314	1	1
TGME49_111000	TGME49_111000_4_1455	GTAAATGGGGATGTCAAGTTgcggaacctcgtcagcttgcGTTTAAGAGCTATGCTGGAA	1914	F	450	473	3	2
TGME49_111000	TGME49_111000_12_1455	GTAAATGGGGATGTCAAGTTgtggctttcagcgtttggatGTTTAAGAGCTATGCTGGAA	1914	F	527	550	3	2
TGME49_111000	TGME49_111000_1_1455	GTAAATGGGGATGTCAAGTTgatgcgtgacattgtcccagGTTTAAGAGCTATGCTGGAA	1914	F	411	434	3	2
TGME49_111000	TGME49_111000_7_1455	GTAAATGGGGATGTCAAGTTgtctgagtgtttttcaagtgGTTTAAGAGCTATGCTGGAA	1914	F	486	509	3	2
TGME49_111000	TGME49_111000_41_970	GTAAATGGGGATGTCAAGTTgattctgggttgacgccttgGTTTAAGAGCTATGCTGGAA	1914	F	371	394	3	2
TGME49_033020	TGME49_033020_40_4440	GTAAATGGGGATGTCAAGTTgtctgaatccttgaccatctGTTTAAGAGCTATGCTGGAA	5217	R	715	738	5	1
TGME49_033020	TGME49_033020_63_4440	GTAAATGGGGATGTCAAGTTggcttcgtgagcgtccacgtGTTTAAGAGCTATGCTGGAA	5217	R	409	432	5	1
TGME49_033020	TGME49_033020_59_4440	GTAAATGGGGATGTCAAGTTgccaaggcgtcgctccgtgtGTTTAAGAGCTATGCTGGAA	5217	R	481	504	5	1
TGME49_033020	TGME49_033020_16_5328	GTAAATGGGGATGTCAAGTTgttcttccgggcctcgtccaGTTTAAGAGCTATGCTGGAA	5217	R	226	249	5	1
TGME49_033020	TGME49_033020_8_5328	GTAAATGGGGATGTCAAGTTgttggagaacgccttcatctGTTTAAGAGCTATGCTGGAA	5217	R	292	315	5	1
TGME49_104460	TGME49_104460_23_4926	GTAAATGGGGATGTCAAGTTggactgtgtacaactcctcgGTTTAAGAGCTATGCTGGAA	4750	R	83	106	8	1
TGME49_104460	TGME49_104460_6_4926	GTAAATGGGGATGTCAAGTTggaagagaactgtgtcgaggGTTTAAGAGCTATGCTGGAA	4750	R	260	283	8	1
TGME49_104460	TGME49_104460_83_4105	GTAAATGGGGATGTCAAGTTgaacgaggtgggcagtcttgGTTTAAGAGCTATGCTGGAA	4750	R	362	385	8	1
TGME49_104460	TGME49_104460_2_4926	GTAAATGGGGATGTCAAGTTgtcggcgccgtcgagcgtcgGTTTAAGAGCTATGCTGGAA	4750	R	295	318	8	1
TGME49_104460	TGME49_104460_88_4105	GTAAATGGGGATGTCAAGTTgatgaggagaaacttggcgaGTTTAAGAGCTATGCTGGAA	4750	R	331	354	8	1
TGME49_033050	TGME49_033050_35_1160	GTAAATGGGGATGTCAAGTTggcgatgagggtaagggaaaGTTTAAGAGCTATGCTGGAA	3062	F	967	990	4	1
TGME49_033050	TGME49_033050_30_1160	GTAAATGGGGATGTCAAGTTgggcactggcgcaccacatgGTTTAAGAGCTATGCTGGAA	3062	F	935	958	4	1
TGME49_033050	TGME49_033050_14_1160	GTAAATGGGGATGTCAAGTTgctcccacgcgccaggaagtGTTTAAGAGCTATGCTGGAA	3062	F	779	802	4	1
TGME49_033050	TGME49_033050_22_1160	GTAAATGGGGATGTCAAGTTgcagtttgtcgagtttcgacGTTTAAGAGCTATGCTGGAA	3062	F	878	901	4	1
TGME49_033050	TGME49_033050_1_1160	GTAAATGGGGATGTCAAGTTggatctgccgaagctgcgaaGTTTAAGAGCTATGCTGGAA	3062	F	671	694	4	1
TGME49_109250	TGME49_109250_12_9329	GTAAATGGGGATGTCAAGTTgggagactgtctcttcacgcGTTTAAGAGCTATGCTGGAA	14240	R	5260	5283	9	1
TGME49_109250	TGME49_109250_29_11784	GTAAATGGGGATGTCAAGTTgcgcgccgtgacgcaggttcGTTTAAGAGCTATGCTGGAA	14240	R	2631	2654	9	1
TGME49_109250	TGME49_109250_51_13748	GTAAATGGGGATGTCAAGTTgatcccgtcgcctgctggctGTTTAAGAGCTATGCTGGAA	14240	R	628	651	9	1
TGME49_109250	TGME49_109250_24_9820	GTAAATGGGGATGTCAAGTTggcttgtgctgctgaagccgGTTTAAGAGCTATGCTGGAA	14240	R	4667	4690	9	1
TGME49_109250	TGME49_109250_35_14239	GTAAATGGGGATGTCAAGTTgcccacctgcagcgcctgccGTTTAAGAGCTATGCTGGAA	14240	R	236	259	9	1
TGME49_048880	TGME49_048880_1_5652	GTAAATGGGGATGTCAAGTTgctgcgtgcgtttctcttcaGTTTAAGAGCTATGCTGGAA	5594	R	394	417	10	1
TGME49_048880	TGME49_048880_28_5652	GTAAATGGGGATGTCAAGTTgcctggcgccttttcgctgaGTTTAAGAGCTATGCTGGAA	5594	R	142	165	10	1
TGME49_048880	TGME49_048880_8_5652	GTAAATGGGGATGTCAAGTTggaaggccgagagatccttgGTTTAAGAGCTATGCTGGAA	5594	R	333	356	10	1
TGME49_048880	TGME49_048880_2_5652	GTAAATGGGGATGTCAAGTTgaagcgcctcagcgaccgtcGTTTAAGAGCTATGCTGGAA	5594	R	364	387	10	1
TGME49_048880	TGME49_048880_20_5652	GTAAATGGGGATGTCAAGTTgacccgagagacactgcgcgGTTTAAGAGCTATGCTGGAA	5594	R	205	228	10	1
TGME49_120520	TGME49_120520_27_402	GTAAATGGGGATGTCAAGTTgcgagatgtgcctctaggtcGTTTAAGAGCTATGCTGGAA	1412	F	94	117	1	1
TGME49_120520	TGME49_120520_44_402	GTAAATGGGGATGTCAAGTTgcctgccgcttcagatcgacGTTTAAGAGCTATGCTGGAA	1412	F	228	251	1	1
TGME49_120520	TGME49_120520_0_804	GTAAATGGGGATGTCAAGTTgcaaagatgtggcacttgggGTTTAAGAGCTATGCTGGAA	1412	F	305	328	1	1
TGME49_120520	TGME49_120520_32_804	GTAAATGGGGATGTCAAGTTggctgtatatcgttgatcgaGTTTAAGAGCTATGCTGGAA	1412	F	537	560	1	1
TGME49_120520	TGME49_120520_22_804	GTAAATGGGGATGTCAAGTTgtgccgtcacagtctggaagGTTTAAGAGCTATGCTGGAA	1412	F	431	454	1	1
TGME49_057050	TGME49_057050_52_1116	GTAAATGGGGATGTCAAGTTgtcgccgcagcctgaaggtcGTTTAAGAGCTATGCTGGAA	6814	F	1153	1176	10	3
TGME49_057050	TGME49_057050_55_1116	GTAAATGGGGATGTCAAGTTggctcttttccacatctctgGTTTAAGAGCTATGCTGGAA	6814	F	1182	1205	10	3
TGME49_057050	TGME49_057050_45_1116	GTAAATGGGGATGTCAAGTTgagccaaaccgcacatgtcgGTTTAAGAGCTATGCTGGAA	6814	F	1083	1106	10	3
TGME49_057050	TGME49_057050_58_1116	GTAAATGGGGATGTCAAGTTgaaaactttgcacgctctgtGTTTAAGAGCTATGCTGGAA	6814	F	1240	1263	10	3
TGME49_057050	TGME49_057050_49_1116	GTAAATGGGGATGTCAAGTTggcttgacgaacttgaatttGTTTAAGAGCTATGCTGGAA	6814	F	1114	1137	10	3
TGME49_007770	TGME49_007770_49_6336	GTAAATGGGGATGTCAAGTTggaagaagtgccctcatttgGTTTAAGAGCTATGCTGGAA	6393	R	87	110	8	1
TGME49_007770	TGME49_007770_47_6336	GTAAATGGGGATGTCAAGTTgcaggtggcttcatttcatcGTTTAAGAGCTATGCTGGAA	6393	R	117	140	8	1
TGME49_007770	TGME49_007770_39_6336	GTAAATGGGGATGTCAAGTTggatctgttgaagcaacgcaGTTTAAGAGCTATGCTGGAA	6393	R	179	202	8	1
TGME49_007770	TGME49_007770_29_5280	GTAAATGGGGATGTCAAGTTggcccgagaaattcggaggaGTTTAAGAGCTATGCTGGAA	6393	R	1281	1304	8	2
TGME49_007770	TGME49_007770_42_5280	GTAAATGGGGATGTCAAGTTgtccgagagacaacggggcaGTTTAAGAGCTATGCTGGAA	6393	R	1221	1244	8	2
TGME49_083710	TGME49_083710_8_3978	GTAAATGGGGATGTCAAGTTgtttctgtcggtctgcaacgGTTTAAGAGCTATGCTGGAA	3640	R	77	100	6	1
TGME49_083710	TGME49_083710_6_3978	GTAAATGGGGATGTCAAGTTgtcataggttctcggataggGTTTAAGAGCTATGCTGGAA	3640	R	106	129	6	1
TGME49_083710	TGME49_083710_45_2652	GTAAATGGGGATGTCAAGTTgctctgccagcgattgcagaGTTTAAGAGCTATGCTGGAA	3640	R	860	883	6	2
TGME49_083710	TGME49_083710_58_1989	GTAAATGGGGATGTCAAGTTgttcgtcgcccctgccgccgGTTTAAGAGCTATGCTGGAA	3640	R	1504	1527	6	3
TGME49_083710	TGME49_083710_4_2652	GTAAATGGGGATGTCAAGTTgctgcttcagagcaaataccGTTTAAGAGCTATGCTGGAA	3640	R	1384	1407	6	3
TGME49_119720	TGME49_119720_12_4615	GTAAATGGGGATGTCAAGTTgactcgccgagaaatcggaaGTTTAAGAGCTATGCTGGAA	5462	R	1201	1224	3	2
TGME49_119720	TGME49_119720_53_2769	GTAAATGGGGATGTCAAGTTggaaaaaaacctaggaggatGTTTAAGAGCTATGCTGGAA	5462	R	2714	2737	3	2
TGME49_119720	TGME49_119720_91_2769	GTAAATGGGGATGTCAAGTTgtcttcctcggacgcctggaGTTTAAGAGCTATGCTGGAA	5462	R	2430	2453	3	2
TGME49_119720	TGME49_119720_83_3692	GTAAATGGGGATGTCAAGTTgcgtctgcggcctcccgaagGTTTAAGAGCTATGCTGGAA	5462	R	1570	1593	3	2
TGME49_119720	TGME49_119720_58_3692	GTAAATGGGGATGTCAAGTTgggccgacgatgcagcgcctGTTTAAGAGCTATGCTGGAA	5462	R	1795	1818	3	2
TGME49_083720	TGME49_083720_49_775	GTAAATGGGGATGTCAAGTTggcatgggctgttcgatgagGTTTAAGAGCTATGCTGGAA	4428	F	750	773	6	1
TGME49_083720	TGME49_083720_48_0	GTAAATGGGGATGTCAAGTTgtggccaagggcgaggcccaGTTTAAGAGCTATGCTGGAA	4428	F	213	236	6	1
TGME49_083720	TGME49_083720_7_775	GTAAATGGGGATGTCAAGTTgcgtccatacacttaaatcgGTTTAAGAGCTATGCTGGAA	4428	F	350	373	6	1
TGME49_083720	TGME49_083720_44_775	GTAAATGGGGATGTCAAGTTgtcaagaagaataaggacatGTTTAAGAGCTATGCTGGAA	4428	F	691	714	6	1
TGME49_083720	TGME49_083720_34_775	GTAAATGGGGATGTCAAGTTgtcgacaatagcacgcgctgGTTTAAGAGCTATGCTGGAA	4428	F	619	642	6	1
TGME49_001270	TGME49_001270_23_4420	GTAAATGGGGATGTCAAGTTggaaacaagtgggacggcagGTTTAAGAGCTATGCTGGAA	5191	R	216	239	7	2
TGME49_001270	TGME49_001270_92_2652	GTAAATGGGGATGTCAAGTTggcacaggtcttggggtgtcGTTTAAGAGCTATGCTGGAA	5191	R	1350	1373	7	4
TGME49_001270	TGME49_001270_76_2652	GTAAATGGGGATGTCAAGTTgaccgttcctgcctcccttgGTTTAAGAGCTATGCTGGAA	5191	R	1433	1456	7	4
TGME49_001270	TGME49_001270_14_4420	GTAAATGGGGATGTCAAGTTgtttcgtcttctgcaagctcGTTTAAGAGCTATGCTGGAA	5191	R	278	301	7	2
TGME49_001270	TGME49_001270_87_2652	GTAAATGGGGATGTCAAGTTggaagacacgcgcgaacgcgGTTTAAGAGCTATGCTGGAA	5191	R	1377	1400	7	4
TGME49_095330	TGME49_095330_26_1118	GTAAATGGGGATGTCAAGTTgtcgaaatatccgtcaaagtGTTTAAGAGCTATGCTGGAA	16357	F	887	910	14	2
TGME49_095330	TGME49_095330_10_1118	GTAAATGGGGATGTCAAGTTggaaacgagaacacactgctGTTTAAGAGCTATGCTGGAA	16357	F	769	792	14	2
TGME49_095330	TGME49_095330_21_1118	GTAAATGGGGATGTCAAGTTgcgcctgccgacgcgcgtcgGTTTAAGAGCTATGCTGGAA	16357	F	841	864	14	2
TGME49_095330	TGME49_095330_33_1677	GTAAATGGGGATGTCAAGTTgcacctcccagagcctctgtGTTTAAGAGCTATGCTGGAA	16357	F	1676	1699	14	3
TGME49_095330	TGME49_095330_24_1677	GTAAATGGGGATGTCAAGTTgctctgcatccggcgcgtcgGTTTAAGAGCTATGCTGGAA	16357	F	1635	1658	14	3
TGME49_007470	TGME49_007470_53_768	GTAAATGGGGATGTCAAGTTggtctcggccttcgcggatcGTTTAAGAGCTATGCTGGAA	4378	F	810	833	3	1
TGME49_007470	TGME49_007470_67_0	GTAAATGGGGATGTCAAGTTggattttccttcgtccagtaGTTTAAGAGCTATGCTGGAA	4378	F	157	180	3	1
TGME49_007470	TGME49_007470_74_0	GTAAATGGGGATGTCAAGTTgttcaagcccgacagcgccgGTTTAAGAGCTATGCTGGAA	4378	F	220	243	3	1
TGME49_007470	TGME49_007470_46_768	GTAAATGGGGATGTCAAGTTggaaggcaactttgtcgcgcGTTTAAGAGCTATGCTGGAA	4378	F	761	784	3	1
TGME49_007470	TGME49_007470_15_768	GTAAATGGGGATGTCAAGTTgtctgttctgctttcgacacGTTTAAGAGCTATGCTGGAA	4378	F	442	465	3	1
TGME49_018920	TGME49_018920_33_975	GTAAATGGGGATGTCAAGTTgccgctttccgttgtcgagcGTTTAAGAGCTATGCTGGAA	5825	F	107	130	10	1
TGME49_018920	TGME49_018920_6_1950	GTAAATGGGGATGTCAAGTTgggacagaagccctggactgGTTTAAGAGCTATGCTGGAA	5825	F	852	875	10	2
TGME49_018920	TGME49_018920_15_1950	GTAAATGGGGATGTCAAGTTgcctttttcatcgccatgacGTTTAAGAGCTATGCTGGAA	5825	F	896	919	10	2
TGME49_018920	TGME49_018920_2_1950	GTAAATGGGGATGTCAAGTTgcgatggacgtgatcgtcgaGTTTAAGAGCTATGCTGGAA	5825	F	824	847	10	2
TGME49_018920	TGME49_018920_35_2925	GTAAATGGGGATGTCAAGTTgtttgcacaacagccacatgGTTTAAGAGCTATGCTGGAA	5825	F	2107	2130	10	4
TGME49_005360	TGME49_005360_21_524	GTAAATGGGGATGTCAAGTTgtcgttttgtgcggagaagaGTTTAAGAGCTATGCTGGAA	15267	F	187	210	18	1
TGME49_005360	TGME49_005360_34_524	GTAAATGGGGATGTCAAGTTgacgtccatcaactcaacgaGTTTAAGAGCTATGCTGGAA	15267	F	289	312	18	1
TGME49_005360	TGME49_005360_7_524	GTAAATGGGGATGTCAAGTTggccgccattcgcaccggaaGTTTAAGAGCTATGCTGGAA	15267	F	83	106	18	1
TGME49_005360	TGME49_005360_16_524	GTAAATGGGGATGTCAAGTTgagatgaatcagaaggcgggGTTTAAGAGCTATGCTGGAA	15267	F	146	169	18	1
TGME49_005360	TGME49_005360_40_524	GTAAATGGGGATGTCAAGTTgttgacgaagctacgggacgGTTTAAGAGCTATGCTGGAA	15267	F	349	372	18	1
TGME49_051500	TGME49_051500_23_557	GTAAATGGGGATGTCAAGTTgagaaagcgcgcgcgagagcGTTTAAGAGCTATGCTGGAA	2899	F	325	348	3	1
TGME49_051500	TGME49_051500_56_557	GTAAATGGGGATGTCAAGTTgcgtagggtgaggccggaccGTTTAAGAGCTATGCTGGAA	2899	F	564	587	3	1
TGME49_051500	TGME49_051500_28_1114	GTAAATGGGGATGTCAAGTTgccgaggagttgtccgttcaGTTTAAGAGCTATGCTGGAA	2899	F	823	846	3	1
TGME49_051500	TGME49_051500_21_1114	GTAAATGGGGATGTCAAGTTggaggaccttcatgaggacgGTTTAAGAGCTATGCTGGAA	2899	F	773	796	3	1
TGME49_051500	TGME49_051500_26_557	GTAAATGGGGATGTCAAGTTgaccgtgaggagacagcacaGTTTAAGAGCTATGCTGGAA	2899	F	359	382	3	1
TGME49_063470	TGME49_063470_31_1614	GTAAATGGGGATGTCAAGTTgcagcagaacagcgactgtgGTTTAAGAGCTATGCTGGAA	2770	R	203	226	3	1
TGME49_063470	TGME49_063470_2_2152	GTAAATGGGGATGTCAAGTTggtctctccaccgtgctcgaGTTTAAGAGCTATGCTGGAA	2770	R	94	117	3	1
TGME49_063470	TGME49_063470_25_1614	GTAAATGGGGATGTCAAGTTgtctccgtcgcctcagtgatGTTTAAGAGCTATGCTGGAA	2770	R	231	254	3	1
TGME49_063470	TGME49_063470_22_1614	GTAAATGGGGATGTCAAGTTgacgttgttcagcgactgtcGTTTAAGAGCTATGCTGGAA	2770	R	283	306	3	1
TGME49_063470	TGME49_063470_19_1076	GTAAATGGGGATGTCAAGTTgggaagcggttaggctgcagGTTTAAGAGCTATGCTGGAA	2770	R	871	894	3	2
TGME49_090580	TGME49_090580_65_17893	GTAAATGGGGATGTCAAGTTgaagaagttgcgcaatcgccGTTTAAGAGCTATGCTGGAA	18146	R	164	187	19	1
TGME49_090580	TGME49_090580_49_17893	GTAAATGGGGATGTCAAGTTgtctcctcgacagacccgttGTTTAAGAGCTATGCTGGAA	18146	R	312	335	19	1
TGME49_090580	TGME49_090580_62_17893	GTAAATGGGGATGTCAAGTTgtgaaatgacatgagaatagGTTTAAGAGCTATGCTGGAA	18146	R	221	244	19	1
TGME49_090580	TGME49_090580_64_17893	GTAAATGGGGATGTCAAGTTggaactcgtaggcataaaagGTTTAAGAGCTATGCTGGAA	18146	R	197	220	19	1
TGME49_090580	TGME49_090580_1_17893	GTAAATGGGGATGTCAAGTTggctgttgaaagacatgagaGTTTAAGAGCTATGCTGGAA	18146	R	711	734	19	1
TGME49_027900	TGME49_027900_48_3184	GTAAATGGGGATGTCAAGTTgacgtcgaaccgtggtccgtGTTTAAGAGCTATGCTGGAA	4575	R	1549	1572	1	1
TGME49_027900	TGME49_027900_83_3184	GTAAATGGGGATGTCAAGTTgccaggcccgaacgcaccacGTTTAAGAGCTATGCTGGAA	4575	R	1366	1389	1	1
TGME49_027900	TGME49_027900_106_3184	GTAAATGGGGATGTCAAGTTgctacggccgctccccaggaGTTTAAGAGCTATGCTGGAA	4575	R	1243	1266	1	1
TGME49_027900	TGME49_027900_9_3980	GTAAATGGGGATGTCAAGTTgagtactcggcgagaacgaaGTTTAAGAGCTATGCTGGAA	4575	R	1035	1058	1	1
TGME49_027900	TGME49_027900_78_3980	GTAAATGGGGATGTCAAGTTgagatcctccaccggtcgaaGTTTAAGAGCTATGCTGGAA	4575	R	587	610	1	1
TGME49_055470	TGME49_055470_12_544	GTAAATGGGGATGTCAAGTTgttcctttcacgtgaccgcgGTTTAAGAGCTATGCTGGAA	7438	F	153	176	8	1
TGME49_055470	TGME49_055470_15_1360	GTAAATGGGGATGTCAAGTTgcctcgaacgactcgccagtGTTTAAGAGCTATGCTGGAA	7438	F	1096	1119	8	2
TGME49_055470	TGME49_055470_2_4080	GTAAATGGGGATGTCAAGTTgcaggagataccaacgcgtcGTTTAAGAGCTATGCTGGAA	7438	F	3598	3621	8	4
TGME49_055470	TGME49_055470_14_3808	GTAAATGGGGATGTCAAGTTgtgcaaatactcgagttgaaGTTTAAGAGCTATGCTGGAA	7438	F	3490	3513	8	4
TGME49_055470	TGME49_055470_24_3536	GTAAATGGGGATGTCAAGTTgaacgggtgtcacgtccgggGTTTAAGAGCTATGCTGGAA	7438	F	3267	3290	8	4
TGME49_031610	TGME49_031610_50_569	GTAAATGGGGATGTCAAGTTggaaagacaaattccgacggGTTTAAGAGCTATGCTGGAA	2983	F	590	613	5	2
TGME49_031610	TGME49_031610_45_569	GTAAATGGGGATGTCAAGTTgcttgacggctgcgcaattcGTTTAAGAGCTATGCTGGAA	2983	F	554	577	5	2
TGME49_031610	TGME49_031610_38_569	GTAAATGGGGATGTCAAGTTgcccaaaactgctggaaagaGTTTAAGAGCTATGCTGGAA	2983	F	504	527	5	2
TGME49_031610	TGME49_031610_29_569	GTAAATGGGGATGTCAAGTTgactattcaagtcaggtttaGTTTAAGAGCTATGCTGGAA	2983	F	461	484	5	2
TGME49_031610	TGME49_031610_47_1138	GTAAATGGGGATGTCAAGTTgctgcttgttggatttttgcGTTTAAGAGCTATGCTGGAA	2983	F	1113	1136	5	3
TGME49_019830	TGME49_019830_8_952	GTAAATGGGGATGTCAAGTTgggatcgtccatcggattgaGTTTAAGAGCTATGCTGGAA	13761	F	127	150	7	1
TGME49_019830	TGME49_019830_16_952	GTAAATGGGGATGTCAAGTTgcaccctggaggccaggcaaGTTTAAGAGCTATGCTGGAA	13761	F	178	201	7	1
TGME49_019830	TGME49_019830_20_952	GTAAATGGGGATGTCAAGTTgtgcactatactcgattcgcGTTTAAGAGCTATGCTGGAA	13761	F	203	226	7	1
TGME49_019830	TGME49_019830_19_1428	GTAAATGGGGATGTCAAGTTgcggctttccggtgcttgtgGTTTAAGAGCTATGCTGGAA	13761	F	880	903	7	2
TGME49_019830	TGME49_019830_7_1904	GTAAATGGGGATGTCAAGTTgctccttccctgcttggccaGTTTAAGAGCTATGCTGGAA	13761	F	1015	1038	7	2
TGME49_083760	TGME49_083760_37_3192	GTAAATGGGGATGTCAAGTTgtctcgaacgcactgtggggGTTTAAGAGCTATGCTGGAA	4586	R	1503	1526	4	1
TGME49_083760	TGME49_083760_54_3192	GTAAATGGGGATGTCAAGTTgacagacgctcccgactgagGTTTAAGAGCTATGCTGGAA	4586	R	1291	1314	4	1
TGME49_083760	TGME49_083760_46_3990	GTAAATGGGGATGTCAAGTTgggcctcgccgttcgcagttGTTTAAGAGCTATGCTGGAA	4586	R	518	541	4	1
TGME49_083760	TGME49_083760_60_3990	GTAAATGGGGATGTCAAGTTgaagtgccccgccgaggggaGTTTAAGAGCTATGCTGGAA	4586	R	346	369	4	1
TGME49_083760	TGME49_083760_46_3192	GTAAATGGGGATGTCAAGTTgctcctcccgccttcgaagaGTTTAAGAGCTATGCTGGAA	4586	R	1392	1415	4	1
TGME49_089220	TGME49_089220_6_1158	GTAAATGGGGATGTCAAGTTgacaagcatttcgggtgtatGTTTAAGAGCTATGCTGGAA	10969	F	778	801	14	1
TGME49_089220	TGME49_089220_2_1158	GTAAATGGGGATGTCAAGTTgtgagaactgcagccttgtcGTTTAAGAGCTATGCTGGAA	10969	F	728	751	14	1
TGME49_089220	TGME49_089220_3_1158	GTAAATGGGGATGTCAAGTTgagttcgaaggaagaacagtGTTTAAGAGCTATGCTGGAA	10969	F	754	777	14	1
TGME49_089220	TGME49_089220_14_386	GTAAATGGGGATGTCAAGTTggtggctcgggggcggcttgGTTTAAGAGCTATGCTGGAA	10969	F	177	200	14	1
TGME49_089220	TGME49_089220_3_772	GTAAATGGGGATGTCAAGTTgcgccttctcccattcgcgcGTTTAAGAGCTATGCTGGAA	10969	F	320	343	14	1
TGME49_081910	TGME49_081910_45_431	GTAAATGGGGATGTCAAGTTggaagaaccgacccgtcggtGTTTAAGAGCTATGCTGGAA	1587	F	211	234	1	1
TGME49_081910	TGME49_081910_6_862	GTAAATGGGGATGTCAAGTTgccggcggctcgtttcccatGTTTAAGAGCTATGCTGGAA	1587	F	388	411	1	1
TGME49_081910	TGME49_081910_54_431	GTAAATGGGGATGTCAAGTTggcgggatgcagatcgactgGTTTAAGAGCTATGCTGGAA	1587	F	261	284	1	1
TGME49_081910	TGME49_081910_13_862	GTAAATGGGGATGTCAAGTTggctgaacctggttgatccaGTTTAAGAGCTATGCTGGAA	1587	F	442	465	1	1
TGME49_081910	TGME49_081910_19_862	GTAAATGGGGATGTCAAGTTgagaaaacatcgcgatgatgGTTTAAGAGCTATGCTGGAA	1587	F	527	550	1	1
TGME49_026860	TGME49_026860_16_1422	GTAAATGGGGATGTCAAGTTgacttgaccttgaaattctgGTTTAAGAGCTATGCTGGAA	2317	R	210	233	1	1
TGME49_026860	TGME49_026860_25_1422	GTAAATGGGGATGTCAAGTTgtctgccgtgcacaccgctgGTTTAAGAGCTATGCTGGAA	2317	R	83	106	1	1
TGME49_026860	TGME49_026860_5_1422	GTAAATGGGGATGTCAAGTTgagaaactcttttcctgcgaGTTTAAGAGCTATGCTGGAA	2317	R	298	321	1	1
TGME49_026860	TGME49_026860_13_1422	GTAAATGGGGATGTCAAGTTgtcagactcaacttttccagGTTTAAGAGCTATGCTGGAA	2317	R	259	282	1	1
TGME49_026860	TGME49_026860_24_1422	GTAAATGGGGATGTCAAGTTgttgaaatagaaacatgtctGTTTAAGAGCTATGCTGGAA	2317	R	135	158	1	1
TGME49_036980	TGME49_036980_3_572	GTAAATGGGGATGTCAAGTTgtctgtcattacttccaggtGTTTAAGAGCTATGCTGGAA	7890	F	98	121	10	1
TGME49_036980	TGME49_036980_20_858	GTAAATGGGGATGTCAAGTTggatccggcttcgacgtggtGTTTAAGAGCTATGCTGGAA	7890	F	593	616	10	2
TGME49_036980	TGME49_036980_25_1144	GTAAATGGGGATGTCAAGTTgattcagcgtatgattcaacGTTTAAGAGCTATGCTGGAA	7890	F	802	825	10	2
TGME49_036980	TGME49_036980_22_1144	GTAAATGGGGATGTCAAGTTgtaagctctcttcggtgcccGTTTAAGAGCTATGCTGGAA	7890	F	771	794	10	2
TGME49_036980	TGME49_036980_16_858	GTAAATGGGGATGTCAAGTTgccgtatatcgctcacgcaaGTTTAAGAGCTATGCTGGAA	7890	F	549	572	10	2
TGME49_060210	TGME49_060210_2_714	GTAAATGGGGATGTCAAGTTggatggacgcacggcagcagGTTTAAGAGCTATGCTGGAA	10093	F	259	282	12	1
TGME49_060210	TGME49_060210_2_1071	GTAAATGGGGATGTCAAGTTggaaagtccgaagcttggggGTTTAAGAGCTATGCTGGAA	10093	F	585	608	12	1
TGME49_060210	TGME49_060210_31_714	GTAAATGGGGATGTCAAGTTgttcttgtttcctcgtgtacGTTTAAGAGCTATGCTGGAA	10093	F	543	566	12	1
TGME49_060210	TGME49_060210_23_1071	GTAAATGGGGATGTCAAGTTgtttgagacgcccggcaagaGTTTAAGAGCTATGCTGGAA	10093	F	739	762	12	1
TGME49_060210	TGME49_060210_16_1071	GTAAATGGGGATGTCAAGTTgtttcggacgccaggacaagGTTTAAGAGCTATGCTGGAA	10093	F	701	724	12	1
TGME49_018790	TGME49_018790_22_353	GTAAATGGGGATGTCAAGTTgggcgtcggcctgcagtcgcGTTTAAGAGCTATGCTGGAA	9955	F	83	106	11	1
TGME49_018790	TGME49_018790_30_353	GTAAATGGGGATGTCAAGTTggatcccgattttctcgactGTTTAAGAGCTATGCTGGAA	9955	F	158	181	11	1
TGME49_018790	TGME49_018790_7_706	GTAAATGGGGATGTCAAGTTggcctcagcgcctggctctgGTTTAAGAGCTATGCTGGAA	9955	F	282	305	11	1
TGME49_018790	TGME49_018790_25_353	GTAAATGGGGATGTCAAGTTgcctcgactcgcgttgccgtGTTTAAGAGCTATGCTGGAA	9955	F	108	131	11	1
TGME49_018790	TGME49_018790_12_1412	GTAAATGGGGATGTCAAGTTggaagaagaagaaggcctgcGTTTAAGAGCTATGCTGGAA	9955	F	1047	1070	11	2
TGME49_046630	TGME49_046630_36_5442	GTAAATGGGGATGTCAAGTTgtcgatgccggttccgtccgGTTTAAGAGCTATGCTGGAA	5349	R	109	132	6	1
TGME49_046630	TGME49_046630_27_5442	GTAAATGGGGATGTCAAGTTggacagctgcccggacactgGTTTAAGAGCTATGCTGGAA	5349	R	170	193	6	1
TGME49_046630	TGME49_046630_18_5442	GTAAATGGGGATGTCAAGTTgaggtcgtcgggatgcctggGTTTAAGAGCTATGCTGGAA	5349	R	274	297	6	1
TGME49_046630	TGME49_046630_23_5442	GTAAATGGGGATGTCAAGTTgccgtctctgagccctgaggGTTTAAGAGCTATGCTGGAA	5349	R	229	252	6	1
TGME49_046630	TGME49_046630_26_4535	GTAAATGGGGATGTCAAGTTggagcttgacgttccccaagGTTTAAGAGCTATGCTGGAA	5349	R	1031	1054	6	2
TGME49_053430	TGME49_053430_22_3168	GTAAATGGGGATGTCAAGTTgcacttggcaacttcctctgGTTTAAGAGCTATGCTGGAA	7928	F	2143	2166	14	6
TGME49_053430	TGME49_053430_1_3456	GTAAATGGGGATGTCAAGTTgcgagtttgtcgcaaatgctGTTTAAGAGCTATGCTGGAA	7928	F	2217	2240	14	6
TGME49_053430	TGME49_053430_18_3168	GTAAATGGGGATGTCAAGTTgtgtcttggtgagttcgacgGTTTAAGAGCTATGCTGGAA	7928	F	2114	2137	14	6
TGME49_053430	TGME49_053430_29_3168	GTAAATGGGGATGTCAAGTTgatttgaagagagacgggagGTTTAAGAGCTATGCTGGAA	7928	F	2187	2210	14	6
TGME49_053430	TGME49_053430_0_2304	GTAAATGGGGATGTCAAGTTgcgccggatcgacgatggccGTTTAAGAGCTATGCTGGAA	7928	F	1060	1083	14	5
TGME49_054230	TGME49_054230_0_2058	GTAAATGGGGATGTCAAGTTgtggagcttccccaacaccgGTTTAAGAGCTATGCTGGAA	8143	F	1562	1585	8	2
TGME49_054230	TGME49_054230_11_2058	GTAAATGGGGATGTCAAGTTgggcgctggcggcgccgaggGTTTAAGAGCTATGCTGGAA	8143	F	1668	1691	8	2
TGME49_054230	TGME49_054230_8_2058	GTAAATGGGGATGTCAAGTTgcgctgcagttgcgccttgaGTTTAAGAGCTATGCTGGAA	8143	F	1623	1646	8	2
TGME49_054230	TGME49_054230_22_3234	GTAAATGGGGATGTCAAGTTgcaaagaaatcaccagaaagGTTTAAGAGCTATGCTGGAA	8143	F	2960	2983	8	3
TGME49_054230	TGME49_054230_11_4116	GTAAATGGGGATGTCAAGTTgagtttctcccatccgagatGTTTAAGAGCTATGCTGGAA	8143	F	3689	3712	8	4
TGME49_025540	TGME49_025540_54_2768	GTAAATGGGGATGTCAAGTTgtccaaatgggcacagtcaaGTTTAAGAGCTATGCTGGAA	3846	R	641	664	4	2
TGME49_025540	TGME49_025540_50_2768	GTAAATGGGGATGTCAAGTTgtaaatctctgaacttattcGTTTAAGAGCTATGCTGGAA	3846	R	675	698	4	2
TGME49_025540	TGME49_025540_15_2768	GTAAATGGGGATGTCAAGTTgctgcttcttggggtcggacGTTTAAGAGCTATGCTGGAA	3846	R	1018	1041	4	3
TGME49_025540	TGME49_025540_61_2076	GTAAATGGGGATGTCAAGTTggagatgttacgcttactgcGTTTAAGAGCTATGCTGGAA	3846	R	1186	1209	4	3
TGME49_025540	TGME49_025540_7_2768	GTAAATGGGGATGTCAAGTTgttcgttttgttggagcgaaGTTTAAGAGCTATGCTGGAA	3846	R	1061	1084	4	3
TGME49_014960	TGME49_014960_49_2355	GTAAATGGGGATGTCAAGTTggggcgcgcaggagctctcgGTTTAAGAGCTATGCTGGAA	13620	F	2198	2221	6	1
TGME49_014960	TGME49_014960_49_1413	GTAAATGGGGATGTCAAGTTgtgtctgcagcatcgatgctGTTTAAGAGCTATGCTGGAA	13620	F	1269	1292	6	1
TGME49_014960	TGME49_014960_35_4710	GTAAATGGGGATGTCAAGTTgatcttgccggagtcgagccGTTTAAGAGCTATGCTGGAA	13620	F	4459	4482	6	1
TGME49_014960	TGME49_014960_46_5652	GTAAATGGGGATGTCAAGTTgtcggcccgtcaaatccagcGTTTAAGAGCTATGCTGGAA	13620	F	5382	5405	6	1
TGME49_014960	TGME49_014960_31_5652	GTAAATGGGGATGTCAAGTTggcgaagcgtctcggccctgGTTTAAGAGCTATGCTGGAA	13620	F	5334	5357	6	1
TGME49_020890	TGME49_020890_34_2910	GTAAATGGGGATGTCAAGTTgccagccacactctcgacatGTTTAAGAGCTATGCTGGAA	3073	R	173	196	3	1
TGME49_020890	TGME49_020890_3_2910	GTAAATGGGGATGTCAAGTTgccctgttaccaccatgttcGTTTAAGAGCTATGCTGGAA	3073	R	404	427	3	1
TGME49_020890	TGME49_020890_37_2910	GTAAATGGGGATGTCAAGTTgatgttttatgaagagacgaGTTTAAGAGCTATGCTGGAA	3073	R	102	125	3	1
TGME49_020890	TGME49_020890_28_2910	GTAAATGGGGATGTCAAGTTggtccgaccaacgctgctacGTTTAAGAGCTATGCTGGAA	3073	R	243	266	3	1
TGME49_020890	TGME49_020890_16_2910	GTAAATGGGGATGTCAAGTTgcatcaacaactagattgttGTTTAAGAGCTATGCTGGAA	3073	R	354	377	3	1
TGME49_121340	TGME49_121340_5_1058	GTAAATGGGGATGTCAAGTTggcgcggcgtggagaaccagGTTTAAGAGCTATGCTGGAA	15405	F	590	613	7	1
TGME49_121340	TGME49_121340_10_2116	GTAAATGGGGATGTCAAGTTgagcgagctcggcagctcaaGTTTAAGAGCTATGCTGGAA	15405	F	1681	1704	7	1
TGME49_121340	TGME49_121340_32_5819	GTAAATGGGGATGTCAAGTTgactgtgaaatttccggaccGTTTAAGAGCTATGCTGGAA	15405	F	5625	5648	7	1
TGME49_121340	TGME49_121340_6_6348	GTAAATGGGGATGTCAAGTTgatggcacgcgacgactgttGTTTAAGAGCTATGCTGGAA	15405	F	5940	5963	7	1
TGME49_121340	TGME49_121340_41_4232	GTAAATGGGGATGTCAAGTTgcgagagcgaaggttgttcgGTTTAAGAGCTATGCTGGAA	15405	F	4109	4132	7	1
TGME49_084790	TGME49_084790_32_1224	GTAAATGGGGATGTCAAGTTggggaggtatgagcatcacgGTTTAAGAGCTATGCTGGAA	3289	F	1070	1093	2	1
TGME49_084790	TGME49_084790_49_612	GTAAATGGGGATGTCAAGTTgtaactcctcccacaccataGTTTAAGAGCTATGCTGGAA	3289	F	516	539	2	1
TGME49_084790	TGME49_084790_0_1224	GTAAATGGGGATGTCAAGTTgggcacgtttgcgtgtgtctGTTTAAGAGCTATGCTGGAA	3289	F	736	759	2	1
TGME49_084790	TGME49_084790_8_1224	GTAAATGGGGATGTCAAGTTggagttttacaagcttttgcGTTTAAGAGCTATGCTGGAA	3289	F	797	820	2	1
TGME49_084790	TGME49_084790_28_1224	GTAAATGGGGATGTCAAGTTgattacgcagaaagcccactGTTTAAGAGCTATGCTGGAA	3289	F	1010	1033	2	1
TGME49_085230	TGME49_085230_27_10152	GTAAATGGGGATGTCAAGTTgtgttcccgcggagacaccaGTTTAAGAGCTATGCTGGAA	10678	R	796	819	13	2
TGME49_085230	TGME49_085230_22_10152	GTAAATGGGGATGTCAAGTTgcggtcgtcgctgggggtccGTTTAAGAGCTATGCTGGAA	10678	R	836	859	13	2
TGME49_085230	TGME49_085230_6_9776	GTAAATGGGGATGTCAAGTTgttgaggcttcgtgtgcaggGTTTAAGAGCTATGCTGGAA	10678	R	1220	1243	13	3
TGME49_085230	TGME49_085230_0_7896	GTAAATGGGGATGTCAAGTTggacagcagaagagagtcgaGTTTAAGAGCTATGCTGGAA	10678	R	3235	3258	13	5
TGME49_085230	TGME49_085230_2_7896	GTAAATGGGGATGTCAAGTTggagaagagccagagcagtaGTTTAAGAGCTATGCTGGAA	10678	R	3208	3231	13	5
TGME49_067600	TGME49_067600_21_7308	GTAAATGGGGATGTCAAGTTgccagtgaaggagtcgattcGTTTAAGAGCTATGCTGGAA	7110	R	112	135	11	1
TGME49_067600	TGME49_067600_8_7308	GTAAATGGGGATGTCAAGTTggcgagcagagcgtgtctggGTTTAAGAGCTATGCTGGAA	7110	R	199	222	11	1
TGME49_067600	TGME49_067600_17_7308	GTAAATGGGGATGTCAAGTTggcaggggtagtccagagaaGTTTAAGAGCTATGCTGGAA	7110	R	146	169	11	1
TGME49_067600	TGME49_067600_3_6003	GTAAATGGGGATGTCAAGTTggtcttcattgatgtttgagGTTTAAGAGCTATGCTGGAA	7110	R	1531	1554	11	3
TGME49_067600	TGME49_067600_6_6003	GTAAATGGGGATGTCAAGTTgacctaagtgattttgcccgGTTTAAGAGCTATGCTGGAA	7110	R	1492	1515	11	3
TGME49_017430	TGME49_017430_8_2800	GTAAATGGGGATGTCAAGTTgtcctctcgccccgaaatacGTTTAAGAGCTATGCTGGAA	2919	R	125	148	3	1
TGME49_017430	TGME49_017430_15_2800	GTAAATGGGGATGTCAAGTTgggacagcgctgacggcgtaGTTTAAGAGCTATGCTGGAA	2919	R	96	119	3	1
TGME49_017430	TGME49_017430_2_2800	GTAAATGGGGATGTCAAGTTgtgaccggccgtcgaaatagGTTTAAGAGCTATGCTGGAA	2919	R	170	193	3	1
TGME49_017430	TGME49_017430_19_1680	GTAAATGGGGATGTCAAGTTgacagactgctgcattcacaGTTTAAGAGCTATGCTGGAA	2919	R	1137	1160	3	2
TGME49_017430	TGME49_017430_32_1680	GTAAATGGGGATGTCAAGTTgagggtcgtttccggagtgaGTTTAAGAGCTATGCTGGAA	2919	R	1063	1086	3	2
TGME49_116340	TGME49_116340_15_1659	GTAAATGGGGATGTCAAGTTgaactcacaacgcctgagttGTTTAAGAGCTATGCTGGAA	2871	F	192	215	3	1
TGME49_116340	TGME49_116340_4_1659	GTAAATGGGGATGTCAAGTTgaacttcggacttcaccgctGTTTAAGAGCTATGCTGGAA	2871	F	113	136	3	1
TGME49_116340	TGME49_116340_36_1659	GTAAATGGGGATGTCAAGTTgcgtcgtaaggctgcaccgcGTTTAAGAGCTATGCTGGAA	2871	F	369	392	3	1
TGME49_116340	TGME49_116340_11_1659	GTAAATGGGGATGTCAAGTTggactctgctgccccccggtGTTTAAGAGCTATGCTGGAA	2871	F	142	165	3	1
TGME49_116340	TGME49_116340_23_1659	GTAAATGGGGATGTCAAGTTgaaacatggtggtggttgctGTTTAAGAGCTATGCTGGAA	2871	F	278	301	3	1
TGME49_097530	TGME49_097530_4_643	GTAAATGGGGATGTCAAGTTgtgtcgaaagaccggacgtgGTTTAAGAGCTATGCTGGAA	18955	F	183	206	24	1
TGME49_097530	TGME49_097530_13_643	GTAAATGGGGATGTCAAGTTgatttgcttcatgtttgtcaGTTTAAGAGCTATGCTGGAA	18955	F	275	298	24	1
TGME49_097530	TGME49_097530_10_643	GTAAATGGGGATGTCAAGTTgaaggatcaacgtagacgacGTTTAAGAGCTATGCTGGAA	18955	F	246	269	24	1
TGME49_097530	TGME49_097530_58_0	GTAAATGGGGATGTCAAGTTggcgaagcaggcatcgtcgaGTTTAAGAGCTATGCTGGAA	18955	F	114	137	24	1
TGME49_097530	TGME49_097530_0_2572	GTAAATGGGGATGTCAAGTTgcggcgatcgcttcggacgaGTTTAAGAGCTATGCTGGAA	18955	F	2072	2095	24	2
TGME49_094780	TGME49_094780_42_2028	GTAAATGGGGATGTCAAGTTggctgctctcgggatgacgaGTTTAAGAGCTATGCTGGAA	2553	R	93	116	3	1
TGME49_094780	TGME49_094780_13_1521	GTAAATGGGGATGTCAAGTTgcggactctgtctggagcccGTTTAAGAGCTATGCTGGAA	2553	R	903	926	3	2
TGME49_094780	TGME49_094780_8_1521	GTAAATGGGGATGTCAAGTTgcgtttatcctcgaatacttGTTTAAGAGCTATGCTGGAA	2553	R	944	967	3	2
TGME49_094780	TGME49_094780_20_1521	GTAAATGGGGATGTCAAGTTggtgccagacccccaccgcgGTTTAAGAGCTATGCTGGAA	2553	R	833	856	3	2
TGME49_094780	TGME49_094780_16_1521	GTAAATGGGGATGTCAAGTTgtcgctgctttctctcgtgcGTTTAAGAGCTATGCTGGAA	2553	R	869	892	3	2
TGME49_025940	TGME49_025940_41_1314	GTAAATGGGGATGTCAAGTTgcgatatatgccagcacaccGTTTAAGAGCTATGCTGGAA	2066	R	513	536	3	1
TGME49_025940	TGME49_025940_19_1752	GTAAATGGGGATGTCAAGTTgtacaggcctcaggagggggGTTTAAGAGCTATGCTGGAA	2066	R	369	392	3	1
TGME49_025940	TGME49_025940_38_1752	GTAAATGGGGATGTCAAGTTgaactctagtacggaccgtcGTTTAAGAGCTATGCTGGAA	2066	R	260	283	3	1
TGME49_025940	TGME49_025940_50_1752	GTAAATGGGGATGTCAAGTTgtctacagcttcttcaccaaGTTTAAGAGCTATGCTGGAA	2066	R	157	180	3	1
TGME49_025940	TGME49_025940_9_1752	GTAAATGGGGATGTCAAGTTggttctgccggctccgggagGTTTAAGAGCTATGCTGGAA	2066	R	396	419	3	1
TGME49_002020	TGME49_002020_21_1076	GTAAATGGGGATGTCAAGTTgcccttattcaccgctctatGTTTAAGAGCTATGCTGGAA	7338	F	91	114	12	1
TGME49_002020	TGME49_002020_17_2152	GTAAATGGGGATGTCAAGTTgcctgttccaccgtgtgtacGTTTAAGAGCTATGCTGGAA	7338	F	1068	1091	12	3
TGME49_002020	TGME49_002020_23_2152	GTAAATGGGGATGTCAAGTTgggagacccacttgaacgctGTTTAAGAGCTATGCTGGAA	7338	F	1122	1145	12	3
TGME49_002020	TGME49_002020_11_2959	GTAAATGGGGATGTCAAGTTggaggctgcctcacaaccaaGTTTAAGAGCTATGCTGGAA	7338	F	1856	1879	12	4
TGME49_002020	TGME49_002020_22_2690	GTAAATGGGGATGTCAAGTTgtcaaagattcgtactccgcGTTTAAGAGCTATGCTGGAA	7338	F	1703	1726	12	4
TGME49_045610	TGME49_045610_25_333	GTAAATGGGGATGTCAAGTTgcgccgcagacagctgaggaGTTTAAGAGCTATGCTGGAA	9346	F	90	113	12	1
TGME49_045610	TGME49_045610_12_666	GTAAATGGGGATGTCAAGTTgcctccacagagagcaatgaGTTTAAGAGCTATGCTGGAA	9346	F	219	242	12	1
TGME49_045610	TGME49_045610_22_999	GTAAATGGGGATGTCAAGTTgccccaaaatggaagaagcaGTTTAAGAGCTATGCTGGAA	9346	F	644	667	12	1
TGME49_045610	TGME49_045610_44_999	GTAAATGGGGATGTCAAGTTgggagacacctcgtccgagcGTTTAAGAGCTATGCTGGAA	9346	F	776	799	12	1
TGME49_045610	TGME49_045610_15_1332	GTAAATGGGGATGTCAAGTTgagtccttctcgcggttaacGTTTAAGAGCTATGCTGGAA	9346	F	972	995	12	1
TGME49_081480	TGME49_081480_21_2495	GTAAATGGGGATGTCAAGTTgcgtagccaccggagaacgcGTTTAAGAGCTATGCTGGAA	2495	R	307	330	2	1
TGME49_081480	TGME49_081480_10_2495	GTAAATGGGGATGTCAAGTTgcactgcggtcatgtccatcGTTTAAGAGCTATGCTGGAA	2495	R	396	419	2	1
TGME49_081480	TGME49_081480_25_2495	GTAAATGGGGATGTCAAGTTgagtcgttcttctcccttgtGTTTAAGAGCTATGCTGGAA	2495	R	264	287	2	1
TGME49_081480	TGME49_081480_15_2495	GTAAATGGGGATGTCAAGTTgcaccgtcctcgtcgcgctgGTTTAAGAGCTATGCTGGAA	2495	R	353	376	2	1
TGME49_081480	TGME49_081480_42_1497	GTAAATGGGGATGTCAAGTTggcgtcgcagatcctggagaGTTTAAGAGCTATGCTGGAA	2495	R	1209	1232	2	2
TGME49_024070	TGME49_024070_19_942	GTAAATGGGGATGTCAAGTTgcatgcagcgggccccccgtGTTTAAGAGCTATGCTGGAA	8751	F	680	703	10	2
TGME49_024070	TGME49_024070_3_1256	GTAAATGGGGATGTCAAGTTgggaaaggaaggcaccgatgGTTTAAGAGCTATGCTGGAA	8751	F	795	818	10	2
TGME49_024070	TGME49_024070_24_942	GTAAATGGGGATGTCAAGTTgtgtttgcagaagccgcgccGTTTAAGAGCTATGCTGGAA	8751	F	709	732	10	2
TGME49_024070	TGME49_024070_14_1570	GTAAATGGGGATGTCAAGTTgaatgttgacggtgtctccgGTTTAAGAGCTATGCTGGAA	8751	F	1292	1315	10	3
TGME49_024070	TGME49_024070_25_2826	GTAAATGGGGATGTCAAGTTgctccgcctgcactccgcgaGTTTAAGAGCTATGCTGGAA	8751	F	2570	2593	10	5
TGME49_048620	TGME49_048620_13_843	GTAAATGGGGATGTCAAGTTggctggcggtgcgtacacgtGTTTAAGAGCTATGCTGGAA	689	R	209	232	1	1
TGME49_048620	TGME49_048620_21_843	GTAAATGGGGATGTCAAGTTgggagaatacgccgaacgcgGTTTAAGAGCTATGCTGGAA	689	R	112	135	1	1
TGME49_048620	TGME49_048620_23_843	GTAAATGGGGATGTCAAGTTggcgttcctgttgttgcgatGTTTAAGAGCTATGCTGGAA	689	R	82	105	1	1
TGME49_048620	TGME49_048620_3_843	GTAAATGGGGATGTCAAGTTggacgcgttccacgcgcccgGTTTAAGAGCTATGCTGGAA	689	R	285	308	1	1
TGME49_048620	TGME49_048620_15_843	GTAAATGGGGATGTCAAGTTgcgcagttttgaacactgcaGTTTAAGAGCTATGCTGGAA	689	R	171	194	1	1
TGME49_109880	TGME49_109880_41_0	GTAAATGGGGATGTCAAGTTggcatcaccgcactcacgggGTTTAAGAGCTATGCTGGAA	3791	F	79	102	1	1
TGME49_109880	TGME49_109880_63_1368	GTAAATGGGGATGTCAAGTTgtctgttgctgatgccgtggGTTTAAGAGCTATGCTGGAA	3791	F	1261	1284	1	1
TGME49_109880	TGME49_109880_82_1368	GTAAATGGGGATGTCAAGTTgaacgaggccattggcttcaGTTTAAGAGCTATGCTGGAA	3791	F	1375	1398	1	1
TGME49_109880	TGME49_109880_89_684	GTAAATGGGGATGTCAAGTTgggaagtgggaggcacatccGTTTAAGAGCTATGCTGGAA	3791	F	827	850	1	1
TGME49_109880	TGME49_109880_19_1368	GTAAATGGGGATGTCAAGTTgatgcatatgtgagattcgaGTTTAAGAGCTATGCTGGAA	3791	F	1017	1040	1	1
TGME49_093040	TGME49_093040_32_1784	GTAAATGGGGATGTCAAGTTgcttcgtctccgctggaagcGTTTAAGAGCTATGCTGGAA	1677	R	113	136	1	1
TGME49_093040	TGME49_093040_0_1784	GTAAATGGGGATGTCAAGTTgttcgtcctcctgagttcgcGTTTAAGAGCTATGCTGGAA	1677	R	362	385	1	1
TGME49_093040	TGME49_093040_20_1784	GTAAATGGGGATGTCAAGTTgcgaagccagcctttgggctGTTTAAGAGCTATGCTGGAA	1677	R	211	234	1	1
TGME49_093040	TGME49_093040_9_1784	GTAAATGGGGATGTCAAGTTgggaggtccttctgcgcgggGTTTAAGAGCTATGCTGGAA	1677	R	302	325	1	1
TGME49_093040	TGME49_093040_14_1784	GTAAATGGGGATGTCAAGTTgagagaccttccgagagcatGTTTAAGAGCTATGCTGGAA	1677	R	247	270	1	1
TGME49_007390	TGME49_007390_12_7308	GTAAATGGGGATGTCAAGTTgagcatgccctgggcggcggGTTTAAGAGCTATGCTGGAA	7118	R	205	228	8	1
TGME49_007390	TGME49_007390_22_7047	GTAAATGGGGATGTCAAGTTgcggattctgctgagtcgtgGTTTAAGAGCTATGCTGGAA	7118	R	335	358	8	1
TGME49_007390	TGME49_007390_0_7308	GTAAATGGGGATGTCAAGTTgtgccgttgacgcaaaacagGTTTAAGAGCTATGCTGGAA	7118	R	273	296	8	1
TGME49_007390	TGME49_007390_18_7047	GTAAATGGGGATGTCAAGTTgtgaaggagttcgatgaggaGTTTAAGAGCTATGCTGGAA	7118	R	364	387	8	1
TGME49_007390	TGME49_007390_20_7308	GTAAATGGGGATGTCAAGTTggacttccccgagttccccgGTTTAAGAGCTATGCTGGAA	7118	R	157	180	8	1
TGME49_075660	TGME49_075660_3_1266	GTAAATGGGGATGTCAAGTTgtatgcacgtgtatcgaaccGTTTAAGAGCTATGCTGGAA	1536	R	586	609	1	1
TGME49_075660	TGME49_075660_32_1266	GTAAATGGGGATGTCAAGTTgctgaggagtcatgtgcgagGTTTAAGAGCTATGCTGGAA	1536	R	306	329	1	1
TGME49_075660	TGME49_075660_12_1266	GTAAATGGGGATGTCAAGTTgaaaaaagattcgaagtgcgGTTTAAGAGCTATGCTGGAA	1536	R	514	537	1	1
TGME49_075660	TGME49_075660_4_1688	GTAAATGGGGATGTCAAGTTgccttactagccgccgcaacGTTTAAGAGCTATGCTGGAA	1536	R	198	221	1	1
TGME49_075660	TGME49_075660_23_1266	GTAAATGGGGATGTCAAGTTgcaagttctgcatgccaactGTTTAAGAGCTATGCTGGAA	1536	R	399	422	1	1
TGME49_113860	TGME49_113860_28_11984	GTAAATGGGGATGTCAAGTTggagaagcactgtcgaggtcGTTTAAGAGCTATGCTGGAA	12278	R	513	536	9	1
TGME49_113860	TGME49_113860_4_11556	GTAAATGGGGATGTCAAGTTgatctccagcagcggcacgaGTTTAAGAGCTATGCTGGAA	12278	R	1124	1147	9	1
TGME49_113860	TGME49_113860_44_11984	GTAAATGGGGATGTCAAGTTgaggtgtgtagctctcgcggGTTTAAGAGCTATGCTGGAA	12278	R	404	427	9	1
TGME49_113860	TGME49_113860_6_12412	GTAAATGGGGATGTCAAGTTgtgcgattcacgagttctgtGTTTAAGAGCTATGCTGGAA	12278	R	294	317	9	1
TGME49_113860	TGME49_113860_30_11556	GTAAATGGGGATGTCAAGTTggagaagctccaaaagatggGTTTAAGAGCTATGCTGGAA	12278	R	896	919	9	1
TGME49_109180	TGME49_109180_23_734	GTAAATGGGGATGTCAAGTTgcgaaagacgccagcctgtcGTTTAAGAGCTATGCTGGAA	4142	F	396	419	6	1
TGME49_109180	TGME49_109180_12_734	GTAAATGGGGATGTCAAGTTgttgccttcatcgacacctgGTTTAAGAGCTATGCTGGAA	4142	F	309	332	6	1
TGME49_109180	TGME49_109180_7_734	GTAAATGGGGATGTCAAGTTgacagagtcgaggaagtattGTTTAAGAGCTATGCTGGAA	4142	F	280	303	6	1
TGME49_109180	TGME49_109180_77_0	GTAAATGGGGATGTCAAGTTgtcgacgcagcgacccgaagGTTTAAGAGCTATGCTGGAA	4142	F	133	156	6	1
TGME49_109180	TGME49_109180_76_0	GTAAATGGGGATGTCAAGTTgaacagggaggacggagactGTTTAAGAGCTATGCTGGAA	4142	F	106	129	6	1
TGME49_038130	TGME49_038130_36_1479	GTAAATGGGGATGTCAAGTTggtcacgatgcatccgaagcGTTTAAGAGCTATGCTGGAA	1958	R	514	537	2	1
TGME49_038130	TGME49_038130_20_1479	GTAAATGGGGATGTCAAGTTgggttcgcgtgcgccttgaaGTTTAAGAGCTATGCTGGAA	1958	R	627	650	2	1
TGME49_038130	TGME49_038130_42_1972	GTAAATGGGGATGTCAAGTTgaagctgtcgagcgggccggGTTTAAGAGCTATGCTGGAA	1958	R	105	128	2	1
TGME49_038130	TGME49_038130_31_1479	GTAAATGGGGATGTCAAGTTggccgatggccagccagctgGTTTAAGAGCTATGCTGGAA	1958	R	539	562	2	1
TGME49_038130	TGME49_038130_22_1972	GTAAATGGGGATGTCAAGTTgaagaacgagccttgcagcgGTTTAAGAGCTATGCTGGAA	1958	R	283	306	2	1
TGME49_006370	TGME49_006370_18_472	GTAAATGGGGATGTCAAGTTggttcacaagatagcgctaaGTTTAAGAGCTATGCTGGAA	2304	F	93	116	2	1
TGME49_006370	TGME49_006370_25_472	GTAAATGGGGATGTCAAGTTgggcccttccggtctccagaGTTTAAGAGCTATGCTGGAA	2304	F	143	166	2	1
TGME49_006370	TGME49_006370_18_944	GTAAATGGGGATGTCAAGTTgctgccagccgaggcgccacGTTTAAGAGCTATGCTGGAA	2304	F	599	622	2	2
TGME49_006370	TGME49_006370_22_944	GTAAATGGGGATGTCAAGTTggtcggcggaggtacggaaaGTTTAAGAGCTATGCTGGAA	2304	F	635	658	2	2
TGME49_006370	TGME49_006370_38_944	GTAAATGGGGATGTCAAGTTggctctcgtcctaccagaacGTTTAAGAGCTATGCTGGAA	2304	F	742	765	2	2
TGME49_036000	TGME49_036000_14_1398	GTAAATGGGGATGTCAAGTTgctgctgggagtctccgaggGTTTAAGAGCTATGCTGGAA	3898	F	424	447	5	1
TGME49_036000	TGME49_036000_37_1398	GTAAATGGGGATGTCAAGTTggcttcgcttctctgaagctGTTTAAGAGCTATGCTGGAA	3898	F	569	592	5	1
TGME49_036000	TGME49_036000_42_1398	GTAAATGGGGATGTCAAGTTgcgctggtaaacgtcacaacGTTTAAGAGCTATGCTGGAA	3898	F	621	644	5	1
TGME49_036000	TGME49_036000_9_1398	GTAAATGGGGATGTCAAGTTgacccgggtcgccgctgcggGTTTAAGAGCTATGCTGGAA	3898	F	394	417	5	1
TGME49_036000	TGME49_036000_70_699	GTAAATGGGGATGTCAAGTTgacaccgaagacggaatacaGTTTAAGAGCTATGCTGGAA	3898	F	270	293	5	1
TGME49_005390	TGME49_005390_26_1257	GTAAATGGGGATGTCAAGTTgtcacaccccgttttcgggaGTTTAAGAGCTATGCTGGAA	1514	R	94	117	1	1
TGME49_005390	TGME49_005390_50_838	GTAAATGGGGATGTCAAGTTgactgtcaaaagctcttactGTTTAAGAGCTATGCTGGAA	1514	R	332	355	1	1
TGME49_005390	TGME49_005390_3_1257	GTAAATGGGGATGTCAAGTTggtacatgtgtgtccaacaaGTTTAAGAGCTATGCTGGAA	1514	R	285	308	1	1
TGME49_005390	TGME49_005390_42_838	GTAAATGGGGATGTCAAGTTggggtcttctgatcggcaatGTTTAAGAGCTATGCTGGAA	1514	R	426	449	1	1
TGME49_005390	TGME49_005390_44_838	GTAAATGGGGATGTCAAGTTggaacttgataccccccgctGTTTAAGAGCTATGCTGGAA	1514	R	373	396	1	1
TGME49_049920	TGME49_049920_43_499	GTAAATGGGGATGTCAAGTTgacccctagtacagcagtatGTTTAAGAGCTATGCTGGAA	2496	F	100	123	9	1
TGME49_049920	TGME49_049920_5_1497	GTAAATGGGGATGTCAAGTTggttcatgatggaagcgttgGTTTAAGAGCTATGCTGGAA	2496	F	749	772	9	3
TGME49_049920	TGME49_049920_1_1497	GTAAATGGGGATGTCAAGTTgcgtgcgcggaggtataggtGTTTAAGAGCTATGCTGGAA	2496	F	700	723	9	3
TGME49_049920	TGME49_049920_21_1497	GTAAATGGGGATGTCAAGTTgtcaaagaaggggatggacaGTTTAAGAGCTATGCTGGAA	2496	F	977	1000	9	4
TGME49_049920	TGME49_049920_28_1497	GTAAATGGGGATGTCAAGTTgtcttcatgtaaaagctgtcGTTTAAGAGCTATGCTGGAA	2496	F	1012	1035	9	4
TGME49_105120	TGME49_105120_8_1434	GTAAATGGGGATGTCAAGTTgatgtactggctgtaccccgGTTTAAGAGCTATGCTGGAA	2350	F	706	729	1	1
TGME49_105120	TGME49_105120_3_956	GTAAATGGGGATGTCAAGTTgcttgccgcgagacgacagcGTTTAAGAGCTATGCTGGAA	2350	F	146	169	1	1
TGME49_105120	TGME49_105120_14_1434	GTAAATGGGGATGTCAAGTTgaggagaaaacttggccagaGTTTAAGAGCTATGCTGGAA	2350	F	751	774	1	1
TGME49_105120	TGME49_105120_45_956	GTAAATGGGGATGTCAAGTTgggatcacacccgcaaagacGTTTAAGAGCTATGCTGGAA	2350	F	510	533	1	1
TGME49_105120	TGME49_105120_30_956	GTAAATGGGGATGTCAAGTTggaaagcagatagtcagttcGTTTAAGAGCTATGCTGGAA	2350	F	364	387	1	1
TGME49_111140	TGME49_111140_16_5658	GTAAATGGGGATGTCAAGTTgacgacgaagaacagctgtgGTTTAAGAGCTATGCTGGAA	5605	R	242	265	7	1
TGME49_111140	TGME49_111140_21_5658	GTAAATGGGGATGTCAAGTTgatctacctccgggaggcagGTTTAAGAGCTATGCTGGAA	5605	R	203	226	7	1
TGME49_111140	TGME49_111140_3_3772	GTAAATGGGGATGTCAAGTTggagccttctgcatgttcacGTTTAAGAGCTATGCTGGAA	5605	R	2270	2293	7	3
TGME49_111140	TGME49_111140_75_3772	GTAAATGGGGATGTCAAGTTgtcacctctcttttcctctgGTTTAAGAGCTATGCTGGAA	5605	R	1586	1609	7	3
TGME49_111140	TGME49_111140_99_3772	GTAAATGGGGATGTCAAGTTggtctcccttcggtcaaagtGTTTAAGAGCTATGCTGGAA	5605	R	1430	1453	7	3
TGME49_080820	TGME49_080820_24_501	GTAAATGGGGATGTCAAGTTggaagacgaggagcagagtgGTTTAAGAGCTATGCTGGAA	2510	F	233	256	2	1
TGME49_080820	TGME49_080820_20_501	GTAAATGGGGATGTCAAGTTgccagtttgtccacagctgcGTTTAAGAGCTATGCTGGAA	2510	F	173	196	2	1
TGME49_080820	TGME49_080820_22_501	GTAAATGGGGATGTCAAGTTggcaacaagcagagaatgtgGTTTAAGAGCTATGCTGGAA	2510	F	201	224	2	1
TGME49_080820	TGME49_080820_10_501	GTAAATGGGGATGTCAAGTTgtgtatgaggcggttacatgGTTTAAGAGCTATGCTGGAA	2510	F	88	111	2	1
TGME49_080820	TGME49_080820_15_501	GTAAATGGGGATGTCAAGTTgattgacgagtcgaacggccGTTTAAGAGCTATGCTGGAA	2510	F	112	135	2	1
TGME49_112430	TGME49_112430_31_1925	GTAAATGGGGATGTCAAGTTgaacagagggaatgacgatgGTTTAAGAGCTATGCTGGAA	7554	F	1639	1662	11	2
TGME49_112430	TGME49_112430_4_2200	GTAAATGGGGATGTCAAGTTgcctgtgaacgaattgcgggGTTTAAGAGCTATGCTGGAA	7554	F	1725	1748	11	2
TGME49_112430	TGME49_112430_8_3025	GTAAATGGGGATGTCAAGTTgcagttgacagcggagccgtGTTTAAGAGCTATGCTGGAA	7554	F	2642	2665	11	4
TGME49_112430	TGME49_112430_11_3025	GTAAATGGGGATGTCAAGTTggcgaggagcagccagtcagGTTTAAGAGCTATGCTGGAA	7554	F	2666	2689	11	4
TGME49_112430	TGME49_112430_4_2475	GTAAATGGGGATGTCAAGTTgggaactggtagctcctgacGTTTAAGAGCTATGCTGGAA	7554	F	2009	2032	11	3
TGME49_119630	TGME49_119630_15_915	GTAAATGGGGATGTCAAGTTgcccgggtagcctggatacgGTTTAAGAGCTATGCTGGAA	830	R	289	312	1	1
TGME49_119630	TGME49_119630_31_915	GTAAATGGGGATGTCAAGTTgtgagccagtgccagccaccGTTTAAGAGCTATGCTGGAA	830	R	185	208	1	1
TGME49_119630	TGME49_119630_33_915	GTAAATGGGGATGTCAAGTTgagccgggcccggcaaaaccGTTTAAGAGCTATGCTGGAA	830	R	156	179	1	1
TGME49_119630	TGME49_119630_42_915	GTAAATGGGGATGTCAAGTTggtttacattggaattggcaGTTTAAGAGCTATGCTGGAA	830	R	116	139	1	1
TGME49_119630	TGME49_119630_0_1220	GTAAATGGGGATGTCAAGTTgtgaggcgcagcgtagaagcGTTTAAGAGCTATGCTGGAA	830	R	85	108	1	1
TGME49_031770	TGME49_031770_58_847	GTAAATGGGGATGTCAAGTTgcccgttcacctggtcgactGTTTAAGAGCTATGCTGGAA	4933	F	940	963	7	2
TGME49_031770	TGME49_031770_62_847	GTAAATGGGGATGTCAAGTTggcgaagaaagcattgaacgGTTTAAGAGCTATGCTGGAA	4933	F	984	1007	7	2
TGME49_031770	TGME49_031770_60_1694	GTAAATGGGGATGTCAAGTTgaaacacagaagttgagtttGTTTAAGAGCTATGCTGGAA	4933	F	1753	1776	7	3
TGME49_031770	TGME49_031770_44_1694	GTAAATGGGGATGTCAAGTTgtggagaccgtcgcagttgtGTTTAAGAGCTATGCTGGAA	4933	F	1637	1660	7	3
TGME49_031770	TGME49_031770_58_1694	GTAAATGGGGATGTCAAGTTgcacagatagcgtttccatgGTTTAAGAGCTATGCTGGAA	4933	F	1716	1739	7	3
TGME49_048730	TGME49_048730_35_2770	GTAAATGGGGATGTCAAGTTgagcaccttgcttataaagcGTTTAAGAGCTATGCTGGAA	2883	R	80	103	5	1
TGME49_048730	TGME49_048730_32_2770	GTAAATGGGGATGTCAAGTTgcagtggagctgcgactggcGTTTAAGAGCTATGCTGGAA	2883	R	116	139	5	1
TGME49_048730	TGME49_048730_7_2770	GTAAATGGGGATGTCAAGTTgacattgcttcggcatattcGTTTAAGAGCTATGCTGGAA	2883	R	320	343	5	2
TGME49_048730	TGME49_048730_10_2770	GTAAATGGGGATGTCAAGTTgcaccgttcagaacgaatccGTTTAAGAGCTATGCTGGAA	2883	R	284	307	5	2
TGME49_048730	TGME49_048730_7_2216	GTAAATGGGGATGTCAAGTTgtagcgcgtttctttgaagcGTTTAAGAGCTATGCTGGAA	2883	R	927	950	5	3
TGME49_053860	TGME49_053860_14_2350	GTAAATGGGGATGTCAAGTTgacttcttccacacatggaaGTTTAAGAGCTATGCTGGAA	2295	R	304	327	4	1
TGME49_053860	TGME49_053860_28_2350	GTAAATGGGGATGTCAAGTTgttcgtctctctcgtgcgcaGTTTAAGAGCTATGCTGGAA	2295	R	161	184	4	1
TGME49_053860	TGME49_053860_46_2350	GTAAATGGGGATGTCAAGTTgccaatccggagactcatgcGTTTAAGAGCTATGCTGGAA	2295	R	80	103	4	1
TGME49_053860	TGME49_053860_37_1880	GTAAATGGGGATGTCAAGTTgcagcggctggggacagtacGTTTAAGAGCTATGCTGGAA	2295	R	644	667	4	1
TGME49_053860	TGME49_053860_43_1880	GTAAATGGGGATGTCAAGTTgcttggggaccacgcggcctGTTTAAGAGCTATGCTGGAA	2295	R	611	634	4	1
TGME49_024940	TGME49_024940_4_1596	GTAAATGGGGATGTCAAGTTgttcttcaggttcgcggtggGTTTAAGAGCTATGCTGGAA	4585	F	1163	1186	5	1
TGME49_024940	TGME49_024940_70_0	GTAAATGGGGATGTCAAGTTggctgtgcttggtgcgttacGTTTAAGAGCTATGCTGGAA	4585	F	97	120	5	1
TGME49_024940	TGME49_024940_3_798	GTAAATGGGGATGTCAAGTTggtgcgcttcctctttcactGTTTAAGAGCTATGCTGGAA	4585	F	317	340	5	1
TGME49_024940	TGME49_024940_20_798	GTAAATGGGGATGTCAAGTTgtcgactttttttcgccagtGTTTAAGAGCTATGCTGGAA	4585	F	501	524	5	1
TGME49_024940	TGME49_024940_7_798	GTAAATGGGGATGTCAAGTTggctccgtcgtctcgagactGTTTAAGAGCTATGCTGGAA	4585	F	370	393	5	1
TGME49_080490	TGME49_080490_48_16182	GTAAATGGGGATGTCAAGTTggatagtagagctgacagtgGTTTAAGAGCTATGCTGGAA	16304	R	123	146	25	1
TGME49_080490	TGME49_080490_30_15624	GTAAATGGGGATGTCAAGTTgtctgtggaagcagtccgccGTTTAAGAGCTATGCTGGAA	16304	R	883	906	25	2
TGME49_080490	TGME49_080490_38_15624	GTAAATGGGGATGTCAAGTTgatgagaattgtctccaaatGTTTAAGAGCTATGCTGGAA	16304	R	810	833	25	2
TGME49_080490	TGME49_080490_27_15066	GTAAATGGGGATGTCAAGTTgctccaagttcgaacagttcGTTTAAGAGCTATGCTGGAA	16304	R	1483	1506	25	3
TGME49_080490	TGME49_080490_33_15066	GTAAATGGGGATGTCAAGTTgctcttgcaccacacctggaGTTTAAGAGCTATGCTGGAA	16304	R	1416	1439	25	3
TGME49_004080	TGME49_004080_116_0	GTAAATGGGGATGTCAAGTTgcagtactccggatagacggGTTTAAGAGCTATGCTGGAA	6079	F	435	458	7	2
TGME49_004080	TGME49_004080_107_0	GTAAATGGGGATGTCAAGTTgtgtgctcgagtgtgcgtccGTTTAAGAGCTATGCTGGAA	6079	F	384	407	7	2
TGME49_004080	TGME49_004080_120_0	GTAAATGGGGATGTCAAGTTgggacaacggaggtacagctGTTTAAGAGCTATGCTGGAA	6079	F	487	510	7	2
TGME49_004080	TGME49_004080_113_0	GTAAATGGGGATGTCAAGTTgaatcgccccgccacttcgtGTTTAAGAGCTATGCTGGAA	6079	F	408	431	7	2
TGME49_004080	TGME49_004080_49_1011	GTAAATGGGGATGTCAAGTTggtcacctgcgtagggtgaaGTTTAAGAGCTATGCTGGAA	6079	F	958	981	7	3
TGME49_024240	TGME49_024240_46_1110	GTAAATGGGGATGTCAAGTTgtcagtcgacgcgtcggactGTTTAAGAGCTATGCTGGAA	6772	F	919	942	9	1
TGME49_024240	TGME49_024240_53_1110	GTAAATGGGGATGTCAAGTTgcgcgtcgacaagaccttgcGTTTAAGAGCTATGCTGGAA	6772	F	992	1015	9	1
TGME49_024240	TGME49_024240_14_1110	GTAAATGGGGATGTCAAGTTgcctcctcttcctccagcgaGTTTAAGAGCTATGCTGGAA	6772	F	675	698	9	1
TGME49_024240	TGME49_024240_25_1110	GTAAATGGGGATGTCAAGTTggggggtttccccaagctgaGTTTAAGAGCTATGCTGGAA	6772	F	777	800	9	1
TGME49_024240	TGME49_024240_113_0	GTAAATGGGGATGTCAAGTTgccgcagaactgtctcttcgGTTTAAGAGCTATGCTGGAA	6772	F	304	327	9	1
TGME49_063590	TGME49_063590_21_921	GTAAATGGGGATGTCAAGTTgaagactctggaacctccaaGTTTAAGAGCTATGCTGGAA	845	R	132	155	1	1
TGME49_063590	TGME49_063590_12_921	GTAAATGGGGATGTCAAGTTgcttcggctccgcgactctgGTTTAAGAGCTATGCTGGAA	845	R	203	226	1	1
TGME49_063590	TGME49_063590_17_921	GTAAATGGGGATGTCAAGTTgaaaatgaagacggcagagcGTTTAAGAGCTATGCTGGAA	845	R	162	185	1	1
TGME49_063590	TGME49_063590_37_614	GTAAATGGGGATGTCAAGTTggctccagtaccacagtcgaGTTTAAGAGCTATGCTGGAA	845	R	325	348	1	1
TGME49_063590	TGME49_063590_7_921	GTAAATGGGGATGTCAAGTTgggtctgcgaggacaaacgcGTTTAAGAGCTATGCTGGAA	845	R	227	250	1	1
TGME49_041150	TGME49_041150_79_5195	GTAAATGGGGATGTCAAGTTgtctgtacagacggaaagccGTTTAAGAGCTATGCTGGAA	6276	R	804	827	8	1
TGME49_041150	TGME49_041150_23_6234	GTAAATGGGGATGTCAAGTTgttcgtgcaagcagcctggtGTTTAAGAGCTATGCTGGAA	6276	R	401	424	8	1
TGME49_041150	TGME49_041150_68_5195	GTAAATGGGGATGTCAAGTTgtcacggagcttcgctccgaGTTTAAGAGCTATGCTGGAA	6276	R	867	890	8	1
TGME49_041150	TGME49_041150_64_5195	GTAAATGGGGATGTCAAGTTgacttcgaaggagaaacagtGTTTAAGAGCTATGCTGGAA	6276	R	895	918	8	1
TGME49_041150	TGME49_041150_28_6234	GTAAATGGGGATGTCAAGTTggctgttgtcgctcgcaatgGTTTAAGAGCTATGCTGGAA	6276	R	356	379	8	1
TGME49_042800	TGME49_042800_12_2600	GTAAATGGGGATGTCAAGTTgttgcttgaccatgttgctgGTTTAAGAGCTATGCTGGAA	3549	R	837	860	5	2
TGME49_042800	TGME49_042800_19_2600	GTAAATGGGGATGTCAAGTTgcacgatcgaggagatacgcGTTTAAGAGCTATGCTGGAA	3549	R	793	816	5	2
TGME49_042800	TGME49_042800_29_2600	GTAAATGGGGATGTCAAGTTgcagtttggacttgatgccgGTTTAAGAGCTATGCTGGAA	3549	R	660	683	5	2
TGME49_042800	TGME49_042800_4_2600	GTAAATGGGGATGTCAAGTTgaacatttcgtcctcagtcaGTTTAAGAGCTATGCTGGAA	3549	R	911	934	5	2
TGME49_042800	TGME49_042800_33_2600	GTAAATGGGGATGTCAAGTTgcctgcttggacagcttgtgGTTTAAGAGCTATGCTGGAA	3549	R	628	651	5	2
TGME49_070620	TGME49_070620_72_4556	GTAAATGGGGATGTCAAGTTgcgccttgtaaatggcgtcgGTTTAAGAGCTATGCTGGAA	6972	R	1592	1615	7	1
TGME49_070620	TGME49_070620_115_5695	GTAAATGGGGATGTCAAGTTgcaggctccctcccgtgtccGTTTAAGAGCTATGCTGGAA	6972	R	378	401	7	1
TGME49_070620	TGME49_070620_32_4556	GTAAATGGGGATGTCAAGTTggccgtcttcagcgccgtgaGTTTAAGAGCTATGCTGGAA	6972	R	2014	2037	7	1
TGME49_070620	TGME49_070620_67_5695	GTAAATGGGGATGTCAAGTTgcagaacgttgaatgggagtGTTTAAGAGCTATGCTGGAA	6972	R	762	785	7	1
TGME49_070620	TGME49_070620_92_5695	GTAAATGGGGATGTCAAGTTgggcatccgggaagggggtgGTTTAAGAGCTATGCTGGAA	6972	R	583	606	7	1
TGME49_025380	TGME49_025380_20_975	GTAAATGGGGATGTCAAGTTgcctctggaggtactgagcgGTTTAAGAGCTATGCTGGAA	5824	F	754	777	10	2
TGME49_025380	TGME49_025380_40_975	GTAAATGGGGATGTCAAGTTgctgaagctgctcttctcgcGTTTAAGAGCTATGCTGGAA	5824	F	987	1010	10	3
TGME49_025380	TGME49_025380_20_2925	GTAAATGGGGATGTCAAGTTgggaccgacacgtttcgagaGTTTAAGAGCTATGCTGGAA	5824	F	2573	2596	10	5
TGME49_025380	TGME49_025380_9_2925	GTAAATGGGGATGTCAAGTTgttagcccgagctcgtgccaGTTTAAGAGCTATGCTGGAA	5824	F	2475	2498	10	5
TGME49_025380	TGME49_025380_17_2925	GTAAATGGGGATGTCAAGTTgaaggcattttctttcagctGTTTAAGAGCTATGCTGGAA	5824	F	2541	2564	10	5
TGME49_119340	TGME49_119340_23_1680	GTAAATGGGGATGTCAAGTTgcgtatatatcggcatgtaaGTTTAAGAGCTATGCTGGAA	7701	F	449	472	4	1
TGME49_119340	TGME49_119340_18_1400	GTAAATGGGGATGTCAAGTTgtccgccgatccgtcggaagGTTTAAGAGCTATGCTGGAA	7701	F	151	174	4	1
TGME49_119340	TGME49_119340_29_1680	GTAAATGGGGATGTCAAGTTgagcctccggattcctttcgGTTTAAGAGCTATGCTGGAA	7701	F	488	511	4	1
TGME49_119340	TGME49_119340_7_1680	GTAAATGGGGATGTCAAGTTgcccgatgtctagcttctcgGTTTAAGAGCTATGCTGGAA	7701	F	332	355	4	1
TGME49_119340	TGME49_119340_14_1400	GTAAATGGGGATGTCAAGTTgcaacgaaacagactgagctGTTTAAGAGCTATGCTGGAA	7701	F	126	149	4	1
TGME49_035580	TGME49_035580_25_7560	GTAAATGGGGATGTCAAGTTggcagcagacacgtcctggaGTTTAAGAGCTATGCTGGAA	8777	R	1423	1446	10	2
TGME49_035580	TGME49_035580_1_7245	GTAAATGGGGATGTCAAGTTggccaagtcctttaggatatGTTTAAGAGCTATGCTGGAA	8777	R	1994	2017	10	3
TGME49_035580	TGME49_035580_23_6930	GTAAATGGGGATGTCAAGTTgccgaagaggaagtaggaaaGTTTAAGAGCTATGCTGGAA	8777	R	2037	2060	10	3
TGME49_035580	TGME49_035580_21_7245	GTAAATGGGGATGTCAAGTTgtctgagaaggttaaaacctGTTTAAGAGCTATGCTGGAA	8777	R	1809	1832	10	3
TGME49_035580	TGME49_035580_13_6930	GTAAATGGGGATGTCAAGTTgtaggaatcttcttcgtattGTTTAAGAGCTATGCTGGAA	8777	R	2138	2161	10	3
TGME49_040890	TGME49_040890_9_1844	GTAAATGGGGATGTCAAGTTgaggtgaggctggccgtagaGTTTAAGAGCTATGCTGGAA	13305	F	1407	1430	19	2
TGME49_040890	TGME49_040890_17_1844	GTAAATGGGGATGTCAAGTTgaccgggaaggcactgctggGTTTAAGAGCTATGCTGGAA	13305	F	1443	1466	19	2
TGME49_040890	TGME49_040890_4_1844	GTAAATGGGGATGTCAAGTTgactgcccaccgacgacgccGTTTAAGAGCTATGCTGGAA	13305	F	1363	1386	19	2
TGME49_040890	TGME49_040890_47_1383	GTAAATGGGGATGTCAAGTTgcccgcctcgtgcatgcaagGTTTAAGAGCTATGCTGGAA	13305	F	1258	1281	19	2
TGME49_040890	TGME49_040890_54_1383	GTAAATGGGGATGTCAAGTTgcagctgcaactcccgagggGTTTAAGAGCTATGCTGGAA	13305	F	1310	1333	19	2
TGME49_058870	TGME49_058870_76_4555	GTAAATGGGGATGTCAAGTTgtcctcatcaactgctgtggGTTTAAGAGCTATGCTGGAA	5380	R	751	774	3	1
TGME49_058870	TGME49_058870_8_5466	GTAAATGGGGATGTCAAGTTgaaaagcaacggcacttcgtGTTTAAGAGCTATGCTGGAA	5380	R	270	293	3	1
TGME49_058870	TGME49_058870_17_5466	GTAAATGGGGATGTCAAGTTgaacgcataacaatacagatGTTTAAGAGCTATGCTGGAA	5380	R	198	221	3	1
TGME49_058870	TGME49_058870_99_4555	GTAAATGGGGATGTCAAGTTgtccatgtgattccatcgtgGTTTAAGAGCTATGCTGGAA	5380	R	495	518	3	1
TGME49_058870	TGME49_058870_27_5466	GTAAATGGGGATGTCAAGTTgtgcgtctgttaggtcgctgGTTTAAGAGCTATGCTGGAA	5380	R	77	100	3	1
TGME49_037030	TGME49_037030_7_1752	GTAAATGGGGATGTCAAGTTgagtccatggtctctggaggGTTTAAGAGCTATGCTGGAA	1628	R	316	339	2	1
TGME49_037030	TGME49_037030_21_1752	GTAAATGGGGATGTCAAGTTggtcagttcgtcgcgcccgcGTTTAAGAGCTATGCTGGAA	1628	R	178	201	2	1
TGME49_037030	TGME49_037030_19_1752	GTAAATGGGGATGTCAAGTTgaagcagcttttatctgcctGTTTAAGAGCTATGCTGGAA	1628	R	202	225	2	1
TGME49_037030	TGME49_037030_23_1752	GTAAATGGGGATGTCAAGTTgttcggttggctacgaggggGTTTAAGAGCTATGCTGGAA	1628	R	148	171	2	1
TGME49_037030	TGME49_037030_25_1752	GTAAATGGGGATGTCAAGTTggaaggaggcagttcagaagGTTTAAGAGCTATGCTGGAA	1628	R	94	117	2	1
TGME49_019440	TGME49_019440_8_10498	GTAAATGGGGATGTCAAGTTgtgagggtctaagagatctgGTTTAAGAGCTATGCTGGAA	10241	R	106	129	10	1
TGME49_019440	TGME49_019440_23_9412	GTAAATGGGGATGTCAAGTTgctcgtcgtccgcgtctgagGTTTAAGAGCTATGCTGGAA	10241	R	1147	1170	10	2
TGME49_019440	TGME49_019440_1_10136	GTAAATGGGGATGTCAAGTTggagaggcaaaccccccaagGTTTAAGAGCTATGCTGGAA	10241	R	565	588	10	2
TGME49_019440	TGME49_019440_40_9774	GTAAATGGGGATGTCAAGTTgccccagccgctgactcgccGTTTAAGAGCTATGCTGGAA	10241	R	706	729	10	2
TGME49_019440	TGME49_019440_28_9412	GTAAATGGGGATGTCAAGTTgaagtcgcatgcttctgcccGTTTAAGAGCTATGCTGGAA	10241	R	1110	1133	10	2
TGME49_032380	TGME49_032380_12_8848	GTAAATGGGGATGTCAAGTTgggagagtgagcgcggggggGTTTAAGAGCTATGCTGGAA	8816	R	378	401	11	1
TGME49_032380	TGME49_032380_7_8532	GTAAATGGGGATGTCAAGTTggctttccacgcaccgtctgGTTTAAGAGCTATGCTGGAA	8816	R	717	740	11	1
TGME49_032380	TGME49_032380_19_8848	GTAAATGGGGATGTCAAGTTggagagaggtccgcagccgtGTTTAAGAGCTATGCTGGAA	8816	R	300	323	11	1
TGME49_032380	TGME49_032380_36_8848	GTAAATGGGGATGTCAAGTTgaagagccgtgagaagaaggGTTTAAGAGCTATGCTGGAA	8816	R	186	209	11	1
TGME49_032380	TGME49_032380_43_8532	GTAAATGGGGATGTCAAGTTgatgaggaggtgatcgaccgGTTTAAGAGCTATGCTGGAA	8816	R	490	513	11	1
TGME49_026360	TGME49_026360_16_885	GTAAATGGGGATGTCAAGTTgacacgatgtaagaggaccaGTTTAAGAGCTATGCTGGAA	772	R	221	244	1	1
TGME49_026360	TGME49_026360_1_885	GTAAATGGGGATGTCAAGTTgctcgagcgcagtgtgaggcGTTTAAGAGCTATGCTGGAA	772	R	325	348	1	1
TGME49_026360	TGME49_026360_7_885	GTAAATGGGGATGTCAAGTTgcgctggcgggtaaagaaaaGTTTAAGAGCTATGCTGGAA	772	R	277	300	1	1
TGME49_026360	TGME49_026360_25_885	GTAAATGGGGATGTCAAGTTggcaaagaacagcaacggagGTTTAAGAGCTATGCTGGAA	772	R	133	156	1	1
TGME49_026360	TGME49_026360_31_885	GTAAATGGGGATGTCAAGTTgacagactcaaggtggaatgGTTTAAGAGCTATGCTGGAA	772	R	102	125	1	1
TGME49_018310	TGME49_018310_11_1800	GTAAATGGGGATGTCAAGTTgagtcgatctcttgaaatggGTTTAAGAGCTATGCTGGAA	10176	F	392	415	17	4
TGME49_018310	TGME49_018310_29_1800	GTAAATGGGGATGTCAAGTTgtgatttggtgcacaaatagGTTTAAGAGCTATGCTGGAA	10176	F	527	550	17	4
TGME49_018310	TGME49_018310_16_1800	GTAAATGGGGATGTCAAGTTggcagctgttcccaactcaaGTTTAAGAGCTATGCTGGAA	10176	F	447	470	17	4
TGME49_018310	TGME49_018310_21_1800	GTAAATGGGGATGTCAAGTTgcgtcatccgccatataaggGTTTAAGAGCTATGCTGGAA	10176	F	474	497	17	4
TGME49_018310	TGME49_018310_8_1800	GTAAATGGGGATGTCAAGTTgataccagatacggtccctgGTTTAAGAGCTATGCTGGAA	10176	F	367	390	17	4
TGME49_033210	TGME49_033210_67_1110	GTAAATGGGGATGTCAAGTTgtcgtcgcatggcagattcaGTTTAAGAGCTATGCTGGAA	6770	F	1151	1174	5	1
TGME49_033210	TGME49_033210_72_1110	GTAAATGGGGATGTCAAGTTgcctttcacgaagagcctcaGTTTAAGAGCTATGCTGGAA	6770	F	1196	1219	5	1
TGME49_033210	TGME49_033210_52_1110	GTAAATGGGGATGTCAAGTTggtgtgaagactcgatttcgGTTTAAGAGCTATGCTGGAA	6770	F	992	1015	5	1
TGME49_033210	TGME49_033210_46_1110	GTAAATGGGGATGTCAAGTTgttccactctctctgctgccGTTTAAGAGCTATGCTGGAA	6770	F	941	964	5	1
TGME49_033210	TGME49_033210_74_0	GTAAATGGGGATGTCAAGTTgagaggcaagaaccgttcgaGTTTAAGAGCTATGCTGGAA	6770	F	173	196	5	1
TGME49_051580	TGME49_051580_12_1137	GTAAATGGGGATGTCAAGTTgggacggaccgttcttacgcGTTTAAGAGCTATGCTGGAA	1274	R	343	366	1	1
TGME49_051580	TGME49_051580_17_1137	GTAAATGGGGATGTCAAGTTgcactttcaattctttcaggGTTTAAGAGCTATGCTGGAA	1274	R	300	323	1	1
TGME49_051580	TGME49_051580_17_1516	GTAAATGGGGATGTCAAGTTgccgacgcggaacgagaagcGTTTAAGAGCTATGCTGGAA	1274	R	85	108	1	1
TGME49_051580	TGME49_051580_2_1516	GTAAATGGGGATGTCAAGTTgaacggtgcaacgcgagatcGTTTAAGAGCTATGCTGGAA	1274	R	211	234	1	1
TGME49_051580	TGME49_051580_10_1516	GTAAATGGGGATGTCAAGTTgacgccggaaaacgcagcctGTTTAAGAGCTATGCTGGAA	1274	R	153	176	1	1
TGME49_023060	TGME49_023060_12_938	GTAAATGGGGATGTCAAGTTgttgaacagtggaggggcacGTTTAAGAGCTATGCTGGAA	28095	F	575	598	40	1
TGME49_023060	TGME49_023060_114_0	GTAAATGGGGATGTCAAGTTgttttcgccaccattcggcgGTTTAAGAGCTATGCTGGAA	28095	F	319	342	40	1
TGME49_023060	TGME49_023060_3_938	GTAAATGGGGATGTCAAGTTgccgtgttgtctccggaatcGTTTAAGAGCTATGCTGGAA	28095	F	492	515	40	1
TGME49_023060	TGME49_023060_123_0	GTAAATGGGGATGTCAAGTTgggccaccaggcggcccacgGTTTAAGAGCTATGCTGGAA	28095	F	358	381	40	1
TGME49_023060	TGME49_023060_7_938	GTAAATGGGGATGTCAAGTTgcgttcgcagggaaagtcgcGTTTAAGAGCTATGCTGGAA	28095	F	537	560	40	1
TGME49_067100	TGME49_067100_90_4160	GTAAATGGGGATGTCAAGTTgtggaagtagatcttctcgtGTTTAAGAGCTATGCTGGAA	4829	R	430	453	6	1
TGME49_067100	TGME49_067100_11_4992	GTAAATGGGGATGTCAAGTTgggggcccgaagaggcgcgcGTTTAAGAGCTATGCTGGAA	4829	R	254	277	6	1
TGME49_067100	TGME49_067100_59_4160	GTAAATGGGGATGTCAAGTTgagacgaccggcgcctccggGTTTAAGAGCTATGCTGGAA	4829	R	644	667	6	1
TGME49_067100	TGME49_067100_72_4160	GTAAATGGGGATGTCAAGTTgtcagcgttcacctccactgGTTTAAGAGCTATGCTGGAA	4829	R	535	558	6	1
TGME49_067100	TGME49_067100_2_4992	GTAAATGGGGATGTCAAGTTgtgtctccgtttcgggcccgGTTTAAGAGCTATGCTGGAA	4829	R	281	304	6	1
TGME49_108060	TGME49_108060_29_374	GTAAATGGGGATGTCAAGTTgaaagcgtccttttcgcgacGTTTAAGAGCTATGCTGGAA	10603	F	112	135	11	1
TGME49_108060	TGME49_108060_30_2992	GTAAATGGGGATGTCAAGTTgtccggagacaggccaggtcGTTTAAGAGCTATGCTGGAA	10603	F	2650	2673	11	1
TGME49_108060	TGME49_108060_17_1496	GTAAATGGGGATGTCAAGTTgccctcgcgcgaaacggcgcGTTTAAGAGCTATGCTGGAA	10603	F	1123	1146	11	1
TGME49_108060	TGME49_108060_27_2618	GTAAATGGGGATGTCAAGTTgtctgtagaaggccgctgttGTTTAAGAGCTATGCTGGAA	10603	F	2311	2334	11	1
TGME49_108060	TGME49_108060_44_374	GTAAATGGGGATGTCAAGTTggctttctccggagaacgctGTTTAAGAGCTATGCTGGAA	10603	F	221	244	11	1
TGME49_060230	TGME49_060230_66_0	GTAAATGGGGATGTCAAGTTgttgcatgcgcctggtggacGTTTAAGAGCTATGCTGGAA	4871	F	135	158	8	1
TGME49_060230	TGME49_060230_60_0	GTAAATGGGGATGTCAAGTTggagatttcttgcatcctgcGTTTAAGAGCTATGCTGGAA	4871	F	86	109	8	1
TGME49_060230	TGME49_060230_14_838	GTAAATGGGGATGTCAAGTTgttccgcatgcgcgagaggtGTTTAAGAGCTATGCTGGAA	4871	F	618	641	8	2
TGME49_060230	TGME49_060230_10_838	GTAAATGGGGATGTCAAGTTggagaagcgtccatgtgagcGTTTAAGAGCTATGCTGGAA	4871	F	578	601	8	2
TGME49_060230	TGME49_060230_12_1676	GTAAATGGGGATGTCAAGTTgacgctttaaacacctccggGTTTAAGAGCTATGCTGGAA	4871	F	1356	1379	8	3
TGME49_003300	TGME49_003300_32_341	GTAAATGGGGATGTCAAGTTgcgggctggaggaagcagatGTTTAAGAGCTATGCTGGAA	9595	F	87	110	11	1
TGME49_003300	TGME49_003300_32_1364	GTAAATGGGGATGTCAAGTTgtcctccgtctctgacgggaGTTTAAGAGCTATGCTGGAA	9595	F	1099	1122	11	1
TGME49_003300	TGME49_003300_4_1705	GTAAATGGGGATGTCAAGTTgggaggcgatctgccttgaaGTTTAAGAGCTATGCTGGAA	9595	F	1260	1283	11	1
TGME49_003300	TGME49_003300_22_682	GTAAATGGGGATGTCAAGTTggccgcctccgcggcacggtGTTTAAGAGCTATGCTGGAA	9595	F	307	330	11	1
TGME49_003300	TGME49_003300_26_1023	GTAAATGGGGATGTCAAGTTgtcctcggagaggtgcctcgGTTTAAGAGCTATGCTGGAA	9595	F	712	735	11	1
TGME49_070240	TGME49_070240_16_1659	GTAAATGGGGATGTCAAGTTgctgttcagttccacctgaaGTTTAAGAGCTATGCTGGAA	2871	F	481	504	3	3
TGME49_070240	TGME49_070240_57_1106	GTAAATGGGGATGTCAAGTTggatgctgaatcactcggaaGTTTAAGAGCTATGCTGGAA	2871	F	327	350	3	3
TGME49_070240	TGME49_070240_28_1659	GTAAATGGGGATGTCAAGTTggcaggtggcagaacaggggGTTTAAGAGCTATGCTGGAA	2871	F	573	596	3	3
TGME49_070240	TGME49_070240_46_1659	GTAAATGGGGATGTCAAGTTgaatatacacaacctgatccGTTTAAGAGCTATGCTGGAA	2871	F	673	696	3	3
TGME49_070240	TGME49_070240_1_1659	GTAAATGGGGATGTCAAGTTgcggcttccacactagcactGTTTAAGAGCTATGCTGGAA	2871	F	377	400	3	3
TGME49_101390	TGME49_101390_2_644	GTAAATGGGGATGTCAAGTTgtcttcttcggagttcgttgGTTTAAGAGCTATGCTGGAA	9007	F	199	222	11	1
TGME49_101390	TGME49_101390_24_322	GTAAATGGGGATGTCAAGTTgtctgttaaagattcctcagGTTTAAGAGCTATGCTGGAA	9007	F	85	108	11	1
TGME49_101390	TGME49_101390_31_966	GTAAATGGGGATGTCAAGTTgatttctcataccaccaaagGTTTAAGAGCTATGCTGGAA	9007	F	732	755	11	1
TGME49_101390	TGME49_101390_23_966	GTAAATGGGGATGTCAAGTTgatcccccggttcctccattGTTTAAGAGCTATGCTGGAA	9007	F	665	688	11	1
TGME49_101390	TGME49_101390_14_966	GTAAATGGGGATGTCAAGTTgaccttctcaagcgatttgaGTTTAAGAGCTATGCTGGAA	9007	F	618	641	11	1
TGME49_120280	TGME49_120280_14_1744	GTAAATGGGGATGTCAAGTTgtatcctcgtcggaagtagcGTTTAAGAGCTATGCTGGAA	2053	R	393	416	2	1
TGME49_120280	TGME49_120280_1_1744	GTAAATGGGGATGTCAAGTTgttgaacaccaccttcgtgtGTTTAAGAGCTATGCTGGAA	2053	R	479	502	2	1
TGME49_120280	TGME49_120280_18_1308	GTAAATGGGGATGTCAAGTTggtagtccgctgcgatcgttGTTTAAGAGCTATGCTGGAA	2053	R	726	749	2	1
TGME49_120280	TGME49_120280_4_1308	GTAAATGGGGATGTCAAGTTgtaaactccgtctcccagagGTTTAAGAGCTATGCTGGAA	2053	R	859	882	2	1
TGME49_120280	TGME49_120280_27_1308	GTAAATGGGGATGTCAAGTTgtaataatcgatgttggttcGTTTAAGAGCTATGCTGGAA	2053	R	652	675	2	1
TGME49_022230	TGME49_022230_2_8346	GTAAATGGGGATGTCAAGTTgatgctgtgttgccctgggaGTTTAAGAGCTATGCTGGAA	8959	R	1080	1103	4	1
TGME49_022230	TGME49_022230_5_8025	GTAAATGGGGATGTCAAGTTggcacattctgcgcgaacgaGTTTAAGAGCTATGCTGGAA	8959	R	1338	1361	4	1
TGME49_022230	TGME49_022230_35_8988	GTAAATGGGGATGTCAAGTTggtcgtctgggggtcgaagcGTTTAAGAGCTATGCTGGAA	8959	R	239	262	4	1
TGME49_022230	TGME49_022230_3_9309	GTAAATGGGGATGTCAAGTTggagaaacatcggaggaggtGTTTAAGAGCTATGCTGGAA	8959	R	117	140	4	1
TGME49_022230	TGME49_022230_24_8346	GTAAATGGGGATGTCAAGTTggaccactggcttgtcttgcGTTTAAGAGCTATGCTGGAA	8959	R	846	869	4	1
TGME49_064160	TGME49_064160_29_5010	GTAAATGGGGATGTCAAGTTgaggctgtttgggagacggaGTTTAAGAGCTATGCTGGAA	4844	R	104	127	5	1
TGME49_064160	TGME49_064160_86_3340	GTAAATGGGGATGTCAAGTTgatttgctctgccagttcgcGTTTAAGAGCTATGCTGGAA	4844	R	1200	1223	5	2
TGME49_064160	TGME49_064160_7_4175	GTAAATGGGGATGTCAAGTTggggtctttcccgtccctgtGTTTAAGAGCTATGCTGGAA	4844	R	1097	1120	5	2
TGME49_064160	TGME49_064160_81_2505	GTAAATGGGGATGTCAAGTTgatactcaggcagcctcgccGTTTAAGAGCTATGCTGGAA	4844	R	2171	2194	5	3
TGME49_064160	TGME49_064160_62_2505	GTAAATGGGGATGTCAAGTTgtctccgtaagcgacgagaaGTTTAAGAGCTATGCTGGAA	4844	R	2349	2372	5	3
TGME49_066630	TGME49_066630_78_0	GTAAATGGGGATGTCAAGTTgtgtcgaaccaaacccgattGTTTAAGAGCTATGCTGGAA	5446	F	90	113	6	1
TGME49_066630	TGME49_066630_8_921	GTAAATGGGGATGTCAAGTTgaggatctgcaccctgcctaGTTTAAGAGCTATGCTGGAA	5446	F	203	226	6	1
TGME49_066630	TGME49_066630_1_921	GTAAATGGGGATGTCAAGTTggtaggacgaaatgtagtagGTTTAAGAGCTATGCTGGAA	5446	F	158	181	6	1
TGME49_066630	TGME49_066630_68_1842	GTAAATGGGGATGTCAAGTTgcaccatcgtgaccatctgaGTTTAAGAGCTATGCTGGAA	5446	F	1837	1860	6	2
TGME49_066630	TGME49_066630_41_1842	GTAAATGGGGATGTCAAGTTgaacgtcgatattgtcgataGTTTAAGAGCTATGCTGGAA	5446	F	1626	1649	6	2
TGME49_013810	TGME49_013810_14_1341	GTAAATGGGGATGTCAAGTTggcaaactcggggacgtggcGTTTAAGAGCTATGCTGGAA	1686	R	721	744	1	1
TGME49_013810	TGME49_013810_25_1788	GTAAATGGGGATGTCAAGTTgaggattcgaagaactggggGTTTAAGAGCTATGCTGGAA	1686	R	98	121	1	1
TGME49_013810	TGME49_013810_20_1788	GTAAATGGGGATGTCAAGTTggcagagagttctcaaagcgGTTTAAGAGCTATGCTGGAA	1686	R	132	155	1	1
TGME49_013810	TGME49_013810_28_1341	GTAAATGGGGATGTCAAGTTgctcggatgcggaggaaaaaGTTTAAGAGCTATGCTGGAA	1686	R	608	631	1	1
TGME49_013810	TGME49_013810_43_1341	GTAAATGGGGATGTCAAGTTgccgcgcccaggccagtcgcGTTTAAGAGCTATGCTGGAA	1686	R	486	509	1	1
TGME49_114840	TGME49_114840_36_3480	GTAAATGGGGATGTCAAGTTgcagggctttgcagtccaagGTTTAAGAGCTATGCTGGAA	5093	R	1860	1883	1	1
TGME49_114840	TGME49_114840_87_4350	GTAAATGGGGATGTCAAGTTgcacgcgttgtcttgagtcaGTTTAAGAGCTATGCTGGAA	5093	R	460	483	1	1
TGME49_114840	TGME49_114840_35_4350	GTAAATGGGGATGTCAAGTTgcatcctccccagaaaacccGTTTAAGAGCTATGCTGGAA	5093	R	987	1010	1	1
TGME49_114840	TGME49_114840_4_3480	GTAAATGGGGATGTCAAGTTggccgctcatgtaacccagcGTTTAAGAGCTATGCTGGAA	5093	R	2033	2056	1	1
TGME49_114840	TGME49_114840_0_5220	GTAAATGGGGATGTCAAGTTggcagctgcggctcggcccaGTTTAAGAGCTATGCTGGAA	5093	R	346	369	1	1
TGME49_067560	TGME49_067560_57_0	GTAAATGGGGATGTCAAGTTgccgacagagtcgcggcagaGTTTAAGAGCTATGCTGGAA	4028	F	89	112	4	1
TGME49_067560	TGME49_067560_60_0	GTAAATGGGGATGTCAAGTTgttcccgcgagccgcgacagGTTTAAGAGCTATGCTGGAA	4028	F	118	141	4	1
TGME49_067560	TGME49_067560_61_0	GTAAATGGGGATGTCAAGTTgaggaagcggcgcttggggaGTTTAAGAGCTATGCTGGAA	4028	F	163	186	4	1
TGME49_067560	TGME49_067560_40_718	GTAAATGGGGATGTCAAGTTggtgtgttcagcagagcaaaGTTTAAGAGCTATGCTGGAA	4028	F	870	893	4	2
TGME49_067560	TGME49_067560_38_718	GTAAATGGGGATGTCAAGTTggcgagctcccgtaaaacttGTTTAAGAGCTATGCTGGAA	4028	F	842	865	4	2
TGME49_077510	TGME49_077510_6_8316	GTAAATGGGGATGTCAAGTTggcggagccttggaagtcgcGTTTAAGAGCTATGCTGGAA	8233	R	181	204	13	1
TGME49_077510	TGME49_077510_13_8316	GTAAATGGGGATGTCAAGTTgcgcctcgagctcgcgttgaGTTTAAGAGCTATGCTGGAA	8233	R	104	127	13	1
TGME49_077510	TGME49_077510_2_7722	GTAAATGGGGATGTCAAGTTggatgtttcttgccgacgagGTTTAAGAGCTATGCTGGAA	8233	R	776	799	13	2
TGME49_077510	TGME49_077510_23_6237	GTAAATGGGGATGTCAAGTTgtcttcttcgacgacaatgtGTTTAAGAGCTATGCTGGAA	8233	R	2068	2091	13	4
TGME49_077510	TGME49_077510_17_4752	GTAAATGGGGATGTCAAGTTgcgaaaaacttttcgaattcGTTTAAGAGCTATGCTGGAA	8233	R	3592	3615	13	6
TGME49_089800	TGME49_089800_7_1275	GTAAATGGGGATGTCAAGTTgtgcgagctcgatgaccgctGTTTAAGAGCTATGCTGGAA	1550	F	140	163	1	1
TGME49_089800	TGME49_089800_27_1275	GTAAATGGGGATGTCAAGTTgccctgttgcttgaagatcgGTTTAAGAGCTATGCTGGAA	1550	F	301	324	1	1
TGME49_089800	TGME49_089800_17_1275	GTAAATGGGGATGTCAAGTTgcgccgccggatacgcgatgGTTTAAGAGCTATGCTGGAA	1550	F	224	247	1	1
TGME49_089800	TGME49_089800_0_1275	GTAAATGGGGATGTCAAGTTgagtcagcgccagagacgccGTTTAAGAGCTATGCTGGAA	1550	F	101	124	1	1
TGME49_089800	TGME49_089800_33_1275	GTAAATGGGGATGTCAAGTTgtgagtgccggtgagcgccgGTTTAAGAGCTATGCTGGAA	1550	F	349	372	1	1
TGME49_113430	TGME49_113430_28_3040	GTAAATGGGGATGTCAAGTTgtgtgaccatggaggcgaggGTTTAAGAGCTATGCTGGAA	22561	F	2771	2794	9	1
TGME49_113430	TGME49_113430_83_3800	GTAAATGGGGATGTCAAGTTgtctccacgactcgagaggcGTTTAAGAGCTATGCTGGAA	22561	F	3957	3980	9	1
TGME49_113430	TGME49_113430_20_3800	GTAAATGGGGATGTCAAGTTgtcccgctgcatgctcagaaGTTTAAGAGCTATGCTGGAA	22561	F	3484	3507	9	1
TGME49_113430	TGME49_113430_33_3800	GTAAATGGGGATGTCAAGTTgaccagagactgcatgcacgGTTTAAGAGCTATGCTGGAA	22561	F	3575	3598	9	1
TGME49_113430	TGME49_113430_6_3800	GTAAATGGGGATGTCAAGTTggacttccacacaaaaggagGTTTAAGAGCTATGCTGGAA	22561	F	3378	3401	9	1
TGME49_050840	TGME49_050840_16_505	GTAAATGGGGATGTCAAGTTgtgtgagtctgcgctgctggGTTTAAGAGCTATGCTGGAA	14675	F	156	179	17	1
TGME49_050840	TGME49_050840_20_505	GTAAATGGGGATGTCAAGTTgccgccaatgagagggttgaGTTTAAGAGCTATGCTGGAA	14675	F	181	204	17	1
TGME49_050840	TGME49_050840_7_505	GTAAATGGGGATGTCAAGTTgcactgcctttttcgcgaagGTTTAAGAGCTATGCTGGAA	14675	F	77	100	17	1
TGME49_050840	TGME49_050840_8_4545	GTAAATGGGGATGTCAAGTTgcatcgcttccttttctttgGTTTAAGAGCTATGCTGGAA	14675	F	4196	4219	17	5
TGME49_050840	TGME49_050840_42_3030	GTAAATGGGGATGTCAAGTTgtacagtgtgaatcctggctGTTTAAGAGCTATGCTGGAA	14675	F	2834	2857	17	4
TGME49_005050	TGME49_005050_2_3960	GTAAATGGGGATGTCAAGTTgcaacaggggaggatttggaGTTTAAGAGCTATGCTGGAA	3623	R	104	127	1	1
TGME49_005050	TGME49_005050_64_2640	GTAAATGGGGATGTCAAGTTgtagctcggctgaaatcggcGTTTAAGAGCTATGCTGGAA	3623	R	1014	1037	1	1
TGME49_005050	TGME49_005050_1_3300	GTAAATGGGGATGTCAAGTTgctgtagaaccagcaccacaGTTTAAGAGCTATGCTGGAA	3623	R	797	820	1	1
TGME49_005050	TGME49_005050_16_2640	GTAAATGGGGATGTCAAGTTgtgtgacagtggactatatgGTTTAAGAGCTATGCTGGAA	3623	R	1342	1365	1	1
TGME49_005050	TGME49_005050_25_2640	GTAAATGGGGATGTCAAGTTggcagcctatgtccggtcggGTTTAAGAGCTATGCTGGAA	3623	R	1272	1295	1	1
TGME49_062520	TGME49_062520_46_3255	GTAAATGGGGATGTCAAGTTggtccatgaacacacggtcgGTTTAAGAGCTATGCTGGAA	3562	R	263	286	5	1
TGME49_062520	TGME49_062520_56_3255	GTAAATGGGGATGTCAAGTTggtctctctggaggcgatacGTTTAAGAGCTATGCTGGAA	3562	R	209	232	5	1
TGME49_062520	TGME49_062520_9_3906	GTAAATGGGGATGTCAAGTTgagcaggccttcacgagcagGTTTAAGAGCTATGCTGGAA	3562	R	88	111	5	1
TGME49_062520	TGME49_062520_0_3906	GTAAATGGGGATGTCAAGTTgaccgccgccaccagttgcgGTTTAAGAGCTATGCTGGAA	3562	R	129	152	5	1
TGME49_062520	TGME49_062520_18_3255	GTAAATGGGGATGTCAAGTTgatggagagcttcccgactcGTTTAAGAGCTATGCTGGAA	3562	R	481	504	5	1
TGME49_092040	TGME49_092040_17_3815	GTAAATGGGGATGTCAAGTTgagtccctgaagaacgacggGTTTAAGAGCTATGCTGGAA	4343	R	895	918	5	1
TGME49_092040	TGME49_092040_29_3815	GTAAATGGGGATGTCAAGTTgctgccaggcctcccgtgtaGTTTAAGAGCTATGCTGGAA	4343	R	779	802	5	1
TGME49_092040	TGME49_092040_76_3815	GTAAATGGGGATGTCAAGTTgtccacatcgaccgaggcggGTTTAAGAGCTATGCTGGAA	4343	R	469	492	5	1
TGME49_092040	TGME49_092040_53_3815	GTAAATGGGGATGTCAAGTTgaagatgtcaaagggggaacGTTTAAGAGCTATGCTGGAA	4343	R	654	677	5	1
TGME49_092040	TGME49_092040_90_3815	GTAAATGGGGATGTCAAGTTgactggggtgagacttggcgGTTTAAGAGCTATGCTGGAA	4343	R	380	403	5	1
TGME49_016390	TGME49_016390_21_6120	GTAAATGGGGATGTCAAGTTggctctgtatcgcgaggggcGTTTAAGAGCTATGCTGGAA	6140	R	383	406	6	1
TGME49_016390	TGME49_016390_79_5100	GTAAATGGGGATGTCAAGTTggtctgccttggcaccggaaGTTTAAGAGCTATGCTGGAA	6140	R	770	793	6	1
TGME49_016390	TGME49_016390_86_5100	GTAAATGGGGATGTCAAGTTgtcggcttccaggcagaactGTTTAAGAGCTATGCTGGAA	6140	R	742	765	6	1
TGME49_016390	TGME49_016390_10_6120	GTAAATGGGGATGTCAAGTTggagttgcggaggaagaaacGTTTAAGAGCTATGCTGGAA	6140	R	447	470	6	1
TGME49_016390	TGME49_016390_35_6120	GTAAATGGGGATGTCAAGTTggcgtcgagaagaaagaccgGTTTAAGAGCTATGCTGGAA	6140	R	242	265	6	1
TGME49_080500	TGME49_080500_73_3455	GTAAATGGGGATGTCAAGTTggttttcctccatattccacGTTTAAGAGCTATGCTGGAA	3839	R	331	354	1	1
TGME49_080500	TGME49_080500_54_2764	GTAAATGGGGATGTCAAGTTgaaagttctttccgacattaGTTTAAGAGCTATGCTGGAA	3839	R	1055	1078	1	1
TGME49_080500	TGME49_080500_59_2073	GTAAATGGGGATGTCAAGTTgggaaactgccgaagttgttGTTTAAGAGCTATGCTGGAA	3839	R	1700	1723	1	1
TGME49_080500	TGME49_080500_50_2764	GTAAATGGGGATGTCAAGTTgaacagccgtttgtgttgcaGTTTAAGAGCTATGCTGGAA	3839	R	1107	1130	1	1
TGME49_080500	TGME49_080500_52_2073	GTAAATGGGGATGTCAAGTTggggcgcttctgtgcttcagGTTTAAGAGCTATGCTGGAA	3839	R	1765	1788	1	1
TGME49_023030	TGME49_023030_34_1377	GTAAATGGGGATGTCAAGTTgctgccgcgcagtcactacaGTTTAAGAGCTATGCTGGAA	1757	R	507	530	1	1
TGME49_023030	TGME49_023030_24_1836	GTAAATGGGGATGTCAAGTTggcagcggcaatgtctgctgGTTTAAGAGCTATGCTGGAA	1757	R	208	231	1	1
TGME49_023030	TGME49_023030_12_1836	GTAAATGGGGATGTCAAGTTggtttgtgtgttcctctggaGTTTAAGAGCTATGCTGGAA	1757	R	310	333	1	1
TGME49_023030	TGME49_023030_14_1836	GTAAATGGGGATGTCAAGTTgtgcacgagcaccgatatcgGTTTAAGAGCTATGCTGGAA	1757	R	284	307	1	1
TGME49_023030	TGME49_023030_11_1377	GTAAATGGGGATGTCAAGTTgacagagatccgtttctttgGTTTAAGAGCTATGCTGGAA	1757	R	712	735	1	1
TGME49_113390	TGME49_113390_36_748	GTAAATGGGGATGTCAAGTTggaacgccgttcaccttgaaGTTTAAGAGCTATGCTGGAA	1244	F	222	245	1	1
TGME49_113390	TGME49_113390_19_748	GTAAATGGGGATGTCAAGTTgaggaggatcaagacggtgcGTTTAAGAGCTATGCTGGAA	1244	F	124	147	1	1
TGME49_113390	TGME49_113390_27_748	GTAAATGGGGATGTCAAGTTggacaacgcgtttcccgcggGTTTAAGAGCTATGCTGGAA	1244	F	155	178	1	1
TGME49_113390	TGME49_113390_46_748	GTAAATGGGGATGTCAAGTTggagatgtcgaccttcgtggGTTTAAGAGCTATGCTGGAA	1244	F	280	303	1	1
TGME49_113390	TGME49_113390_31_748	GTAAATGGGGATGTCAAGTTggtgacgagcagcaagccggGTTTAAGAGCTATGCTGGAA	1244	F	196	219	1	1
TGME49_089330	TGME49_089330_20_422	GTAAATGGGGATGTCAAGTTgacgacgcttctgggcgaggGTTTAAGAGCTATGCTGGAA	12099	F	163	186	15	1
TGME49_089330	TGME49_089330_15_1266	GTAAATGGGGATGTCAAGTTgtcaggcggaagcgaagtgcGTTTAAGAGCTATGCTGGAA	12099	F	903	926	15	1
TGME49_089330	TGME49_089330_25_1266	GTAAATGGGGATGTCAAGTTgcggagagagctgcgccagcGTTTAAGAGCTATGCTGGAA	12099	F	953	976	15	1
TGME49_089330	TGME49_089330_13_844	GTAAATGGGGATGTCAAGTTgggggatctgtggagacactGTTTAAGAGCTATGCTGGAA	12099	F	495	518	15	1
TGME49_089330	TGME49_089330_51_844	GTAAATGGGGATGTCAAGTTgcgaaagccttcggcaccggGTTTAAGAGCTATGCTGGAA	12099	F	708	731	15	1
TGME49_039070	TGME49_039070_29_1143	GTAAATGGGGATGTCAAGTTgagaattgaggagagttctgGTTTAAGAGCTATGCTGGAA	1289	R	275	298	1	1
TGME49_039070	TGME49_039070_20_1143	GTAAATGGGGATGTCAAGTTgaagacgcccagagccgtcaGTTTAAGAGCTATGCTGGAA	1289	R	424	447	1	1
TGME49_039070	TGME49_039070_18_1143	GTAAATGGGGATGTCAAGTTgaaatggtcttccccgcgagGTTTAAGAGCTATGCTGGAA	1289	R	448	471	1	1
TGME49_039070	TGME49_039070_4_1524	GTAAATGGGGATGTCAAGTTgagaactcttcctgcgtcacGTTTAAGAGCTATGCTGGAA	1289	R	162	185	1	1
TGME49_039070	TGME49_039070_11_1524	GTAAATGGGGATGTCAAGTTgtgattgtaagagtgccagtGTTTAAGAGCTATGCTGGAA	1289	R	115	138	1	1
TGME49_071930	TGME49_071930_1_896	GTAAATGGGGATGTCAAGTTgttgcacgctgtcgccaaccGTTTAAGAGCTATGCTGGAA	2140	F	182	205	3	1
TGME49_071930	TGME49_071930_55_448	GTAAATGGGGATGTCAAGTTgcggggccggtgccacaccgGTTTAAGAGCTATGCTGGAA	2140	F	143	166	3	1
TGME49_071930	TGME49_071930_4_1344	GTAAATGGGGATGTCAAGTTgtcgctgtgtgcaccggctcGTTTAAGAGCTATGCTGGAA	2140	F	740	763	3	2
TGME49_071930	TGME49_071930_11_1344	GTAAATGGGGATGTCAAGTTgcagaattgctgacacgccgGTTTAAGAGCTATGCTGGAA	2140	F	802	825	3	2
TGME49_071930	TGME49_071930_19_1344	GTAAATGGGGATGTCAAGTTgtcgcctctcataacagcccGTTTAAGAGCTATGCTGGAA	2140	F	849	872	3	2
TGME49_068910	TGME49_068910_35_1322	GTAAATGGGGATGTCAAGTTggcgagatctctgagttggaGTTTAAGAGCTATGCTGGAA	3626	F	81	104	4	2
TGME49_068910	TGME49_068910_44_1322	GTAAATGGGGATGTCAAGTTggacgaggtacgcttgacaaGTTTAAGAGCTATGCTGGAA	3626	F	173	196	4	2
TGME49_068910	TGME49_068910_38_1322	GTAAATGGGGATGTCAAGTTggaaacgacgtagaagacgcGTTTAAGAGCTATGCTGGAA	3626	F	121	144	4	2
TGME49_068910	TGME49_068910_66_1983	GTAAATGGGGATGTCAAGTTggaacccaaacgtggccaggGTTTAAGAGCTATGCTGGAA	3626	F	923	946	4	3
TGME49_068910	TGME49_068910_51_1983	GTAAATGGGGATGTCAAGTTgtgctgccccgctcaaactgGTTTAAGAGCTATGCTGGAA	3626	F	776	799	4	3
TGME49_001690	TGME49_001690_4_2000	GTAAATGGGGATGTCAAGTTgttcccggtcgcctggccgaGTTTAAGAGCTATGCTGGAA	2504	R	949	972	1	1
TGME49_001690	TGME49_001690_48_2000	GTAAATGGGGATGTCAAGTTgccccagggaacaaacacgaGTTTAAGAGCTATGCTGGAA	2504	R	637	660	1	1
TGME49_001690	TGME49_001690_44_1500	GTAAATGGGGATGTCAAGTTggagcacctgaaggtccgcgGTTTAAGAGCTATGCTGGAA	2504	R	1094	1117	1	1
TGME49_001690	TGME49_001690_4_2500	GTAAATGGGGATGTCAAGTTgcagaccggcaaagcgtggcGTTTAAGAGCTATGCTGGAA	2504	R	465	488	1	1
TGME49_001690	TGME49_001690_21_2000	GTAAATGGGGATGTCAAGTTgcaggtcgagagtggccactGTTTAAGAGCTATGCTGGAA	2504	R	842	865	1	1
TGME49_095110	TGME49_095110_33_7384	GTAAATGGGGATGTCAAGTTgtttccatatcgacatgagtGTTTAAGAGCTATGCTGGAA	7810	R	276	299	3	1
TGME49_095110	TGME49_095110_21_7100	GTAAATGGGGATGTCAAGTTgataaccgaacccagtgtccGTTTAAGAGCTATGCTGGAA	7810	R	619	642	3	1
TGME49_095110	TGME49_095110_10_7100	GTAAATGGGGATGTCAAGTTgcacgttctctggcacccgcGTTTAAGAGCTATGCTGGAA	7810	R	719	742	3	1
TGME49_095110	TGME49_095110_30_7384	GTAAATGGGGATGTCAAGTTgctagggggcggtcctcttgGTTTAAGAGCTATGCTGGAA	7810	R	324	347	3	1
TGME49_095110	TGME49_095110_26_7100	GTAAATGGGGATGTCAAGTTgtcgaatgcgtacgtcatcgGTTTAAGAGCTATGCTGGAA	7810	R	595	618	3	1
TGME49_046210	TGME49_046210_1_1504	GTAAATGGGGATGTCAAGTTggcttctgaatcaacggcgtGTTTAAGAGCTATGCTGGAA	1259	R	220	243	2	1
TGME49_046210	TGME49_046210_28_1128	GTAAATGGGGATGTCAAGTTgaaatgcaccttctcctcgaGTTTAAGAGCTATGCTGGAA	1259	R	434	457	2	1
TGME49_046210	TGME49_046210_6_1504	GTAAATGGGGATGTCAAGTTgttccgacaaagaagcgcgcGTTTAAGAGCTATGCTGGAA	1259	R	152	175	2	1
TGME49_046210	TGME49_046210_45_1128	GTAAATGGGGATGTCAAGTTgatcaagccaaagagcgtggGTTTAAGAGCTATGCTGGAA	1259	R	313	336	2	1
TGME49_046210	TGME49_046210_38_1128	GTAAATGGGGATGTCAAGTTgctcgtcgtctcccgccactGTTTAAGAGCTATGCTGGAA	1259	R	338	361	2	1
TGME49_015780	TGME49_015780_36_1432	GTAAATGGGGATGTCAAGTTgtaggggacgcgcctcccggGTTTAAGAGCTATGCTGGAA	4014	F	150	173	1	1
TGME49_015780	TGME49_015780_26_2148	GTAAATGGGGATGTCAAGTTggccaagctccgactctacgGTTTAAGAGCTATGCTGGAA	4014	F	731	754	1	1
TGME49_015780	TGME49_015780_18_2148	GTAAATGGGGATGTCAAGTTggacactagactgtcagctgGTTTAAGAGCTATGCTGGAA	4014	F	679	702	1	1
TGME49_015780	TGME49_015780_44_2148	GTAAATGGGGATGTCAAGTTggcggccgttccgtgaaataGTTTAAGAGCTATGCTGGAA	4014	F	861	884	1	1
TGME49_015780	TGME49_015780_17_2148	GTAAATGGGGATGTCAAGTTgtagtccgtacgtttgcttgGTTTAAGAGCTATGCTGGAA	4014	F	639	662	1	1
TGME49_014440	TGME49_014440_32_1898	GTAAATGGGGATGTCAAGTTgaagcacgagcctcgatgtcGTTTAAGAGCTATGCTGGAA	5645	F	609	632	6	2
TGME49_014440	TGME49_014440_44_1898	GTAAATGGGGATGTCAAGTTgtctcggcaacagacaagatGTTTAAGAGCTATGCTGGAA	5645	F	709	732	6	2
TGME49_014440	TGME49_014440_60_1898	GTAAATGGGGATGTCAAGTTgacgacgagaccggtgtcatGTTTAAGAGCTATGCTGGAA	5645	F	837	860	6	2
TGME49_014440	TGME49_014440_39_1898	GTAAATGGGGATGTCAAGTTggcgtggaagcagtaagacgGTTTAAGAGCTATGCTGGAA	5645	F	683	706	6	2
TGME49_014440	TGME49_014440_51_1898	GTAAATGGGGATGTCAAGTTggggtttttggccacttcgcGTTTAAGAGCTATGCTGGAA	5645	F	763	786	6	2
TGME49_057120	TGME49_057120_8_6825	GTAAATGGGGATGTCAAGTTgattgaacgcttgttggacgGTTTAAGAGCTATGCTGGAA	7467	R	395	418	10	1
TGME49_057120	TGME49_057120_9_7098	GTAAATGGGGATGTCAAGTTgcaggtacagctgaggtagcGTTTAAGAGCTATGCTGGAA	7467	R	93	116	10	1
TGME49_057120	TGME49_057120_11_6825	GTAAATGGGGATGTCAAGTTgtccagcaatgaggcccgtgGTTTAAGAGCTATGCTGGAA	7467	R	341	364	10	1
TGME49_057120	TGME49_057120_6_7098	GTAAATGGGGATGTCAAGTTgagtgactcggaggaactcaGTTTAAGAGCTATGCTGGAA	7467	R	121	144	10	1
TGME49_057120	TGME49_057120_24_6006	GTAAATGGGGATGTCAAGTTggaggacgagggatgcacgtGTTTAAGAGCTATGCTGGAA	7467	R	1108	1131	10	2
TGME49_014200	TGME49_014200_29_9747	GTAAATGGGGATGTCAAGTTgccgttcaagacaaaaggcgGTTTAAGAGCTATGCTGGAA	10199	R	595	618	10	1
TGME49_014200	TGME49_014200_29_10108	GTAAATGGGGATGTCAAGTTgatggactccgcaagaaggcGTTTAAGAGCTATGCTGGAA	10199	R	276	299	10	1
TGME49_014200	TGME49_014200_8_10469	GTAAATGGGGATGTCAAGTTgtcgtcggctgaacgggcggGTTTAAGAGCTATGCTGGAA	10199	R	178	201	10	1
TGME49_014200	TGME49_014200_13_10108	GTAAATGGGGATGTCAAGTTgccgtctttgtgcgtcgcagGTTTAAGAGCTATGCTGGAA	10199	R	394	417	10	1
TGME49_014200	TGME49_014200_18_10108	GTAAATGGGGATGTCAAGTTggcacgcagcaaaggctgcgGTTTAAGAGCTATGCTGGAA	10199	R	341	364	10	1
TGME49_026990	TGME49_026990_59_1796	GTAAATGGGGATGTCAAGTTggcttgccaactgctggggcGTTTAAGAGCTATGCTGGAA	2144	R	409	432	2	1
TGME49_026990	TGME49_026990_31_2245	GTAAATGGGGATGTCAAGTTggagaaacagttcctctatgGTTTAAGAGCTATGCTGGAA	2144	R	147	170	2	1
TGME49_026990	TGME49_026990_36_2245	GTAAATGGGGATGTCAAGTTggccccgcaacggagctacgGTTTAAGAGCTATGCTGGAA	2144	R	96	119	2	1
TGME49_026990	TGME49_026990_16_2245	GTAAATGGGGATGTCAAGTTggagcgcgcaggcagctggcGTTTAAGAGCTATGCTGGAA	2144	R	262	285	2	1
TGME49_026990	TGME49_026990_4_1796	GTAAATGGGGATGTCAAGTTgttccactccaacatcgcgcGTTTAAGAGCTATGCTGGAA	2144	R	776	799	2	1
TGME49_111290	TGME49_111290_25_2795	GTAAATGGGGATGTCAAGTTggattccagcggctgcgtggGTTTAAGAGCTATGCTGGAA	2915	R	248	271	4	1
TGME49_111290	TGME49_111290_34_2795	GTAAATGGGGATGTCAAGTTggagcggtagagcgcggggaGTTTAAGAGCTATGCTGGAA	2915	R	178	201	4	1
TGME49_111290	TGME49_111290_41_2795	GTAAATGGGGATGTCAAGTTgaagaagacgacgctccaggGTTTAAGAGCTATGCTGGAA	2915	R	109	132	4	1
TGME49_111290	TGME49_111290_44_2795	GTAAATGGGGATGTCAAGTTggacgcagttgtagagaaaaGTTTAAGAGCTATGCTGGAA	2915	R	80	103	4	1
TGME49_111290	TGME49_111290_29_2795	GTAAATGGGGATGTCAAGTTgtgctctgagcgaagaggagGTTTAAGAGCTATGCTGGAA	2915	R	210	233	4	1
TGME49_084810	TGME49_084810_45_365	GTAAATGGGGATGTCAAGTTgtctgagacgtctgccaaccGTTTAAGAGCTATGCTGGAA	1190	F	188	211	1	1
TGME49_084810	TGME49_084810_31_365	GTAAATGGGGATGTCAAGTTggccccgtacccggatctaaGTTTAAGAGCTATGCTGGAA	1190	F	90	113	1	1
TGME49_084810	TGME49_084810_16_730	GTAAATGGGGATGTCAAGTTgtttgctgtgtcatctcgagGTTTAAGAGCTATGCTGGAA	1190	F	405	428	1	1
TGME49_084810	TGME49_084810_29_730	GTAAATGGGGATGTCAAGTTgatctgctgcattgtacatgGTTTAAGAGCTATGCTGGAA	1190	F	488	511	1	1
TGME49_084810	TGME49_084810_27_730	GTAAATGGGGATGTCAAGTTgcgtaccccgttgcccgtgcGTTTAAGAGCTATGCTGGAA	1190	F	445	468	1	1
TGME49_076200	TGME49_076200_6_4510	GTAAATGGGGATGTCAAGTTgtccaagagccgaacctgcaGTTTAAGAGCTATGCTGGAA	12989	F	4054	4077	2	1
TGME49_076200	TGME49_076200_40_3157	GTAAATGGGGATGTCAAGTTgttgtctgttgtcgagagcgGTTTAAGAGCTATGCTGGAA	12989	F	2971	2994	2	1
TGME49_076200	TGME49_076200_3_6765	GTAAATGGGGATGTCAAGTTggttctccccaaacgaatgaGTTTAAGAGCTATGCTGGAA	12989	F	6272	6295	2	1
TGME49_076200	TGME49_076200_49_902	GTAAATGGGGATGTCAAGTTgtggtgcgtttttgcgatgaGTTTAAGAGCTATGCTGGAA	12989	F	789	812	2	1
TGME49_076200	TGME49_076200_15_6765	GTAAATGGGGATGTCAAGTTgccgtgtagacagacgccagGTTTAAGAGCTATGCTGGAA	12989	F	6396	6419	2	1
TGME49_010820	TGME49_010820_10_3605	GTAAATGGGGATGTCAAGTTggaatgagcctgacaagatgGTTTAAGAGCTATGCTGGAA	4046	R	823	846	3	1
TGME49_010820	TGME49_010820_33_3605	GTAAATGGGGATGTCAAGTTgccttctcttcaagagtcggGTTTAAGAGCTATGCTGGAA	4046	R	639	662	3	1
TGME49_010820	TGME49_010820_46_3605	GTAAATGGGGATGTCAAGTTgtccaagtgctgcgcgaccgGTTTAAGAGCTATGCTGGAA	4046	R	478	501	3	1
TGME49_010820	TGME49_010820_25_3605	GTAAATGGGGATGTCAAGTTgggaaccggaaatgtggagcGTTTAAGAGCTATGCTGGAA	4046	R	734	757	3	1
TGME49_010820	TGME49_010820_61_2884	GTAAATGGGGATGTCAAGTTgcctccgtccaggggaaagtGTTTAAGAGCTATGCTGGAA	4046	R	1185	1208	3	1
TGME49_040810	TGME49_040810_12_507	GTAAATGGGGATGTCAAGTTgcagctgcgccagccagccgGTTTAAGAGCTATGCTGGAA	2550	F	113	136	1	1
TGME49_040810	TGME49_040810_17_1014	GTAAATGGGGATGTCAAGTTggatcaacccagtcgagccgGTTTAAGAGCTATGCTGGAA	2550	F	632	655	1	1
TGME49_040810	TGME49_040810_36_1014	GTAAATGGGGATGTCAAGTTgcatgaagagcaacgcaacgGTTTAAGAGCTATGCTGGAA	2550	F	788	811	1	1
TGME49_040810	TGME49_040810_8_1014	GTAAATGGGGATGTCAAGTTgaggccgatgaacaccagcgGTTTAAGAGCTATGCTGGAA	2550	F	562	585	1	1
TGME49_040810	TGME49_040810_8_507	GTAAATGGGGATGTCAAGTTgtccctgcttttccagacacGTTTAAGAGCTATGCTGGAA	2550	F	77	100	1	1
TGME49_109590	TGME49_109590_29_1935	GTAAATGGGGATGTCAAGTTgcttggcgcgggtctctgacGTTTAAGAGCTATGCTGGAA	3514	F	336	359	1	1
TGME49_109590	TGME49_109590_25_1935	GTAAATGGGGATGTCAAGTTggtttcgtagttgtcgtcggGTTTAAGAGCTATGCTGGAA	3514	F	292	315	1	1
TGME49_109590	TGME49_109590_52_1935	GTAAATGGGGATGTCAAGTTgtcggaggcggattcattagGTTTAAGAGCTATGCTGGAA	3514	F	451	474	1	1
TGME49_109590	TGME49_109590_43_1935	GTAAATGGGGATGTCAAGTTgcactgcctagagccaccggGTTTAAGAGCTATGCTGGAA	3514	F	411	434	1	1
TGME49_109590	TGME49_109590_57_1935	GTAAATGGGGATGTCAAGTTgtcctctggaagctcttggaGTTTAAGAGCTATGCTGGAA	3514	F	502	525	1	1
TGME49_087480	TGME49_087480_1_614	GTAAATGGGGATGTCAAGTTgtgtcttgcgcagagagcgcGTTTAAGAGCTATGCTGGAA	18036	F	147	170	11	1
TGME49_087480	TGME49_087480_43_0	GTAAATGGGGATGTCAAGTTggcagcttggaggtgagaggGTTTAAGAGCTATGCTGGAA	18036	F	85	108	11	1
TGME49_087480	TGME49_087480_36_1228	GTAAATGGGGATGTCAAGTTgaccttgaccagcctggcgcGTTTAAGAGCTATGCTGGAA	18036	F	1060	1083	11	2
TGME49_087480	TGME49_087480_15_2456	GTAAATGGGGATGTCAAGTTgggagagtgaaaacgccacgGTTTAAGAGCTATGCTGGAA	18036	F	2075	2098	11	3
TGME49_087480	TGME49_087480_5_2456	GTAAATGGGGATGTCAAGTTgcatggaagaagaagacatcGTTTAAGAGCTATGCTGGAA	18036	F	1999	2022	11	3
TGME49_067730	TGME49_067730_25_1446	GTAAATGGGGATGTCAAGTTggcccccgcgagggacagagGTTTAAGAGCTATGCTGGAA	1892	R	718	741	2	1
TGME49_067730	TGME49_067730_15_1446	GTAAATGGGGATGTCAAGTTgtagaacatgacggcggcgtGTTTAAGAGCTATGCTGGAA	1892	R	820	843	2	1
TGME49_067730	TGME49_067730_2_1446	GTAAATGGGGATGTCAAGTTgtgagaaaaagaagcgagtgGTTTAAGAGCTATGCTGGAA	1892	R	905	928	2	1
TGME49_067730	TGME49_067730_30_1928	GTAAATGGGGATGTCAAGTTgaaaacggtggcgagtgacgGTTTAAGAGCTATGCTGGAA	1892	R	193	216	2	1
TGME49_067730	TGME49_067730_5_1928	GTAAATGGGGATGTCAAGTTggagactcggctgacgcgcgGTTTAAGAGCTATGCTGGAA	1892	R	377	400	2	1
TGME49_111480	TGME49_111480_18_6606	GTAAATGGGGATGTCAAGTTgtaaacacgtgctctggatcGTTTAAGAGCTATGCTGGAA	6707	R	427	450	11	2
TGME49_111480	TGME49_111480_11_6606	GTAAATGGGGATGTCAAGTTggaacagtcctcatccccaaGTTTAAGAGCTATGCTGGAA	6707	R	453	476	11	2
TGME49_111480	TGME49_111480_37_5505	GTAAATGGGGATGTCAAGTTggaaccctgtcaagcagtacGTTTAAGAGCTATGCTGGAA	6707	R	1187	1210	11	3
TGME49_111480	TGME49_111480_76_4404	GTAAATGGGGATGTCAAGTTggcaaaactccagagctatcGTTTAAGAGCTATGCTGGAA	6707	R	1854	1877	11	4
TGME49_111480	TGME49_111480_71_4404	GTAAATGGGGATGTCAAGTTgtggaaatttcgttgtccgtGTTTAAGAGCTATGCTGGAA	6707	R	1914	1937	11	4
TGME49_075670	TGME49_075670_19_4614	GTAAATGGGGATGTCAAGTTgtaagcctgggttcctgcagGTTTAAGAGCTATGCTGGAA	4387	R	88	111	8	1
TGME49_075670	TGME49_075670_8_4614	GTAAATGGGGATGTCAAGTTgcgccagtgcactttgccagGTTTAAGAGCTATGCTGGAA	4387	R	146	169	8	1
TGME49_075670	TGME49_075670_14_4614	GTAAATGGGGATGTCAAGTTgaacgcgagctttgaccgagGTTTAAGAGCTATGCTGGAA	4387	R	117	140	8	1
TGME49_075670	TGME49_075670_60_3845	GTAAATGGGGATGTCAAGTTgtgagacggagatgagaccgGTTTAAGAGCTATGCTGGAA	4387	R	493	516	8	2
TGME49_075670	TGME49_075670_36_3845	GTAAATGGGGATGTCAAGTTggctgagaactcgctgcagcGTTTAAGAGCTATGCTGGAA	4387	R	654	677	8	2
TGME49_006390	TGME49_006390_4_6138	GTAAATGGGGATGTCAAGTTgggagcccctaaaatcgacgGTTTAAGAGCTATGCTGGAA	6166	R	427	450	12	2
TGME49_006390	TGME49_006390_1_6138	GTAAATGGGGATGTCAAGTTgcattgaggaaaacttgactGTTTAAGAGCTATGCTGGAA	6166	R	471	494	12	2
TGME49_006390	TGME49_006390_10_6138	GTAAATGGGGATGTCAAGTTgtatctttgccatccgagccGTTTAAGAGCTATGCTGGAA	6166	R	386	409	12	2
TGME49_006390	TGME49_006390_53_5115	GTAAATGGGGATGTCAAGTTgctcaattacccaccctgggGTTTAAGAGCTATGCTGGAA	6166	R	1002	1025	12	3
TGME49_006390	TGME49_006390_46_5115	GTAAATGGGGATGTCAAGTTgcaaagtattgtgtaagtgaGTTTAAGAGCTATGCTGGAA	6166	R	1062	1085	12	3
TGME49_038010	TGME49_038010_18_594	GTAAATGGGGATGTCAAGTTgaactgccgtcgtcggtactGTTTAAGAGCTATGCTGGAA	3162	F	110	133	4	1
TGME49_038010	TGME49_038010_32_594	GTAAATGGGGATGTCAAGTTgcagcgaatgccaagaaaagGTTTAAGAGCTATGCTGGAA	3162	F	285	308	4	1
TGME49_038010	TGME49_038010_15_594	GTAAATGGGGATGTCAAGTTgtcgttgttttcggtgacttGTTTAAGAGCTATGCTGGAA	3162	F	80	103	4	1
TGME49_038010	TGME49_038010_23_594	GTAAATGGGGATGTCAAGTTggagctctcgagcacttctaGTTTAAGAGCTATGCTGGAA	3162	F	188	211	4	1
TGME49_038010	TGME49_038010_15_1188	GTAAATGGGGATGTCAAGTTgtgacgagggtggaaggagaGTTTAAGAGCTATGCTGGAA	3162	F	664	687	4	2
TGME49_047350	TGME49_047350_39_2475	GTAAATGGGGATGTCAAGTTggctacaacacccagtcgtgGTTTAAGAGCTATGCTGGAA	2466	R	119	142	4	1
TGME49_047350	TGME49_047350_13_2475	GTAAATGGGGATGTCAAGTTgagttccttgacggcaggtgGTTTAAGAGCTATGCTGGAA	2466	R	358	381	4	1
TGME49_047350	TGME49_047350_35_2475	GTAAATGGGGATGTCAAGTTgattgcacagagacggtgacGTTTAAGAGCTATGCTGGAA	2466	R	169	192	4	1
TGME49_047350	TGME49_047350_25_2475	GTAAATGGGGATGTCAAGTTgacaccagccgcaagacaagGTTTAAGAGCTATGCTGGAA	2466	R	280	303	4	1
TGME49_047350	TGME49_047350_22_2475	GTAAATGGGGATGTCAAGTTgggaaagtgcgatgagagcaGTTTAAGAGCTATGCTGGAA	2466	R	308	331	4	1
TGME49_049460	TGME49_049460_11_652	GTAAATGGGGATGTCAAGTTgcaggggaaaattcgtagcgGTTTAAGAGCTATGCTGGAA	9109	F	215	238	10	1
TGME49_049460	TGME49_049460_4_978	GTAAATGGGGATGTCAAGTTgcgctgcttcggcagcacttGTTTAAGAGCTATGCTGGAA	9109	F	533	556	10	1
TGME49_049460	TGME49_049460_16_978	GTAAATGGGGATGTCAAGTTgtccccgcctccgctcgacgGTTTAAGAGCTATGCTGGAA	9109	F	591	614	10	1
TGME49_049460	TGME49_049460_29_326	GTAAATGGGGATGTCAAGTTggaaatgtgagctaaagaggGTTTAAGAGCTATGCTGGAA	9109	F	115	138	10	1
TGME49_049460	TGME49_049460_20_652	GTAAATGGGGATGTCAAGTTggaggagaccggagactccgGTTTAAGAGCTATGCTGGAA	9109	F	247	270	10	1
TGME49_059980	TGME49_059980_7_7375	GTAAATGGGGATGTCAAGTTggtctggtagtagcacttcgGTTTAAGAGCTATGCTGGAA	8152	R	1140	1163	7	2
TGME49_059980	TGME49_059980_7_7670	GTAAATGGGGATGTCAAGTTgtccggcttaacgtggctgcGTTTAAGAGCTATGCTGGAA	8152	R	882	905	7	2
TGME49_059980	TGME49_059980_1_7965	GTAAATGGGGATGTCAAGTTgacgtccccccctctgacgtGTTTAAGAGCTATGCTGGAA	8152	R	626	649	7	2
TGME49_059980	TGME49_059980_9_7375	GTAAATGGGGATGTCAAGTTgcaaagagcgacttgttctgGTTTAAGAGCTATGCTGGAA	8152	R	1104	1127	7	2
TGME49_059980	TGME49_059980_16_7375	GTAAATGGGGATGTCAAGTTggtgctgctgcttctcggaaGTTTAAGAGCTATGCTGGAA	8152	R	1050	1073	7	2
TGME49_114860	TGME49_114860_25_1080	GTAAATGGGGATGTCAAGTTgcagggaggtccacgtagggGTTTAAGAGCTATGCTGGAA	7377	F	797	820	11	2
TGME49_114860	TGME49_114860_12_1350	GTAAATGGGGATGTCAAGTTgttcggtcgtagacaggcggGTTTAAGAGCTATGCTGGAA	7377	F	938	961	11	2
TGME49_114860	TGME49_114860_4_1350	GTAAATGGGGATGTCAAGTTgccgaactcgaattcgccatGTTTAAGAGCTATGCTGGAA	7377	F	891	914	11	2
TGME49_114860	TGME49_114860_18_1890	GTAAATGGGGATGTCAAGTTgacggcttccagtccggaggGTTTAAGAGCTATGCTGGAA	7377	F	1539	1562	11	3
TGME49_114860	TGME49_114860_13_1890	GTAAATGGGGATGTCAAGTTgaaatgcttcaccatgaactGTTTAAGAGCTATGCTGGAA	7377	F	1504	1527	11	3
TGME49_088700	TGME49_088700_16_980	GTAAATGGGGATGTCAAGTTgtgccgaggaaaggcatgccGTTTAAGAGCTATGCTGGAA	14207	F	567	590	16	1
TGME49_088700	TGME49_088700_7_490	GTAAATGGGGATGTCAAGTTgcttgcagagtcttccgagaGTTTAAGAGCTATGCTGGAA	14207	F	78	101	16	1
TGME49_088700	TGME49_088700_44_980	GTAAATGGGGATGTCAAGTTgatagaggggtcccaccacaGTTTAAGAGCTATGCTGGAA	14207	F	737	760	16	1
TGME49_088700	TGME49_088700_12_490	GTAAATGGGGATGTCAAGTTgccgtccgcgagtctcgaccGTTTAAGAGCTATGCTGGAA	14207	F	108	131	16	1
TGME49_088700	TGME49_088700_0_980	GTAAATGGGGATGTCAAGTTgggcgtcgggaggtgctgccGTTTAAGAGCTATGCTGGAA	14207	F	480	503	16	1
TGME49_046910	TGME49_046910_13_1792	GTAAATGGGGATGTCAAGTTggaatgtgcctgatggcaagGTTTAAGAGCTATGCTGGAA	1690	R	311	334	1	1
TGME49_046910	TGME49_046910_18_1344	GTAAATGGGGATGTCAAGTTggtcgtgcgcaaaatccagcGTTTAAGAGCTATGCTGGAA	1690	R	746	769	1	1
TGME49_046910	TGME49_046910_37_1344	GTAAATGGGGATGTCAAGTTgtgcggcccgccagagagaaGTTTAAGAGCTATGCTGGAA	1690	R	577	600	1	1
TGME49_046910	TGME49_046910_42_1344	GTAAATGGGGATGTCAAGTTgaccacggcgcatatggcctGTTTAAGAGCTATGCTGGAA	1690	R	526	549	1	1
TGME49_046910	TGME49_046910_16_1792	GTAAATGGGGATGTCAAGTTgtccgacaaaacctccggatGTTTAAGAGCTATGCTGGAA	1690	R	283	306	1	1
TGME49_005410	TGME49_005410_44_484	GTAAATGGGGATGTCAAGTTgggtgtgtgaggaggcctgcGTTTAAGAGCTATGCTGGAA	1904	F	339	362	2	1
TGME49_005410	TGME49_005410_28_484	GTAAATGGGGATGTCAAGTTgctatccgagagttaggctgGTTTAAGAGCTATGCTGGAA	1904	F	189	212	2	1
TGME49_005410	TGME49_005410_41_484	GTAAATGGGGATGTCAAGTTggatatcgtcgtcttcataaGTTTAAGAGCTATGCTGGAA	1904	F	302	325	2	1
TGME49_005410	TGME49_005410_18_484	GTAAATGGGGATGTCAAGTTggcatgacagcagctccgttGTTTAAGAGCTATGCTGGAA	1904	F	99	122	2	1
TGME49_005410	TGME49_005410_23_484	GTAAATGGGGATGTCAAGTTgtaccagagcgcctgcccacGTTTAAGAGCTATGCTGGAA	1904	F	138	161	2	1
TGME49_025160	TGME49_025160_2_1434	GTAAATGGGGATGTCAAGTTgcaaaatatcggaagcaccaGTTTAAGAGCTATGCTGGAA	2346	F	82	105	1	1
TGME49_025160	TGME49_025160_6_1434	GTAAATGGGGATGTCAAGTTgtccattccggcgacattatGTTTAAGAGCTATGCTGGAA	2346	F	127	150	1	1
TGME49_025160	TGME49_025160_50_1434	GTAAATGGGGATGTCAAGTTgccgccgctcacgaaattgtGTTTAAGAGCTATGCTGGAA	2346	F	458	481	1	1
TGME49_025160	TGME49_025160_35_1434	GTAAATGGGGATGTCAAGTTgcttcttttctgttcgaaggGTTTAAGAGCTATGCTGGAA	2346	F	344	367	1	1
TGME49_025160	TGME49_025160_44_1434	GTAAATGGGGATGTCAAGTTgagcacagccgtagcaacacGTTTAAGAGCTATGCTGGAA	2346	F	418	441	1	1
TGME49_029150	TGME49_029150_69_3555	GTAAATGGGGATGTCAAGTTgcggagtctcttttcctccgGTTTAAGAGCTATGCTGGAA	3977	R	212	235	5	1
TGME49_029150	TGME49_029150_86_2844	GTAAATGGGGATGTCAAGTTggaacgtgaggagaaactgcGTTTAAGAGCTATGCTGGAA	3977	R	938	961	5	1
TGME49_029150	TGME49_029150_50_3555	GTAAATGGGGATGTCAAGTTggtccacctgcttccgcgtgGTTTAAGAGCTATGCTGGAA	3977	R	356	379	5	1
TGME49_029150	TGME49_029150_13_3555	GTAAATGGGGATGTCAAGTTggggtgtgagtaggggaggcGTTTAAGAGCTATGCTGGAA	3977	R	699	722	5	1
TGME49_029150	TGME49_029150_56_3555	GTAAATGGGGATGTCAAGTTggggaacttttgcgtggagtGTTTAAGAGCTATGCTGGAA	3977	R	288	311	5	1
TGME49_032790	TGME49_032790_14_984	GTAAATGGGGATGTCAAGTTggaaagttgcggaagtgcctGTTTAAGAGCTATGCTGGAA	969	R	320	343	2	1
TGME49_032790	TGME49_032790_44_984	GTAAATGGGGATGTCAAGTTgacagtactctccgttgtagGTTTAAGAGCTATGCTGGAA	969	R	109	132	2	1
TGME49_032790	TGME49_032790_41_984	GTAAATGGGGATGTCAAGTTgggccggaagagttaatacaGTTTAAGAGCTATGCTGGAA	969	R	158	181	2	1
TGME49_032790	TGME49_032790_27_984	GTAAATGGGGATGTCAAGTTgagctcagatccactccccaGTTTAAGAGCTATGCTGGAA	969	R	226	249	2	1
TGME49_032790	TGME49_032790_21_984	GTAAATGGGGATGTCAAGTTggagttggcgaatatcgagaGTTTAAGAGCTATGCTGGAA	969	R	264	287	2	1
TGME49_064200	TGME49_064200_7_2770	GTAAATGGGGATGTCAAGTTgcgccacatgagctcttgttGTTTAAGAGCTATGCTGGAA	2878	R	465	488	2	1
TGME49_064200	TGME49_064200_7_2216	GTAAATGGGGATGTCAAGTTgggactcgctagcatgacaaGTTTAAGAGCTATGCTGGAA	2878	R	1072	1095	2	1
TGME49_064200	TGME49_064200_48_2216	GTAAATGGGGATGTCAAGTTgcactgctctggctgcagtcGTTTAAGAGCTATGCTGGAA	2878	R	644	667	2	1
TGME49_064200	TGME49_064200_47_2770	GTAAATGGGGATGTCAAGTTgcatggcccacatcttccaaGTTTAAGAGCTATGCTGGAA	2878	R	159	182	2	1
TGME49_064200	TGME49_064200_3_2770	GTAAATGGGGATGTCAAGTTggcgttcgagacgacacactGTTTAAGAGCTATGCTGGAA	2878	R	522	545	2	1
TGME49_000410	TGME49_000410_48_3140	GTAAATGGGGATGTCAAGTTgacatctggacgggcgggggGTTTAAGAGCTATGCTGGAA	3399	R	486	509	1	1
TGME49_000410	TGME49_000410_90_3140	GTAAATGGGGATGTCAAGTTgacgttctggctcgctgcgaGTTTAAGAGCTATGCTGGAA	3399	R	217	240	1	1
TGME49_000410	TGME49_000410_63_2512	GTAAATGGGGATGTCAAGTTggctcgcgtcttgctcgctgGTTTAAGAGCTATGCTGGAA	3399	R	1028	1051	1	1
TGME49_000410	TGME49_000410_87_3140	GTAAATGGGGATGTCAAGTTgcagcgcactgggggggaaaGTTTAAGAGCTATGCTGGAA	3399	R	273	296	1	1
TGME49_000410	TGME49_000410_84_2512	GTAAATGGGGATGTCAAGTTgtctggaaaacagggacaggGTTTAAGAGCTATGCTGGAA	3399	R	897	920	1	1
TGME49_063870	TGME49_063870_19_7756	GTAAATGGGGATGTCAAGTTgagtcctgaagactgttgtcGTTTAAGAGCTATGCTGGAA	7614	R	87	110	12	1
TGME49_063870	TGME49_063870_13_7756	GTAAATGGGGATGTCAAGTTgagcttcgctgcagcaatgtGTTTAAGAGCTATGCTGGAA	7614	R	157	180	12	1
TGME49_063870	TGME49_063870_18_7202	GTAAATGGGGATGTCAAGTTgaaagttctcagctgcagatGTTTAAGAGCTATGCTGGAA	7614	R	645	668	12	2
TGME49_063870	TGME49_063870_11_7202	GTAAATGGGGATGTCAAGTTgtagctgagtgtagactgcaGTTTAAGAGCTATGCTGGAA	7614	R	697	720	12	2
TGME49_063870	TGME49_063870_3_7479	GTAAATGGGGATGTCAAGTTgcgctcgcgtccgcaaacgaGTTTAAGAGCTATGCTGGAA	7614	R	536	559	12	2
TGME49_091300	TGME49_091300_12_834	GTAAATGGGGATGTCAAGTTgtgtctctgggtcgatctgcGTTTAAGAGCTATGCTGGAA	668	R	245	268	1	1
TGME49_091300	TGME49_091300_5_834	GTAAATGGGGATGTCAAGTTgtactcttcgctctctcggaGTTTAAGAGCTATGCTGGAA	668	R	283	306	1	1
TGME49_091300	TGME49_091300_18_834	GTAAATGGGGATGTCAAGTTgaggtagatccccagcccatGTTTAAGAGCTATGCTGGAA	668	R	196	219	1	1
TGME49_091300	TGME49_091300_0_834	GTAAATGGGGATGTCAAGTTgccggaagttgccgctggaaGTTTAAGAGCTATGCTGGAA	668	R	309	332	1	1
TGME49_091300	TGME49_091300_27_834	GTAAATGGGGATGTCAAGTTggacatacagcgccagcaggGTTTAAGAGCTATGCTGGAA	668	R	137	160	1	1
TGME49_077950	TGME49_077950_17_888	GTAAATGGGGATGTCAAGTTgatcatctccgtcgtccaacGTTTAAGAGCTATGCTGGAA	1664	F	547	570	1	1
TGME49_077950	TGME49_077950_42_888	GTAAATGGGGATGTCAAGTTgctcgaccttgccatcccacGTTTAAGAGCTATGCTGGAA	1664	F	722	745	1	1
TGME49_077950	TGME49_077950_20_444	GTAAATGGGGATGTCAAGTTgacttcgggatggttatcgcGTTTAAGAGCTATGCTGGAA	1664	F	141	164	1	1
TGME49_077950	TGME49_077950_2_888	GTAAATGGGGATGTCAAGTTggggcgatctgagggccggaGTTTAAGAGCTATGCTGGAA	1664	F	420	443	1	1
TGME49_077950	TGME49_077950_13_444	GTAAATGGGGATGTCAAGTTgtctcactggataaatgtgaGTTTAAGAGCTATGCTGGAA	1664	F	86	109	1	1
TGME49_094650	TGME49_094650_4_7280	GTAAATGGGGATGTCAAGTTgctcgactgcgcttgcaaatGTTTAAGAGCTATGCTGGAA	7684	R	848	871	5	1
TGME49_094650	TGME49_094650_11_7280	GTAAATGGGGATGTCAAGTTggctgagaaagaggcatggtGTTTAAGAGCTATGCTGGAA	7684	R	804	827	5	1
TGME49_094650	TGME49_094650_9_7560	GTAAATGGGGATGTCAAGTTgagtggatctccgtctgtggGTTTAAGAGCTATGCTGGAA	7684	R	547	570	5	1
TGME49_094650	TGME49_094650_8_7840	GTAAATGGGGATGTCAAGTTgagatcactttgaatctgcgGTTTAAGAGCTATGCTGGAA	7684	R	229	252	5	1
TGME49_094650	TGME49_094650_22_7840	GTAAATGGGGATGTCAAGTTgttgcctctcgaggagagtgGTTTAAGAGCTATGCTGGAA	7684	R	153	176	5	1
TGME49_005300	TGME49_005300_46_5910	GTAAATGGGGATGTCAAGTTgcgggctcggaatgcggagaGTTTAAGAGCTATGCTGGAA	5894	R	90	113	9	1
TGME49_005300	TGME49_005300_20_5910	GTAAATGGGGATGTCAAGTTgctgtagcgcctaatcgacgGTTTAAGAGCTATGCTGGAA	5894	R	285	308	9	1
TGME49_005300	TGME49_005300_39_5910	GTAAATGGGGATGTCAAGTTgagacggtgcgacatacggcGTTTAAGAGCTATGCTGGAA	5894	R	137	160	9	1
TGME49_005300	TGME49_005300_22_5910	GTAAATGGGGATGTCAAGTTgcgaacagaagagctgtgttGTTTAAGAGCTATGCTGGAA	5894	R	261	284	9	1
TGME49_005300	TGME49_005300_29_5910	GTAAATGGGGATGTCAAGTTgtctgagaccgaacagcggaGTTTAAGAGCTATGCTGGAA	5894	R	221	244	9	1
TGME49_114780	TGME49_114780_68_19633	GTAAATGGGGATGTCAAGTTgcgcgggtcggtgccatcatGTTTAAGAGCTATGCTGGAA	19991	R	97	120	28	1
TGME49_114780	TGME49_114780_63_19633	GTAAATGGGGATGTCAAGTTgacttgtgtcaaagctgactGTTTAAGAGCTATGCTGGAA	19991	R	139	162	28	1
TGME49_114780	TGME49_114780_9_19633	GTAAATGGGGATGTCAAGTTggtctctttgatatcgaagaGTTTAAGAGCTATGCTGGAA	19991	R	621	644	28	2
TGME49_114780	TGME49_114780_0_19633	GTAAATGGGGATGTCAAGTTgaaataagtccgaacgaagtGTTTAAGAGCTATGCTGGAA	19991	R	713	736	28	2
TGME49_114780	TGME49_114780_6_19633	GTAAATGGGGATGTCAAGTTgacagctggagatatttaaaGTTTAAGAGCTATGCTGGAA	19991	R	685	708	28	2
TGME49_110140	TGME49_110140_15_1123	GTAAATGGGGATGTCAAGTTgagccgcctggagtagaagaGTTTAAGAGCTATGCTGGAA	6862	F	799	822	11	1
TGME49_110140	TGME49_110140_56_0	GTAAATGGGGATGTCAAGTTgatgaacgcgacgaggttggGTTTAAGAGCTATGCTGGAA	6862	F	97	120	11	1
TGME49_110140	TGME49_110140_7_1123	GTAAATGGGGATGTCAAGTTggagcgtccagagacaaaggGTTTAAGAGCTATGCTGGAA	6862	F	705	728	11	1
TGME49_110140	TGME49_110140_94_0	GTAAATGGGGATGTCAAGTTgtccagtagacaggtcagggGTTTAAGAGCTATGCTGGAA	6862	F	440	463	11	1
TGME49_110140	TGME49_110140_72_0	GTAAATGGGGATGTCAAGTTggaagacgacggcgacacctGTTTAAGAGCTATGCTGGAA	6862	F	212	235	11	1
TGME49_024750	TGME49_024750_2_1086	GTAAATGGGGATGTCAAGTTggaatgccttgtcagttaatGTTTAAGAGCTATGCTGGAA	1175	R	524	547	1	1
TGME49_024750	TGME49_024750_5_1086	GTAAATGGGGATGTCAAGTTgtctgactcctttaactctaGTTTAAGAGCTATGCTGGAA	1175	R	499	522	1	1
TGME49_024750	TGME49_024750_0_1448	GTAAATGGGGATGTCAAGTTgcctgttaaggtgcatgatgGTTTAAGAGCTATGCTGGAA	1175	R	202	225	1	1
TGME49_024750	TGME49_024750_28_1086	GTAAATGGGGATGTCAAGTTgagcaccgcagcgtaatagtGTTTAAGAGCTATGCTGGAA	1175	R	279	302	1	1
TGME49_024750	TGME49_024750_5_1448	GTAAATGGGGATGTCAAGTTggctgaacaccggtccagtcGTTTAAGAGCTATGCTGGAA	1175	R	173	196	1	1
TGME49_089130	TGME49_089130_32_812	GTAAATGGGGATGTCAAGTTgtcgcgcctggactttccagGTTTAAGAGCTATGCTGGAA	1438	F	454	477	1	1
TGME49_089130	TGME49_089130_19_812	GTAAATGGGGATGTCAAGTTggaggggggaagaatggctgGTTTAAGAGCTATGCTGGAA	1438	F	403	426	1	1
TGME49_089130	TGME49_089130_8_812	GTAAATGGGGATGTCAAGTTgtttgggggaggaaataatcGTTTAAGAGCTATGCTGGAA	1438	F	360	383	1	1
TGME49_089130	TGME49_089130_51_812	GTAAATGGGGATGTCAAGTTgaggagcctctgagcaattcGTTTAAGAGCTATGCTGGAA	1438	F	564	587	1	1
TGME49_089130	TGME49_089130_56_812	GTAAATGGGGATGTCAAGTTggacggcgagattgccgcgtGTTTAAGAGCTATGCTGGAA	1438	F	592	615	1	1
TGME49_118480	TGME49_118480_2_1340	GTAAATGGGGATGTCAAGTTggagcagattttggctttgaGTTTAAGAGCTATGCTGGAA	9410	F	860	883	9	1
TGME49_118480	TGME49_118480_5_670	GTAAATGGGGATGTCAAGTTgacgggaagccccgcgactgGTTTAAGAGCTATGCTGGAA	9410	F	180	203	9	1
TGME49_118480	TGME49_118480_9_1340	GTAAATGGGGATGTCAAGTTgagagtgaggtagccgacgtGTTTAAGAGCTATGCTGGAA	9410	F	913	936	9	1
TGME49_118480	TGME49_118480_9_1005	GTAAATGGGGATGTCAAGTTgtttcgggtctccactctcgGTTTAAGAGCTATGCTGGAA	9410	F	577	600	9	1
TGME49_118480	TGME49_118480_21_670	GTAAATGGGGATGTCAAGTTgctgcccggcttcctccaggGTTTAAGAGCTATGCTGGAA	9410	F	265	288	9	1
TGME49_063700	TGME49_063700_41_469	GTAAATGGGGATGTCAAGTTgatgaaagtgtcgttgaaggGTTTAAGAGCTATGCTGGAA	2284	F	118	141	2	1
TGME49_063700	TGME49_063700_51_469	GTAAATGGGGATGTCAAGTTgggagagctttcgtcgcggtGTTTAAGAGCTATGCTGGAA	2284	F	205	228	2	1
TGME49_063700	TGME49_063700_0_938	GTAAATGGGGATGTCAAGTTgttgcatcgcgcagcaacgtGTTTAAGAGCTATGCTGGAA	2284	F	250	273	2	1
TGME49_063700	TGME49_063700_7_938	GTAAATGGGGATGTCAAGTTggcgtgtgcctccggcagcgGTTTAAGAGCTATGCTGGAA	2284	F	305	328	2	1
TGME49_063700	TGME49_063700_49_469	GTAAATGGGGATGTCAAGTTgtttcatgccgccagtcacgGTTTAAGAGCTATGCTGGAA	2284	F	176	199	2	1
TGME49_074070	TGME49_074070_23_3560	GTAAATGGGGATGTCAAGTTgaatcccacttcggattcgcGTTTAAGAGCTATGCTGGAA	3985	R	526	549	4	1
TGME49_074070	TGME49_074070_41_3560	GTAAATGGGGATGTCAAGTTgactggactcatgtggaccgGTTTAAGAGCTATGCTGGAA	3985	R	385	408	4	1
TGME49_074070	TGME49_074070_71_2848	GTAAATGGGGATGTCAAGTTgcgcttgtgacgttgataagGTTTAAGAGCTATGCTGGAA	3985	R	819	842	4	1
TGME49_074070	TGME49_074070_34_3560	GTAAATGGGGATGTCAAGTTgtgagcagacacacgagttgGTTTAAGAGCTATGCTGGAA	3985	R	437	460	4	1
TGME49_074070	TGME49_074070_74_2848	GTAAATGGGGATGTCAAGTTgcagctggcggaggagttgtGTTTAAGAGCTATGCTGGAA	3985	R	741	764	4	1
TGME49_005140	TGME49_005140_11_1232	GTAAATGGGGATGTCAAGTTgaaacgcttgatttagtgatGTTTAAGAGCTATGCTGGAA	3314	F	818	841	3	1
TGME49_005140	TGME49_005140_1_1232	GTAAATGGGGATGTCAAGTTggacggtgcatttcgaagacGTTTAAGAGCTATGCTGGAA	3314	F	735	758	3	1
TGME49_005140	TGME49_005140_8_1232	GTAAATGGGGATGTCAAGTTgtgcctcgctcagaagcagaGTTTAAGAGCTATGCTGGAA	3314	F	779	802	3	1
TGME49_005140	TGME49_005140_28_616	GTAAATGGGGATGTCAAGTTgcctgcctcttgaagagttgGTTTAAGAGCTATGCTGGAA	3314	F	340	363	3	1
TGME49_005140	TGME49_005140_48_616	GTAAATGGGGATGTCAAGTTgtcggccaagacaaacgatcGTTTAAGAGCTATGCTGGAA	3314	F	533	556	3	1
TGME49_112500	TGME49_112500_13_10875	GTAAATGGGGATGTCAAGTTgaaccatcccgttgctgtacGTTTAAGAGCTATGCTGGAA	10652	R	101	124	13	1
TGME49_112500	TGME49_112500_21_10125	GTAAATGGGGATGTCAAGTTgaagcacttggtgaaagtcaGTTTAAGAGCTATGCTGGAA	10652	R	730	753	13	2
TGME49_112500	TGME49_112500_23_10125	GTAAATGGGGATGTCAAGTTgaaactcagattccttgcgcGTTTAAGAGCTATGCTGGAA	10652	R	698	721	13	2
TGME49_112500	TGME49_112500_17_9750	GTAAATGGGGATGTCAAGTTggctccgggcagaaacagacGTTTAAGAGCTATGCTGGAA	10652	R	1164	1187	13	3
TGME49_112500	TGME49_112500_7_9750	GTAAATGGGGATGTCAAGTTgttgcgaacttgcagggctgGTTTAAGAGCTATGCTGGAA	10652	R	1303	1326	13	3
TGME49_071060	TGME49_071060_8_7371	GTAAATGGGGATGTCAAGTTgaaggttttcgttcgtcggtGTTTAAGAGCTATGCTGGAA	7487	R	508	531	12	2
TGME49_071060	TGME49_071060_25_7098	GTAAATGGGGATGTCAAGTTgagcgcgccacaggctcgggGTTTAAGAGCTATGCTGGAA	7487	R	629	652	12	2
TGME49_071060	TGME49_071060_19_7098	GTAAATGGGGATGTCAAGTTgtgcggctgttgatgtacggGTTTAAGAGCTATGCTGGAA	7487	R	678	701	12	2
TGME49_071060	TGME49_071060_12_7371	GTAAATGGGGATGTCAAGTTgaagtgctcgaagcggccacGTTTAAGAGCTATGCTGGAA	7487	R	468	491	12	2
TGME49_071060	TGME49_071060_14_7098	GTAAATGGGGATGTCAAGTTggtcttgctttgccaagcgtGTTTAAGAGCTATGCTGGAA	7487	R	706	729	12	2
TGME49_061670	TGME49_061670_7_972	GTAAATGGGGATGTCAAGTTgtgcgtaggcgacctgaggcGTTTAAGAGCTATGCTGGAA	2406	F	533	556	3	1
TGME49_061670	TGME49_061670_24_486	GTAAATGGGGATGTCAAGTTgcgaaggcgacgtgcgcttgGTTTAAGAGCTATGCTGGAA	2406	F	140	163	3	1
TGME49_061670	TGME49_061670_27_972	GTAAATGGGGATGTCAAGTTgcccgtgtcgactgagaagcGTTTAAGAGCTATGCTGGAA	2406	F	666	689	3	1
TGME49_061670	TGME49_061670_38_486	GTAAATGGGGATGTCAAGTTgttctcttcggggtcggagaGTTTAAGAGCTATGCTGGAA	2406	F	255	278	3	1
TGME49_061670	TGME49_061670_36_972	GTAAATGGGGATGTCAAGTTgtcgcccttcttgaccagagGTTTAAGAGCTATGCTGGAA	2406	F	727	750	3	1
TGME49_070080	TGME49_070080_48_3436	GTAAATGGGGATGTCAAGTTgcctccttgcgcttcagaaaGTTTAAGAGCTATGCTGGAA	5012	R	1471	1494	5	1
TGME49_070080	TGME49_070080_64_4295	GTAAATGGGGATGTCAAGTTgtgcctgcggcgcgagcaacGTTTAAGAGCTATGCTGGAA	5012	R	590	613	5	1
TGME49_070080	TGME49_070080_49_4295	GTAAATGGGGATGTCAAGTTgacctgcgcctcgctcgaaaGTTTAAGAGCTATGCTGGAA	5012	R	667	690	5	1
TGME49_070080	TGME49_070080_42_3436	GTAAATGGGGATGTCAAGTTggaacatcgacgccgacaccGTTTAAGAGCTATGCTGGAA	5012	R	1505	1528	5	1
TGME49_070080	TGME49_070080_73_4295	GTAAATGGGGATGTCAAGTTggcagagacgtcatgtgtggGTTTAAGAGCTATGCTGGAA	5012	R	507	530	5	1
TGME49_015480	TGME49_015480_40_2024	GTAAATGGGGATGTCAAGTTgggtttgcctgaatggagacGTTTAAGAGCTATGCTGGAA	2541	R	491	514	4	1
TGME49_015480	TGME49_015480_50_2024	GTAAATGGGGATGTCAAGTTgatggcgtagcacggactcgGTTTAAGAGCTATGCTGGAA	2541	R	383	406	4	1
TGME49_015480	TGME49_015480_29_2530	GTAAATGGGGATGTCAAGTTgaacggccgttttcgtatacGTTTAAGAGCTATGCTGGAA	2541	R	87	110	4	1
TGME49_015480	TGME49_015480_19_2530	GTAAATGGGGATGTCAAGTTgactcgagcaacaagtcgacGTTTAAGAGCTATGCTGGAA	2541	R	174	197	4	1
TGME49_015480	TGME49_015480_4_2530	GTAAATGGGGATGTCAAGTTgcctcgcctgcactgcccatGTTTAAGAGCTATGCTGGAA	2541	R	291	314	4	1
TGME49_063520	TGME49_063520_7_1038	GTAAATGGGGATGTCAAGTTgagaaaactgcacggttccgGTTTAAGAGCTATGCTGGAA	2638	F	161	184	3	1
TGME49_063520	TGME49_063520_29_1038	GTAAATGGGGATGTCAAGTTgtgcctcgtctacgtcggacGTTTAAGAGCTATGCTGGAA	2638	F	311	334	3	1
TGME49_063520	TGME49_063520_47_1038	GTAAATGGGGATGTCAAGTTgtactgagtgctacccgtgaGTTTAAGAGCTATGCTGGAA	2638	F	430	453	3	1
TGME49_063520	TGME49_063520_23_1038	GTAAATGGGGATGTCAAGTTggtacgtcaccagcagcacgGTTTAAGAGCTATGCTGGAA	2638	F	273	296	3	1
TGME49_063520	TGME49_063520_15_1038	GTAAATGGGGATGTCAAGTTgattgtttcggcgcctgctgGTTTAAGAGCTATGCTGGAA	2638	F	214	237	3	1
TGME49_093020	TGME49_093020_26_956	GTAAATGGGGATGTCAAGTTggagtccagcagttgtggttGTTTAAGAGCTATGCTGGAA	1871	F	733	756	1	1
TGME49_093020	TGME49_093020_30_956	GTAAATGGGGATGTCAAGTTgcttgcacaactagagaacgGTTTAAGAGCTATGCTGGAA	1871	F	802	825	1	1
TGME49_093020	TGME49_093020_53_478	GTAAATGGGGATGTCAAGTTgagcaggcgtgtcatcgctcGTTTAAGAGCTATGCTGGAA	1871	F	377	400	1	1
TGME49_093020	TGME49_093020_0_956	GTAAATGGGGATGTCAAGTTgcataggagagatggatgaaGTTTAAGAGCTATGCTGGAA	1871	F	491	514	1	1
TGME49_093020	TGME49_093020_25_478	GTAAATGGGGATGTCAAGTTgctggtttcgagagctgcgaGTTTAAGAGCTATGCTGGAA	1871	F	168	191	1	1
TGME49_059290	TGME49_059290_20_818	GTAAATGGGGATGTCAAGTTggcatatctgggtatccggaGTTTAAGAGCTATGCTGGAA	1454	F	518	541	1	1
TGME49_059290	TGME49_059290_22_409	GTAAATGGGGATGTCAAGTTggtaatttcgttaccttcagGTTTAAGAGCTATGCTGGAA	1454	F	154	177	1	1
TGME49_059290	TGME49_059290_6_818	GTAAATGGGGATGTCAAGTTgaaacgtcagcgtatacacgGTTTAAGAGCTATGCTGGAA	1454	F	392	415	1	1
TGME49_059290	TGME49_059290_12_818	GTAAATGGGGATGTCAAGTTgccatgcgtcttgctttggcGTTTAAGAGCTATGCTGGAA	1454	F	425	448	1	1
TGME49_059290	TGME49_059290_15_818	GTAAATGGGGATGTCAAGTTgattttaaccttgcaagggtGTTTAAGAGCTATGCTGGAA	1454	F	472	495	1	1
TGME49_101270	TGME49_101270_41_556	GTAAATGGGGATGTCAAGTTgaggcggagccggctgcgcgGTTTAAGAGCTATGCTGGAA	16244	F	371	394	11	1
TGME49_101270	TGME49_101270_18_556	GTAAATGGGGATGTCAAGTTggacaatgaggatggaggagGTTTAAGAGCTATGCTGGAA	16244	F	215	238	11	1
TGME49_101270	TGME49_101270_1_556	GTAAATGGGGATGTCAAGTTgagtctccaagcgccggcgaGTTTAAGAGCTATGCTGGAA	16244	F	111	134	11	1
TGME49_101270	TGME49_101270_61_556	GTAAATGGGGATGTCAAGTTggtctgcagagcggcaaagaGTTTAAGAGCTATGCTGGAA	16244	F	553	576	11	1
TGME49_101270	TGME49_101270_8_556	GTAAATGGGGATGTCAAGTTgcctccggcaggcggcttcaGTTTAAGAGCTATGCTGGAA	16244	F	163	186	11	1
TGME49_013710	TGME49_013710_74_0	GTAAATGGGGATGTCAAGTTggatcctcctggcggttagaGTTTAAGAGCTATGCTGGAA	4718	F	216	239	7	1
TGME49_013710	TGME49_013710_64_0	GTAAATGGGGATGTCAAGTTgtgttttcgagccgagattgGTTTAAGAGCTATGCTGGAA	4718	F	145	168	7	1
TGME49_013710	TGME49_013710_82_0	GTAAATGGGGATGTCAAGTTgaggagtctgaggacccccaGTTTAAGAGCTATGCTGGAA	4718	F	249	272	7	1
TGME49_013710	TGME49_013710_67_0	GTAAATGGGGATGTCAAGTTgtcctgatcttctgaccgaaGTTTAAGAGCTATGCTGGAA	4718	F	169	192	7	1
TGME49_013710	TGME49_013710_59_0	GTAAATGGGGATGTCAAGTTgaagtgttgacctgctcatcGTTTAAGAGCTATGCTGGAA	4718	F	99	122	7	1
TGME49_120270	TGME49_120270_3_1044	GTAAATGGGGATGTCAAGTTgagcgccaacacggtgacgtGTTTAAGAGCTATGCTGGAA	2655	F	577	600	3	2
TGME49_120270	TGME49_120270_14_1044	GTAAATGGGGATGTCAAGTTgagacaacacttgaaccaccGTTTAAGAGCTATGCTGGAA	2655	F	685	708	3	2
TGME49_120270	TGME49_120270_1_1044	GTAAATGGGGATGTCAAGTTgccagtctttgatgcaaccaGTTTAAGAGCTATGCTGGAA	2655	F	547	570	3	2
TGME49_120270	TGME49_120270_9_1044	GTAAATGGGGATGTCAAGTTgaggtcgccagcttgaaagcGTTTAAGAGCTATGCTGGAA	2655	F	646	669	3	2
TGME49_120270	TGME49_120270_25_1044	GTAAATGGGGATGTCAAGTTgtccaggaaggcaaagggtgGTTTAAGAGCTATGCTGGAA	2655	F	780	803	3	2
TGME49_064640	TGME49_064640_25_4902	GTAAATGGGGATGTCAAGTTgtagaagctgcatgcagaggGTTTAAGAGCTATGCTGGAA	4718	R	78	101	2	1
TGME49_064640	TGME49_064640_55_4085	GTAAATGGGGATGTCAAGTTggaaaccgcgccttccaccaGTTTAAGAGCTATGCTGGAA	4718	R	728	751	2	1
TGME49_064640	TGME49_064640_64_4085	GTAAATGGGGATGTCAAGTTgcgaaacgactggaacgaaaGTTTAAGAGCTATGCTGGAA	4718	R	689	712	2	1
TGME49_064640	TGME49_064640_91_4085	GTAAATGGGGATGTCAAGTTgctgcggatgccgaaggtaaGTTTAAGAGCTATGCTGGAA	4718	R	432	455	2	1
TGME49_064640	TGME49_064640_99_3268	GTAAATGGGGATGTCAAGTTggtcgtcaagtgagtcgcagGTTTAAGAGCTATGCTGGAA	4718	R	1250	1273	2	1
TGME49_067140	TGME49_067140_0_1257	GTAAATGGGGATGTCAAGTTgagtaggctcgtgacatcgaGTTTAAGAGCTATGCTGGAA	1513	F	439	462	1	1
TGME49_067140	TGME49_067140_39_838	GTAAATGGGGATGTCAAGTTgtcgcaaaccagctgcagaaGTTTAAGAGCTATGCTGGAA	1513	F	316	339	1	1
TGME49_067140	TGME49_067140_24_838	GTAAATGGGGATGTCAAGTTgtaacccaatagccctgccgGTTTAAGAGCTATGCTGGAA	1513	F	139	162	1	1
TGME49_067140	TGME49_067140_17_838	GTAAATGGGGATGTCAAGTTgaatgagaccaatcctaatcGTTTAAGAGCTATGCTGGAA	1513	F	103	126	1	1
TGME49_067140	TGME49_067140_40_838	GTAAATGGGGATGTCAAGTTgcttgcttgtctgcttcatcGTTTAAGAGCTATGCTGGAA	1513	F	357	380	1	1
TGME49_019670	TGME49_019670_20_990	GTAAATGGGGATGTCAAGTTgggcgcaactgagaggcacaGTTTAAGAGCTATGCTGGAA	2469	F	668	691	3	1
TGME49_019670	TGME49_019670_5_1485	GTAAATGGGGATGTCAAGTTgtctagaaacaaaagcagttGTTTAAGAGCTATGCTGGAA	2469	F	1016	1039	3	1
TGME49_019670	TGME49_019670_14_990	GTAAATGGGGATGTCAAGTTgccaggacctgagcaaccggGTTTAAGAGCTATGCTGGAA	2469	F	627	650	3	1
TGME49_019670	TGME49_019670_26_495	GTAAATGGGGATGTCAAGTTgcactgtggcgcagccaagtGTTTAAGAGCTATGCTGGAA	2469	F	228	251	3	1
TGME49_019670	TGME49_019670_55_990	GTAAATGGGGATGTCAAGTTggtctcctgactgacactggGTTTAAGAGCTATGCTGGAA	2469	F	941	964	3	1
TGME49_053410	TGME49_053410_7_1740	GTAAATGGGGATGTCAAGTTgtctggtaggccgagctcggGTTTAAGAGCTATGCTGGAA	3061	F	979	1002	4	2
TGME49_053410	TGME49_053410_10_1160	GTAAATGGGGATGTCAAGTTggaagacgcgtctccagaacGTTTAAGAGCTATGCTGGAA	3061	F	485	508	4	2
TGME49_053410	TGME49_053410_19_1160	GTAAATGGGGATGTCAAGTTggcacccttggtttcgctgtGTTTAAGAGCTATGCTGGAA	3061	F	569	592	4	2
TGME49_053410	TGME49_053410_12_1160	GTAAATGGGGATGTCAAGTTgcgtcgcacaggtgaagcagGTTTAAGAGCTATGCTGGAA	3061	F	524	547	4	2
TGME49_053410	TGME49_053410_26_1160	GTAAATGGGGATGTCAAGTTgcatctgcgcgcgtccccggGTTTAAGAGCTATGCTGGAA	3061	F	641	664	4	2
TGME49_044870	TGME49_044870_70_0	GTAAATGGGGATGTCAAGTTgtccatgcggttgacgccggGTTTAAGAGCTATGCTGGAA	5563	F	151	174	9	1
TGME49_044870	TGME49_044870_42_937	GTAAATGGGGATGTCAAGTTgtctggaccgaggatcgtcgGTTTAAGAGCTATGCTGGAA	5563	F	923	946	9	2
TGME49_044870	TGME49_044870_0_1874	GTAAATGGGGATGTCAAGTTgcgacggaatcggcatacagGTTTAAGAGCTATGCTGGAA	5563	F	1387	1410	9	3
TGME49_044870	TGME49_044870_33_1874	GTAAATGGGGATGTCAAGTTgcgctgtcagccagttttcgGTTTAAGAGCTATGCTGGAA	5563	F	1793	1816	9	4
TGME49_044870	TGME49_044870_65_1874	GTAAATGGGGATGTCAAGTTgatcggcagccttcgcccagGTTTAAGAGCTATGCTGGAA	5563	F	2151	2174	9	5
TGME49_001400	TGME49_001400_12_5676	GTAAATGGGGATGTCAAGTTggcggccactgcgcgacgagGTTTAAGAGCTATGCTGGAA	5627	R	329	352	6	1
TGME49_001400	TGME49_001400_3_4730	GTAAATGGGGATGTCAAGTTggccgctcctggaagaaggaGTTTAAGAGCTATGCTGGAA	5627	R	1338	1361	6	1
TGME49_001400	TGME49_001400_71_4730	GTAAATGGGGATGTCAAGTTggtgagaggggagggagcaaGTTTAAGAGCTATGCTGGAA	5627	R	1065	1088	6	1
TGME49_001400	TGME49_001400_38_4730	GTAAATGGGGATGTCAAGTTggcgatcgtttggccctccgGTTTAAGAGCTATGCTGGAA	5627	R	1193	1216	6	1
TGME49_001400	TGME49_001400_80_4730	GTAAATGGGGATGTCAAGTTggcgaggcgaacgggtgatcGTTTAAGAGCTATGCTGGAA	5627	R	1017	1040	6	1
TGME49_024800	TGME49_024800_31_820	GTAAATGGGGATGTCAAGTTggagttgcggcacgagagcgGTTTAAGAGCTATGCTGGAA	1461	R	608	631	2	1
TGME49_024800	TGME49_024800_34_820	GTAAATGGGGATGTCAAGTTggaagcactcccagaaggagGTTTAAGAGCTATGCTGGAA	1461	R	569	592	2	1
TGME49_024800	TGME49_024800_20_1230	GTAAATGGGGATGTCAAGTTggtaggtcgagctgaagtatGTTTAAGAGCTATGCTGGAA	1461	R	344	367	2	1
TGME49_024800	TGME49_024800_1_1640	GTAAATGGGGATGTCAAGTTgaacagccacaaaagagccgGTTTAAGAGCTATGCTGGAA	1461	R	109	132	2	1
TGME49_024800	TGME49_024800_30_1230	GTAAATGGGGATGTCAAGTTgctcacttcgacccagaccaGTTTAAGAGCTATGCTGGAA	1461	R	205	228	2	1
TGME49_115620	TGME49_115620_5_1536	GTAAATGGGGATGTCAAGTTgaagtcccgaacttcaaatgGTTTAAGAGCTATGCTGGAA	1307	R	159	182	1	1
TGME49_115620	TGME49_115620_33_1152	GTAAATGGGGATGTCAAGTTggaggttttctgggatggcgGTTTAAGAGCTATGCTGGAA	1307	R	377	400	1	1
TGME49_115620	TGME49_115620_44_1152	GTAAATGGGGATGTCAAGTTgacgactttcaactcgcagtGTTTAAGAGCTATGCTGGAA	1307	R	280	303	1	1
TGME49_115620	TGME49_115620_39_1152	GTAAATGGGGATGTCAAGTTgctgaaaacgccgaatgtacGTTTAAGAGCTATGCTGGAA	1307	R	329	352	1	1
TGME49_115620	TGME49_115620_12_1536	GTAAATGGGGATGTCAAGTTgcccaagaccgcgtgcttcaGTTTAAGAGCTATGCTGGAA	1307	R	94	117	1	1
TGME49_015670	TGME49_015670_13_5346	GTAAATGGGGATGTCAAGTTgcatgtatgcaacacttcagGTTTAAGAGCTATGCTGGAA	5237	R	238	261	1	1
TGME49_015670	TGME49_015670_34_3564	GTAAATGGGGATGTCAAGTTgggcaaccaagtgagtcatgGTTTAAGAGCTATGCTGGAA	5237	R	1772	1795	1	1
TGME49_015670	TGME49_015670_81_3564	GTAAATGGGGATGTCAAGTTgtgctccctccctcgtcactGTTTAAGAGCTATGCTGGAA	5237	R	1326	1349	1	1
TGME49_015670	TGME49_015670_4_3564	GTAAATGGGGATGTCAAGTTgctcgcttcctcgtgttgctGTTTAAGAGCTATGCTGGAA	5237	R	2051	2074	1	1
TGME49_015670	TGME49_015670_24_5346	GTAAATGGGGATGTCAAGTTgtagcgtttctaagcaaaacGTTTAAGAGCTATGCTGGAA	5237	R	108	131	1	1
TGME49_057800	TGME49_057800_14_7952	GTAAATGGGGATGTCAAGTTgagttggcgagatggtggtgGTTTAAGAGCTATGCTGGAA	7816	R	257	280	11	1
TGME49_057800	TGME49_057800_25_7668	GTAAATGGGGATGTCAAGTTgcctcctgcctgcatggcatGTTTAAGAGCTATGCTGGAA	7816	R	438	461	11	1
TGME49_057800	TGME49_057800_21_7668	GTAAATGGGGATGTCAAGTTggtgccatggaggaaagtatGTTTAAGAGCTATGCTGGAA	7816	R	467	490	11	1
TGME49_057800	TGME49_057800_26_6816	GTAAATGGGGATGTCAAGTTggtagatgggctacgcacatGTTTAAGAGCTATGCTGGAA	7816	R	1252	1275	11	1
TGME49_057800	TGME49_057800_33_7100	GTAAATGGGGATGTCAAGTTgaagacaacagcgaaccctgGTTTAAGAGCTATGCTGGAA	7816	R	945	968	11	1
TGME49_002770	TGME49_002770_18_2016	GTAAATGGGGATGTCAAGTTgttgttctgttgagcaagagGTTTAAGAGCTATGCTGGAA	9425	F	791	814	11	3
TGME49_002770	TGME49_002770_7_3024	GTAAATGGGGATGTCAAGTTggaagcagaagcccttgctgGTTTAAGAGCTATGCTGGAA	9425	F	1650	1673	11	5
TGME49_002770	TGME49_002770_4_3024	GTAAATGGGGATGTCAAGTTgggcatatccaccgagacaaGTTTAAGAGCTATGCTGGAA	9425	F	1616	1639	11	5
TGME49_002770	TGME49_002770_21_4032	GTAAATGGGGATGTCAAGTTgcaccagttcccacggcggtGTTTAAGAGCTATGCTGGAA	9425	F	2794	2817	11	6
TGME49_002770	TGME49_002770_7_4704	GTAAATGGGGATGTCAAGTTgaggcctccagcagcacccaGTTTAAGAGCTATGCTGGAA	9425	F	3354	3377	11	7
TGME49_049550	TGME49_049550_56_1496	GTAAATGGGGATGTCAAGTTgccacgcggccgaggagcgtGTTTAAGAGCTATGCTGGAA	10593	F	1329	1352	10	1
TGME49_049550	TGME49_049550_2_1496	GTAAATGGGGATGTCAAGTTgcgctggggcttcgctgtcaGTTTAAGAGCTATGCTGGAA	10593	F	1012	1035	10	1
TGME49_049550	TGME49_049550_25_1122	GTAAATGGGGATGTCAAGTTggtagcgtgactgacaggtcGTTTAAGAGCTATGCTGGAA	10593	F	776	799	10	1
TGME49_049550	TGME49_049550_43_1496	GTAAATGGGGATGTCAAGTTgccgcgacccgatcggcatcGTTTAAGAGCTATGCTGGAA	10593	F	1268	1291	10	1
TGME49_049550	TGME49_049550_27_1870	GTAAATGGGGATGTCAAGTTgtattgctccagtcttcgccGTTTAAGAGCTATGCTGGAA	10593	F	1532	1555	10	1
TGME49_120030	TGME49_120030_42_930	GTAAATGGGGATGTCAAGTTgaggagctttcggacgggggGTTTAAGAGCTATGCTGGAA	2258	F	783	806	1	1
TGME49_120030	TGME49_120030_19_930	GTAAATGGGGATGTCAAGTTggtactctggagtccgagagGTTTAAGAGCTATGCTGGAA	2258	F	557	580	1	1
TGME49_120030	TGME49_120030_11_465	GTAAATGGGGATGTCAAGTTggagcccgagtcggtcgtgtGTTTAAGAGCTATGCTGGAA	2258	F	85	108	1	1
TGME49_120030	TGME49_120030_3_930	GTAAATGGGGATGTCAAGTTgttcacgacctgcagatcgtGTTTAAGAGCTATGCTGGAA	2258	F	440	463	1	1
TGME49_120030	TGME49_120030_32_1395	GTAAATGGGGATGTCAAGTTgtggtgtcgtgttcgtctgcGTTTAAGAGCTATGCTGGAA	2258	F	1073	1096	1	1
TGME49_091610	TGME49_091610_13_770	GTAAATGGGGATGTCAAGTTgccgagacaaggtgtgaccgGTTTAAGAGCTATGCTGGAA	1310	F	494	517	1	1
TGME49_091610	TGME49_091610_0_770	GTAAATGGGGATGTCAAGTTgatttcttcctgggtaaagcGTTTAAGAGCTATGCTGGAA	1310	F	271	294	1	1
TGME49_091610	TGME49_091610_18_770	GTAAATGGGGATGTCAAGTTggaggcggaacttcctgccgGTTTAAGAGCTATGCTGGAA	1310	F	519	542	1	1
TGME49_091610	TGME49_091610_22_770	GTAAATGGGGATGTCAAGTTggctggtgaggctcagacagGTTTAAGAGCTATGCTGGAA	1310	F	546	569	1	1
TGME49_091610	TGME49_091610_27_385	GTAAATGGGGATGTCAAGTTgaagacgatggagagactaaGTTTAAGAGCTATGCTGGAA	1310	F	213	236	1	1
TGME49_094610	TGME49_094610_73_2547	GTAAATGGGGATGTCAAGTTgctcccagtctgccctgcctGTTTAAGAGCTATGCTGGAA	4946	R	2335	2358	1	1
TGME49_094610	TGME49_094610_82_3396	GTAAATGGGGATGTCAAGTTgtcgacattggacagatctgGTTTAAGAGCTATGCTGGAA	4946	R	1327	1350	1	1
TGME49_094610	TGME49_094610_78_4245	GTAAATGGGGATGTCAAGTTggtgacagtgtccgtcccggGTTTAAGAGCTATGCTGGAA	4946	R	627	650	1	1
TGME49_094610	TGME49_094610_101_4245	GTAAATGGGGATGTCAAGTTggtcctgaggcacctgggagGTTTAAGAGCTATGCTGGAA	4946	R	470	493	1	1
TGME49_094610	TGME49_094610_30_3396	GTAAATGGGGATGTCAAGTTgcgggtactgtcgggagggcGTTTAAGAGCTATGCTGGAA	4946	R	1812	1835	1	1
TGME49_081370	TGME49_081370_41_2925	GTAAATGGGGATGTCAAGTTggcagaagaacggtgcggcgGTTTAAGAGCTATGCTGGAA	3098	R	229	252	1	1
TGME49_081370	TGME49_081370_9_2340	GTAAATGGGGATGTCAAGTTgccatcccacactgagtgcgGTTTAAGAGCTATGCTGGAA	3098	R	1139	1162	1	1
TGME49_081370	TGME49_081370_37_1755	GTAAATGGGGATGTCAAGTTggaagatacaggagatatatGTTTAAGAGCTATGCTGGAA	3098	R	1492	1515	1	1
TGME49_081370	TGME49_081370_26_2925	GTAAATGGGGATGTCAAGTTgactctccgcacgagccccgGTTTAAGAGCTATGCTGGAA	3098	R	343	366	1	1
TGME49_081370	TGME49_081370_56_2340	GTAAATGGGGATGTCAAGTTgaagagcgcctgcctggaggGTTTAAGAGCTATGCTGGAA	3098	R	714	737	1	1
TGME49_099100	TGME49_099100_48_6264	GTAAATGGGGATGTCAAGTTgggagaactctctcgtggacGTTTAAGAGCTATGCTGGAA	6309	R	112	135	1	1
TGME49_099100	TGME49_099100_109_4176	GTAAATGGGGATGTCAAGTTgaaggaacgaaggcgtacggGTTTAAGAGCTATGCTGGAA	6309	R	1791	1814	1	1
TGME49_099100	TGME49_099100_32_4176	GTAAATGGGGATGTCAAGTTgccgcgagccccactgtcgaGTTTAAGAGCTATGCTGGAA	6309	R	2284	2307	1	1
TGME49_099100	TGME49_099100_131_3132	GTAAATGGGGATGTCAAGTTgcggcgactcggacaagtgtGTTTAAGAGCTATGCTGGAA	6309	R	2744	2767	1	1
TGME49_099100	TGME49_099100_103_3132	GTAAATGGGGATGTCAAGTTgtctccggacctctctcgccGTTTAAGAGCTATGCTGGAA	6309	R	2889	2912	1	1
TGME49_001710	TGME49_001710_21_806	GTAAATGGGGATGTCAAGTTgtcgctcgcttccggagtgcGTTTAAGAGCTATGCTGGAA	4647	F	117	140	6	1
TGME49_001710	TGME49_001710_23_806	GTAAATGGGGATGTCAAGTTggccatcggcgtcgtctgaaGTTTAAGAGCTATGCTGGAA	4647	F	161	184	6	1
TGME49_001710	TGME49_001710_14_1612	GTAAATGGGGATGTCAAGTTggaactgctgggcgatgcggGTTTAAGAGCTATGCTGGAA	4647	F	861	884	6	2
TGME49_001710	TGME49_001710_25_2418	GTAAATGGGGATGTCAAGTTgggtgtagatgtgacggtcgGTTTAAGAGCTATGCTGGAA	4647	F	1686	1709	6	3
TGME49_001710	TGME49_001710_36_2418	GTAAATGGGGATGTCAAGTTgtttcgcgcgccctcgaaaaGTTTAAGAGCTATGCTGGAA	4647	F	1760	1783	6	3
TGME49_054090	TGME49_054090_40_1740	GTAAATGGGGATGTCAAGTTgtcctcctggtggtctgccgGTTTAAGAGCTATGCTGGAA	2045	R	478	501	1	1
TGME49_054090	TGME49_054090_16_2175	GTAAATGGGGATGTCAAGTTgagtgccgcagggggaaacaGTTTAAGAGCTATGCTGGAA	2045	R	270	293	1	1
TGME49_054090	TGME49_054090_45_2175	GTAAATGGGGATGTCAAGTTggtgaactggcctccggatcGTTTAAGAGCTATGCTGGAA	2045	R	111	134	1	1
TGME49_054090	TGME49_054090_14_1740	GTAAATGGGGATGTCAAGTTgcttttcgacgcgaggtgtgGTTTAAGAGCTATGCTGGAA	2045	R	662	685	1	1
TGME49_054090	TGME49_054090_24_1740	GTAAATGGGGATGTCAAGTTgacctcgcgtacacacatccGTTTAAGAGCTATGCTGGAA	2045	R	578	601	1	1
TGME49_015660	TGME49_015660_3_1072	GTAAATGGGGATGTCAAGTTgctgtctccgagagcctcagGTTTAAGAGCTATGCTGGAA	2755	F	612	635	4	2
TGME49_015660	TGME49_015660_21_536	GTAAATGGGGATGTCAAGTTggctgcggagacagctggaaGTTTAAGAGCTATGCTGGAA	2755	F	270	293	4	2
TGME49_015660	TGME49_015660_26_536	GTAAATGGGGATGTCAAGTTggtgtacagagagccctggcGTTTAAGAGCTATGCTGGAA	2755	F	301	324	4	2
TGME49_015660	TGME49_015660_62_536	GTAAATGGGGATGTCAAGTTgccgcgggcgcctgcagacaGTTTAAGAGCTATGCTGGAA	2755	F	515	538	4	2
TGME49_015660	TGME49_015660_35_536	GTAAATGGGGATGTCAAGTTggcagaggtctctaggaaacGTTTAAGAGCTATGCTGGAA	2755	F	357	380	4	2
TGME49_089500	TGME49_089500_27_533	GTAAATGGGGATGTCAAGTTggattcgcctctgctgacagGTTTAAGAGCTATGCTGGAA	2732	F	271	294	4	1
TGME49_089500	TGME49_089500_6_533	GTAAATGGGGATGTCAAGTTggtacagagactccttcagcGTTTAAGAGCTATGCTGGAA	2732	F	93	116	4	1
TGME49_089500	TGME49_089500_21_533	GTAAATGGGGATGTCAAGTTgtttccaagggatctgatgaGTTTAAGAGCTATGCTGGAA	2732	F	238	261	4	1
TGME49_089500	TGME49_089500_8_533	GTAAATGGGGATGTCAAGTTgtcggcatctgtcgcgcgttGTTTAAGAGCTATGCTGGAA	2732	F	118	141	4	1
TGME49_089500	TGME49_089500_34_533	GTAAATGGGGATGTCAAGTTgtgcatctccgtcaatgaccGTTTAAGAGCTATGCTGGAA	2732	F	386	409	4	1
TGME49_034300	TGME49_034300_29_5662	GTAAATGGGGATGTCAAGTTgtcgtcctctcaggtacggcGTTTAAGAGCTATGCTGGAA	8258	R	2918	2941	1	1
TGME49_034300	TGME49_034300_15_5364	GTAAATGGGGATGTCAAGTTgctcggggcagggtctcagcGTTTAAGAGCTATGCTGGAA	8258	R	3267	3290	1	1
TGME49_034300	TGME49_034300_3_4768	GTAAATGGGGATGTCAAGTTgatgacgaggcgcacgagtgGTTTAAGAGCTATGCTGGAA	8258	R	3846	3869	1	1
TGME49_034300	TGME49_034300_46_7152	GTAAATGGGGATGTCAAGTTggccgcatttcgcagagtgcGTTTAAGAGCTATGCTGGAA	8258	R	1315	1338	1	1
TGME49_034300	TGME49_034300_35_5364	GTAAATGGGGATGTCAAGTTgggagtcgcagcagcagataGTTTAAGAGCTATGCTGGAA	8258	R	3139	3162	1	1
TGME49_027390	TGME49_027390_7_4374	GTAAATGGGGATGTCAAGTTggcgaaacgctaaacgtgacGTTTAAGAGCTATGCTGGAA	4108	R	170	193	3	1
TGME49_027390	TGME49_027390_74_2187	GTAAATGGGGATGTCAAGTTgtccaccctcagcccgccgcGTTTAAGAGCTATGCTGGAA	4108	R	1724	1747	3	1
TGME49_027390	TGME49_027390_59_2187	GTAAATGGGGATGTCAAGTTggtcggcttcagtgtctccaGTTTAAGAGCTATGCTGGAA	4108	R	1859	1882	3	1
TGME49_027390	TGME49_027390_71_2916	GTAAATGGGGATGTCAAGTTgcggctggacgcgcatccgcGTTTAAGAGCTATGCTGGAA	4108	R	1176	1199	3	1
TGME49_027390	TGME49_027390_15_3645	GTAAATGGGGATGTCAAGTTgtttatcaggtgctgcatgtGTTTAAGAGCTATGCTGGAA	4108	R	835	858	3	1
TGME49_051610	TGME49_051610_18_660	GTAAATGGGGATGTCAAGTTgctctctcctctaatcccgcGTTTAAGAGCTATGCTGGAA	9231	F	372	395	10	2
TGME49_051610	TGME49_051610_7_1650	GTAAATGGGGATGTCAAGTTggccgacagagacgcttctgGTTTAAGAGCTATGCTGGAA	9231	F	1211	1234	10	3
TGME49_051610	TGME49_051610_9_2310	GTAAATGGGGATGTCAAGTTggagttcgcggtgtcgccgtGTTTAAGAGCTATGCTGGAA	9231	F	2026	2049	10	5
TGME49_051610	TGME49_051610_26_2640	GTAAATGGGGATGTCAAGTTgcacccacgaagagggactgGTTTAAGAGCTATGCTGGAA	9231	F	2351	2374	10	5
TGME49_051610	TGME49_051610_3_2640	GTAAATGGGGATGTCAAGTTgtacgaacaccaggagaagcGTTTAAGAGCTATGCTGGAA	9231	F	2212	2235	10	5
TGME49_120120	TGME49_120120_32_491	GTAAATGGGGATGTCAAGTTgtcgacatactctgcaggtgGTTTAAGAGCTATGCTGGAA	1949	F	184	207	3	1
TGME49_120120	TGME49_120120_1_982	GTAAATGGGGATGTCAAGTTgagaaccggtatgtttctgtGTTTAAGAGCTATGCTGGAA	1949	F	234	257	3	1
TGME49_120120	TGME49_120120_5_982	GTAAATGGGGATGTCAAGTTgaaacgatgcctctttcaatGTTTAAGAGCTATGCTGGAA	1949	F	264	287	3	1
TGME49_120120	TGME49_120120_10_982	GTAAATGGGGATGTCAAGTTgtttggggatgattagaacgGTTTAAGAGCTATGCTGGAA	1949	F	341	364	3	1
TGME49_120120	TGME49_120120_28_491	GTAAATGGGGATGTCAAGTTgaagcaacgccattcttctgGTTTAAGAGCTATGCTGGAA	1949	F	98	121	3	1
TGME49_060170	TGME49_060170_9_7398	GTAAATGGGGATGTCAAGTTgacttattccaatgtttctgGTTTAAGAGCTATGCTGGAA	7516	R	452	475	10	1
TGME49_060170	TGME49_060170_13_7398	GTAAATGGGGATGTCAAGTTgcgcatgtgctcgggatgtcGTTTAAGAGCTATGCTGGAA	7516	R	427	450	10	1
TGME49_060170	TGME49_060170_21_7398	GTAAATGGGGATGTCAAGTTgtctgcgtcgaaaagcgcgcGTTTAAGAGCTATGCTGGAA	7516	R	360	383	10	1
TGME49_060170	TGME49_060170_16_7398	GTAAATGGGGATGTCAAGTTggatctccggtgagagagagGTTTAAGAGCTATGCTGGAA	7516	R	397	420	10	1
TGME49_060170	TGME49_060170_5_7672	GTAAATGGGGATGTCAAGTTggatgcgacagcagggtgtcGTTTAAGAGCTATGCTGGAA	7516	R	225	248	10	1
TGME49_025360	TGME49_025360_13_2700	GTAAATGGGGATGTCAAGTTgctgccatcccgccaccacgGTTTAAGAGCTATGCTGGAA	3725	R	1365	1388	4	2
TGME49_025360	TGME49_025360_23_2700	GTAAATGGGGATGTCAAGTTggactctagcaactccccgcGTTTAAGAGCTATGCTGGAA	3725	R	1299	1322	4	2
TGME49_025360	TGME49_025360_50_2700	GTAAATGGGGATGTCAAGTTggcggccgcctcagctgcgtGTTTAAGAGCTATGCTGGAA	3725	R	1121	1144	4	2
TGME49_025360	TGME49_025360_52_2025	GTAAATGGGGATGTCAAGTTgcgttttcgagttcgtagacGTTTAAGAGCTATGCTGGAA	3725	R	1660	1683	4	2
TGME49_025360	TGME49_025360_4_2700	GTAAATGGGGATGTCAAGTTgcaaatcgatctggcatcaaGTTTAAGAGCTATGCTGGAA	3725	R	1423	1446	4	2
TGME49_069910	TGME49_069910_19_1149	GTAAATGGGGATGTCAAGTTgagctgccacgtgcgtggttGTTTAAGAGCTATGCTGGAA	1300	R	429	452	1	1
TGME49_069910	TGME49_069910_15_1532	GTAAATGGGGATGTCAAGTTgtcgatgggcagtctggctgGTTTAAGAGCTATGCTGGAA	1300	R	98	121	1	1
TGME49_069910	TGME49_069910_25_1149	GTAAATGGGGATGTCAAGTTggcgagcactcatggtcggaGTTTAAGAGCTATGCTGGAA	1300	R	381	404	1	1
TGME49_069910	TGME49_069910_1_1532	GTAAATGGGGATGTCAAGTTgcttcagaatccgtattatcGTTTAAGAGCTATGCTGGAA	1300	R	204	227	1	1
TGME49_069910	TGME49_069910_31_1149	GTAAATGGGGATGTCAAGTTgacgactgaagagcacatcgGTTTAAGAGCTATGCTGGAA	1300	R	282	305	1	1
TGME49_032180	TGME49_032180_28_10472	GTAAATGGGGATGTCAAGTTgaagcttcgcgttgtgctcaGTTTAAGAGCTATGCTGGAA	10614	R	389	412	6	1
TGME49_032180	TGME49_032180_32_10472	GTAAATGGGGATGTCAAGTTgtcgcgcttcagcttcgcgtGTTTAAGAGCTATGCTGGAA	10614	R	331	354	6	1
TGME49_032180	TGME49_032180_34_10472	GTAAATGGGGATGTCAAGTTgtgcgtctgcgcgagtcacgGTTTAAGAGCTATGCTGGAA	10614	R	299	322	6	1
TGME49_032180	TGME49_032180_7_10472	GTAAATGGGGATGTCAAGTTgcgccgccgcctccgcctagGTTTAAGAGCTATGCTGGAA	10614	R	555	578	6	1
TGME49_032180	TGME49_032180_3_10846	GTAAATGGGGATGTCAAGTTgttcgtcaggtggaggaccgGTTTAAGAGCTATGCTGGAA	10614	R	223	246	6	1
TGME49_089850	TGME49_089850_42_1518	GTAAATGGGGATGTCAAGTTgtcaaccactttcgcgtcacGTTTAAGAGCTATGCTGGAA	2543	R	1168	1191	1	1
TGME49_089850	TGME49_089850_35_2024	GTAAATGGGGATGTCAAGTTgtgtcggagatggttcgagcGTTTAAGAGCTATGCTGGAA	2543	R	775	798	1	1
TGME49_089850	TGME49_089850_26_2530	GTAAATGGGGATGTCAAGTTgcaagctagtgaggtgtgggGTTTAAGAGCTATGCTGGAA	2543	R	232	255	1	1
TGME49_089850	TGME49_089850_15_2024	GTAAATGGGGATGTCAAGTTgcttgaccgtctacgcccaaGTTTAAGAGCTATGCTGGAA	2543	R	889	912	1	1
TGME49_089850	TGME49_089850_58_2024	GTAAATGGGGATGTCAAGTTggtctcttggactcggtcgaGTTTAAGAGCTATGCTGGAA	2543	R	560	583	1	1
TGME49_003540	TGME49_003540_38_3605	GTAAATGGGGATGTCAAGTTgtggcattcacgcgacccgtGTTTAAGAGCTATGCTGGAA	4052	R	676	699	3	1
TGME49_003540	TGME49_003540_4_4326	GTAAATGGGGATGTCAAGTTggcgcccacctctgatccgtGTTTAAGAGCTATGCTGGAA	4052	R	136	159	3	1
TGME49_003540	TGME49_003540_15_4326	GTAAATGGGGATGTCAAGTTgctcacgttgcaatccagaaGTTTAAGAGCTATGCTGGAA	4052	R	94	117	3	1
TGME49_003540	TGME49_003540_50_3605	GTAAATGGGGATGTCAAGTTgatgcatgcgtcggattggaGTTTAAGAGCTATGCTGGAA	4052	R	621	644	3	1
TGME49_003540	TGME49_003540_21_3605	GTAAATGGGGATGTCAAGTTgtcgtggtcttcaccatcgaGTTTAAGAGCTATGCTGGAA	4052	R	778	801	3	1
TGME49_020320	TGME49_020320_18_680	GTAAATGGGGATGTCAAGTTggagaggttccatgtgaagaGTTTAAGAGCTATGCTGGAA	3764	F	485	508	6	2
TGME49_020320	TGME49_020320_14_680	GTAAATGGGGATGTCAAGTTgtcggcaggaagcttctcgcGTTTAAGAGCTATGCTGGAA	3764	F	461	484	6	2
TGME49_020320	TGME49_020320_12_680	GTAAATGGGGATGTCAAGTTgccaaggatactctgcgtctGTTTAAGAGCTATGCTGGAA	3764	F	420	443	6	2
TGME49_020320	TGME49_020320_18_1360	GTAAATGGGGATGTCAAGTTgtcggaaggcttcgtcggcgGTTTAAGAGCTATGCTGGAA	3764	F	1124	1147	6	3
TGME49_020320	TGME49_020320_10_2040	GTAAATGGGGATGTCAAGTTgacgagcctgtaacgaacgtGTTTAAGAGCTATGCTGGAA	3764	F	1601	1624	6	4
TGME49_008310	TGME49_008310_17_2268	GTAAATGGGGATGTCAAGTTgaccagcctctgccctttagGTTTAAGAGCTATGCTGGAA	2972	R	408	431	2	1
TGME49_008310	TGME49_008310_60_2268	GTAAATGGGGATGTCAAGTTggaacttcccttggctttcgGTTTAAGAGCTATGCTGGAA	2972	R	166	189	2	1
TGME49_008310	TGME49_008310_26_2268	GTAAATGGGGATGTCAAGTTgatgacttcgagcaccaagtGTTTAAGAGCTATGCTGGAA	2972	R	358	381	2	1
TGME49_008310	TGME49_008310_35_2268	GTAAATGGGGATGTCAAGTTgggcttcctccgtcgctgtaGTTTAAGAGCTATGCTGGAA	2972	R	305	328	2	1
TGME49_008310	TGME49_008310_1_2835	GTAAATGGGGATGTCAAGTTgggcactgcaaacgtaccggGTTTAAGAGCTATGCTGGAA	2972	R	85	108	2	1
TGME49_111510	TGME49_111510_23_5742	GTAAATGGGGATGTCAAGTTggtccgcgcctgtgacagtgGTTTAAGAGCTATGCTGGAA	7107	R	1628	1651	2	1
TGME49_111510	TGME49_111510_13_4176	GTAAATGGGGATGTCAAGTTgccaccataaagcacatcagGTTTAAGAGCTATGCTGGAA	7107	R	3289	3312	2	1
TGME49_111510	TGME49_111510_12_6003	GTAAATGGGGATGTCAAGTTgtcccttttctcgcgctttaGTTTAAGAGCTATGCTGGAA	7107	R	1469	1492	2	1
TGME49_111510	TGME49_111510_19_4176	GTAAATGGGGATGTCAAGTTgccataaactctcttgctatGTTTAAGAGCTATGCTGGAA	7107	R	3238	3261	2	1
TGME49_111510	TGME49_111510_8_6003	GTAAATGGGGATGTCAAGTTgtgggtctctgtaccatgagGTTTAAGAGCTATGCTGGAA	7107	R	1505	1528	2	1
TGME49_033920	TGME49_033920_1_1143	GTAAATGGGGATGTCAAGTTgggggcaaacaagtttcgttGTTTAAGAGCTATGCTGGAA	1286	R	601	624	1	1
TGME49_033920	TGME49_033920_45_1143	GTAAATGGGGATGTCAAGTTgcataagaaggaactggtcaGTTTAAGAGCTATGCTGGAA	1286	R	314	337	1	1
TGME49_033920	TGME49_033920_12_1143	GTAAATGGGGATGTCAAGTTggctgatttctctctgcgtcGTTTAAGAGCTATGCTGGAA	1286	R	477	500	1	1
TGME49_033920	TGME49_033920_33_1143	GTAAATGGGGATGTCAAGTTgggagtcccacctgcaaatcGTTTAAGAGCTATGCTGGAA	1286	R	385	408	1	1
TGME49_033920	TGME49_033920_7_1524	GTAAATGGGGATGTCAAGTTgttcttgctcgagccacatgGTTTAAGAGCTATGCTGGAA	1286	R	191	214	1	1
TGME49_032830	TGME49_032830_67_4525	GTAAATGGGGATGTCAAGTTggcgcacgaactgtgcatgtGTTTAAGAGCTATGCTGGAA	5335	R	323	346	6	1
TGME49_032830	TGME49_032830_16_4525	GTAAATGGGGATGTCAAGTTgtcacgaagcagggagtgtgGTTTAAGAGCTATGCTGGAA	5335	R	805	828	6	1
TGME49_032830	TGME49_032830_85_4525	GTAAATGGGGATGTCAAGTTgctggatatacgtgttgaacGTTTAAGAGCTATGCTGGAA	5335	R	140	163	6	1
TGME49_032830	TGME49_032830_34_4525	GTAAATGGGGATGTCAAGTTgaatctgccgatggcggatgGTTTAAGAGCTATGCTGGAA	5335	R	652	675	6	1
TGME49_032830	TGME49_032830_86_4525	GTAAATGGGGATGTCAAGTTgagagtgagcgttcatgtctGTTTAAGAGCTATGCTGGAA	5335	R	110	133	6	1
TGME49_106620	TGME49_106620_11_4284	GTAAATGGGGATGTCAAGTTgggatgcccctgaatggcagGTTTAAGAGCTATGCTGGAA	4001	R	97	120	2	1
TGME49_106620	TGME49_106620_58_2856	GTAAATGGGGATGTCAAGTTggggttccagcttccgaattGTTTAAGAGCTATGCTGGAA	4001	R	1146	1169	2	2
TGME49_106620	TGME49_106620_66_2856	GTAAATGGGGATGTCAAGTTgcgctgcctccaacacagcgGTTTAAGAGCTATGCTGGAA	4001	R	1103	1126	2	2
TGME49_106620	TGME49_106620_49_2856	GTAAATGGGGATGTCAAGTTgtagtgtccaacaatggctgGTTTAAGAGCTATGCTGGAA	4001	R	1191	1214	2	2
TGME49_106620	TGME49_106620_82_2142	GTAAATGGGGATGTCAAGTTgtccggtcgacggggcatcaGTTTAAGAGCTATGCTGGAA	4001	R	1748	1771	2	2
TGME49_105310	TGME49_105310_35_4610	GTAAATGGGGATGTCAAGTTgagcttctgtcgctgcgcccGTTTAAGAGCTATGCTGGAA	5456	R	1006	1029	5	1
TGME49_105310	TGME49_105310_6_4610	GTAAATGGGGATGTCAAGTTgttttgtctcctgctgaggaGTTTAAGAGCTATGCTGGAA	5456	R	1249	1272	5	1
TGME49_105310	TGME49_105310_3_4610	GTAAATGGGGATGTCAAGTTgcttcatcgttcgctcgaggGTTTAAGAGCTATGCTGGAA	5456	R	1286	1309	5	1
TGME49_105310	TGME49_105310_58_4610	GTAAATGGGGATGTCAAGTTgggtggagcgggggaagtcgGTTTAAGAGCTATGCTGGAA	5456	R	718	741	5	1
TGME49_105310	TGME49_105310_72_4610	GTAAATGGGGATGTCAAGTTgacgcgggtgggtggggacaGTTTAAGAGCTATGCTGGAA	5456	R	639	662	5	1
TGME49_054080	TGME49_054080_18_461	GTAAATGGGGATGTCAAGTTggaggcgcctattcaacttgGTTTAAGAGCTATGCTGGAA	1767	F	107	130	1	1
TGME49_054080	TGME49_054080_20_461	GTAAATGGGGATGTCAAGTTgattagcgagcctgcccccaGTTTAAGAGCTATGCTGGAA	1767	F	145	168	1	1
TGME49_054080	TGME49_054080_36_461	GTAAATGGGGATGTCAAGTTgtcactcgaccaattatgtaGTTTAAGAGCTATGCTGGAA	1767	F	337	360	1	1
TGME49_054080	TGME49_054080_5_922	GTAAATGGGGATGTCAAGTTggggggaattgtcctcgcatGTTTAAGAGCTATGCTGGAA	1767	F	467	490	1	1
TGME49_054080	TGME49_054080_29_922	GTAAATGGGGATGTCAAGTTgccgacggtgctttgagtgcGTTTAAGAGCTATGCTGGAA	1767	F	628	651	1	1
TGME49_028220	TGME49_028220_2_1758	GTAAATGGGGATGTCAAGTTggcagcactagcttgttgatGTTTAAGAGCTATGCTGGAA	8102	F	1320	1343	10	2
TGME49_028220	TGME49_028220_5_1758	GTAAATGGGGATGTCAAGTTggtatccatgataaactcgtGTTTAAGAGCTATGCTGGAA	8102	F	1344	1367	10	2
TGME49_028220	TGME49_028220_17_2930	GTAAATGGGGATGTCAAGTTgaggtcgacgaggtgagcatGTTTAAGAGCTATGCTGGAA	8102	F	2658	2681	10	3
TGME49_028220	TGME49_028220_14_2930	GTAAATGGGGATGTCAAGTTgaacttccaacaagttgactGTTTAAGAGCTATGCTGGAA	8102	F	2605	2628	10	3
TGME49_028220	TGME49_028220_2_4395	GTAAATGGGGATGTCAAGTTgagaactctctctctccgttGTTTAAGAGCTATGCTGGAA	8102	F	3919	3942	10	5
TGME49_042100	TGME49_042100_43_427	GTAAATGGGGATGTCAAGTTgccccataccgctctcccgcGTTTAAGAGCTATGCTGGAA	1988	F	268	291	1	1
TGME49_042100	TGME49_042100_17_427	GTAAATGGGGATGTCAAGTTgcgtacgtccgctcccctggGTTTAAGAGCTATGCTGGAA	1988	F	120	143	1	1
TGME49_042100	TGME49_042100_13_854	GTAAATGGGGATGTCAAGTTggctgctgttggagaaacgtGTTTAAGAGCTATGCTGGAA	1988	F	443	466	1	1
TGME49_042100	TGME49_042100_5_854	GTAAATGGGGATGTCAAGTTggctcctccccaacgtgagcGTTTAAGAGCTATGCTGGAA	1988	F	352	375	1	1
TGME49_042100	TGME49_042100_12_427	GTAAATGGGGATGTCAAGTTgtgttcctcatgaattcatcGTTTAAGAGCTATGCTGGAA	1988	F	90	113	1	1
TGME49_067570	TGME49_067570_12_5852	GTAAATGGGGATGTCAAGTTggagggtgacgacggagcagGTTTAAGAGCTATGCTGGAA	7274	R	1741	1764	7	1
TGME49_067570	TGME49_067570_7_6650	GTAAATGGGGATGTCAAGTTgtgctgaagtcgttcattgcGTTTAAGAGCTATGCTGGAA	7274	R	1009	1032	7	1
TGME49_067570	TGME49_067570_34_5054	GTAAATGGGGATGTCAAGTTgggaggtcgcgaggcgaagcGTTTAAGAGCTATGCTGGAA	7274	R	2493	2516	7	1
TGME49_067570	TGME49_067570_1_6650	GTAAATGGGGATGTCAAGTTggaagaagatgacagaagcaGTTTAAGAGCTATGCTGGAA	7274	R	1096	1119	7	1
TGME49_067570	TGME49_067570_5_5320	GTAAATGGGGATGTCAAGTTgttcagctgcggcatgcactGTTTAAGAGCTATGCTGGAA	7274	R	2371	2394	7	1
TGME49_092030	TGME49_092030_13_6480	GTAAATGGGGATGTCAAGTTggacccgagtcgatctgtgaGTTTAAGAGCTATGCTGGAA	7381	R	1293	1316	5	1
TGME49_092030	TGME49_092030_30_6480	GTAAATGGGGATGTCAAGTTgcacgcgacgatgaggactcGTTTAAGAGCTATGCTGGAA	7381	R	1176	1199	5	1
TGME49_092030	TGME49_092030_27_7020	GTAAATGGGGATGTCAAGTTggacggcaggctcaatacgaGTTTAAGAGCTATGCTGGAA	7381	R	632	655	5	1
TGME49_092030	TGME49_092030_25_7560	GTAAATGGGGATGTCAAGTTgcagactcgtaagaaagaaaGTTTAAGAGCTATGCTGGAA	7381	R	105	128	5	1
TGME49_092030	TGME49_092030_20_6210	GTAAATGGGGATGTCAAGTTggacgacggtcgcgcaagggGTTTAAGAGCTATGCTGGAA	7381	R	1477	1500	5	1
TGME49_088510	TGME49_088510_36_3104	GTAAATGGGGATGTCAAGTTgcccgtatagaatcgcctgtGTTTAAGAGCTATGCTGGAA	4432	R	1510	1533	3	1
TGME49_088510	TGME49_088510_64_3880	GTAAATGGGGATGTCAAGTTgcgctagcaaaccttgacctGTTTAAGAGCTATGCTGGAA	4432	R	525	548	3	1
TGME49_088510	TGME49_088510_43_3104	GTAAATGGGGATGTCAAGTTgcgtcctcaatgacgtagtaGTTTAAGAGCTATGCTGGAA	4432	R	1463	1486	3	1
TGME49_088510	TGME49_088510_33_3880	GTAAATGGGGATGTCAAGTTgagccaccatagttgtcagcGTTTAAGAGCTATGCTGGAA	4432	R	822	845	3	1
TGME49_088510	TGME49_088510_61_3880	GTAAATGGGGATGTCAAGTTgtctcagggtttgaccagaaGTTTAAGAGCTATGCTGGAA	4432	R	554	577	3	1
TGME49_101380	TGME49_101380_4_8346	GTAAATGGGGATGTCAAGTTggaacacactttcgctgtaaGTTTAAGAGCTATGCTGGAA	8963	R	1034	1057	14	2
TGME49_101380	TGME49_101380_1_8025	GTAAATGGGGATGTCAAGTTgacgaccagcaggactccatGTTTAAGAGCTATGCTGGAA	8963	R	1395	1418	14	3
TGME49_101380	TGME49_101380_30_6420	GTAAATGGGGATGTCAAGTTgaggatccatggaagagacgGTTTAAGAGCTATGCTGGAA	8963	R	2753	2776	14	6
TGME49_101380	TGME49_101380_12_6420	GTAAATGGGGATGTCAAGTTgaacgcctcggtatgcgttgGTTTAAGAGCTATGCTGGAA	8963	R	2954	2977	14	6
TGME49_101380	TGME49_101380_4_6420	GTAAATGGGGATGTCAAGTTgcctccgagcaacttccccaGTTTAAGAGCTATGCTGGAA	8963	R	2980	3003	14	6
TGME49_028650	TGME49_028650_32_10650	GTAAATGGGGATGTCAAGTTgtcggagtcacgcacaggctGTTTAAGAGCTATGCTGGAA	12229	R	1762	1785	8	1
TGME49_028650	TGME49_028650_14_11076	GTAAATGGGGATGTCAAGTTggcgacagtggcctgcgtcgGTTTAAGAGCTATGCTGGAA	12229	R	1534	1557	8	1
TGME49_028650	TGME49_028650_31_12354	GTAAATGGGGATGTCAAGTTggagatgagcgacggagcgaGTTTAAGAGCTATGCTGGAA	12229	R	139	162	8	1
TGME49_028650	TGME49_028650_48_11502	GTAAATGGGGATGTCAAGTTggcgccggcagctgcagcttGTTTAAGAGCTATGCTGGAA	12229	R	816	839	8	1
TGME49_028650	TGME49_028650_31_10224	GTAAATGGGGATGTCAAGTTgtgaggtgggctacatgcggGTTTAAGAGCTATGCTGGAA	12229	R	2167	2190	8	1
TGME49_038870	TGME49_038870_9_988	GTAAATGGGGATGTCAAGTTgtttttgatcttccgacagtGTTTAAGAGCTATGCTGGAA	1964	F	581	604	2	1
TGME49_038870	TGME49_038870_32_988	GTAAATGGGGATGTCAAGTTgccgcaatgcgcccatgtgtGTTTAAGAGCTATGCTGGAA	1964	F	708	731	2	1
TGME49_038870	TGME49_038870_56_988	GTAAATGGGGATGTCAAGTTgagatctctgaggggactgtGTTTAAGAGCTATGCTGGAA	1964	F	910	933	2	1
TGME49_038870	TGME49_038870_25_494	GTAAATGGGGATGTCAAGTTgtttgtcgcgccggtcacttGTTTAAGAGCTATGCTGGAA	1964	F	221	244	2	1
TGME49_038870	TGME49_038870_20_988	GTAAATGGGGATGTCAAGTTggagtgtgcccctggccgcgGTTTAAGAGCTATGCTGGAA	1964	F	622	645	2	1
TGME49_035860	TGME49_035860_102_813	GTAAATGGGGATGTCAAGTTgttgtcgtccgccgcgcccgGTTTAAGAGCTATGCTGGAA	4690	F	1096	1119	5	1
TGME49_035860	TGME49_035860_21_813	GTAAATGGGGATGTCAAGTTgccaacgcagaagcaagagtGTTTAAGAGCTATGCTGGAA	4690	F	447	470	5	1
TGME49_035860	TGME49_035860_88_813	GTAAATGGGGATGTCAAGTTgtgtttttcgtcgtcgaaatGTTTAAGAGCTATGCTGGAA	4690	F	1012	1035	5	1
TGME49_035860	TGME49_035860_76_813	GTAAATGGGGATGTCAAGTTgttcgaagatttccatgcccGTTTAAGAGCTATGCTGGAA	4690	F	899	922	5	1
TGME49_035860	TGME49_035860_25_813	GTAAATGGGGATGTCAAGTTgaaagcgaaggattgaacagGTTTAAGAGCTATGCTGGAA	4690	F	504	527	5	1
TGME49_115540	TGME49_115540_34_2160	GTAAATGGGGATGTCAAGTTggatgcagtcggcaaaataaGTTTAAGAGCTATGCTGGAA	2782	R	803	826	5	2
TGME49_115540	TGME49_115540_48_2160	GTAAATGGGGATGTCAAGTTgccataccgcagcacaacgcGTTTAAGAGCTATGCTGGAA	2782	R	604	627	5	2
TGME49_115540	TGME49_115540_35_2160	GTAAATGGGGATGTCAAGTTggcacttcgcagagatcgacGTTTAAGAGCTATGCTGGAA	2782	R	765	788	5	2
TGME49_115540	TGME49_115540_42_2160	GTAAATGGGGATGTCAAGTTgccaacagtgttaacgcacgGTTTAAGAGCTATGCTGGAA	2782	R	685	708	5	2
TGME49_115540	TGME49_115540_47_1620	GTAAATGGGGATGTCAAGTTggaagtcccctccagtgtgcGTTTAAGAGCTATGCTGGAA	2782	R	1150	1173	5	3
TGME49_051170	TGME49_051170_17_4326	GTAAATGGGGATGTCAAGTTgcagactggggctctgtgcgGTTTAAGAGCTATGCTGGAA	4051	R	89	112	4	1
TGME49_051170	TGME49_051170_7_4326	GTAAATGGGGATGTCAAGTTggtcccgccactgcagtagaGTTTAAGAGCTATGCTGGAA	4051	R	125	148	4	1
TGME49_051170	TGME49_051170_97_3605	GTAAATGGGGATGTCAAGTTgcagcaagtcacctgaggccGTTTAAGAGCTATGCTGGAA	4051	R	236	259	4	1
TGME49_051170	TGME49_051170_73_2884	GTAAATGGGGATGTCAAGTTgcgccgtgtgtatcagctgcGTTTAAGAGCTATGCTGGAA	4051	R	992	1015	4	2
TGME49_051170	TGME49_051170_67_2884	GTAAATGGGGATGTCAAGTTggccttccgttctagatcgtGTTTAAGAGCTATGCTGGAA	4051	R	1078	1101	4	2
TGME49_024320	TGME49_024320_24_1164	GTAAATGGGGATGTCAAGTTggagacgctgaaaactggaaGTTTAAGAGCTATGCTGGAA	8032	F	867	890	2	1
TGME49_024320	TGME49_024320_7_2619	GTAAATGGGGATGTCAAGTTgccgtgttgagaggctggtgGTTTAAGAGCTATGCTGGAA	8032	F	2227	2250	2	1
TGME49_024320	TGME49_024320_5_1746	GTAAATGGGGATGTCAAGTTgcgccaaacgctcggacgccGTTTAAGAGCTATGCTGGAA	8032	F	1277	1300	2	1
TGME49_024320	TGME49_024320_18_1746	GTAAATGGGGATGTCAAGTTgggacgtagtggagacgctgGTTTAAGAGCTATGCTGGAA	8032	F	1461	1484	2	1
TGME49_024320	TGME49_024320_8_3201	GTAAATGGGGATGTCAAGTTgctacattccaagtggagaaGTTTAAGAGCTATGCTGGAA	8032	F	2754	2777	2	1
TGME49_056870	TGME49_056870_16_2410	GTAAATGGGGATGTCAAGTTggcgatgagcttccaaagagGTTTAAGAGCTATGCTGGAA	2379	R	259	282	4	1
TGME49_056870	TGME49_056870_20_2410	GTAAATGGGGATGTCAAGTTggagttcgcgtgccttctcgGTTTAAGAGCTATGCTGGAA	2379	R	200	223	4	1
TGME49_056870	TGME49_056870_24_2410	GTAAATGGGGATGTCAAGTTggcctgtgaagtcgtgcgttGTTTAAGAGCTATGCTGGAA	2379	R	138	161	4	1
TGME49_056870	TGME49_056870_29_2410	GTAAATGGGGATGTCAAGTTgaaagagctcgagccgcaacGTTTAAGAGCTATGCTGGAA	2379	R	83	106	4	1
TGME49_056870	TGME49_056870_38_1446	GTAAATGGGGATGTCAAGTTggtaggcctgtgcgagggcgGTTTAAGAGCTATGCTGGAA	2379	R	1052	1075	4	2
TGME49_030700	TGME49_030700_39_1173	GTAAATGGGGATGTCAAGTTgagcgtcagtgccagaggagGTTTAAGAGCTATGCTGGAA	11134	F	518	541	12	1
TGME49_030700	TGME49_030700_41_2346	GTAAATGGGGATGTCAAGTTggtgctattctttctctatgGTTTAAGAGCTATGCTGGAA	11134	F	1671	1694	12	1
TGME49_030700	TGME49_030700_15_3128	GTAAATGGGGATGTCAAGTTgaaggcgagactcgctgcggGTTTAAGAGCTATGCTGGAA	11134	F	2212	2235	12	1
TGME49_030700	TGME49_030700_24_3128	GTAAATGGGGATGTCAAGTTgtcctgcacctgccggcccaGTTTAAGAGCTATGCTGGAA	11134	F	2242	2265	12	1
TGME49_030700	TGME49_030700_30_1955	GTAAATGGGGATGTCAAGTTggtagacgacaagccgcgagGTTTAAGAGCTATGCTGGAA	11134	F	1198	1221	12	1
TGME49_109760	TGME49_109760_5_1796	GTAAATGGGGATGTCAAGTTggttcaaagatgatacatatGTTTAAGAGCTATGCTGGAA	2143	R	281	304	1	1
TGME49_109760	TGME49_109760_22_1796	GTAAATGGGGATGTCAAGTTggaggcaccaccgaaaattgGTTTAAGAGCTATGCTGGAA	2143	R	91	114	1	1
TGME49_109760	TGME49_109760_0_1796	GTAAATGGGGATGTCAAGTTgtcggccactccccacacgaGTTTAAGAGCTATGCTGGAA	2143	R	316	339	1	1
TGME49_109760	TGME49_109760_38_1347	GTAAATGGGGATGTCAAGTTgcagcacatactgaatacggGTTTAAGAGCTATGCTGGAA	2143	R	425	448	1	1
TGME49_109760	TGME49_109760_13_1796	GTAAATGGGGATGTCAAGTTgcaacgataccttctgcgaaGTTTAAGAGCTATGCTGGAA	2143	R	165	188	1	1
TGME49_029200	TGME49_029200_30_505	GTAAATGGGGATGTCAAGTTgagaagttgtctgctcctcgGTTTAAGAGCTATGCTGGAA	2538	F	278	301	1	1
TGME49_029200	TGME49_029200_48_1010	GTAAATGGGGATGTCAAGTTgcgaggcccagtccagaacgGTTTAAGAGCTATGCTGGAA	2538	F	938	961	1	1
TGME49_029200	TGME49_029200_26_1010	GTAAATGGGGATGTCAAGTTggaagaagggtgtgtcgacgGTTTAAGAGCTATGCTGGAA	2538	F	760	783	1	1
TGME49_029200	TGME49_029200_47_505	GTAAATGGGGATGTCAAGTTgggtgtcttgacactccgagGTTTAAGAGCTATGCTGGAA	2538	F	410	433	1	1
TGME49_029200	TGME49_029200_55_1010	GTAAATGGGGATGTCAAGTTgacgacctgcagatgtcgtcGTTTAAGAGCTATGCTGGAA	2538	F	990	1013	1	1
TGME49_008830	TGME49_008830_53_1767	GTAAATGGGGATGTCAAGTTgctgccaggagaagtcgtccGTTTAAGAGCTATGCTGGAA	3124	R	265	288	1	1
TGME49_008830	TGME49_008830_59_1767	GTAAATGGGGATGTCAAGTTggccgactgactaatccgtcGTTTAAGAGCTATGCTGGAA	3124	R	165	188	1	1
TGME49_008830	TGME49_008830_59_1178	GTAAATGGGGATGTCAAGTTgtcctatctcgtacgtaaagGTTTAAGAGCTATGCTGGAA	3124	R	690	713	1	1
TGME49_008830	TGME49_008830_31_1767	GTAAATGGGGATGTCAAGTTgaggtgccttcgacttcaccGTTTAAGAGCTATGCTGGAA	3124	R	387	410	1	1
TGME49_008830	TGME49_008830_69_1767	GTAAATGGGGATGTCAAGTTgctcaatcccggcgacgaacGTTTAAGAGCTATGCTGGAA	3124	R	89	112	1	1
TGME49_065540	TGME49_065540_36_1064	GTAAATGGGGATGTCAAGTTgctttcctgggggcaacttgGTTTAAGAGCTATGCTGGAA	6450	F	1056	1079	7	2
TGME49_065540	TGME49_065540_22_1064	GTAAATGGGGATGTCAAGTTgtctttcgcatccagctttgGTTTAAGAGCTATGCTGGAA	6450	F	942	965	7	2
TGME49_065540	TGME49_065540_90_0	GTAAATGGGGATGTCAAGTTgcaccatttgtcgacccccgGTTTAAGAGCTATGCTGGAA	6450	F	245	268	7	1
TGME49_065540	TGME49_065540_16_1064	GTAAATGGGGATGTCAAGTTgatgcgtcaggcgttctgcgGTTTAAGAGCTATGCTGGAA	6450	F	912	935	7	2
TGME49_065540	TGME49_065540_77_0	GTAAATGGGGATGTCAAGTTgccattccgtcttccatgtcGTTTAAGAGCTATGCTGGAA	6450	F	165	188	7	1
TGME49_003790	TGME49_003790_25_903	GTAAATGGGGATGTCAAGTTgtccaccttgatgtagctcaGTTTAAGAGCTATGCTGGAA	5321	F	143	166	10	1
TGME49_003790	TGME49_003790_20_903	GTAAATGGGGATGTCAAGTTgaggcctgagctgaggaggaGTTTAAGAGCTATGCTGGAA	5321	F	119	142	10	1
TGME49_003790	TGME49_003790_29_903	GTAAATGGGGATGTCAAGTTgcgagccactcaaccatgcgGTTTAAGAGCTATGCTGGAA	5321	F	177	200	10	1
TGME49_003790	TGME49_003790_69_903	GTAAATGGGGATGTCAAGTTggggaacagaatctggatctGTTTAAGAGCTATGCTGGAA	5321	F	513	536	10	2
TGME49_003790	TGME49_003790_38_1806	GTAAATGGGGATGTCAAGTTgcgtgctatgaagtcctggaGTTTAAGAGCTATGCTGGAA	5321	F	1271	1294	10	4
TGME49_095010	TGME49_095010_40_2228	GTAAATGGGGATGTCAAGTTgctgttcgaatcaaagctggGTTTAAGAGCTATGCTGGAA	2901	R	786	809	3	1
TGME49_095010	TGME49_095010_6_2785	GTAAATGGGGATGTCAAGTTgagcttcatctgtgacctgtGTTTAAGAGCTATGCTGGAA	2901	R	500	523	3	1
TGME49_095010	TGME49_095010_62_2228	GTAAATGGGGATGTCAAGTTgtccttcgtttctccacggaGTTTAAGAGCTATGCTGGAA	2901	R	633	656	3	1
TGME49_095010	TGME49_095010_30_2785	GTAAATGGGGATGTCAAGTTgcaatgcattgagcgtttgaGTTTAAGAGCTATGCTGGAA	2901	R	163	186	3	1
TGME49_095010	TGME49_095010_31_2228	GTAAATGGGGATGTCAAGTTgtcttcccgcgcagagtatgGTTTAAGAGCTATGCTGGAA	2901	R	858	881	3	1
TGME49_017820	TGME49_017820_32_999	GTAAATGGGGATGTCAAGTTgttgaacacaagctggtgctGTTTAAGAGCTATGCTGGAA	5997	F	1059	1082	9	2
TGME49_017820	TGME49_017820_28_999	GTAAATGGGGATGTCAAGTTgagtagctctgcgtctgcgaGTTTAAGAGCTATGCTGGAA	5997	F	947	970	9	2
TGME49_017820	TGME49_017820_36_999	GTAAATGGGGATGTCAAGTTggccggctgtctggcctgcgGTTTAAGAGCTATGCTGGAA	5997	F	1086	1109	9	2
TGME49_017820	TGME49_017820_10_2997	GTAAATGGGGATGTCAAGTTgggggagcatgacactgaagGTTTAAGAGCTATGCTGGAA	5997	F	2561	2584	9	4
TGME49_017820	TGME49_017820_6_2997	GTAAATGGGGATGTCAAGTTgcgccacgaagatcgggaagGTTTAAGAGCTATGCTGGAA	5997	F	2513	2536	9	4
TGME49_113120	TGME49_113120_11_7672	GTAAATGGGGATGTCAAGTTgtcctcgacgcctctcaaggGTTTAAGAGCTATGCTGGAA	7521	R	276	299	10	2
TGME49_113120	TGME49_113120_2_7672	GTAAATGGGGATGTCAAGTTgcctcgtcccagaactggagGTTTAAGAGCTATGCTGGAA	7521	R	317	340	10	2
TGME49_113120	TGME49_113120_14_6850	GTAAATGGGGATGTCAAGTTgggcacataggcaggcgtaaGTTTAAGAGCTATGCTGGAA	7521	R	1031	1054	10	3
TGME49_113120	TGME49_113120_7_6850	GTAAATGGGGATGTCAAGTTgtccgtacaggagacccatgGTTTAAGAGCTATGCTGGAA	7521	R	1062	1085	10	3
TGME49_113120	TGME49_113120_16_6850	GTAAATGGGGATGTCAAGTTggcagagtcagattgtacgtGTTTAAGAGCTATGCTGGAA	7521	R	1006	1029	10	3
TGME49_072490	TGME49_072490_49_2915	GTAAATGGGGATGTCAAGTTgcatgcgcattcaaagatgcGTTTAAGAGCTATGCTGGAA	3086	R	192	215	1	1
TGME49_072490	TGME49_072490_53_2332	GTAAATGGGGATGTCAAGTTggagtttgccagagcgcgagGTTTAAGAGCTATGCTGGAA	3086	R	881	904	1	1
TGME49_072490	TGME49_072490_25_2332	GTAAATGGGGATGTCAAGTTgcttcttcgttcctggggtcGTTTAAGAGCTATGCTGGAA	3086	R	1062	1085	1	1
TGME49_072490	TGME49_072490_70_2332	GTAAATGGGGATGTCAAGTTgattcgcgccgacgtcaaacGTTTAAGAGCTATGCTGGAA	3086	R	698	721	1	1
TGME49_072490	TGME49_072490_39_1749	GTAAATGGGGATGTCAAGTTgcatgtcgccaccagcgatcGTTTAAGAGCTATGCTGGAA	3086	R	1514	1537	1	1
TGME49_056970	TGME49_056970_21_8544	GTAAATGGGGATGTCAAGTTggtttcccggtcttcagcacGTTTAAGAGCTATGCTGGAA	10063	R	1544	1567	15	3
TGME49_056970	TGME49_056970_19_7832	GTAAATGGGGATGTCAAGTTggtttcttgtggtccagagcGTTTAAGAGCTATGCTGGAA	10063	R	2266	2289	15	4
TGME49_056970	TGME49_056970_29_7832	GTAAATGGGGATGTCAAGTTgcttgtgcgatgcgctcgagGTTTAAGAGCTATGCTGGAA	10063	R	2206	2229	15	4
TGME49_056970	TGME49_056970_10_7476	GTAAATGGGGATGTCAAGTTgaacagattgttctcgtgtaGTTTAAGAGCTATGCTGGAA	10063	R	2766	2789	15	5
TGME49_056970	TGME49_056970_3_7476	GTAAATGGGGATGTCAAGTTggaccttgccttgaatcttgGTTTAAGAGCTATGCTGGAA	10063	R	2812	2835	15	5
TGME49_048720	TGME49_048720_10_1985	GTAAATGGGGATGTCAAGTTggatgctgacgccagcgagaGTTTAAGAGCTATGCTGGAA	11312	F	1566	1589	4	1
TGME49_048720	TGME49_048720_43_1191	GTAAATGGGGATGTCAAGTTgaccacgccagagactggggGTTTAAGAGCTATGCTGGAA	11312	F	1056	1079	4	1
TGME49_048720	TGME49_048720_38_794	GTAAATGGGGATGTCAAGTTggacccatggagacagttgtGTTTAAGAGCTATGCTGGAA	11312	F	530	553	4	1
TGME49_048720	TGME49_048720_28_2779	GTAAATGGGGATGTCAAGTTgcgggtccccaacgaccccaGTTTAAGAGCTATGCTGGAA	11312	F	2434	2457	4	1
TGME49_048720	TGME49_048720_12_794	GTAAATGGGGATGTCAAGTTgacactacctgtgccgggggGTTTAAGAGCTATGCTGGAA	11312	F	367	390	4	1
TGME49_039370	TGME49_039370_47_992	GTAAATGGGGATGTCAAGTTgtctcctcttcttggctactGTTTAAGAGCTATGCTGGAA	1977	R	861	884	1	1
TGME49_039370	TGME49_039370_3_1488	GTAAATGGGGATGTCAAGTTgcgcgtctttccgccgatatGTTTAAGAGCTATGCTGGAA	1977	R	649	672	1	1
TGME49_039370	TGME49_039370_8_1488	GTAAATGGGGATGTCAAGTTggctcccggtgtcgactcgtGTTTAAGAGCTATGCTGGAA	1977	R	622	645	1	1
TGME49_039370	TGME49_039370_0_1984	GTAAATGGGGATGTCAAGTTgggtgctttcacacgcagagGTTTAAGAGCTATGCTGGAA	1977	R	223	246	1	1
TGME49_039370	TGME49_039370_9_1984	GTAAATGGGGATGTCAAGTTgagaagccgcacacgagcttGTTTAAGAGCTATGCTGGAA	1977	R	80	103	1	1
TGME49_013840	TGME49_013840_42_4450	GTAAATGGGGATGTCAAGTTgaaggctgaagccgcaatgcGTTTAAGAGCTATGCTGGAA	5233	R	869	892	7	2
TGME49_013840	TGME49_013840_37_3560	GTAAATGGGGATGTCAAGTTgtagccaataaaaggctggtGTTTAAGAGCTATGCTGGAA	5233	R	1780	1803	7	3
TGME49_013840	TGME49_013840_48_2670	GTAAATGGGGATGTCAAGTTgtcctgcactgaacgccgaaGTTTAAGAGCTATGCTGGAA	5233	R	2533	2556	7	4
TGME49_013840	TGME49_013840_53_2670	GTAAATGGGGATGTCAAGTTgacgcagacaggctgcaggtGTTTAAGAGCTATGCTGGAA	5233	R	2487	2510	7	4
TGME49_013840	TGME49_013840_12_5340	GTAAATGGGGATGTCAAGTTgtgttgtgcttgtcgtactcGTTTAAGAGCTATGCTGGAA	5233	R	198	221	7	1
TGME49_027960	TGME49_027960_1_3305	GTAAATGGGGATGTCAAGTTgagtttcgcggttcgtgcttGTTTAAGAGCTATGCTGGAA	3630	R	355	378	3	1
TGME49_027960	TGME49_027960_69_2644	GTAAATGGGGATGTCAAGTTgcgagagcgtgctcggcgccGTTTAAGAGCTATGCTGGAA	3630	R	411	434	3	1
TGME49_027960	TGME49_027960_22_3305	GTAAATGGGGATGTCAAGTTgaagcggtcgtttctccaccGTTTAAGAGCTATGCTGGAA	3630	R	194	217	3	1
TGME49_027960	TGME49_027960_56_2644	GTAAATGGGGATGTCAAGTTggacgtacacctgcgcaaggGTTTAAGAGCTATGCTGGAA	3630	R	506	529	3	1
TGME49_027960	TGME49_027960_63_2644	GTAAATGGGGATGTCAAGTTggcttctcgccctgacaccaGTTTAAGAGCTATGCTGGAA	3630	R	456	479	3	1
TGME49_007720	TGME49_007720_6_840	GTAAATGGGGATGTCAAGTTgctgccgcgcgcgcccatggGTTTAAGAGCTATGCTGGAA	12035	F	418	441	12	1
TGME49_007720	TGME49_007720_17_840	GTAAATGGGGATGTCAAGTTgcgaaggagacttcgtccgtGTTTAAGAGCTATGCTGGAA	12035	F	513	536	12	1
TGME49_007720	TGME49_007720_36_840	GTAAATGGGGATGTCAAGTTgctacgactttgacgcctgtGTTTAAGAGCTATGCTGGAA	12035	F	654	677	12	1
TGME49_007720	TGME49_007720_40_840	GTAAATGGGGATGTCAAGTTgagctgctcatgagtccgagGTTTAAGAGCTATGCTGGAA	12035	F	684	707	12	1
TGME49_007720	TGME49_007720_57_420	GTAAATGGGGATGTCAAGTTggcaggcacgttccctcgagGTTTAAGAGCTATGCTGGAA	12035	F	268	291	12	1
TGME49_021940	TGME49_021940_10_9800	GTAAATGGGGATGTCAAGTTggatgtagctcgcgcagtcgGTTTAAGAGCTATGCTGGAA	9859	R	398	421	13	1
TGME49_021940	TGME49_021940_5_10150	GTAAATGGGGATGTCAAGTTgtatgtacagcagcttggtgGTTTAAGAGCTATGCTGGAA	9859	R	158	181	13	1
TGME49_021940	TGME49_021940_3_9100	GTAAATGGGGATGTCAAGTTgtccggagacttggaagcacGTTTAAGAGCTATGCTGGAA	9859	R	1223	1246	13	2
TGME49_021940	TGME49_021940_28_9100	GTAAATGGGGATGTCAAGTTgcctcgcaaggaagcagcgaGTTTAAGAGCTATGCTGGAA	9859	R	960	983	13	2
TGME49_021940	TGME49_021940_22_9100	GTAAATGGGGATGTCAAGTTgttgctcgaacaacagtgccGTTTAAGAGCTATGCTGGAA	9859	R	1001	1024	13	2
TGME49_071390	TGME49_071390_12_682	GTAAATGGGGATGTCAAGTTggcgcgaaggctgcttgctcGTTTAAGAGCTATGCTGGAA	1046	F	279	302	1	1
TGME49_071390	TGME49_071390_23_682	GTAAATGGGGATGTCAAGTTgccgctcctgaatcttcgctGTTTAAGAGCTATGCTGGAA	1046	F	332	355	1	1
TGME49_071390	TGME49_071390_7_682	GTAAATGGGGATGTCAAGTTgctgtcctgcgttcttcgacGTTTAAGAGCTATGCTGGAA	1046	F	242	265	1	1
TGME49_071390	TGME49_071390_29_682	GTAAATGGGGATGTCAAGTTgtcgcagcgtctgccgcttgGTTTAAGAGCTATGCTGGAA	1046	F	413	436	1	1
TGME49_071390	TGME49_071390_33_682	GTAAATGGGGATGTCAAGTTgagacgctctgtccgccgcgGTTTAAGAGCTATGCTGGAA	1046	F	489	512	1	1
TGME49_048800	TGME49_048800_47_804	GTAAATGGGGATGTCAAGTTgccagtgtttggagatggtgGTTTAAGAGCTATGCTGGAA	4631	F	641	664	5	1
TGME49_048800	TGME49_048800_36_804	GTAAATGGGGATGTCAAGTTgaaggcctggccctcagggtGTTTAAGAGCTATGCTGGAA	4631	F	598	621	5	1
TGME49_048800	TGME49_048800_28_804	GTAAATGGGGATGTCAAGTTggagacacttgcaaaagtcgGTTTAAGAGCTATGCTGGAA	4631	F	560	583	5	1
TGME49_048800	TGME49_048800_5_804	GTAAATGGGGATGTCAAGTTgagtcctcactcatcgcatcGTTTAAGAGCTATGCTGGAA	4631	F	336	359	5	1
TGME49_048800	TGME49_048800_18_804	GTAAATGGGGATGTCAAGTTgaggacctcgcgtcgtcatgGTTTAAGAGCTATGCTGGAA	4631	F	497	520	5	1
TGME49_039280	TGME49_039280_8_9367	GTAAATGGGGATGTCAAGTTgaagcatccgactcgagtgcGTTTAAGAGCTATGCTGGAA	9035	R	80	103	12	1
TGME49_039280	TGME49_039280_19_6783	GTAAATGGGGATGTCAAGTTgtggcggcacccatggttgaGTTTAAGAGCTATGCTGGAA	9035	R	2563	2586	12	4
TGME49_039280	TGME49_039280_5_6460	GTAAATGGGGATGTCAAGTTgaccactgtatcggcaggttGTTTAAGAGCTATGCTGGAA	9035	R	2987	3010	12	5
TGME49_039280	TGME49_039280_1_6460	GTAAATGGGGATGTCAAGTTggagttgaaatactctgtaaGTTTAAGAGCTATGCTGGAA	9035	R	3024	3047	12	5
TGME49_039280	TGME49_039280_25_5814	GTAAATGGGGATGTCAAGTTgggtttctgtaagcttgttcGTTTAAGAGCTATGCTGGAA	9035	R	3501	3524	12	6
TGME49_049900	TGME49_049900_34_838	GTAAATGGGGATGTCAAGTTgatcttcccctccttgatttGTTTAAGAGCTATGCTGGAA	1513	F	175	198	1	1
TGME49_049900	TGME49_049900_42_838	GTAAATGGGGATGTCAAGTTgaaagttgaacgcctgagtaGTTTAAGAGCTATGCTGGAA	1513	F	299	322	1	1
TGME49_049900	TGME49_049900_26_838	GTAAATGGGGATGTCAAGTTggcatcttcacacgctcgatGTTTAAGAGCTATGCTGGAA	1513	F	129	152	1	1
TGME49_049900	TGME49_049900_5_1257	GTAAATGGGGATGTCAAGTTggagttcgagcaaagtcaagGTTTAAGAGCTATGCTGGAA	1513	F	447	470	1	1
TGME49_049900	TGME49_049900_3_1257	GTAAATGGGGATGTCAAGTTgataaccaacgaggaagcacGTTTAAGAGCTATGCTGGAA	1513	F	418	441	1	1
TGME49_055650	TGME49_055650_64_0	GTAAATGGGGATGTCAAGTTgtgtaaagtcgagaagggggGTTTAAGAGCTATGCTGGAA	6250	F	82	105	8	1
TGME49_055650	TGME49_055650_73_0	GTAAATGGGGATGTCAAGTTggcagacgcgctcgagcaagGTTTAAGAGCTATGCTGGAA	6250	F	140	163	8	1
TGME49_055650	TGME49_055650_2_1035	GTAAATGGGGATGTCAAGTTggccgccgatcatcaccgcgGTTTAAGAGCTATGCTGGAA	6250	F	242	265	8	1
TGME49_055650	TGME49_055650_80_0	GTAAATGGGGATGTCAAGTTgatttggacgatcggattgtGTTTAAGAGCTATGCTGGAA	6250	F	214	237	8	1
TGME49_055650	TGME49_055650_7_3105	GTAAATGGGGATGTCAAGTTggcacgcgtcgtaagggtaaGTTTAAGAGCTATGCTGGAA	6250	F	2405	2428	8	4
TGME49_029500	TGME49_029500_3_1086	GTAAATGGGGATGTCAAGTTgaagaagagacggataacggGTTTAAGAGCTATGCTGGAA	2802	F	226	249	2	1
TGME49_029500	TGME49_029500_17_1086	GTAAATGGGGATGTCAAGTTgtcggccgccagtagtacctGTTTAAGAGCTATGCTGGAA	2802	F	339	362	2	1
TGME49_029500	TGME49_029500_20_1086	GTAAATGGGGATGTCAAGTTgacgcgcggtcgtaaacggaGTTTAAGAGCTATGCTGGAA	2802	F	366	389	2	1
TGME49_029500	TGME49_029500_42_1086	GTAAATGGGGATGTCAAGTTgcagcaggcgcccgttctggGTTTAAGAGCTATGCTGGAA	2802	F	486	509	2	1
TGME49_029500	TGME49_029500_24_1086	GTAAATGGGGATGTCAAGTTgtgtcaacatagggagggttGTTTAAGAGCTATGCTGGAA	2802	F	396	419	2	1
TGME49_055190	TGME49_055190_10_2544	GTAAATGGGGATGTCAAGTTgtgtttttgcagatactcatGTTTAAGAGCTATGCTGGAA	8871	F	2207	2230	9	2
TGME49_055190	TGME49_055190_28_2226	GTAAATGGGGATGTCAAGTTggcacaccttcgatgacctgGTTTAAGAGCTATGCTGGAA	8871	F	1987	2010	9	2
TGME49_055190	TGME49_055190_13_1590	GTAAATGGGGATGTCAAGTTgggaagcatctcaggcttacGTTTAAGAGCTATGCTGGAA	8871	F	1205	1228	9	2
TGME49_055190	TGME49_055190_15_2226	GTAAATGGGGATGTCAAGTTggcgaaatatacgctgcatcGTTTAAGAGCTATGCTGGAA	8871	F	1867	1890	9	2
TGME49_055190	TGME49_055190_18_2544	GTAAATGGGGATGTCAAGTTgaggttatccgtgtactcgaGTTTAAGAGCTATGCTGGAA	8871	F	2294	2317	9	2
TGME49_022110	TGME49_022110_52_1082	GTAAATGGGGATGTCAAGTTgcatcctgtctggcaggaggGTTTAAGAGCTATGCTGGAA	6575	F	81	104	8	1
TGME49_022110	TGME49_022110_2_2164	GTAAATGGGGATGTCAAGTTgatgttgagcaacaaaggcgGTTTAAGAGCTATGCTGGAA	6575	F	646	669	8	2
TGME49_022110	TGME49_022110_100_1082	GTAAATGGGGATGTCAAGTTgtcctcgccttgttcttcatGTTTAAGAGCTATGCTGGAA	6575	F	597	620	8	2
TGME49_022110	TGME49_022110_55_2164	GTAAATGGGGATGTCAAGTTgccttctcggcgcggagcctGTTTAAGAGCTATGCTGGAA	6575	F	1238	1261	8	3
TGME49_022110	TGME49_022110_70_2164	GTAAATGGGGATGTCAAGTTggcttttcttcctcctttatGTTTAAGAGCTATGCTGGAA	6575	F	1355	1378	8	3
TGME49_003670	TGME49_003670_46_1971	GTAAATGGGGATGTCAAGTTggccctggtgtctatctgatGTTTAAGAGCTATGCTGGAA	3603	R	1600	1623	2	1
TGME49_003670	TGME49_003670_59_3285	GTAAATGGGGATGTCAAGTTgcgacgctgataagcaagacGTTTAAGAGCTATGCTGGAA	3603	R	260	283	2	1
TGME49_003670	TGME49_003670_39_1971	GTAAATGGGGATGTCAAGTTggtggacgctggcaacagtaGTTTAAGAGCTATGCTGGAA	3603	R	1644	1667	2	1
TGME49_003670	TGME49_003670_14_3285	GTAAATGGGGATGTCAAGTTgtgccgaggttctatctgttGTTTAAGAGCTATGCTGGAA	3603	R	610	633	2	1
TGME49_003670	TGME49_003670_30_1971	GTAAATGGGGATGTCAAGTTgatggtacatttgatttggaGTTTAAGAGCTATGCTGGAA	3603	R	1711	1734	2	1
TGME49_069400	TGME49_069400_1_655	GTAAATGGGGATGTCAAGTTgttccaataggttttgcgctGTTTAAGAGCTATGCTGGAA	3590	F	163	186	5	1
TGME49_069400	TGME49_069400_57_0	GTAAATGGGGATGTCAAGTTgagaaggcgaagtagcgtggGTTTAAGAGCTATGCTGGAA	3590	F	82	105	5	1
TGME49_069400	TGME49_069400_33_655	GTAAATGGGGATGTCAAGTTgggcagcgagcaagcggcacGTTTAAGAGCTATGCTGGAA	3590	F	695	718	5	2
TGME49_069400	TGME49_069400_3_1310	GTAAATGGGGATGTCAAGTTgcggtttcttcatgtcaaagGTTTAAGAGCTATGCTGGAA	3590	F	839	862	5	2
TGME49_069400	TGME49_069400_58_1310	GTAAATGGGGATGTCAAGTTgtacgcggtccggcctccaaGTTTAAGAGCTATGCTGGAA	3590	F	1372	1395	5	3
TGME49_070930	TGME49_070930_7_20820	GTAAATGGGGATGTCAAGTTgcttctcgcgccatctgtggGTTTAAGAGCTATGCTGGAA	20515	R	118	141	20	1
TGME49_070930	TGME49_070930_73_20126	GTAAATGGGGATGTCAAGTTgcgaaatgcctcctctgcgcGTTTAAGAGCTATGCTGGAA	20515	R	214	237	20	1
TGME49_070930	TGME49_070930_30_18738	GTAAATGGGGATGTCAAGTTggcaaggcgcgaaatgggagGTTTAAGAGCTATGCTGGAA	20515	R	1990	2013	20	2
TGME49_070930	TGME49_070930_69_19432	GTAAATGGGGATGTCAAGTTggagtccggtgcaaggctcgGTTTAAGAGCTATGCTGGAA	20515	R	1100	1123	20	2
TGME49_070930	TGME49_070930_34_18738	GTAAATGGGGATGTCAAGTTgcaggctggaaggtagacacGTTTAAGAGCTATGCTGGAA	20515	R	1949	1972	20	2
TGME49_038260	TGME49_038260_48_1065	GTAAATGGGGATGTCAAGTTgaagcgtccgaccacccagcGTTTAAGAGCTATGCTGGAA	1133	R	213	236	1	1
TGME49_038260	TGME49_038260_3_1420	GTAAATGGGGATGTCAAGTTgccgtatgggatgcaggtgaGTTTAAGAGCTATGCTGGAA	1133	R	162	185	1	1
TGME49_038260	TGME49_038260_35_1065	GTAAATGGGGATGTCAAGTTgaccaacgcggtctctggatGTTTAAGAGCTATGCTGGAA	1133	R	319	342	1	1
TGME49_038260	TGME49_038260_5_1065	GTAAATGGGGATGTCAAGTTgcgaccgagcggtgcggccgGTTTAAGAGCTATGCTGGAA	1133	R	522	545	1	1
TGME49_038260	TGME49_038260_41_1065	GTAAATGGGGATGTCAAGTTgcggcgctcaattctaaggtGTTTAAGAGCTATGCTGGAA	1133	R	267	290	1	1
TGME49_025770	TGME49_025770_6_7992	GTAAATGGGGATGTCAAGTTgactggcagagtcaagagccGTTTAAGAGCTATGCTGGAA	9323	R	1658	1681	10	4
TGME49_025770	TGME49_025770_4_7992	GTAAATGGGGATGTCAAGTTgtgtctcgatgatacacttgGTTTAAGAGCTATGCTGGAA	9323	R	1707	1730	10	4
TGME49_025770	TGME49_025770_7_8658	GTAAATGGGGATGTCAAGTTggcctacgtcccctccagagGTTTAAGAGCTATGCTGGAA	9323	R	1034	1057	10	3
TGME49_025770	TGME49_025770_14_8658	GTAAATGGGGATGTCAAGTTgaaatcgatccttcccatggGTTTAAGAGCTATGCTGGAA	9323	R	998	1021	10	3
TGME49_025770	TGME49_025770_18_5994	GTAAATGGGGATGTCAAGTTggctgaacgatgctccggaaGTTTAAGAGCTATGCTGGAA	9323	R	3621	3644	10	8
TGME49_081960	TGME49_081960_31_2912	GTAAATGGGGATGTCAAGTTggttatggcggctcggggcgGTTTAAGAGCTATGCTGGAA	4096	R	1460	1483	1	1
TGME49_081960	TGME49_081960_4_2912	GTAAATGGGGATGTCAAGTTgccgaagaaccctgaacgacGTTTAAGAGCTATGCTGGAA	4096	R	1609	1632	1	1
TGME49_081960	TGME49_081960_101_3640	GTAAATGGGGATGTCAAGTTgggcgagtcctggaatgacaGTTTAAGAGCTATGCTGGAA	4096	R	253	276	1	1
TGME49_081960	TGME49_081960_6_3640	GTAAATGGGGATGTCAAGTTgcgcgagaacacgaggccgtGTTTAAGAGCTATGCTGGAA	4096	R	892	915	1	1
TGME49_081960	TGME49_081960_59_2912	GTAAATGGGGATGTCAAGTTgttcgaaggggagatacctgGTTTAAGAGCTATGCTGGAA	4096	R	1322	1345	1	1
TGME49_001670	TGME49_001670_64_551	GTAAATGGGGATGTCAAGTTggtccagctagcggccccggGTTTAAGAGCTATGCTGGAA	2856	F	523	546	1	1
TGME49_001670	TGME49_001670_4_551	GTAAATGGGGATGTCAAGTTgaaggatcaggagacggagaGTTTAAGAGCTATGCTGGAA	2856	F	84	107	1	1
TGME49_001670	TGME49_001670_40_551	GTAAATGGGGATGTCAAGTTgcgatgctcgcacggcgctcGTTTAAGAGCTATGCTGGAA	2856	F	383	406	1	1
TGME49_001670	TGME49_001670_5_1653	GTAAATGGGGATGTCAAGTTgaagtcgaactcacaactggGTTTAAGAGCTATGCTGGAA	2856	F	1233	1256	1	1
TGME49_001670	TGME49_001670_57_551	GTAAATGGGGATGTCAAGTTgcctgctcgcttctccaggcGTTTAAGAGCTATGCTGGAA	2856	F	496	519	1	1
TGME49_116240	TGME49_116240_9_1314	GTAAATGGGGATGTCAAGTTgagccgcgcccaaacgtctgGTTTAAGAGCTATGCTGGAA	2069	F	868	891	1	1
TGME49_116240	TGME49_116240_35_438	GTAAATGGGGATGTCAAGTTgcgtggacagtcgaagcactGTTTAAGAGCTATGCTGGAA	2069	F	307	330	1	1
TGME49_116240	TGME49_116240_19_876	GTAAATGGGGATGTCAAGTTgcctgggacttcatctccagGTTTAAGAGCTATGCTGGAA	2069	F	558	581	1	1
TGME49_116240	TGME49_116240_37_438	GTAAATGGGGATGTCAAGTTgtcgcggacgacaccaagcgGTTTAAGAGCTATGCTGGAA	2069	F	337	360	1	1
TGME49_116240	TGME49_116240_51_876	GTAAATGGGGATGTCAAGTTgtcgcgctgcatgcgtccgaGTTTAAGAGCTATGCTGGAA	2069	F	784	807	1	1
TGME49_072380	TGME49_072380_26_2904	GTAAATGGGGATGTCAAGTTgtattcccggctttggaggtGTTTAAGAGCTATGCTGGAA	4083	R	80	103	2	2
TGME49_072380	TGME49_072380_33_2178	GTAAATGGGGATGTCAAGTTgacggcaagatcatcatcatGTTTAAGAGCTATGCTGGAA	4083	R	826	849	2	2
TGME49_072380	TGME49_072380_88_2178	GTAAATGGGGATGTCAAGTTgcagttgcacgttcgggttgGTTTAAGAGCTATGCTGGAA	4083	R	381	404	2	2
TGME49_072380	TGME49_072380_65_2178	GTAAATGGGGATGTCAAGTTggaacggctggtatgtctatGTTTAAGAGCTATGCTGGAA	4083	R	537	560	2	2
TGME49_072380	TGME49_072380_55_2178	GTAAATGGGGATGTCAAGTTggaacaccagattacccactGTTTAAGAGCTATGCTGGAA	4083	R	605	628	2	2
TGME49_054320	TGME49_054320_25_898	GTAAATGGGGATGTCAAGTTgtgtgcgtctcaagcgacggGTTTAAGAGCTATGCTGGAA	1693	F	483	506	1	1
TGME49_054320	TGME49_054320_1_1347	GTAAATGGGGATGTCAAGTTggttgtgtgtgtctcaacatGTTTAAGAGCTATGCTGGAA	1693	F	735	758	1	1
TGME49_054320	TGME49_054320_38_898	GTAAATGGGGATGTCAAGTTgcctactgcttcgtggctgcGTTTAAGAGCTATGCTGGAA	1693	F	568	591	1	1
TGME49_054320	TGME49_054320_10_898	GTAAATGGGGATGTCAAGTTgacgggtctccatttcgccaGTTTAAGAGCTATGCTGGAA	1693	F	344	367	1	1
TGME49_054320	TGME49_054320_56_898	GTAAATGGGGATGTCAAGTTggcggaggaaatatagtagtGTTTAAGAGCTATGCTGGAA	1693	F	696	719	1	1
TGME49_121430	TGME49_121430_19_814	GTAAATGGGGATGTCAAGTTgaggttggccgctccgaaggGTTTAAGAGCTATGCTGGAA	1445	F	416	439	1	1
TGME49_121430	TGME49_121430_28_814	GTAAATGGGGATGTCAAGTTgacggcgcatctttggaccgGTTTAAGAGCTATGCTGGAA	1445	F	480	503	1	1
TGME49_121430	TGME49_121430_36_814	GTAAATGGGGATGTCAAGTTgggatgtaaaacgcggcagtGTTTAAGAGCTATGCTGGAA	1445	F	564	587	1	1
TGME49_121430	TGME49_121430_6_814	GTAAATGGGGATGTCAAGTTgtctccacaagcatcccccgGTTTAAGAGCTATGCTGGAA	1445	F	336	359	1	1
TGME49_121430	TGME49_121430_44_407	GTAAATGGGGATGTCAAGTTgttccgtggccgttcgcagtGTTTAAGAGCTATGCTGGAA	1445	F	224	247	1	1
TGME49_115420	TGME49_115420_7_811	GTAAATGGGGATGTCAAGTTgggcgtggcactgcgattcaGTTTAAGAGCTATGCTGGAA	4682	F	378	401	4	2
TGME49_115420	TGME49_115420_49_1622	GTAAATGGGGATGTCAAGTTgctctgctccgatactctcaGTTTAAGAGCTATGCTGGAA	4682	F	1613	1636	4	2
TGME49_115420	TGME49_115420_23_1622	GTAAATGGGGATGTCAAGTTgaaagcagcttatcatattcGTTTAAGAGCTATGCTGGAA	4682	F	1441	1464	4	2
TGME49_115420	TGME49_115420_2_811	GTAAATGGGGATGTCAAGTTgcggtcgctctagtcaatccGTTTAAGAGCTATGCTGGAA	4682	F	334	357	4	2
TGME49_115420	TGME49_115420_66_0	GTAAATGGGGATGTCAAGTTgtttgctctgggaggcatggGTTTAAGAGCTATGCTGGAA	4682	F	189	212	4	2
TGME49_068370	TGME49_068370_54_36300	GTAAATGGGGATGTCAAGTTgacccgcaggcccggtgccgGTTTAAGAGCTATGCTGGAA	36511	R	473	496	24	1
TGME49_068370	TGME49_068370_107_36300	GTAAATGGGGATGTCAAGTTggcccgtctcgcaggggagaGTTTAAGAGCTATGCTGGAA	36511	R	221	244	24	1
TGME49_068370	TGME49_068370_56_35090	GTAAATGGGGATGTCAAGTTgcccttctgtcggcgccataGTTTAAGAGCTATGCTGGAA	36511	R	1442	1465	24	1
TGME49_068370	TGME49_068370_17_36300	GTAAATGGGGATGTCAAGTTgtgcaatctccctggcggtgGTTTAAGAGCTATGCTGGAA	36511	R	620	643	24	1
TGME49_068370	TGME49_068370_142_35090	GTAAATGGGGATGTCAAGTTgtcgggtcgtcgcacatggcGTTTAAGAGCTATGCTGGAA	36511	R	891	914	24	1
TGME49_109860	TGME49_109860_3_993	GTAAATGGGGATGTCAAGTTgatctgctctcgccatgcccGTTTAAGAGCTATGCTGGAA	986	R	411	434	1	1
TGME49_109860	TGME49_109860_30_993	GTAAATGGGGATGTCAAGTTgaagtggcatctttggcgggGTTTAAGAGCTATGCTGGAA	986	R	219	242	1	1
TGME49_109860	TGME49_109860_9_993	GTAAATGGGGATGTCAAGTTgctgagcgagaaagtgaattGTTTAAGAGCTATGCTGGAA	986	R	359	382	1	1
TGME49_109860	TGME49_109860_2_993	GTAAATGGGGATGTCAAGTTgtgaacatgctgctgtcgtaGTTTAAGAGCTATGCTGGAA	986	R	438	461	1	1
TGME49_109860	TGME49_109860_25_993	GTAAATGGGGATGTCAAGTTggtcaatcatgcggtggtgtGTTTAAGAGCTATGCTGGAA	986	R	245	268	1	1
TGME49_053310	TGME49_053310_17_900	GTAAATGGGGATGTCAAGTTgacagacactcttcagaggaGTTTAAGAGCTATGCTGGAA	800	R	263	286	1	1
TGME49_053310	TGME49_053310_21_900	GTAAATGGGGATGTCAAGTTgagcggataactcacagaagGTTTAAGAGCTATGCTGGAA	800	R	235	258	1	1
TGME49_053310	TGME49_053310_31_900	GTAAATGGGGATGTCAAGTTgagacagtaggggttgactgGTTTAAGAGCTATGCTGGAA	800	R	126	149	1	1
TGME49_053310	TGME49_053310_5_900	GTAAATGGGGATGTCAAGTTgccagagaaaaccgaattcgGTTTAAGAGCTATGCTGGAA	800	R	321	344	1	1
TGME49_053310	TGME49_053310_24_900	GTAAATGGGGATGTCAAGTTgaagctggagaagacacggcGTTTAAGAGCTATGCTGGAA	800	R	180	203	1	1
TGME49_112360	TGME49_112360_30_2082	GTAAATGGGGATGTCAAGTTgccgacatctctcctcgcttGTTTAAGAGCTATGCTGGAA	3863	F	1817	1840	1	1
TGME49_112360	TGME49_112360_60_694	GTAAATGGGGATGTCAAGTTgcgagaatgcgagtgatgagGTTTAAGAGCTATGCTGGAA	3863	F	787	810	1	1
TGME49_112360	TGME49_112360_64_694	GTAAATGGGGATGTCAAGTTggacgcccagagggctcgaaGTTTAAGAGCTATGCTGGAA	3863	F	834	857	1	1
TGME49_112360	TGME49_112360_5_694	GTAAATGGGGATGTCAAGTTggccaaggaaacatggtttgGTTTAAGAGCTATGCTGGAA	3863	F	244	267	1	1
TGME49_112360	TGME49_112360_36_1388	GTAAATGGGGATGTCAAGTTgttctcccttttggatttcgGTTTAAGAGCTATGCTGGAA	3863	F	1220	1243	1	1
TGME49_028100	TGME49_028100_2_9800	GTAAATGGGGATGTCAAGTTgcagccaaccaccgactgtcGTTTAAGAGCTATGCTGGAA	9870	R	510	533	13	2
TGME49_028100	TGME49_028100_4_9100	GTAAATGGGGATGTCAAGTTgcgcgctgccgccgcatcgtGTTTAAGAGCTATGCTGGAA	9870	R	1141	1164	13	3
TGME49_028100	TGME49_028100_35_8750	GTAAATGGGGATGTCAAGTTgctccgagatgacgccgtggGTTTAAGAGCTATGCTGGAA	9870	R	1292	1315	13	3
TGME49_028100	TGME49_028100_7_9100	GTAAATGGGGATGTCAAGTTgtcgcagctttgcgagttgcGTTTAAGAGCTATGCTGGAA	9870	R	1113	1136	13	3
TGME49_028100	TGME49_028100_33_8400	GTAAATGGGGATGTCAAGTTggccgcgaagaaattcgcagGTTTAAGAGCTATGCTGGAA	9870	R	1662	1685	13	4
TGME49_053330	TGME49_053330_17_2370	GTAAATGGGGATGTCAAGTTgttgacccgtcaatgggattGTTTAAGAGCTATGCTGGAA	2317	R	87	110	2	1
TGME49_053330	TGME49_053330_8_2370	GTAAATGGGGATGTCAAGTTggcggtacacactccctctgGTTTAAGAGCTATGCTGGAA	2317	R	167	190	2	1
TGME49_053330	TGME49_053330_2_1896	GTAAATGGGGATGTCAAGTTgtcagcaggcgcttcaaaatGTTTAAGAGCTATGCTGGAA	2317	R	701	724	2	2
TGME49_053330	TGME49_053330_47_1422	GTAAATGGGGATGTCAAGTTggacagttgtagacccatccGTTTAAGAGCTATGCTGGAA	2317	R	739	762	2	2
TGME49_053330	TGME49_053330_44_1422	GTAAATGGGGATGTCAAGTTgacctcactaactctctggcGTTTAAGAGCTATGCTGGAA	2317	R	773	796	2	2
TGME49_046050	TGME49_046050_91_5040	GTAAATGGGGATGTCAAGTTgcgccggagaagatccataaGTTTAAGAGCTATGCTGGAA	6059	R	560	583	7	1
TGME49_046050	TGME49_046050_98_5040	GTAAATGGGGATGTCAAGTTgaggaagagaggcgcgctggGTTTAAGAGCTATGCTGGAA	6059	R	529	552	7	1
TGME49_046050	TGME49_046050_5_6048	GTAAATGGGGATGTCAAGTTgacctcagcgtgtgaaagtgGTTTAAGAGCTATGCTGGAA	6059	R	429	452	7	1
TGME49_046050	TGME49_046050_53_5040	GTAAATGGGGATGTCAAGTTgccttcgagacgctgagcaaGTTTAAGAGCTATGCTGGAA	6059	R	883	906	7	1
TGME49_046050	TGME49_046050_74_5040	GTAAATGGGGATGTCAAGTTgtcctcgccttcactctcgcGTTTAAGAGCTATGCTGGAA	6059	R	696	719	7	1
TGME49_005490	TGME49_005490_81_4132	GTAAATGGGGATGTCAAGTTggtggagcagggcgggttgcGTTTAAGAGCTATGCTGGAA	6230	R	878	901	6	1
TGME49_005490	TGME49_005490_88_4132	GTAAATGGGGATGTCAAGTTgttgcgattaagacagaaagGTTTAAGAGCTATGCTGGAA	6230	R	783	806	6	1
TGME49_005490	TGME49_005490_85_4132	GTAAATGGGGATGTCAAGTTgttctgttgccggctcaaccGTTTAAGAGCTATGCTGGAA	6230	R	812	835	6	1
TGME49_005490	TGME49_005490_52_5165	GTAAATGGGGATGTCAAGTTgcccaacagagcctgtgtctGTTTAAGAGCTATGCTGGAA	6230	R	160	183	6	1
TGME49_005490	TGME49_005490_93_4132	GTAAATGGGGATGTCAAGTTgagaagcactccactcaaatGTTTAAGAGCTATGCTGGAA	6230	R	715	738	6	1
TGME49_007660	TGME49_007660_0_722	GTAAATGGGGATGTCAAGTTgcgctgaaggcgagtcgacgGTTTAAGAGCTATGCTGGAA	10210	F	224	247	16	1
TGME49_007660	TGME49_007660_29_361	GTAAATGGGGATGTCAAGTTgtgagagcatgtgcatcaggGTTTAAGAGCTATGCTGGAA	10210	F	150	173	16	1
TGME49_007660	TGME49_007660_36_361	GTAAATGGGGATGTCAAGTTgagcctgttccttttcgttgGTTTAAGAGCTATGCTGGAA	10210	F	182	205	16	1
TGME49_007660	TGME49_007660_6_1805	GTAAATGGGGATGTCAAGTTgtcagtgcccatcatagtgtGTTTAAGAGCTATGCTGGAA	10210	F	1426	1449	16	3
TGME49_007660	TGME49_007660_14_1805	GTAAATGGGGATGTCAAGTTgagatgtgctcaaacgcccgGTTTAAGAGCTATGCTGGAA	10210	F	1476	1499	16	3
TGME49_063780	TGME49_063780_11_438	GTAAATGGGGATGTCAAGTTgtgagaattcttttatcgacGTTTAAGAGCTATGCTGGAA	2071	F	203	226	2	1
TGME49_063780	TGME49_063780_17_438	GTAAATGGGGATGTCAAGTTgaagactgcggcggaggtgaGTTTAAGAGCTATGCTGGAA	2071	F	274	297	2	1
TGME49_063780	TGME49_063780_14_438	GTAAATGGGGATGTCAAGTTgagaaggattgaagatgccgGTTTAAGAGCTATGCTGGAA	2071	F	239	262	2	1
TGME49_063780	TGME49_063780_6_438	GTAAATGGGGATGTCAAGTTggtgctcactcgcaaatgcaGTTTAAGAGCTATGCTGGAA	2071	F	94	117	2	1
TGME49_063780	TGME49_063780_4_1314	GTAAATGGGGATGTCAAGTTgaaggacgacacaccaaatcGTTTAAGAGCTATGCTGGAA	2071	F	850	873	2	2
TGME49_031900	TGME49_031900_30_4025	GTAAATGGGGATGTCAAGTTgataccgactcacaatgttcGTTTAAGAGCTATGCTGGAA	4637	R	683	706	8	2
TGME49_031900	TGME49_031900_27_4025	GTAAATGGGGATGTCAAGTTgagctgccgcttcataaagtGTTTAAGAGCTATGCTGGAA	4637	R	722	745	8	2
TGME49_031900	TGME49_031900_37_4025	GTAAATGGGGATGTCAAGTTgatcaaaatgcataaagtcaGTTTAAGAGCTATGCTGGAA	4637	R	620	643	8	2
TGME49_031900	TGME49_031900_33_4025	GTAAATGGGGATGTCAAGTTgccgctcccttggagttaacGTTTAAGAGCTATGCTGGAA	4637	R	644	667	8	2
TGME49_031900	TGME49_031900_21_3220	GTAAATGGGGATGTCAAGTTgctgcatcgcaaggccgcagGTTTAAGAGCTATGCTGGAA	4637	R	1625	1648	8	3
TGME49_028290	TGME49_028290_24_1356	GTAAATGGGGATGTCAAGTTgcaagccggtgaagtaggcgGTTTAAGAGCTATGCTGGAA	1712	R	392	415	1	1
TGME49_028290	TGME49_028290_46_1356	GTAAATGGGGATGTCAAGTTgtgtctgtccacgcgggcgcGTTTAAGAGCTATGCTGGAA	1712	R	225	248	1	1
TGME49_028290	TGME49_028290_10_1808	GTAAATGGGGATGTCAAGTTggaaagcagcgaaacgaggtGTTTAAGAGCTATGCTGGAA	1712	R	124	147	1	1
TGME49_028290	TGME49_028290_17_1356	GTAAATGGGGATGTCAAGTTgtgcgacgatgccgcctaggGTTTAAGAGCTATGCTGGAA	1712	R	425	448	1	1
TGME49_028290	TGME49_028290_33_1356	GTAAATGGGGATGTCAAGTTgacgccggctgcgagctcgcGTTTAAGAGCTATGCTGGAA	1712	R	325	348	1	1
TGME49_020190	TGME49_020190_19_4095	GTAAATGGGGATGTCAAGTTgggttgcgacgcggagacttGTTTAAGAGCTATGCTGGAA	4737	R	689	712	6	1
TGME49_020190	TGME49_020190_48_4095	GTAAATGGGGATGTCAAGTTggggaggagtcgcgggaggaGTTTAAGAGCTATGCTGGAA	4737	R	411	434	6	1
TGME49_020190	TGME49_020190_18_4914	GTAAATGGGGATGTCAAGTTgggtggcagaggagacggacGTTTAAGAGCTATGCTGGAA	4737	R	188	211	6	1
TGME49_020190	TGME49_020190_53_4095	GTAAATGGGGATGTCAAGTTgtagccagcgtctcctcgccGTTTAAGAGCTATGCTGGAA	4737	R	370	393	6	1
TGME49_020190	TGME49_020190_9_4914	GTAAATGGGGATGTCAAGTTggttcgctgccgcctccagaGTTTAAGAGCTATGCTGGAA	4737	R	218	241	6	1
TGME49_055970	TGME49_055970_8_1428	GTAAATGGGGATGTCAAGTTggagcccggaccgatgacatGTTTAAGAGCTATGCTGGAA	13777	F	1074	1097	16	2
TGME49_055970	TGME49_055970_2_1428	GTAAATGGGGATGTCAAGTTggtgcgcggctcatcgatccGTTTAAGAGCTATGCTGGAA	13777	F	1013	1036	16	2
TGME49_055970	TGME49_055970_19_2856	GTAAATGGGGATGTCAAGTTggtcattgtagtcctctacaGTTTAAGAGCTATGCTGGAA	13777	F	2645	2668	16	4
TGME49_055970	TGME49_055970_25_3808	GTAAATGGGGATGTCAAGTTgagcctcgaaccacgcgtacGTTTAAGAGCTATGCTGGAA	13777	F	3549	3572	16	5
TGME49_055970	TGME49_055970_27_6188	GTAAATGGGGATGTCAAGTTgtgcgcgcgggactgataatGTTTAAGAGCTATGCTGGAA	13777	F	6129	6152	16	8
TGME49_070570	TGME49_070570_25_8456	GTAAATGGGGATGTCAAGTTgccgcatccctccccttctgGTTTAAGAGCTATGCTGGAA	8375	R	172	195	8	1
TGME49_070570	TGME49_070570_0_8758	GTAAATGGGGATGTCAAGTTgacgcagaaaccatgtcattGTTTAAGAGCTATGCTGGAA	8375	R	78	101	8	1
TGME49_070570	TGME49_070570_19_8456	GTAAATGGGGATGTCAAGTTgagtcgcaccagcttgcatgGTTTAAGAGCTATGCTGGAA	8375	R	212	235	8	1
TGME49_070570	TGME49_070570_35_7852	GTAAATGGGGATGTCAAGTTgagggtgggcgaccagcgccGTTTAAGAGCTATGCTGGAA	8375	R	734	757	8	2
TGME49_070570	TGME49_070570_1_8154	GTAAATGGGGATGTCAAGTTggcgaattccctctgcggtcGTTTAAGAGCTATGCTGGAA	8375	R	688	711	8	2
TGME49_016320	TGME49_016320_20_855	GTAAATGGGGATGTCAAGTTggatagtggcgacgagagagGTTTAAGAGCTATGCTGGAA	710	R	175	198	1	1
TGME49_016320	TGME49_016320_30_855	GTAAATGGGGATGTCAAGTTggagacgctttccgtgcgccGTTTAAGAGCTATGCTGGAA	710	R	102	125	1	1
TGME49_016320	TGME49_016320_18_855	GTAAATGGGGATGTCAAGTTgttcgtctaggaagtcttcgGTTTAAGAGCTATGCTGGAA	710	R	209	232	1	1
TGME49_016320	TGME49_016320_4_855	GTAAATGGGGATGTCAAGTTgcatcgcgagtcagacccgcGTTTAAGAGCTATGCTGGAA	710	R	304	327	1	1
TGME49_016320	TGME49_016320_9_855	GTAAATGGGGATGTCAAGTTgtttccgtcgcctgcagacgGTTTAAGAGCTATGCTGGAA	710	R	270	293	1	1
TGME49_113300	TGME49_113300_28_648	GTAAATGGGGATGTCAAGTTggactctgcagcaggttcgaGTTTAAGAGCTATGCTGGAA	3535	F	634	657	3	1
TGME49_113300	TGME49_113300_25_648	GTAAATGGGGATGTCAAGTTgttcttccagaggttctggaGTTTAAGAGCTATGCTGGAA	3535	F	535	558	3	1
TGME49_113300	TGME49_113300_9_1944	GTAAATGGGGATGTCAAGTTgctcctccggcgactgtcgtGTTTAAGAGCTATGCTGGAA	3535	F	1515	1538	3	1
TGME49_113300	TGME49_113300_52_1296	GTAAATGGGGATGTCAAGTTgttgtccccgctatctcgtgGTTTAAGAGCTATGCTGGAA	3535	F	1230	1253	3	1
TGME49_113300	TGME49_113300_18_1296	GTAAATGGGGATGTCAAGTTgtcttcgataaccatcagacGTTTAAGAGCTATGCTGGAA	3535	F	1006	1029	3	1
TGME49_021500	TGME49_021500_77_3136	GTAAATGGGGATGTCAAGTTgcgtcgttcggcttcgccacGTTTAAGAGCTATGCTGGAA	4491	R	1377	1400	2	2
TGME49_021500	TGME49_021500_52_3136	GTAAATGGGGATGTCAAGTTggaggcggcggcgacagcctGTTTAAGAGCTATGCTGGAA	4491	R	1570	1593	2	2
TGME49_021500	TGME49_021500_28_3136	GTAAATGGGGATGTCAAGTTggcgacccgctgtctccaccGTTTAAGAGCTATGCTGGAA	4491	R	1640	1663	2	2
TGME49_021500	TGME49_021500_2_3920	GTAAATGGGGATGTCAAGTTgccgccgctcgcaacctcagGTTTAAGAGCTATGCTGGAA	4491	R	1027	1050	2	2
TGME49_021500	TGME49_021500_128_3136	GTAAATGGGGATGTCAAGTTggagggcctgccgagggtggGTTTAAGAGCTATGCTGGAA	4491	R	1061	1084	2	2
TGME49_001250	TGME49_001250_94_0	GTAAATGGGGATGTCAAGTTgccaggtttcggcgcaattcGTTTAAGAGCTATGCTGGAA	7073	F	243	266	7	1
TGME49_001250	TGME49_001250_75_0	GTAAATGGGGATGTCAAGTTgggaaaaggtctatccgaggGTTTAAGAGCTATGCTGGAA	7073	F	153	176	7	1
TGME49_001250	TGME49_001250_90_0	GTAAATGGGGATGTCAAGTTgggccctcagcataccggtgGTTTAAGAGCTATGCTGGAA	7073	F	216	239	7	1
TGME49_001250	TGME49_001250_65_0	GTAAATGGGGATGTCAAGTTgctcgcttcgtgtcgccagaGTTTAAGAGCTATGCTGGAA	7073	F	84	107	7	1
TGME49_001250	TGME49_001250_53_1153	GTAAATGGGGATGTCAAGTTgaagtccgggcaaagaatgaGTTTAAGAGCTATGCTGGAA	7073	F	1083	1106	7	2
TGME49_055960	TGME49_055960_30_6840	GTAAATGGGGATGTCAAGTTggaggaggaaagtgcacaagGTTTAAGAGCTATGCTGGAA	10171	R	3484	3507	7	1
TGME49_055960	TGME49_055960_13_6840	GTAAATGGGGATGTCAAGTTgcaccatcaggtttgaaactGTTTAAGAGCTATGCTGGAA	10171	R	3696	3719	7	1
TGME49_055960	TGME49_055960_12_7200	GTAAATGGGGATGTCAAGTTgacagagtcttcggcgacctGTTTAAGAGCTATGCTGGAA	10171	R	3331	3354	7	1
TGME49_055960	TGME49_055960_8_7920	GTAAATGGGGATGTCAAGTTggaggtgtggccttcgtccgGTTTAAGAGCTATGCTGGAA	10171	R	2653	2676	7	1
TGME49_055960	TGME49_055960_0_6840	GTAAATGGGGATGTCAAGTTgatggagaggttggcggcagGTTTAAGAGCTATGCTGGAA	10171	R	3804	3827	7	1
TGME49_034440	TGME49_034440_29_920	GTAAATGGGGATGTCAAGTTgtctgccatttttgcagcagGTTTAAGAGCTATGCTGGAA	5439	F	160	183	11	1
TGME49_034440	TGME49_034440_22_920	GTAAATGGGGATGTCAAGTTgggggagctcgagaggcgcaGTTTAAGAGCTATGCTGGAA	5439	F	119	142	11	1
TGME49_034440	TGME49_034440_5_1840	GTAAATGGGGATGTCAAGTTgcaactcgtctgaagacacgGTTTAAGAGCTATGCTGGAA	5439	F	823	846	11	2
TGME49_034440	TGME49_034440_12_1840	GTAAATGGGGATGTCAAGTTggctcccgaggagccattcaGTTTAAGAGCTATGCTGGAA	5439	F	849	872	11	2
TGME49_034440	TGME49_034440_56_1840	GTAAATGGGGATGTCAAGTTggggcttgaggtcatagtcgGTTTAAGAGCTATGCTGGAA	5439	F	1386	1409	11	3
TGME49_034990	TGME49_034990_79_0	GTAAATGGGGATGTCAAGTTgcggaggggcgtgtgggccgGTTTAAGAGCTATGCTGGAA	4335	F	159	182	2	1
TGME49_034990	TGME49_034990_63_762	GTAAATGGGGATGTCAAGTTgtccccaggggacgcaagaaGTTTAAGAGCTATGCTGGAA	4335	F	937	960	2	1
TGME49_034990	TGME49_034990_18_1524	GTAAATGGGGATGTCAAGTTgcatcctcatttgttccaagGTTTAAGAGCTATGCTGGAA	4335	F	1110	1133	2	1
TGME49_034990	TGME49_034990_63_1524	GTAAATGGGGATGTCAAGTTgtggagccactgagagaagaGTTTAAGAGCTATGCTGGAA	4335	F	1429	1452	2	1
TGME49_034990	TGME49_034990_38_1524	GTAAATGGGGATGTCAAGTTgcggacgcaacgtgcggtcgGTTTAAGAGCTATGCTGGAA	4335	F	1301	1324	2	1
TGME49_027020	TGME49_027020_11_3990	GTAAATGGGGATGTCAAGTTgggtggtagtcacttcccgcGTTTAAGAGCTATGCTGGAA	4590	R	252	275	7	1
TGME49_027020	TGME49_027020_21_3990	GTAAATGGGGATGTCAAGTTggacgattcgaacgtctgaaGTTTAAGAGCTATGCTGGAA	4590	R	173	196	7	1
TGME49_027020	TGME49_027020_24_3990	GTAAATGGGGATGTCAAGTTggagttgtagacgctctcgtGTTTAAGAGCTATGCTGGAA	4590	R	81	104	7	1
TGME49_027020	TGME49_027020_43_3192	GTAAATGGGGATGTCAAGTTgcagagggatcgcggaatgtGTTTAAGAGCTATGCTGGAA	4590	R	726	749	7	2
TGME49_027020	TGME49_027020_68_2394	GTAAATGGGGATGTCAAGTTgatttgtcctcaggaaatcgGTTTAAGAGCTATGCTGGAA	4590	R	1311	1334	7	3
TGME49_078760	TGME49_078760_28_2890	GTAAATGGGGATGTCAAGTTggacaccaggctgcctcgctGTTTAAGAGCTATGCTGGAA	3047	R	411	434	1	1
TGME49_078760	TGME49_078760_30_2312	GTAAATGGGGATGTCAAGTTggatgcccgacaacctccgaGTTTAAGAGCTATGCTGGAA	3047	R	831	854	1	1
TGME49_078760	TGME49_078760_51_1734	GTAAATGGGGATGTCAAGTTgagcaccattcgttgactatGTTTAAGAGCTATGCTGGAA	3047	R	1272	1295	1	1
TGME49_078760	TGME49_078760_23_2890	GTAAATGGGGATGTCAAGTTgtgcagcggtcgacgagcgaGTTTAAGAGCTATGCTGGAA	3047	R	479	502	1	1
TGME49_078760	TGME49_078760_15_2890	GTAAATGGGGATGTCAAGTTgtgaaaaggcaggaagcaaaGTTTAAGAGCTATGCTGGAA	3047	R	531	554	1	1
TGME49_053880	TGME49_053880_56_908	GTAAATGGGGATGTCAAGTTggagctcgaccgcgaccgcgGTTTAAGAGCTATGCTGGAA	2183	F	824	847	1	1
TGME49_053880	TGME49_053880_18_454	GTAAATGGGGATGTCAAGTTgctgcaacccgtagacgacgGTTTAAGAGCTATGCTGGAA	2183	F	110	133	1	1
TGME49_053880	TGME49_053880_0_1362	GTAAATGGGGATGTCAAGTTgaggggcaggacaatcgctgGTTTAAGAGCTATGCTGGAA	2183	F	862	885	1	1
TGME49_053880	TGME49_053880_19_1362	GTAAATGGGGATGTCAAGTTgatccgactttcgccagcgaGTTTAAGAGCTATGCTGGAA	2183	F	981	1004	1	1
TGME49_053880	TGME49_053880_11_908	GTAAATGGGGATGTCAAGTTggacggagaacgcgtagtagGTTTAAGAGCTATGCTGGAA	2183	F	503	526	1	1
TGME49_115130	TGME49_115130_15_3430	GTAAATGGGGATGTCAAGTTggtggccgggagcaacacagGTTTAAGAGCTATGCTGGAA	3801	R	631	654	4	1
TGME49_115130	TGME49_115130_42_3430	GTAAATGGGGATGTCAAGTTgtgaaggctgcaagaggtgcGTTTAAGAGCTATGCTGGAA	3801	R	419	442	4	1
TGME49_115130	TGME49_115130_36_3430	GTAAATGGGGATGTCAAGTTgaggaaacgttggaaggtggGTTTAAGAGCTATGCTGGAA	3801	R	463	486	4	1
TGME49_115130	TGME49_115130_63_3430	GTAAATGGGGATGTCAAGTTggggttttgcgccagcgcgaGTTTAAGAGCTATGCTGGAA	3801	R	241	264	4	1
TGME49_115130	TGME49_115130_55_2744	GTAAATGGGGATGTCAAGTTggacgattcctgaggctcggGTTTAAGAGCTATGCTGGAA	3801	R	866	889	4	1
TGME49_013530	TGME49_013530_15_1304	GTAAATGGGGATGTCAAGTTgtagatgctccttgcccacaGTTTAAGAGCTATGCTGGAA	9111	F	978	1001	11	2
TGME49_013530	TGME49_013530_13_978	GTAAATGGGGATGTCAAGTTggcgcatcctccagccgcacGTTTAAGAGCTATGCTGGAA	9111	F	636	659	11	2
TGME49_013530	TGME49_013530_8_1304	GTAAATGGGGATGTCAAGTTgcttcctcgtcatagttataGTTTAAGAGCTATGCTGGAA	9111	F	907	930	11	2
TGME49_013530	TGME49_013530_18_978	GTAAATGGGGATGTCAAGTTgcgctagacttatttgttgcGTTTAAGAGCTATGCTGGAA	9111	F	670	693	11	2
TGME49_013530	TGME49_013530_1_1304	GTAAATGGGGATGTCAAGTTgcgaggagtgtttgtattaaGTTTAAGAGCTATGCTGGAA	9111	F	815	838	11	2
TGME49_015290	TGME49_015290_29_1986	GTAAATGGGGATGTCAAGTTgctacacatgccttgacaagGTTTAAGAGCTATGCTGGAA	5952	F	778	801	8	3
TGME49_015290	TGME49_015290_16_1986	GTAAATGGGGATGTCAAGTTgaactgtccgcggcaatcagGTTTAAGAGCTATGCTGGAA	5952	F	673	696	8	3
TGME49_015290	TGME49_015290_12_1986	GTAAATGGGGATGTCAAGTTgctcggtgtacgcttcgcgaGTTTAAGAGCTATGCTGGAA	5952	F	645	668	8	3
TGME49_015290	TGME49_015290_7_1986	GTAAATGGGGATGTCAAGTTggcgggtgcaggctgtctgtGTTTAAGAGCTATGCTGGAA	5952	F	621	644	8	3
TGME49_015290	TGME49_015290_24_1986	GTAAATGGGGATGTCAAGTTgttgaggtacggcccgactgGTTTAAGAGCTATGCTGGAA	5952	F	746	769	8	3
TGME49_069380	TGME49_069380_5_1716	GTAAATGGGGATGTCAAGTTggcttggtgtgtccccactgGTTTAAGAGCTATGCTGGAA	3005	F	1274	1297	1	1
TGME49_069380	TGME49_069380_84_572	GTAAATGGGGATGTCAAGTTggcgacggactcacggacgtGTTTAAGAGCTATGCTGGAA	3005	F	549	572	1	1
TGME49_069380	TGME49_069380_52_572	GTAAATGGGGATGTCAAGTTggcggtgtggcagaattcgcGTTTAAGAGCTATGCTGGAA	3005	F	330	353	1	1
TGME49_069380	TGME49_069380_16_572	GTAAATGGGGATGTCAAGTTgccacgggacgcggaaaacgGTTTAAGAGCTATGCTGGAA	3005	F	136	159	1	1
TGME49_069380	TGME49_069380_11_1144	GTAAATGGGGATGTCAAGTTgtgaagtcaagacgcgttacGTTTAAGAGCTATGCTGGAA	3005	F	750	773	1	1
TGME49_039020	TGME49_039020_13_24000	GTAAATGGGGATGTCAAGTTgaaagctgcgtcctcattcaGTTTAAGAGCTATGCTGGAA	23827	R	166	189	33	1
TGME49_039020	TGME49_039020_29_24000	GTAAATGGGGATGTCAAGTTggcggcggccgccactgtctGTTTAAGAGCTATGCTGGAA	23827	R	85	108	33	1
TGME49_039020	TGME49_039020_23_24000	GTAAATGGGGATGTCAAGTTgggggagcatgggcgcgacgGTTTAAGAGCTATGCTGGAA	23827	R	122	145	33	1
TGME49_039020	TGME49_039020_10_24000	GTAAATGGGGATGTCAAGTTgtcgtctgtctccttttcggGTTTAAGAGCTATGCTGGAA	23827	R	199	222	33	1
TGME49_039020	TGME49_039020_17_20000	GTAAATGGGGATGTCAAGTTgatggcgttgcgaattgtgaGTTTAAGAGCTATGCTGGAA	23827	R	4023	4046	33	6
TGME49_016780	TGME49_016780_46_376	GTAAATGGGGATGTCAAGTTgcagggcaacggaactgaccGTTTAAGAGCTATGCTGGAA	10672	F	227	250	13	1
TGME49_016780	TGME49_016780_18_1128	GTAAATGGGGATGTCAAGTTgggaggctgaggcgctttggGTTTAAGAGCTATGCTGGAA	10672	F	808	831	13	1
TGME49_016780	TGME49_016780_16_1504	GTAAATGGGGATGTCAAGTTggatgttagtgtcgtttgcgGTTTAAGAGCTATGCTGGAA	10672	F	1174	1197	13	1
TGME49_016780	TGME49_016780_29_376	GTAAATGGGGATGTCAAGTTgttttgtgcgacgagagcggGTTTAAGAGCTATGCTGGAA	10672	F	103	126	13	1
TGME49_016780	TGME49_016780_2_1504	GTAAATGGGGATGTCAAGTTgcatcgcgaaagagggaccgGTTTAAGAGCTATGCTGGAA	10672	F	1011	1034	13	1
TGME49_045500	TGME49_045500_24_10017	GTAAATGGGGATGTCAAGTTgtgaatactgctcgttggagGTTTAAGAGCTATGCTGGAA	10500	R	814	837	10	1
TGME49_045500	TGME49_045500_9_10759	GTAAATGGGGATGTCAAGTTggccagttcagaggcccccaGTTTAAGAGCTATGCTGGAA	10500	R	124	147	10	1
TGME49_045500	TGME49_045500_7_10388	GTAAATGGGGATGTCAAGTTgtgttaaagtagaagacatcGTTTAAGAGCTATGCTGGAA	10500	R	537	560	10	1
TGME49_045500	TGME49_045500_26_10388	GTAAATGGGGATGTCAAGTTggggagttttcgccttccacGTTTAAGAGCTATGCTGGAA	10500	R	398	421	10	1
TGME49_045500	TGME49_045500_33_10388	GTAAATGGGGATGTCAAGTTggcatcgaacgaaacggtggGTTTAAGAGCTATGCTGGAA	10500	R	360	383	10	1
TGME49_020900	TGME49_020900_1_1791	GTAAATGGGGATGTCAAGTTgttctcatcgcgggatgagaGTTTAAGAGCTATGCTGGAA	3181	F	994	1017	1	1
TGME49_020900	TGME49_020900_62_597	GTAAATGGGGATGTCAAGTTgtttgtttgcgaagctgttgGTTTAAGAGCTATGCTGGAA	3181	F	293	316	1	1
TGME49_020900	TGME49_020900_17_1194	GTAAATGGGGATGTCAAGTTggaccctaggcccttgacgcGTTTAAGAGCTATGCTGGAA	3181	F	535	558	1	1
TGME49_020900	TGME49_020900_33_1194	GTAAATGGGGATGTCAAGTTgtgcgacgtgtgactggcgcGTTTAAGAGCTATGCTGGAA	3181	F	647	670	1	1
TGME49_020900	TGME49_020900_36_597	GTAAATGGGGATGTCAAGTTggcaaccggagaagctggaaGTTTAAGAGCTATGCTGGAA	3181	F	85	108	1	1
TGME49_017410	TGME49_017410_14_5520	GTAAATGGGGATGTCAAGTTgaaaggcgtcgagtacaaacGTTTAAGAGCTATGCTGGAA	5440	R	88	111	6	1
TGME49_017410	TGME49_017410_1_4600	GTAAATGGGGATGTCAAGTTgtcagaatccccgagtacttGTTTAAGAGCTATGCTGGAA	5440	R	1099	1122	6	2
TGME49_017410	TGME49_017410_19_4600	GTAAATGGGGATGTCAAGTTgcgggtgagtctggtggattGTTTAAGAGCTATGCTGGAA	5440	R	981	1004	6	2
TGME49_017410	TGME49_017410_7_4600	GTAAATGGGGATGTCAAGTTggcgagctgtgcagctggtaGTTTAAGAGCTATGCTGGAA	5440	R	1036	1059	6	2
TGME49_017410	TGME49_017410_26_4600	GTAAATGGGGATGTCAAGTTgagcagagaggatgcgctcgGTTTAAGAGCTATGCTGGAA	5440	R	928	951	6	2
TGME49_039420	TGME49_039420_25_9128	GTAAATGGGGATGTCAAGTTgttcaatggacgtccctgctGTTTAAGAGCTATGCTGGAA	9124	R	296	319	7	1
TGME49_039420	TGME49_039420_23_8802	GTAAATGGGGATGTCAAGTTgggaattctttgtttgtcgaGTTTAAGAGCTATGCTGGAA	9124	R	601	624	7	1
TGME49_039420	TGME49_039420_1_9454	GTAAATGGGGATGTCAAGTTggctgtcgaaggagagcacgGTTTAAGAGCTATGCTGGAA	9124	R	106	129	7	1
TGME49_039420	TGME49_039420_28_8802	GTAAATGGGGATGTCAAGTTgggttccccgagtgaacgcgGTTTAAGAGCTATGCTGGAA	9124	R	557	580	7	1
TGME49_039420	TGME49_039420_35_8802	GTAAATGGGGATGTCAAGTTggaacaggcctggtggaactGTTTAAGAGCTATGCTGGAA	9124	R	531	554	7	1
TGME49_085220	TGME49_085220_9_636	GTAAATGGGGATGTCAAGTTggatgtatcggacggtgccgGTTTAAGAGCTATGCTGGAA	8865	F	170	193	11	1
TGME49_085220	TGME49_085220_17_636	GTAAATGGGGATGTCAAGTTggtctcatatgatgcagaagGTTTAAGAGCTATGCTGGAA	8865	F	220	243	11	1
TGME49_085220	TGME49_085220_40_636	GTAAATGGGGATGTCAAGTTgtgctctccatccgcgccagGTTTAAGAGCTATGCTGGAA	8865	F	385	408	11	1
TGME49_085220	TGME49_085220_32_318	GTAAATGGGGATGTCAAGTTggtacacctcagaggcgagaGTTTAAGAGCTATGCTGGAA	8865	F	109	132	11	1
TGME49_085220	TGME49_085220_1_636	GTAAATGGGGATGTCAAGTTggtccgctactcggtcacctGTTTAAGAGCTATGCTGGAA	8865	F	137	160	11	1
TGME49_013970	TGME49_013970_0_720	GTAAATGGGGATGTCAAGTTgcgcagccgggggaggagtgGTTTAAGAGCTATGCTGGAA	4039	F	221	244	7	1
TGME49_013970	TGME49_013970_87_0	GTAAATGGGGATGTCAAGTTgaaagtagtgtcgaacaaagGTTTAAGAGCTATGCTGGAA	4039	F	110	133	7	1
TGME49_013970	TGME49_013970_88_0	GTAAATGGGGATGTCAAGTTgcttgatgatctggtacagaGTTTAAGAGCTATGCTGGAA	4039	F	179	202	7	1
TGME49_013970	TGME49_013970_82_0	GTAAATGGGGATGTCAAGTTgagcggcagagatggaaacgGTTTAAGAGCTATGCTGGAA	4039	F	85	108	7	1
TGME49_013970	TGME49_013970_0_1440	GTAAATGGGGATGTCAAGTTgattcagaatattgcagaccGTTTAAGAGCTATGCTGGAA	4039	F	951	974	7	2
TGME49_100210	TGME49_100210_47_1752	GTAAATGGGGATGTCAAGTTgagcatctgttccgttttgaGTTTAAGAGCTATGCTGGAA	3090	R	811	834	2	1
TGME49_100210	TGME49_100210_45_1752	GTAAATGGGGATGTCAAGTTgtgttgccacgtctctgaggGTTTAAGAGCTATGCTGGAA	3090	R	848	871	2	1
TGME49_100210	TGME49_100210_14_1752	GTAAATGGGGATGTCAAGTTgttcaaagcactgtacacctGTTTAAGAGCTATGCTGGAA	3090	R	1138	1161	2	1
TGME49_100210	TGME49_100210_5_1752	GTAAATGGGGATGTCAAGTTggcgacaaccacgcttgagaGTTTAAGAGCTATGCTGGAA	3090	R	1279	1302	2	1
TGME49_100210	TGME49_100210_16_1752	GTAAATGGGGATGTCAAGTTgttgtgggacctcagccactGTTTAAGAGCTATGCTGGAA	3090	R	1090	1113	2	1
TGME49_028020	TGME49_028020_22_933	GTAAATGGGGATGTCAAGTTggctgcccctccgccgccgaGTTTAAGAGCTATGCTGGAA	866	R	190	213	1	1
TGME49_028020	TGME49_028020_8_933	GTAAATGGGGATGTCAAGTTgctgttgaagcccctggcggGTTTAAGAGCTATGCTGGAA	866	R	316	339	1	1
TGME49_028020	TGME49_028020_19_933	GTAAATGGGGATGTCAAGTTgcttcgaggagacgcaggacGTTTAAGAGCTATGCTGGAA	866	R	226	249	1	1
TGME49_028020	TGME49_028020_33_933	GTAAATGGGGATGTCAAGTTgcgactgacaccgactatacGTTTAAGAGCTATGCTGGAA	866	R	125	148	1	1
TGME49_028020	TGME49_028020_1_1244	GTAAATGGGGATGTCAAGTTggtcggacaagctgtaacaaGTTTAAGAGCTATGCTGGAA	866	R	85	108	1	1
TGME49_060800	TGME49_060800_43_0	GTAAATGGGGATGTCAAGTTgtgagtgttcggcgactcgcGTTTAAGAGCTATGCTGGAA	5549	F	152	175	3	1
TGME49_060800	TGME49_060800_25_1870	GTAAATGGGGATGTCAAGTTgccccaggagctgctcgcgtGTTTAAGAGCTATGCTGGAA	5549	F	1589	1612	3	1
TGME49_060800	TGME49_060800_61_0	GTAAATGGGGATGTCAAGTTgccgaggcctcccgagcgcgGTTTAAGAGCTATGCTGGAA	5549	F	280	303	3	1
TGME49_060800	TGME49_060800_70_935	GTAAATGGGGATGTCAAGTTgctcgaactgtgaccagaccGTTTAAGAGCTATGCTGGAA	5549	F	1179	1202	3	1
TGME49_060800	TGME49_060800_5_935	GTAAATGGGGATGTCAAGTTgcatgcatgcggtgctgcgcGTTTAAGAGCTATGCTGGAA	5549	F	501	524	3	1
TGME49_096120	TGME49_096120_32_1068	GTAAATGGGGATGTCAAGTTgggcaatgaacggtaatgaaGTTTAAGAGCTATGCTGGAA	1136	R	338	361	1	1
TGME49_096120	TGME49_096120_26_1068	GTAAATGGGGATGTCAAGTTgtcgtcactggcgatgatgaGTTTAAGAGCTATGCTGGAA	1136	R	372	395	1	1
TGME49_096120	TGME49_096120_7_1068	GTAAATGGGGATGTCAAGTTggcgatgtgcccgcaacgtgGTTTAAGAGCTATGCTGGAA	1136	R	483	506	1	1
TGME49_096120	TGME49_096120_42_1068	GTAAATGGGGATGTCAAGTTggtgcgtgggtagtgtctcgGTTTAAGAGCTATGCTGGAA	1136	R	258	281	1	1
TGME49_096120	TGME49_096120_2_1424	GTAAATGGGGATGTCAAGTTgcgagcatgccaaagttgaaGTTTAAGAGCTATGCTGGAA	1136	R	136	159	1	1
TGME49_057590	TGME49_057590_14_768	GTAAATGGGGATGTCAAGTTgccctcttgagcatcgcacgGTTTAAGAGCTATGCTGGAA	4376	F	97	120	2	1
TGME49_057590	TGME49_057590_27_768	GTAAATGGGGATGTCAAGTTggactgttccgcgcgccacgGTTTAAGAGCTATGCTGGAA	4376	F	270	293	2	1
TGME49_057590	TGME49_057590_23_768	GTAAATGGGGATGTCAAGTTgtcaactccgtcgagcctgaGTTTAAGAGCTATGCTGGAA	4376	F	207	230	2	1
TGME49_057590	TGME49_057590_16_768	GTAAATGGGGATGTCAAGTTgtcgcgcttctctctcaccaGTTTAAGAGCTATGCTGGAA	4376	F	137	160	2	1
TGME49_057590	TGME49_057590_41_2304	GTAAATGGGGATGTCAAGTTgtgcagttgccgtctgataaGTTTAAGAGCTATGCTGGAA	4376	F	1953	1976	2	2
TGME49_100070	TGME49_100070_32_416	GTAAATGGGGATGTCAAGTTgtcagagcgggtgttatcagGTTTAAGAGCTATGCTGGAA	1495	F	190	213	2	1
TGME49_100070	TGME49_100070_20_416	GTAAATGGGGATGTCAAGTTggtcagggcgcttgtcgctaGTTTAAGAGCTATGCTGGAA	1495	F	85	108	2	1
TGME49_100070	TGME49_100070_37_416	GTAAATGGGGATGTCAAGTTgttctcttcccatgttgctgGTTTAAGAGCTATGCTGGAA	1495	F	214	237	2	1
TGME49_100070	TGME49_100070_28_416	GTAAATGGGGATGTCAAGTTgcttctccgaacactaagtcGTTTAAGAGCTATGCTGGAA	1495	F	141	164	2	1
TGME49_100070	TGME49_100070_47_416	GTAAATGGGGATGTCAAGTTggtaatgcccacggagcagtGTTTAAGAGCTATGCTGGAA	1495	F	288	311	2	1
TGME49_083520	TGME49_083520_43_4608	GTAAATGGGGATGTCAAGTTggagtcaagtgcgcgaaactGTTTAAGAGCTATGCTGGAA	7069	R	2614	2637	1	1
TGME49_083520	TGME49_083520_94_5760	GTAAATGGGGATGTCAAGTTgggcgctttgcaacgaagaaGTTTAAGAGCTATGCTGGAA	7069	R	1011	1034	1	1
TGME49_083520	TGME49_083520_55_6912	GTAAATGGGGATGTCAAGTTgtcgttttggaagcgctcgaGTTTAAGAGCTATGCTGGAA	7069	R	229	252	1	1
TGME49_083520	TGME49_083520_44_6912	GTAAATGGGGATGTCAAGTTgtcatagcagcggcaggtccGTTTAAGAGCTATGCTGGAA	7069	R	312	335	1	1
TGME49_083520	TGME49_083520_73_4608	GTAAATGGGGATGTCAAGTTgggtgcgacagctgtttcatGTTTAAGAGCTATGCTGGAA	7069	R	2404	2427	1	1
TGME49_099070	TGME49_099070_50_675	GTAAATGGGGATGTCAAGTTgcctctcggtgaaatctaacGTTTAAGAGCTATGCTGGAA	3726	F	570	593	2	1
TGME49_099070	TGME49_099070_19_1350	GTAAATGGGGATGTCAAGTTggctttgtggacgtgaagacGTTTAAGAGCTATGCTGGAA	3726	F	1029	1052	2	1
TGME49_099070	TGME49_099070_33_675	GTAAATGGGGATGTCAAGTTgttccgtgcctgtggagaaaGTTTAAGAGCTATGCTGGAA	3726	F	428	451	2	1
TGME49_099070	TGME49_099070_64_675	GTAAATGGGGATGTCAAGTTgtccctgcgcgcgacgacgcGTTTAAGAGCTATGCTGGAA	3726	F	675	698	2	1
TGME49_099070	TGME49_099070_59_0	GTAAATGGGGATGTCAAGTTgccagaagaattcttcctcaGTTTAAGAGCTATGCTGGAA	3726	F	85	108	2	1
TGME49_068860	TGME49_068860_3_1984	GTAAATGGGGATGTCAAGTTgtacccgtagacgctccactGTTTAAGAGCTATGCTGGAA	2471	R	599	622	2	2
TGME49_068860	TGME49_068860_37_1488	GTAAATGGGGATGTCAAGTTgcaatacctttctgatcacaGTTTAAGAGCTATGCTGGAA	2471	R	737	760	2	2
TGME49_068860	TGME49_068860_23_1488	GTAAATGGGGATGTCAAGTTgtagcgatgtatttgtatagGTTTAAGAGCTATGCTGGAA	2471	R	890	913	2	2
TGME49_068860	TGME49_068860_12_1984	GTAAATGGGGATGTCAAGTTgatacatcaacttcaattgtGTTTAAGAGCTATGCTGGAA	2471	R	545	568	2	2
TGME49_068860	TGME49_068860_31_1488	GTAAATGGGGATGTCAAGTTgtttgcacctagctttgactGTTTAAGAGCTATGCTGGAA	2471	R	810	833	2	2
TGME49_047330	TGME49_047330_2_15341	GTAAATGGGGATGTCAAGTTggaggaaccgcgggactgcaGTTTAAGAGCTATGCTGGAA	15413	R	533	556	21	1
TGME49_047330	TGME49_047330_52_15341	GTAAATGGGGATGTCAAGTTgccgactctcggagcacttgGTTTAAGAGCTATGCTGGAA	15413	R	190	213	21	1
TGME49_047330	TGME49_047330_68_15341	GTAAATGGGGATGTCAAGTTgaggggagggtgggtgcgaaGTTTAAGAGCTATGCTGGAA	15413	R	90	113	21	1
TGME49_047330	TGME49_047330_47_14812	GTAAATGGGGATGTCAAGTTgctcaaaactccgagcgcgaGTTTAAGAGCTATGCTGGAA	15413	R	643	666	21	1
TGME49_047330	TGME49_047330_30_15341	GTAAATGGGGATGTCAAGTTgcacgagagtcaggagttcgGTTTAAGAGCTATGCTGGAA	15413	R	341	364	21	1
TGME49_073510	TGME49_073510_31_2208	GTAAATGGGGATGTCAAGTTgtcttcgaactggaattcgtGTTTAAGAGCTATGCTGGAA	2868	R	730	753	2	1
TGME49_073510	TGME49_073510_26_1656	GTAAATGGGGATGTCAAGTTgtacactgccggacccaaaaGTTTAAGAGCTATGCTGGAA	2868	R	1384	1407	2	1
TGME49_073510	TGME49_073510_14_2208	GTAAATGGGGATGTCAAGTTgctgggtcttccaagcaataGTTTAAGAGCTATGCTGGAA	2868	R	891	914	2	1
TGME49_073510	TGME49_073510_35_2760	GTAAATGGGGATGTCAAGTTggcctgtgactccttgtcaaGTTTAAGAGCTATGCTGGAA	2868	R	148	171	2	1
TGME49_073510	TGME49_073510_44_1656	GTAAATGGGGATGTCAAGTTgcgctgtcagcgtctttcacGTTTAAGAGCTATGCTGGAA	2868	R	1191	1214	2	1
TGME49_042410	TGME49_042410_23_560	GTAAATGGGGATGTCAAGTTgtccattggtttctgtgccgGTTTAAGAGCTATGCTGGAA	680	F	299	322	1	1
TGME49_042410	TGME49_042410_7_560	GTAAATGGGGATGTCAAGTTgaattcgcgttcgttatcacGTTTAAGAGCTATGCTGGAA	680	F	135	158	1	1
TGME49_042410	TGME49_042410_3_560	GTAAATGGGGATGTCAAGTTgaagacgcggaccgtggaacGTTTAAGAGCTATGCTGGAA	680	F	84	107	1	1
TGME49_042410	TGME49_042410_6_560	GTAAATGGGGATGTCAAGTTgacgcagaactgctcagctgGTTTAAGAGCTATGCTGGAA	680	F	108	131	1	1
TGME49_042410	TGME49_042410_20_560	GTAAATGGGGATGTCAAGTTgtctgatttgttcgtcgtctGTTTAAGAGCTATGCTGGAA	680	F	274	297	1	1
TGME49_099230	TGME49_099230_40_485	GTAAATGGGGATGTCAAGTTgatggctaagcatccttcgtGTTTAAGAGCTATGCTGGAA	1910	F	349	372	1	1
TGME49_099230	TGME49_099230_13_970	GTAAATGGGGATGTCAAGTTggcgtctgtgtctggtggaaGTTTAAGAGCTATGCTGGAA	1910	F	589	612	1	1
TGME49_099230	TGME49_099230_28_970	GTAAATGGGGATGTCAAGTTgaagttggagactttctgagGTTTAAGAGCTATGCTGGAA	1910	F	722	745	1	1
TGME49_099230	TGME49_099230_19_970	GTAAATGGGGATGTCAAGTTgtgtttcggtgcaaccaagaGTTTAAGAGCTATGCTGGAA	1910	F	620	643	1	1
TGME49_099230	TGME49_099230_10_970	GTAAATGGGGATGTCAAGTTgatgcacctgttgctccagaGTTTAAGAGCTATGCTGGAA	1910	F	527	550	1	1
TGME49_013270	TGME49_013270_5_3795	GTAAATGGGGATGTCAAGTTgtctcgacatatcgtaactgGTTTAAGAGCTATGCTGGAA	4313	R	917	940	1	1
TGME49_013270	TGME49_013270_23_3795	GTAAATGGGGATGTCAAGTTgggtgcatgctctccatgatGTTTAAGAGCTATGCTGGAA	4313	R	719	742	1	1
TGME49_013270	TGME49_013270_17_3795	GTAAATGGGGATGTCAAGTTggagggtggtgcctccgaaaGTTTAAGAGCTATGCTGGAA	4313	R	806	829	1	1
TGME49_013270	TGME49_013270_11_3795	GTAAATGGGGATGTCAAGTTgacggaactcgacagtcagaGTTTAAGAGCTATGCTGGAA	4313	R	831	854	1	1
TGME49_013270	TGME49_013270_27_3795	GTAAATGGGGATGTCAAGTTggcccgcgcgaacttccacaGTTTAAGAGCTATGCTGGAA	4313	R	615	638	1	1
TGME49_093390	TGME49_093390_35_819	GTAAATGGGGATGTCAAGTTgcgtctctgcacgagcctcgGTTTAAGAGCTATGCTGGAA	4736	F	553	576	5	1
TGME49_093390	TGME49_093390_93_0	GTAAATGGGGATGTCAAGTTggttgtgggggcttcagcgaGTTTAAGAGCTATGCTGGAA	4736	F	267	290	5	1
TGME49_093390	TGME49_093390_78_0	GTAAATGGGGATGTCAAGTTgaggaacttggagcagaaacGTTTAAGAGCTATGCTGGAA	4736	F	129	152	5	1
TGME49_093390	TGME49_093390_16_819	GTAAATGGGGATGTCAAGTTgaccccggaatgcatgcgtcGTTTAAGAGCTATGCTGGAA	4736	F	392	415	5	1
TGME49_093390	TGME49_093390_41_819	GTAAATGGGGATGTCAAGTTgcttcgtgcgtagtcgcgtcGTTTAAGAGCTATGCTGGAA	4736	F	603	626	5	1
TGME49_042280	TGME49_042280_0_580	GTAAATGGGGATGTCAAGTTgaactgggggttgcatgcaaGTTTAAGAGCTATGCTGGAA	739	F	80	103	1	1
TGME49_042280	TGME49_042280_10_580	GTAAATGGGGATGTCAAGTTggtgcagagagcgtccaccaGTTTAAGAGCTATGCTGGAA	739	F	209	232	1	1
TGME49_042280	TGME49_042280_13_580	GTAAATGGGGATGTCAAGTTgtgctctccgaggactcggaGTTTAAGAGCTATGCTGGAA	739	F	263	286	1	1
TGME49_042280	TGME49_042280_3_580	GTAAATGGGGATGTCAAGTTgatcgcttcgtatggaaagaGTTTAAGAGCTATGCTGGAA	739	F	155	178	1	1
TGME49_042280	TGME49_042280_21_580	GTAAATGGGGATGTCAAGTTgccccttgattcgactccgaGTTTAAGAGCTATGCTGGAA	739	F	338	361	1	1
TGME49_053920	TGME49_053920_9_484	GTAAATGGGGATGTCAAGTTggactgcagtaccaaggcaaGTTTAAGAGCTATGCTGGAA	2393	F	106	129	4	1
TGME49_053920	TGME49_053920_37_968	GTAAATGGGGATGTCAAGTTgtggcctctgcagcgctccaGTTTAAGAGCTATGCTGGAA	2393	F	717	740	4	2
TGME49_053920	TGME49_053920_12_968	GTAAATGGGGATGTCAAGTTgaaataagagacgtaggtgcGTTTAAGAGCTATGCTGGAA	2393	F	567	590	4	2
TGME49_053920	TGME49_053920_3_968	GTAAATGGGGATGTCAAGTTgcggagaccgtgtagctgccGTTTAAGAGCTATGCTGGAA	2393	F	506	529	4	2
TGME49_053920	TGME49_053920_26_968	GTAAATGGGGATGTCAAGTTgctcttgacgtcgacccagcGTTTAAGAGCTATGCTGGAA	2393	F	635	658	4	2
TGME49_073330	TGME49_073330_7_1368	GTAAATGGGGATGTCAAGTTgcaatcgcgctgccgctcacGTTTAAGAGCTATGCTGGAA	1736	R	777	800	1	1
TGME49_073330	TGME49_073330_18_1824	GTAAATGGGGATGTCAAGTTggcgtgtacctccagtaaagGTTTAAGAGCTATGCTGGAA	1736	R	147	170	1	1
TGME49_073330	TGME49_073330_7_1824	GTAAATGGGGATGTCAAGTTggaagcgaagatggttcgcgGTTTAAGAGCTATGCTGGAA	1736	R	304	327	1	1
TGME49_073330	TGME49_073330_8_1824	GTAAATGGGGATGTCAAGTTggctcgagcaatgtccgcgcGTTTAAGAGCTATGCTGGAA	1736	R	262	285	1	1
[truncated: 35,426 more rows]

## Sheet: Passed 8
Gene Name	gRNA_ID	gRNA Sequence (with homology arms to pCAS9-T2A-HXGPRT)	Gene Length	Gene Orientation	sgRNA Start Relative to Gene	sgRNA Stop Relative to Gene	Gene total Exons	Exon targetted by Guide Relative to Chromosome
TGME49_081390	TGME49_081390_64_1091	GTAAATGGGGATGTCAAGTTgctttcggatgaacctacgcGTTTAAGAGCTATGCTGGAA	6637	F	1016	1039	5	1
TGME49_081390	TGME49_081390_21_2182	GTAAATGGGGATGTCAAGTTgtcctccgcaccgaacgcacGTTTAAGAGCTATGCTGGAA	6637	F	1813	1836	5	1
TGME49_081390	TGME49_081390_55_2182	GTAAATGGGGATGTCAAGTTgttagcaaagtttcgcctgcGTTTAAGAGCTATGCTGGAA	6637	F	2062	2085	5	1
TGME49_081390	TGME49_081390_92_0	GTAAATGGGGATGTCAAGTTgagggagagaagggaatgacGTTTAAGAGCTATGCTGGAA	6637	F	294	317	5	1
TGME49_081390	TGME49_081390_97_2182	GTAAATGGGGATGTCAAGTTggtttgtgtggggactgtcgGTTTAAGAGCTATGCTGGAA	6637	F	2330	2353	5	1
TGME49_042740	TGME49_042740_21_548	GTAAATGGGGATGTCAAGTTgtccttggaagacttgctggGTTTAAGAGCTATGCTGGAA	647	F	194	217	1	1
TGME49_042740	TGME49_042740_7_548	GTAAATGGGGATGTCAAGTTgtcaccctctttgagttccaGTTTAAGAGCTATGCTGGAA	647	F	79	102	1	1
TGME49_042740	TGME49_042740_27_548	GTAAATGGGGATGTCAAGTTgcgggctcgcattgaaccgaGTTTAAGAGCTATGCTGGAA	647	F	221	244	1	1
TGME49_042740	TGME49_042740_15_548	GTAAATGGGGATGTCAAGTTgttgtgcgcttctgaatgcgGTTTAAGAGCTATGCTGGAA	647	F	127	150	1	1
TGME49_042740	TGME49_042740_34_548	GTAAATGGGGATGTCAAGTTgagtcatcggccgaagcggaGTTTAAGAGCTATGCTGGAA	647	F	297	320	1	1
TGME49_092220	TGME49_092220_9_786	GTAAATGGGGATGTCAAGTTggcgtggagagcgcgttgcaGTTTAAGAGCTATGCTGGAA	7138	F	358	381	11	1
TGME49_092220	TGME49_092220_2_786	GTAAATGGGGATGTCAAGTTgcggcgtctgcagtcgtcgcGTTTAAGAGCTATGCTGGAA	7138	F	294	317	11	1
TGME49_092220	TGME49_092220_10_524	GTAAATGGGGATGTCAAGTTgcaacgaggagcagagtgtgGTTTAAGAGCTATGCTGGAA	7138	F	192	215	11	1
TGME49_092220	TGME49_092220_13_524	GTAAATGGGGATGTCAAGTTggccgggatcggagttccagGTTTAAGAGCTATGCTGGAA	7138	F	224	247	11	1
TGME49_092220	TGME49_092220_7_524	GTAAATGGGGATGTCAAGTTgccctgccgcagctgttcgaGTTTAAGAGCTATGCTGGAA	7138	F	97	120	11	1
TGME49_025020	TGME49_025020_4_3885	GTAAATGGGGATGTCAAGTTgacaaacagcgcaggggtcgGTTTAAGAGCTATGCTGGAA	4444	R	988	1011	4	1
TGME49_025020	TGME49_025020_63_3885	GTAAATGGGGATGTCAAGTTgcggcgcgaactggtacactGTTTAAGAGCTATGCTGGAA	4444	R	398	421	4	1
TGME49_025020	TGME49_025020_89_3108	GTAAATGGGGATGTCAAGTTgccggcactcgcacatgacgGTTTAAGAGCTATGCTGGAA	4444	R	1091	1114	4	1
TGME49_025020	TGME49_025020_43_3108	GTAAATGGGGATGTCAAGTTggaatcacgagtgggtcgtcGTTTAAGAGCTATGCTGGAA	4444	R	1482	1505	4	1
TGME49_025020	TGME49_025020_21_4662	GTAAATGGGGATGTCAAGTTggtccagttgaagttcgcttGTTTAAGAGCTATGCTGGAA	4444	R	105	128	4	1
TGME49_111920	TGME49_111920_94_0	GTAAATGGGGATGTCAAGTTgtccaggaagcagcgagcgaGTTTAAGAGCTATGCTGGAA	5704	F	405	428	3	1
TGME49_111920	TGME49_111920_90_957	GTAAATGGGGATGTCAAGTTgagtcgctcccgggagacgaGTTTAAGAGCTATGCTGGAA	5704	F	1231	1254	3	1
TGME49_111920	TGME49_111920_51_957	GTAAATGGGGATGTCAAGTTgggcctcggacgccgaagcgGTTTAAGAGCTATGCTGGAA	5704	F	923	946	3	1
TGME49_111920	TGME49_111920_104_957	GTAAATGGGGATGTCAAGTTgcccgccccaggggtctgcgGTTTAAGAGCTATGCTGGAA	5704	F	1333	1356	3	1
TGME49_111920	TGME49_111920_43_957	GTAAATGGGGATGTCAAGTTgaggcatgcacggagcggggGTTTAAGAGCTATGCTGGAA	5704	F	895	918	3	1
TGME49_116250	TGME49_116250_31_2324	GTAAATGGGGATGTCAAGTTgcacgccctggtgctggacgGTTTAAGAGCTATGCTGGAA	3069	R	428	451	1	1
TGME49_116250	TGME49_116250_22_2324	GTAAATGGGGATGTCAAGTTggtctgcaacgcaccctttgGTTTAAGAGCTATGCTGGAA	3069	R	527	550	1	1
TGME49_116250	TGME49_116250_62_2324	GTAAATGGGGATGTCAAGTTgcctgagttgtgccttcgagGTTTAAGAGCTATGCTGGAA	3069	R	150	173	1	1
TGME49_116250	TGME49_116250_41_2324	GTAAATGGGGATGTCAAGTTgtccaaaagcacgtcgtacgGTTTAAGAGCTATGCTGGAA	3069	R	304	327	1	1
TGME49_116250	TGME49_116250_39_2324	GTAAATGGGGATGTCAAGTTgaggcgacgacgcagttttgGTTTAAGAGCTATGCTGGAA	3069	R	339	362	1	1
TGME49_012770	TGME49_012770_30_5005	GTAAATGGGGATGTCAAGTTgaggcaacgggatgacagggGTTTAAGAGCTATGCTGGAA	6007	R	932	955	8	1
TGME49_012770	TGME49_012770_107_5005	GTAAATGGGGATGTCAAGTTgaaacggttcctcctttgcaGTTTAAGAGCTATGCTGGAA	6007	R	284	307	8	1
TGME49_012770	TGME49_012770_16_5005	GTAAATGGGGATGTCAAGTTgggctgaggccaccaacagtGTTTAAGAGCTATGCTGGAA	6007	R	1014	1037	8	1
TGME49_012770	TGME49_012770_20_5005	GTAAATGGGGATGTCAAGTTgcccattgctgcgcatcaagGTTTAAGAGCTATGCTGGAA	6007	R	984	1007	8	1
TGME49_012770	TGME49_012770_93_5005	GTAAATGGGGATGTCAAGTTgatttgagtgacattaccgcGTTTAAGAGCTATGCTGGAA	6007	R	388	411	8	1
TGME49_073470	TGME49_073470_2_916	GTAAATGGGGATGTCAAGTTgcctccatcgtcggtactgcGTTTAAGAGCTATGCTGGAA	5412	F	431	454	10	1
TGME49_073470	TGME49_073470_79_0	GTAAATGGGGATGTCAAGTTgggctcttcgtctttgtgccGTTTAAGAGCTATGCTGGAA	5412	F	257	280	10	1
TGME49_073470	TGME49_073470_74_0	GTAAATGGGGATGTCAAGTTggctcgacgtttcacaatggGTTTAAGAGCTATGCTGGAA	5412	F	205	228	10	1
TGME49_073470	TGME49_073470_67_0	GTAAATGGGGATGTCAAGTTgggcatcagctaaatgctgaGTTTAAGAGCTATGCTGGAA	5412	F	155	178	10	1
TGME49_073470	TGME49_073470_53_916	GTAAATGGGGATGTCAAGTTgtcgctgttcctccctgtcaGTTTAAGAGCTATGCTGGAA	5412	F	957	980	10	2
TGME49_116190	TGME49_116190_38_397	GTAAATGGGGATGTCAAGTTgtcaagcgcattgtagtcgtGTTTAAGAGCTATGCTGGAA	1385	F	172	195	3	1
TGME49_116190	TGME49_116190_27_397	GTAAATGGGGATGTCAAGTTgcgaagttcctgggatgaagGTTTAAGAGCTATGCTGGAA	1385	F	99	122	3	1
TGME49_116190	TGME49_116190_1_794	GTAAATGGGGATGTCAAGTTgagtcgcgtggtgcttgtcaGTTTAAGAGCTATGCTGGAA	1385	F	227	250	3	1
TGME49_116190	TGME49_116190_31_794	GTAAATGGGGATGTCAAGTTggggcagcgttgttgaaagtGTTTAAGAGCTATGCTGGAA	1385	F	565	588	3	2
TGME49_116190	TGME49_116190_8_1191	GTAAATGGGGATGTCAAGTTggttccttcacgagccccgtGTTTAAGAGCTATGCTGGAA	1385	F	643	666	3	2
TGME49_040240	TGME49_040240_4_915	GTAAATGGGGATGTCAAGTTgccacagacgatgaggacatGTTTAAGAGCTATGCTGGAA	8471	F	466	489	9	1
TGME49_040240	TGME49_040240_8_610	GTAAATGGGGATGTCAAGTTgtctggagtcgtctgtcctgGTTTAAGAGCTATGCTGGAA	8471	F	205	228	9	1
TGME49_040240	TGME49_040240_21_610	GTAAATGGGGATGTCAAGTTgtgccgcccgctgtcaatgaGTTTAAGAGCTATGCTGGAA	8471	F	276	299	9	1
TGME49_040240	TGME49_040240_12_610	GTAAATGGGGATGTCAAGTTggcctatctttcggcgtgttGTTTAAGAGCTATGCTGGAA	8471	F	231	254	9	1
TGME49_040240	TGME49_040240_27_610	GTAAATGGGGATGTCAAGTTgtggtgtcgcggctccaaacGTTTAAGAGCTATGCTGGAA	8471	F	342	365	9	1
TGME49_011430	TGME49_011430_64_0	GTAAATGGGGATGTCAAGTTgctaggcacgctgctcgatgGTTTAAGAGCTATGCTGGAA	4566	F	127	150	5	1
TGME49_011430	TGME49_011430_77_0	GTAAATGGGGATGTCAAGTTggaagtccttcggttccgttGTTTAAGAGCTATGCTGGAA	4566	F	266	289	5	1
TGME49_011430	TGME49_011430_71_0	GTAAATGGGGATGTCAAGTTggctcctcatcaatcacttgGTTTAAGAGCTATGCTGGAA	4566	F	198	221	5	1
TGME49_011430	TGME49_011430_69_0	GTAAATGGGGATGTCAAGTTgaatatccgactgtttacgaGTTTAAGAGCTATGCTGGAA	4566	F	170	193	5	1
TGME49_011430	TGME49_011430_23_1590	GTAAATGGGGATGTCAAGTTggacagactcgccgaagaacGTTTAAGAGCTATGCTGGAA	4566	F	1347	1370	5	2
TGME49_013330	TGME49_013330_36_918	GTAAATGGGGATGTCAAGTTgaagaagatgcacagacgagGTTTAAGAGCTATGCTGGAA	5427	F	717	740	3	1
TGME49_013330	TGME49_013330_38_1836	GTAAATGGGGATGTCAAGTTgctcgccgactcgcgagtgcGTTTAAGAGCTATGCTGGAA	5427	F	1659	1682	3	1
TGME49_013330	TGME49_013330_15_1836	GTAAATGGGGATGTCAAGTTgacatttcgaggcctttcgcGTTTAAGAGCTATGCTGGAA	5427	F	1464	1487	3	1
TGME49_013330	TGME49_013330_3_918	GTAAATGGGGATGTCAAGTTgctccgcatcgccagagccgGTTTAAGAGCTATGCTGGAA	5427	F	434	457	3	1
TGME49_013330	TGME49_013330_86_918	GTAAATGGGGATGTCAAGTTgagagacacacgtcgaagccGTTTAAGAGCTATGCTGGAA	5427	F	1070	1093	3	1
TGME49_095380	TGME49_095380_28_11088	GTAAATGGGGATGTCAAGTTgaacgacactgcaccccagaGTTTAAGAGCTATGCTGGAA	11299	R	385	408	10	1
TGME49_095380	TGME49_095380_25_10296	GTAAATGGGGATGTCAAGTTgaggctgtctccagaggctcGTTTAAGAGCTATGCTGGAA	11299	R	1222	1245	10	1
TGME49_095380	TGME49_095380_6_10692	GTAAATGGGGATGTCAAGTTgctcaaccagtcctcgagaaGTTTAAGAGCTATGCTGGAA	11299	R	1018	1041	10	1
TGME49_095380	TGME49_095380_26_10692	GTAAATGGGGATGTCAAGTTggattcgaccgcgctggagtGTTTAAGAGCTATGCTGGAA	11299	R	811	834	10	1
TGME49_095380	TGME49_095380_28_11484	GTAAATGGGGATGTCAAGTTggagcatatcctcggccctgGTTTAAGAGCTATGCTGGAA	11299	R	81	104	10	1
TGME49_021480	TGME49_021480_31_3952	GTAAATGGGGATGTCAAGTTgcttcctagcgagggctgcaGTTTAAGAGCTATGCTGGAA	5919	R	349	372	5	1
TGME49_021480	TGME49_021480_44_3952	GTAAATGGGGATGTCAAGTTgagccgtgaccacgcagaaaGTTTAAGAGCTATGCTGGAA	5919	R	242	265	5	1
TGME49_021480	TGME49_021480_57_3952	GTAAATGGGGATGTCAAGTTgcgaaccccccagtttcgtaGTTTAAGAGCTATGCTGGAA	5919	R	125	148	5	1
TGME49_021480	TGME49_021480_50_3952	GTAAATGGGGATGTCAAGTTgtcggtggatccccgcagtcGTTTAAGAGCTATGCTGGAA	5919	R	155	178	5	1
TGME49_021480	TGME49_021480_40_3952	GTAAATGGGGATGTCAAGTTgcatcagctacaggttgtcgGTTTAAGAGCTATGCTGGAA	5919	R	276	299	5	1
TGME49_113930	TGME49_113930_8_1308	GTAAATGGGGATGTCAAGTTggagtcgaggaaacccatgaGTTTAAGAGCTATGCTGGAA	9143	F	878	901	16	2
TGME49_113930	TGME49_113930_6_2289	GTAAATGGGGATGTCAAGTTgcgccgccgccgtcagacgaGTTTAAGAGCTATGCTGGAA	9143	F	1830	1853	16	4
TGME49_113930	TGME49_113930_1_2289	GTAAATGGGGATGTCAAGTTgatccggcaacttcaccacgGTTTAAGAGCTATGCTGGAA	9143	F	1799	1822	16	4
TGME49_113930	TGME49_113930_21_1635	GTAAATGGGGATGTCAAGTTggaaaacaatgcagctctgcGTTTAAGAGCTATGCTGGAA	9143	F	1298	1321	16	3
TGME49_113930	TGME49_113930_1_3270	GTAAATGGGGATGTCAAGTTggagaacgaggaagccgatgGTTTAAGAGCTATGCTGGAA	9143	F	2780	2803	16	5
TGME49_030630	TGME49_030630_23_1503	GTAAATGGGGATGTCAAGTTgttgaccagtgctttactgaGTTTAAGAGCTATGCTGGAA	2509	F	1030	1053	3	1
TGME49_030630	TGME49_030630_59_1002	GTAAATGGGGATGTCAAGTTgaccctggaaaagaccagacGTTTAAGAGCTATGCTGGAA	2509	F	806	829	3	1
TGME49_030630	TGME49_030630_34_1503	GTAAATGGGGATGTCAAGTTgcgtggctgggctgggctcaGTTTAAGAGCTATGCTGGAA	2509	F	1096	1119	3	1
TGME49_030630	TGME49_030630_25_1002	GTAAATGGGGATGTCAAGTTgctgtctgtttcttccccgaGTTTAAGAGCTATGCTGGAA	2509	F	563	586	3	1
TGME49_030630	TGME49_030630_52_1002	GTAAATGGGGATGTCAAGTTgcccctcgcaatcgatccacGTTTAAGAGCTATGCTGGAA	2509	F	757	780	3	1
TGME49_032100	TGME49_032100_15_2776	GTAAATGGGGATGTCAAGTTgagtttcgtggatggggggaGTTTAAGAGCTATGCTGGAA	3857	R	1409	1432	1	1
TGME49_032100	TGME49_032100_40_2082	GTAAATGGGGATGTCAAGTTgttctcccactgtgtgtagaGTTTAAGAGCTATGCTGGAA	3857	R	1828	1851	1	1
TGME49_032100	TGME49_032100_59_2776	GTAAATGGGGATGTCAAGTTgtcgatggtctgtgtccaccGTTTAAGAGCTATGCTGGAA	3857	R	885	908	1	1
TGME49_032100	TGME49_032100_54_2082	GTAAATGGGGATGTCAAGTTgtcgagtgacacggtcgcgaGTTTAAGAGCTATGCTGGAA	3857	R	1714	1737	1	1
TGME49_032100	TGME49_032100_1_3470	GTAAATGGGGATGTCAAGTTgagcaccgccatacgcatgcGTTTAAGAGCTATGCTGGAA	3857	R	851	874	1	1
TGME49_095990	TGME49_095990_32_555	GTAAATGGGGATGTCAAGTTgcgaccgcactgtccgatgtGTTTAAGAGCTATGCTGGAA	2885	F	260	283	4	1
TGME49_095990	TGME49_095990_20_555	GTAAATGGGGATGTCAAGTTgccgagtattctccggtgaaGTTTAAGAGCTATGCTGGAA	2885	F	146	169	4	1
TGME49_095990	TGME49_095990_12_555	GTAAATGGGGATGTCAAGTTgttgggtatctcatttgattGTTTAAGAGCTATGCTGGAA	2885	F	97	120	4	1
TGME49_095990	TGME49_095990_39_555	GTAAATGGGGATGTCAAGTTgcgggctaaagcgccgctgaGTTTAAGAGCTATGCTGGAA	2885	F	332	355	4	1
TGME49_095990	TGME49_095990_15_555	GTAAATGGGGATGTCAAGTTgggatatgctgctctcgactGTTTAAGAGCTATGCTGGAA	2885	F	121	144	4	1
TGME49_047510	TGME49_047510_76_0	GTAAATGGGGATGTCAAGTTgactctccgagttccgggatGTTTAAGAGCTATGCTGGAA	4516	F	111	134	8	1
TGME49_047510	TGME49_047510_59_788	GTAAATGGGGATGTCAAGTTgttcctcgccctgcacgttcGTTTAAGAGCTATGCTGGAA	4516	F	840	863	8	2
TGME49_047510	TGME49_047510_54_788	GTAAATGGGGATGTCAAGTTgccggctgcacccaagatatGTTTAAGAGCTATGCTGGAA	4516	F	815	838	8	2
TGME49_047510	TGME49_047510_20_1576	GTAAATGGGGATGTCAAGTTgaataccgcacacgacttcgGTTTAAGAGCTATGCTGGAA	4516	F	1369	1392	8	3
TGME49_047510	TGME49_047510_15_2364	GTAAATGGGGATGTCAAGTTggatccgtagaggacataacGTTTAAGAGCTATGCTGGAA	4516	F	1934	1957	8	4
TGME49_025260	TGME49_025260_39_786	GTAAATGGGGATGTCAAGTTgctcgcggttatccggaaagGTTTAAGAGCTATGCTGGAA	11186	F	569	592	12	1
TGME49_025260	TGME49_025260_33_786	GTAAATGGGGATGTCAAGTTgctctttaaagtagcgcggcGTTTAAGAGCTATGCTGGAA	11186	F	530	553	12	1
TGME49_025260	TGME49_025260_0_786	GTAAATGGGGATGTCAAGTTgggcgtagcagacacagcgcGTTTAAGAGCTATGCTGGAA	11186	F	314	337	12	1
TGME49_025260	TGME49_025260_35_1179	GTAAATGGGGATGTCAAGTTgttcccctggtggtggcaacGTTTAAGAGCTATGCTGGAA	11186	F	954	977	12	1
TGME49_025260	TGME49_025260_29_1179	GTAAATGGGGATGTCAAGTTgatgtcgttgtcgaaaagcgGTTTAAGAGCTATGCTGGAA	11186	F	922	945	12	1
TGME49_010750	TGME49_010750_47_1371	GTAAATGGGGATGTCAAGTTggtgcgtccgaagaagaacaGTTTAAGAGCTATGCTGGAA	2201	R	893	916	1	1
TGME49_010750	TGME49_010750_41_1828	GTAAATGGGGATGTCAAGTTgtgggatccaaactttcgctGTTTAAGAGCTATGCTGGAA	2201	R	480	503	1	1
TGME49_010750	TGME49_010750_26_1828	GTAAATGGGGATGTCAAGTTggacatcagcgacgatgcacGTTTAAGAGCTATGCTGGAA	2201	R	559	582	1	1
TGME49_010750	TGME49_010750_18_1828	GTAAATGGGGATGTCAAGTTgcatgtcgcttctttcagtgGTTTAAGAGCTATGCTGGAA	2201	R	646	669	1	1
TGME49_010750	TGME49_010750_44_1828	GTAAATGGGGATGTCAAGTTggcatgatgccaaagaaaagGTTTAAGAGCTATGCTGGAA	2201	R	439	462	1	1
TGME49_003250	TGME49_003250_53_1086	GTAAATGGGGATGTCAAGTTggacagcctggcttagaaacGTTTAAGAGCTATGCTGGAA	2801	F	1005	1028	1	1
TGME49_003250	TGME49_003250_30_1086	GTAAATGGGGATGTCAAGTTggtctcagtttcttgggagtGTTTAAGAGCTATGCTGGAA	2801	F	849	872	1	1
TGME49_003250	TGME49_003250_11_1086	GTAAATGGGGATGTCAAGTTgacctgcagatgatgacttaGTTTAAGAGCTATGCTGGAA	2801	F	671	694	1	1
TGME49_003250	TGME49_003250_63_1086	GTAAATGGGGATGTCAAGTTgctctgattggtcctttcacGTTTAAGAGCTATGCTGGAA	2801	F	1054	1077	1	1
TGME49_003250	TGME49_003250_36_543	GTAAATGGGGATGTCAAGTTgcacttctccagagcgacttGTTTAAGAGCTATGCTGGAA	2801	F	428	451	1	1
TGME49_005550	TGME49_005550_86_2752	GTAAATGGGGATGTCAAGTTggaggcggtggacgctgcacGTTTAAGAGCTATGCTGGAA	3815	R	935	958	4	1
TGME49_005550	TGME49_005550_52_2064	GTAAATGGGGATGTCAAGTTggcccaccagtccgcggggaGTTTAAGAGCTATGCTGGAA	3815	R	1660	1683	4	1
TGME49_005550	TGME49_005550_1_2752	GTAAATGGGGATGTCAAGTTgaggcgatgcttccccccaaGTTTAAGAGCTATGCTGGAA	3815	R	1528	1551	4	1
TGME49_005550	TGME49_005550_88_3440	GTAAATGGGGATGTCAAGTTggcggtggggagacggcgaaGTTTAAGAGCTATGCTGGAA	3815	R	347	370	4	1
TGME49_005550	TGME49_005550_7_3440	GTAAATGGGGATGTCAAGTTggacagctcggagtctccgtGTTTAAGAGCTATGCTGGAA	3815	R	799	822	4	1
TGME49_101250	TGME49_101250_52_582	GTAAATGGGGATGTCAAGTTgtttctcttcctcctcagtgGTTTAAGAGCTATGCTGGAA	3076	F	449	472	2	1
TGME49_101250	TGME49_101250_41_1164	GTAAATGGGGATGTCAAGTTgtcctcacttgtggagtcgcGTTTAAGAGCTATGCTGGAA	3076	F	1006	1029	2	1
TGME49_101250	TGME49_101250_10_1164	GTAAATGGGGATGTCAAGTTgtttcagaaatgacgcaacgGTTTAAGAGCTATGCTGGAA	3076	F	737	760	2	1
TGME49_101250	TGME49_101250_44_582	GTAAATGGGGATGTCAAGTTgcctcgcgtccagcgatgcgGTTTAAGAGCTATGCTGGAA	3076	F	395	418	2	1
TGME49_101250	TGME49_101250_5_1164	GTAAATGGGGATGTCAAGTTgtcacattctcctcaacaatGTTTAAGAGCTATGCTGGAA	3076	F	630	653	2	1
TGME49_008380	TGME49_008380_20_1964	GTAAATGGGGATGTCAAGTTgaatggctttgctgaatcggGTTTAAGAGCTATGCTGGAA	1947	R	109	132	3	1
TGME49_008380	TGME49_008380_46_982	GTAAATGGGGATGTCAAGTTgctgggtgtcgttgcgtcgaGTTTAAGAGCTATGCTGGAA	1947	R	765	788	3	2
TGME49_008380	TGME49_008380_18_1473	GTAAATGGGGATGTCAAGTTggagcctgcggaagcaatgtGTTTAAGAGCTATGCTGGAA	1947	R	588	611	3	2
TGME49_008380	TGME49_008380_2_1473	GTAAATGGGGATGTCAAGTTgctgccacggtgcccaaaccGTTTAAGAGCTATGCTGGAA	1947	R	713	736	3	2
TGME49_008380	TGME49_008380_8_1473	GTAAATGGGGATGTCAAGTTggaccccgtccattgtgcttGTTTAAGAGCTATGCTGGAA	1947	R	673	696	3	2
TGME49_019500	TGME49_019500_78_0	GTAAATGGGGATGTCAAGTTgcacagtctgagatcaagccGTTTAAGAGCTATGCTGGAA	6856	F	253	276	8	1
TGME49_019500	TGME49_019500_74_0	GTAAATGGGGATGTCAAGTTgtgagtatttgtcctctttgGTTTAAGAGCTATGCTGGAA	6856	F	186	209	8	1
TGME49_019500	TGME49_019500_62_0	GTAAATGGGGATGTCAAGTTggcaacgctgcccagagggaGTTTAAGAGCTATGCTGGAA	6856	F	117	140	8	1
TGME49_019500	TGME49_019500_84_0	GTAAATGGGGATGTCAAGTTgagtccccttcacacaaatcGTTTAAGAGCTATGCTGGAA	6856	F	291	314	8	1
TGME49_019500	TGME49_019500_56_1122	GTAAATGGGGATGTCAAGTTgagagaagctgtggaacgctGTTTAAGAGCTATGCTGGAA	6856	F	1328	1351	8	2
TGME49_112630	TGME49_112630_30_16828	GTAAATGGGGATGTCAAGTTgcaacatgcgcttgaacgttGTTTAAGAGCTATGCTGGAA	17646	R	924	947	20	2
TGME49_112630	TGME49_112630_35_16828	GTAAATGGGGATGTCAAGTTgcagtggcgacccccgcgtcGTTTAAGAGCTATGCTGGAA	17646	R	880	903	20	2
TGME49_112630	TGME49_112630_23_16227	GTAAATGGGGATGTCAAGTTggtggtgacggcagtctggaGTTTAAGAGCTATGCTGGAA	17646	R	1625	1648	20	3
TGME49_112630	TGME49_112630_17_16227	GTAAATGGGGATGTCAAGTTgatggcccaaaggacgcgcgGTTTAAGAGCTATGCTGGAA	17646	R	1679	1702	20	3
TGME49_112630	TGME49_112630_22_14424	GTAAATGGGGATGTCAAGTTgagcatccgcagtgtggtacGTTTAAGAGCTATGCTGGAA	17646	R	3423	3446	20	4
TGME49_035960	TGME49_035960_2_922	GTAAATGGGGATGTCAAGTTgcgttgtgagccaccgcatgGTTTAAGAGCTATGCTGGAA	2231	F	213	236	2	1
TGME49_035960	TGME49_035960_10_922	GTAAATGGGGATGTCAAGTTgtccactcaagtgcaagcacGTTTAAGAGCTATGCTGGAA	2231	F	327	350	2	1
TGME49_035960	TGME49_035960_13_922	GTAAATGGGGATGTCAAGTTgcacctcgagcgaagtcataGTTTAAGAGCTATGCTGGAA	2231	F	357	380	2	1
TGME49_035960	TGME49_035960_19_922	GTAAATGGGGATGTCAAGTTgttgctggaggtgggctggcGTTTAAGAGCTATGCTGGAA	2231	F	428	451	2	1
TGME49_035960	TGME49_035960_42_461	GTAAATGGGGATGTCAAGTTgtcttccgtgtgaacctgcaGTTTAAGAGCTATGCTGGAA	2231	F	88	111	2	1
TGME49_115860	TGME49_115860_48_936	GTAAATGGGGATGTCAAGTTgcggacttcctcaacaagggGTTTAAGAGCTATGCTGGAA	28042	F	820	843	19	1
TGME49_115860	TGME49_115860_15_936	GTAAATGGGGATGTCAAGTTgtctggcgaggcgacgcatcGTTTAAGAGCTATGCTGGAA	28042	F	570	593	19	1
TGME49_115860	TGME49_115860_85_0	GTAAATGGGGATGTCAAGTTggttgagtgagtcgaggtggGTTTAAGAGCTATGCTGGAA	28042	F	175	198	19	1
TGME49_115860	TGME49_115860_109_0	GTAAATGGGGATGTCAAGTTggaagaagaggctggtgtcgGTTTAAGAGCTATGCTGGAA	28042	F	346	369	19	1
TGME49_115860	TGME49_115860_40_936	GTAAATGGGGATGTCAAGTTggaaaggctcgaaagagttgGTTTAAGAGCTATGCTGGAA	28042	F	764	787	19	1
TGME49_021370	TGME49_021370_101_0	GTAAATGGGGATGTCAAGTTgcgggggaaggtctgtgggtGTTTAAGAGCTATGCTGGAA	6409	F	305	328	5	1
TGME49_021370	TGME49_021370_83_0	GTAAATGGGGATGTCAAGTTgagacacaaacttctgcctgGTTTAAGAGCTATGCTGGAA	6409	F	150	173	5	1
TGME49_021370	TGME49_021370_87_0	GTAAATGGGGATGTCAAGTTggccagacgcttgccctgatGTTTAAGAGCTATGCTGGAA	6409	F	178	201	5	1
TGME49_021370	TGME49_021370_117_0	GTAAATGGGGATGTCAAGTTgacgtacgtcttcgaggagaGTTTAAGAGCTATGCTGGAA	6409	F	422	445	5	1
TGME49_021370	TGME49_021370_123_0	GTAAATGGGGATGTCAAGTTgccacccgtctgcgccgaatGTTTAAGAGCTATGCTGGAA	6409	F	450	473	5	1
TGME49_032400	TGME49_032400_14_1107	GTAAATGGGGATGTCAAGTTgcgtctgctgtccgcgtggtGTTTAAGAGCTATGCTGGAA	1217	R	241	264	1	1
TGME49_032400	TGME49_032400_27_1107	GTAAATGGGGATGTCAAGTTgttgtttgctcttgctggacGTTTAAGAGCTATGCTGGAA	1217	R	132	155	1	1
TGME49_032400	TGME49_032400_2_1107	GTAAATGGGGATGTCAAGTTgagttatcgagcaaacaagtGTTTAAGAGCTATGCTGGAA	1217	R	333	356	1	1
TGME49_032400	TGME49_032400_22_1107	GTAAATGGGGATGTCAAGTTggtcgcgttgaagggcactcGTTTAAGAGCTATGCTGGAA	1217	R	175	198	1	1
TGME49_032400	TGME49_032400_38_738	GTAAATGGGGATGTCAAGTTgttgggggcggattgcggacGTTTAAGAGCTATGCTGGAA	1217	R	503	526	1	1
TGME49_077090	TGME49_077090_132_5235	GTAAATGGGGATGTCAAGTTgcctcgagaccgtcactaagGTTTAAGAGCTATGCTGGAA	6334	R	710	733	7	1
TGME49_077090	TGME49_077090_31_6282	GTAAATGGGGATGTCAAGTTgacgcctccgaggggtgtggGTTTAAGAGCTATGCTGGAA	6334	R	342	365	7	1
TGME49_077090	TGME49_077090_13_5235	GTAAATGGGGATGTCAAGTTgtcttcggcaataggcgccaGTTTAAGAGCTATGCTGGAA	6334	R	1471	1494	7	1
TGME49_077090	TGME49_077090_15_5235	GTAAATGGGGATGTCAAGTTggctgtcttccgaaccagcgGTTTAAGAGCTATGCTGGAA	6334	R	1432	1455	7	1
TGME49_077090	TGME49_077090_68_4188	GTAAATGGGGATGTCAAGTTgcgcgatccccccgcaaatgGTTTAAGAGCTATGCTGGAA	6334	R	1967	1990	7	1
TGME49_030100	TGME49_030100_61_0	GTAAATGGGGATGTCAAGTTgggagatcgcggagtccggtGTTTAAGAGCTATGCTGGAA	4471	F	103	126	7	1
TGME49_030100	TGME49_030100_29_781	GTAAATGGGGATGTCAAGTTgaccctttggaccgcgaagaGTTTAAGAGCTATGCTGGAA	4471	F	696	719	7	2
TGME49_030100	TGME49_030100_35_781	GTAAATGGGGATGTCAAGTTgctctcccctggaagctcgcGTTTAAGAGCTATGCTGGAA	4471	F	730	753	7	2
TGME49_030100	TGME49_030100_71_1562	GTAAATGGGGATGTCAAGTTgccgccctgaaggaagatgaGTTTAAGAGCTATGCTGGAA	4471	F	1656	1679	7	3
TGME49_030100	TGME49_030100_38_781	GTAAATGGGGATGTCAAGTTgtcgcgaagaagaccgccgaGTTTAAGAGCTATGCTGGAA	4471	F	782	805	7	2
TGME49_119090	TGME49_119090_11_864	GTAAATGGGGATGTCAAGTTgcagcagggactgcttgctcGTTTAAGAGCTATGCTGGAA	2025	F	444	467	4	1
TGME49_119090	TGME49_119090_17_864	GTAAATGGGGATGTCAAGTTgacagatgtctgggactccgGTTTAAGAGCTATGCTGGAA	2025	F	478	501	4	1
TGME49_119090	TGME49_119090_55_864	GTAAATGGGGATGTCAAGTTgcctcgagatgtgccgtggaGTTTAAGAGCTATGCTGGAA	2025	F	723	746	4	1
TGME49_119090	TGME49_119090_15_1296	GTAAATGGGGATGTCAAGTTgtcaacttcagttgtgtcagGTTTAAGAGCTATGCTGGAA	2025	F	913	936	4	1
TGME49_119090	TGME49_119090_2_1296	GTAAATGGGGATGTCAAGTTgatttcgacgcctcttgaatGTTTAAGAGCTATGCTGGAA	2025	F	813	836	4	1
TGME49_104470	TGME49_104470_34_3160	GTAAATGGGGATGTCAAGTTgggcgcccttctatgcgataGTTTAAGAGCTATGCTGGAA	3428	R	384	407	6	1
TGME49_104470	TGME49_104470_57_3160	GTAAATGGGGATGTCAAGTTgaagcggattttgagcccaaGTTTAAGAGCTATGCTGGAA	3428	R	177	200	6	1
TGME49_104470	TGME49_104470_47_3160	GTAAATGGGGATGTCAAGTTggctgcgtctcaccgtcgccGTTTAAGAGCTATGCTGGAA	3428	R	273	296	6	1
TGME49_104470	TGME49_104470_46_3160	GTAAATGGGGATGTCAAGTTggaagagcgaggaagctgacGTTTAAGAGCTATGCTGGAA	3428	R	297	320	6	1
TGME49_104470	TGME49_104470_21_3160	GTAAATGGGGATGTCAAGTTgttgcagagttgagagcgtcGTTTAAGAGCTATGCTGGAA	3428	R	497	520	6	1
TGME49_017750	TGME49_017750_1_807	GTAAATGGGGATGTCAAGTTgaaacggggacaagacccatGTTTAAGAGCTATGCTGGAA	616	F	165	188	1	1
TGME49_017750	TGME49_017750_6_807	GTAAATGGGGATGTCAAGTTgcctcgtctcctcagtggggGTTTAAGAGCTATGCTGGAA	616	F	190	213	1	1
TGME49_017750	TGME49_017750_31_538	GTAAATGGGGATGTCAAGTTgtggggcgcgaggcctcagcGTTTAAGAGCTATGCTGGAA	616	F	120	143	1	1
TGME49_017750	TGME49_017750_11_807	GTAAATGGGGATGTCAAGTTgaggaactatacacgccgctGTTTAAGAGCTATGCTGGAA	616	F	218	241	1	1
TGME49_017750	TGME49_017750_26_538	GTAAATGGGGATGTCAAGTTggaagacagccggagaccgaGTTTAAGAGCTATGCTGGAA	616	F	77	100	1	1
TGME49_017380	TGME49_017380_45_2356	GTAAATGGGGATGTCAAGTTggcaaagcaggcttcacgcgGTTTAAGAGCTATGCTGGAA	3125	R	850	873	1	1
TGME49_017380	TGME49_017380_33_2356	GTAAATGGGGATGTCAAGTTgctctcctaaaacacgcgcaGTTTAAGAGCTATGCTGGAA	3125	R	977	1000	1	1
TGME49_017380	TGME49_017380_29_2945	GTAAATGGGGATGTCAAGTTgtccatatctcttccgacaaGTTTAAGAGCTATGCTGGAA	3125	R	454	477	1	1
TGME49_017380	TGME49_017380_34_2945	GTAAATGGGGATGTCAAGTTggattccttcactcatgcttGTTTAAGAGCTATGCTGGAA	3125	R	413	436	1	1
TGME49_017380	TGME49_017380_29_2356	GTAAATGGGGATGTCAAGTTggtccacacttacggtttggGTTTAAGAGCTATGCTGGAA	3125	R	1064	1087	1	1
TGME49_042640	TGME49_042640_34_13340	GTAAATGGGGATGTCAAGTTgattttcgccattgacagaaGTTTAAGAGCTATGCTGGAA	13274	R	176	199	9	1
TGME49_042640	TGME49_042640_24_11960	GTAAATGGGGATGTCAAGTTggcttctcgtcgacccggtcGTTTAAGAGCTATGCTGGAA	13274	R	1497	1520	9	1
TGME49_042640	TGME49_042640_20_11960	GTAAATGGGGATGTCAAGTTgaatcatcaagtcgcgaagaGTTTAAGAGCTATGCTGGAA	13274	R	1571	1594	9	1
TGME49_042640	TGME49_042640_42_13340	GTAAATGGGGATGTCAAGTTggcgatgtccggagcaaacaGTTTAAGAGCTATGCTGGAA	13274	R	82	105	9	1
TGME49_042640	TGME49_042640_16_11960	GTAAATGGGGATGTCAAGTTgagcgcattccttgatttgcGTTTAAGAGCTATGCTGGAA	13274	R	1607	1630	9	1
TGME49_048600	TGME49_048600_23_8208	GTAAATGGGGATGTCAAGTTggttcacttttcttgggtctGTTTAAGAGCTATGCTGGAA	8430	R	431	454	9	1
TGME49_048600	TGME49_048600_17_8512	GTAAATGGGGATGTCAAGTTggcgtggggatgtttcaacgGTTTAAGAGCTATGCTGGAA	8430	R	154	177	9	1
TGME49_048600	TGME49_048600_23_8512	GTAAATGGGGATGTCAAGTTggccacgagagaaaactcgaGTTTAAGAGCTATGCTGGAA	8430	R	81	104	9	1
TGME49_048600	TGME49_048600_15_8208	GTAAATGGGGATGTCAAGTTggggttttccgtcatctgttGTTTAAGAGCTATGCTGGAA	8430	R	470	493	9	1
TGME49_048600	TGME49_048600_14_8512	GTAAATGGGGATGTCAAGTTgagcgaccgcaagagaaggcGTTTAAGAGCTATGCTGGAA	8430	R	208	231	9	1
TGME49_012880	TGME49_012880_38_15080	GTAAATGGGGATGTCAAGTTgaggtgccagttcgcctgctGTTTAAGAGCTATGCTGGAA	15125	R	121	144	2	1
TGME49_012880	TGME49_012880_0_12480	GTAAATGGGGATGTCAAGTTggcaggttccgcctctccaaGTTTAAGAGCTATGCTGGAA	15125	R	3109	3132	2	1
TGME49_012880	TGME49_012880_39_13520	GTAAATGGGGATGTCAAGTTgaagcgtccaggcgttgtcgGTTTAAGAGCTATGCTGGAA	15125	R	1651	1674	2	1
TGME49_012880	TGME49_012880_36_12480	GTAAATGGGGATGTCAAGTTgcctgtctctggtctagggtGTTTAAGAGCTATGCTGGAA	15125	R	2640	2663	2	1
TGME49_012880	TGME49_012880_6_13520	GTAAATGGGGATGTCAAGTTgcagctgcctcgaggcctcgGTTTAAGAGCTATGCTGGAA	15125	R	2031	2054	2	1
TGME49_049630	TGME49_049630_22_5352	GTAAATGGGGATGTCAAGTTgccagtggctgcgagaagagGTTTAAGAGCTATGCTGGAA	5245	R	132	155	8	1
TGME49_049630	TGME49_049630_18_5352	GTAAATGGGGATGTCAAGTTgtctgctcctccacggaccgGTTTAAGAGCTATGCTGGAA	5245	R	169	192	8	1
TGME49_049630	TGME49_049630_13_5352	GTAAATGGGGATGTCAAGTTgcgcatctcctgcgtcactcGTTTAAGAGCTATGCTGGAA	5245	R	227	250	8	1
TGME49_049630	TGME49_049630_23_4460	GTAAATGGGGATGTCAAGTTgtcgaagacagcgcgtgtggGTTTAAGAGCTATGCTGGAA	5245	R	983	1006	8	2
TGME49_049630	TGME49_049630_12_3568	GTAAATGGGGATGTCAAGTTgtgtatgtcttgtccagacgGTTTAAGAGCTATGCTGGAA	5245	R	1987	2010	8	3
TGME49_077910	TGME49_077910_56_0	GTAAATGGGGATGTCAAGTTgaccagcggcacccttgtgcGTTTAAGAGCTATGCTGGAA	6069	F	83	106	5	1
TGME49_077910	TGME49_077910_74_0	GTAAATGGGGATGTCAAGTTgcacacccgccgaagaacatGTTTAAGAGCTATGCTGGAA	6069	F	287	310	5	1
TGME49_077910	TGME49_077910_88_0	GTAAATGGGGATGTCAAGTTgcaagcactccagttctcgaGTTTAAGAGCTATGCTGGAA	6069	F	404	427	5	1
TGME49_077910	TGME49_077910_17_2020	GTAAATGGGGATGTCAAGTTgcgtggagatgtcgtagccgGTTTAAGAGCTATGCTGGAA	6069	F	1664	1687	5	1
TGME49_077910	TGME49_077910_85_1010	GTAAATGGGGATGTCAAGTTgctgtgagactctcgcgcctGTTTAAGAGCTATGCTGGAA	6069	F	1426	1449	5	1
TGME49_071190	TGME49_071190_11_1443	GTAAATGGGGATGTCAAGTTggtcttgtgctttccaaaccGTTTAAGAGCTATGCTGGAA	2366	F	1053	1076	1	1
TGME49_071190	TGME49_071190_25_481	GTAAATGGGGATGTCAAGTTgagctggaaaatttccatgaGTTTAAGAGCTATGCTGGAA	2366	F	164	187	1	1
TGME49_071190	TGME49_071190_37_962	GTAAATGGGGATGTCAAGTTggtcatcaccagattcctagGTTTAAGAGCTATGCTGGAA	2366	F	790	813	1	1
TGME49_071190	TGME49_071190_0_962	GTAAATGGGGATGTCAAGTTgcgcattacaccctatgtccGTTTAAGAGCTATGCTGGAA	2366	F	464	487	1	1
TGME49_071190	TGME49_071190_6_1443	GTAAATGGGGATGTCAAGTTgagtagttgcctctgtcaccGTTTAAGAGCTATGCTGGAA	2366	F	1016	1039	1	1
TGME49_022300	TGME49_022300_40_3864	GTAAATGGGGATGTCAAGTTggagtttcgcaccctttccgGTTTAAGAGCTATGCTGGAA	5765	R	2072	2095	3	1
TGME49_022300	TGME49_022300_113_3864	GTAAATGGGGATGTCAAGTTggcgcgagtgtccatccactGTTTAAGAGCTATGCTGGAA	5765	R	1642	1665	3	1
TGME49_022300	TGME49_022300_33_3864	GTAAATGGGGATGTCAAGTTgagccgcgggcctggcgcctGTTTAAGAGCTATGCTGGAA	5765	R	2124	2147	3	1
TGME49_022300	TGME49_022300_4_3864	GTAAATGGGGATGTCAAGTTgttcactttcttcttcgtcgGTTTAAGAGCTATGCTGGAA	5765	R	2318	2341	3	1
TGME49_022300	TGME49_022300_117_4830	GTAAATGGGGATGTCAAGTTggggtgtgtctgtctccgccGTTTAAGAGCTATGCTGGAA	5765	R	537	560	3	1
TGME49_088950	TGME49_088950_11_2094	GTAAATGGGGATGTCAAGTTggcttcggagcgggcattaaGTTTAAGAGCTATGCTGGAA	3891	F	990	1013	1	1
TGME49_088950	TGME49_088950_17_1396	GTAAATGGGGATGTCAAGTTggttccggaagaaggaattgGTTTAAGAGCTATGCTGGAA	3891	F	394	417	1	1
TGME49_088950	TGME49_088950_79_1396	GTAAATGGGGATGTCAAGTTggaattccactttctggtagGTTTAAGAGCTATGCTGGAA	3891	F	864	887	1	1
TGME49_088950	TGME49_088950_71_698	GTAAATGGGGATGTCAAGTTgtctcggacattaaagccaaGTTTAAGAGCTATGCTGGAA	3891	F	135	158	1	1
TGME49_088950	TGME49_088950_28_1396	GTAAATGGGGATGTCAAGTTgtgctaccggcagggccgctGTTTAAGAGCTATGCTGGAA	3891	F	435	458	1	1
TGME49_014500	TGME49_014500_54_622	GTAAATGGGGATGTCAAGTTggcctccgcctcgagctgccGTTTAAGAGCTATGCTGGAA	3359	F	322	345	4	1
TGME49_014500	TGME49_014500_63_622	GTAAATGGGGATGTCAAGTTgttttccttcttgcctcctaGTTTAAGAGCTATGCTGGAA	3359	F	406	429	4	1
TGME49_014500	TGME49_014500_50_622	GTAAATGGGGATGTCAAGTTgtgcgcggcgagcagctcgtGTTTAAGAGCTATGCTGGAA	3359	F	290	313	4	1
TGME49_014500	TGME49_014500_42_622	GTAAATGGGGATGTCAAGTTgctccacggcccgctgagtgGTTTAAGAGCTATGCTGGAA	3359	F	219	242	4	1
TGME49_014500	TGME49_014500_2_1244	GTAAATGGGGATGTCAAGTTgcagacgttttactccgtcgGTTTAAGAGCTATGCTGGAA	3359	F	485	508	4	1
TGME49_097900	TGME49_097900_21_813	GTAAATGGGGATGTCAAGTTgcaacgctgccgccattgttGTTTAAGAGCTATGCTGGAA	4696	F	404	427	5	1
TGME49_097900	TGME49_097900_11_813	GTAAATGGGGATGTCAAGTTgcgttgctggtgagtctgatGTTTAAGAGCTATGCTGGAA	4696	F	311	334	5	1
TGME49_097900	TGME49_097900_21_1626	GTAAATGGGGATGTCAAGTTgccaccaatgcttcgaaacgGTTTAAGAGCTATGCTGGAA	4696	F	1265	1288	5	1
TGME49_097900	TGME49_097900_52_813	GTAAATGGGGATGTCAAGTTgtccacctgcattctcttgtGTTTAAGAGCTATGCTGGAA	4696	F	590	613	5	1
TGME49_097900	TGME49_097900_83_0	GTAAATGGGGATGTCAAGTTgtgctgttgtgagacacggcGTTTAAGAGCTATGCTGGAA	4696	F	124	147	5	1
TGME49_009040	TGME49_009040_48_3050	GTAAATGGGGATGTCAAGTTggaagcgatggtatctcctgGTTTAAGAGCTATGCTGGAA	3269	R	120	143	5	1
TGME49_009040	TGME49_009040_22_2440	GTAAATGGGGATGTCAAGTTgttttgtagcttgtctccgtGTTTAAGAGCTATGCTGGAA	3269	R	1069	1092	5	2
TGME49_009040	TGME49_009040_30_2440	GTAAATGGGGATGTCAAGTTggagaagtagcttctcgcgtGTTTAAGAGCTATGCTGGAA	3269	R	974	997	5	2
TGME49_009040	TGME49_009040_11_2440	GTAAATGGGGATGTCAAGTTgttgtgcagttcgagagctgGTTTAAGAGCTATGCTGGAA	3269	R	1174	1197	5	2
TGME49_009040	TGME49_009040_4_2440	GTAAATGGGGATGTCAAGTTgctccgtggttatccggaaaGTTTAAGAGCTATGCTGGAA	3269	R	1253	1276	5	2
TGME49_078940	TGME49_078940_11_790	GTAAATGGGGATGTCAAGTTgggtcctgtcccgctcaacgGTTTAAGAGCTATGCTGGAA	11270	F	344	367	14	1
TGME49_078940	TGME49_078940_32_790	GTAAATGGGGATGTCAAGTTgggcctcgcgaagtgtctgcGTTTAAGAGCTATGCTGGAA	11270	F	480	503	14	1
TGME49_078940	TGME49_078940_8_1185	GTAAATGGGGATGTCAAGTTgtcgaggttcttggctttgtGTTTAAGAGCTATGCTGGAA	11270	F	791	814	14	1
TGME49_078940	TGME49_078940_26_790	GTAAATGGGGATGTCAAGTTgaacccccgcggagcgaagtGTTTAAGAGCTATGCTGGAA	11270	F	403	426	14	1
TGME49_078940	TGME49_078940_17_1185	GTAAATGGGGATGTCAAGTTggtggctgcggcggggaccgGTTTAAGAGCTATGCTGGAA	11270	F	878	901	14	1
TGME49_031780	TGME49_031780_34_2512	GTAAATGGGGATGTCAAGTTgcaggaagcgtcgctggagcGTTTAAGAGCTATGCTGGAA	3395	R	681	704	4	1
TGME49_031780	TGME49_031780_42_2512	GTAAATGGGGATGTCAAGTTgctgtagttgatctgtgtcgGTTTAAGAGCTATGCTGGAA	3395	R	560	583	4	1
TGME49_031780	TGME49_031780_21_3140	GTAAATGGGGATGTCAAGTTgatcagagtacgaagctaagGTTTAAGAGCTATGCTGGAA	3395	R	173	196	4	1
TGME49_031780	TGME49_031780_19_3140	GTAAATGGGGATGTCAAGTTgctgagagagctcgctgtcgGTTTAAGAGCTATGCTGGAA	3395	R	227	250	4	1
TGME49_031780	TGME49_031780_29_2512	GTAAATGGGGATGTCAAGTTgtggcaatctccttgtgaaaGTTTAAGAGCTATGCTGGAA	3395	R	723	746	4	1
TGME49_000430	TGME49_000430_14_3220	GTAAATGGGGATGTCAAGTTggccctggactccggaggccGTTTAAGAGCTATGCTGGAA	3510	R	604	627	6	1
TGME49_000430	TGME49_000430_8_3220	GTAAATGGGGATGTCAAGTTgaggacaaaaaagaagcgtcGTTTAAGAGCTATGCTGGAA	3510	R	645	668	6	1
TGME49_000430	TGME49_000430_55_3220	GTAAATGGGGATGTCAAGTTggctgggtgtggggaagccgGTTTAAGAGCTATGCTGGAA	3510	R	306	329	6	1
TGME49_000430	TGME49_000430_79_3220	GTAAATGGGGATGTCAAGTTggagacggaatcgaagaggcGTTTAAGAGCTATGCTGGAA	3510	R	169	192	6	1
TGME49_000430	TGME49_000430_35_3220	GTAAATGGGGATGTCAAGTTggagcagccgttggccccacGTTTAAGAGCTATGCTGGAA	3510	R	439	462	6	1
TGME49_058200	TGME49_058200_8_495	GTAAATGGGGATGTCAAGTTgcatgctcacgttggagttgGTTTAAGAGCTATGCTGGAA	2467	F	120	143	1	1
TGME49_058200	TGME49_058200_55_990	GTAAATGGGGATGTCAAGTTgtacttcagactgcctctgtGTTTAAGAGCTATGCTGGAA	2467	F	920	943	1	1
TGME49_058200	TGME49_058200_50_495	GTAAATGGGGATGTCAAGTTgagcccctcttttgaatcatGTTTAAGAGCTATGCTGGAA	2467	F	427	450	1	1
TGME49_058200	TGME49_058200_33_495	GTAAATGGGGATGTCAAGTTgcgtcggggggacctcctggGTTTAAGAGCTATGCTGGAA	2467	F	345	368	1	1
TGME49_058200	TGME49_058200_17_990	GTAAATGGGGATGTCAAGTTgcggtgaccccggcgaggttGTTTAAGAGCTATGCTGGAA	2467	F	585	608	1	1
TGME49_087180	TGME49_087180_0_2442	GTAAATGGGGATGTCAAGTTgaacgctcggtaggttgcgtGTTTAAGAGCTATGCTGGAA	4698	F	1954	1977	2	1
TGME49_087180	TGME49_087180_74_814	GTAAATGGGGATGTCAAGTTgttcacagccctcgcctccgGTTTAAGAGCTATGCTGGAA	4698	F	910	933	2	1
TGME49_087180	TGME49_087180_73_1628	GTAAATGGGGATGTCAAGTTggtcttcacttttgtcttgaGTTTAAGAGCTATGCTGGAA	4698	F	1655	1678	2	1
TGME49_087180	TGME49_087180_21_814	GTAAATGGGGATGTCAAGTTgagccgccgctgaggtagaaGTTTAAGAGCTATGCTGGAA	4698	F	449	472	2	1
TGME49_087180	TGME49_087180_63_814	GTAAATGGGGATGTCAAGTTgaggtttctcgcatgcgtcgGTTTAAGAGCTATGCTGGAA	4698	F	847	870	2	1
TGME49_050800	TGME49_050800_32_6174	GTAAATGGGGATGTCAAGTTgctgccatgggggcttgcagGTTTAAGAGCTATGCTGGAA	6202	R	78	101	3	1
TGME49_050800	TGME49_050800_17_6174	GTAAATGGGGATGTCAAGTTggtgggcgtgctggctgcagGTTTAAGAGCTATGCTGGAA	6202	R	178	201	3	1
TGME49_050800	TGME49_050800_20_6174	GTAAATGGGGATGTCAAGTTggcttggtcatcggcgcccaGTTTAAGAGCTATGCTGGAA	6202	R	154	177	3	1
TGME49_050800	TGME49_050800_27_6174	GTAAATGGGGATGTCAAGTTggagacggaacgggggctgaGTTTAAGAGCTATGCTGGAA	6202	R	102	125	3	1
TGME49_050800	TGME49_050800_8_6174	GTAAATGGGGATGTCAAGTTgcgacgggctcgtaggacgaGTTTAAGAGCTATGCTGGAA	6202	R	273	296	3	1
TGME49_039090	TGME49_039090_28_1344	GTAAATGGGGATGTCAAGTTgtctgaatcgtgaattagtgGTTTAAGAGCTATGCTGGAA	1690	R	274	297	1	1
TGME49_039090	TGME49_039090_19_1344	GTAAATGGGGATGTCAAGTTgttgtcggtattcttgcctgGTTTAAGAGCTATGCTGGAA	1690	R	379	402	1	1
TGME49_039090	TGME49_039090_26_1344	GTAAATGGGGATGTCAAGTTgtcttgtccgttcgttcggaGTTTAAGAGCTATGCTGGAA	1690	R	321	344	1	1
TGME49_039090	TGME49_039090_31_1344	GTAAATGGGGATGTCAAGTTgtccaacgccaccgtgttacGTTTAAGAGCTATGCTGGAA	1690	R	235	258	1	1
TGME49_039090	TGME49_039090_23_1344	GTAAATGGGGATGTCAAGTTgtggcttttggcacttgtatGTTTAAGAGCTATGCTGGAA	1690	R	347	370	1	1
TGME49_001700	TGME49_001700_31_4160	GTAAATGGGGATGTCAAGTTgggcatgcgttgaggcctcaGTTTAAGAGCTATGCTGGAA	4828	R	134	157	4	1
TGME49_001700	TGME49_001700_24_4160	GTAAATGGGGATGTCAAGTTgagctcctggaggaaagtggGTTTAAGAGCTATGCTGGAA	4828	R	175	198	4	1
TGME49_001700	TGME49_001700_35_4160	GTAAATGGGGATGTCAAGTTggatagactccagaggcgtaGTTTAAGAGCTATGCTGGAA	4828	R	109	132	4	1
TGME49_001700	TGME49_001700_65_3328	GTAAATGGGGATGTCAAGTTgcgagcaagttcccgaacgaGTTTAAGAGCTATGCTGGAA	4828	R	791	814	4	2
TGME49_001700	TGME49_001700_10_3328	GTAAATGGGGATGTCAAGTTgttgactccgttgaagtgggGTTTAAGAGCTATGCTGGAA	4828	R	1098	1121	4	2
TGME49_057100	TGME49_057100_6_898	GTAAATGGGGATGTCAAGTTgtgccttctctcgcaggacaGTTTAAGAGCTATGCTGGAA	1694	F	446	469	1	1
TGME49_057100	TGME49_057100_49_898	GTAAATGGGGATGTCAAGTTgctcacccagtgaaatcgtcGTTTAAGAGCTATGCTGGAA	1694	F	803	826	1	1
TGME49_057100	TGME49_057100_46_449	GTAAATGGGGATGTCAAGTTggctgctctttttaatcaccGTTTAAGAGCTATGCTGGAA	1694	F	290	313	1	1
TGME49_057100	TGME49_057100_36_898	GTAAATGGGGATGTCAAGTTgccatacacatcgagatcgaGTTTAAGAGCTATGCTGGAA	1694	F	691	714	1	1
TGME49_057100	TGME49_057100_13_898	GTAAATGGGGATGTCAAGTTggcgcttccactcttgatgcGTTTAAGAGCTATGCTGGAA	1694	F	485	508	1	1
TGME49_005060	TGME49_005060_47_2200	GTAAATGGGGATGTCAAGTTgttgtttcaaagaatggaggGTTTAAGAGCTATGCTGGAA	2851	R	675	698	4	1
TGME49_005060	TGME49_005060_69_2750	GTAAATGGGGATGTCAAGTTgctggattacggaatgggacGTTTAAGAGCTATGCTGGAA	2851	R	77	100	4	1
TGME49_005060	TGME49_005060_19_2200	GTAAATGGGGATGTCAAGTTggatcgcgtgaaccagcgtcGTTTAAGAGCTATGCTGGAA	2851	R	920	943	4	1
TGME49_005060	TGME49_005060_38_2200	GTAAATGGGGATGTCAAGTTgagagagcttgtatcaagtcGTTTAAGAGCTATGCTGGAA	2851	R	723	746	4	1
TGME49_005060	TGME49_005060_31_2200	GTAAATGGGGATGTCAAGTTggatctgtctttctgcatttGTTTAAGAGCTATGCTGGAA	2851	R	807	830	4	1
TGME49_116200	TGME49_116200_7_5010	GTAAATGGGGATGTCAAGTTgtgtcctcctgcgacgactgGTTTAAGAGCTATGCTGGAA	4845	R	253	276	6	1
TGME49_116200	TGME49_116200_21_5010	GTAAATGGGGATGTCAAGTTgaaagatggaggacagacgaGTTTAAGAGCTATGCTGGAA	4845	R	109	132	6	1
TGME49_116200	TGME49_116200_0_5010	GTAAATGGGGATGTCAAGTTggcacccgccccagtcgacgGTTTAAGAGCTATGCTGGAA	4845	R	310	333	6	1
TGME49_116200	TGME49_116200_16_5010	GTAAATGGGGATGTCAAGTTgcttcaagtgcagcatcttgGTTTAAGAGCTATGCTGGAA	4845	R	191	214	6	1
TGME49_116200	TGME49_116200_76_4175	GTAAATGGGGATGTCAAGTTgagaagcgcaagactctcgaGTTTAAGAGCTATGCTGGAA	4845	R	358	381	6	1
TGME49_120550	TGME49_120550_16_922	GTAAATGGGGATGTCAAGTTggacgcagatgccccgcccaGTTTAAGAGCTATGCTGGAA	13302	F	505	528	13	1
TGME49_120550	TGME49_120550_54_1844	GTAAATGGGGATGTCAAGTTgccgtacaggagaggtcatgGTTTAAGAGCTATGCTGGAA	13302	F	1721	1744	13	1
TGME49_120550	TGME49_120550_31_461	GTAAATGGGGATGTCAAGTTgtggcgatacaaaagggctaGTTTAAGAGCTATGCTGGAA	13302	F	194	217	13	1
TGME49_120550	TGME49_120550_17_461	GTAAATGGGGATGTCAAGTTggtagtctactgcttccatgGTTTAAGAGCTATGCTGGAA	13302	F	78	101	13	1
TGME49_120550	TGME49_120550_39_1383	GTAAATGGGGATGTCAAGTTggaggacctccggccgcccgGTTTAAGAGCTATGCTGGAA	13302	F	1087	1110	13	1
TGME49_064430	TGME49_064430_16_867	GTAAATGGGGATGTCAAGTTgcgcgcgaaagatccagacgGTTTAAGAGCTATGCTGGAA	5068	F	159	182	1	1
TGME49_064430	TGME49_064430_44_2601	GTAAATGGGGATGTCAAGTTggcggaaccgaaaccaagtgGTTTAAGAGCTATGCTGGAA	5068	F	2110	2133	1	1
TGME49_064430	TGME49_064430_100_867	GTAAATGGGGATGTCAAGTTgcctctgtcatcaccggttgGTTTAAGAGCTATGCTGGAA	5068	F	807	830	1	1
TGME49_064430	TGME49_064430_20_1734	GTAAATGGGGATGTCAAGTTgcctgcatagtcgcctgaatGTTTAAGAGCTATGCTGGAA	5068	F	1086	1109	1	1
TGME49_064430	TGME49_064430_69_867	GTAAATGGGGATGTCAAGTTgcatcgccgcagcccggaaaGTTTAAGAGCTATGCTGGAA	5068	F	516	539	1	1
TGME49_112560	TGME49_112560_67_523	GTAAATGGGGATGTCAAGTTgttccgccctcgcaagcggcGTTTAAGAGCTATGCTGGAA	2666	F	510	533	1	1
TGME49_112560	TGME49_112560_43_1046	GTAAATGGGGATGTCAAGTTggggcctgaagccgcccacaGTTTAAGAGCTATGCTGGAA	2666	F	787	810	1	1
TGME49_112560	TGME49_112560_1_1569	GTAAATGGGGATGTCAAGTTgcgggtggcggaatttgccgGTTTAAGAGCTATGCTGGAA	2666	F	1080	1103	1	1
TGME49_112560	TGME49_112560_18_523	GTAAATGGGGATGTCAAGTTggcccctcgggcaacagcggGTTTAAGAGCTATGCTGGAA	2666	F	147	170	1	1
TGME49_112560	TGME49_112560_16_1569	GTAAATGGGGATGTCAAGTTggcccgacttctgagctgcaGTTTAAGAGCTATGCTGGAA	2666	F	1157	1180	1	1
TGME49_071760	TGME49_071760_10_9531	GTAAATGGGGATGTCAAGTTgccttccccgtctcccccgaGTTTAAGAGCTATGCTGGAA	9969	R	792	815	13	1
TGME49_071760	TGME49_071760_30_9531	GTAAATGGGGATGTCAAGTTgcagaatcagatgaaggagaGTTTAAGAGCTATGCTGGAA	9969	R	654	677	13	1
TGME49_071760	TGME49_071760_32_9531	GTAAATGGGGATGTCAAGTTggaggttgaagaagaacttgGTTTAAGAGCTATGCTGGAA	9969	R	622	645	13	1
TGME49_071760	TGME49_071760_19_9531	GTAAATGGGGATGTCAAGTTggcccggcgctgcctttgaaGTTTAAGAGCTATGCTGGAA	9969	R	761	784	13	1
TGME49_071760	TGME49_071760_33_9884	GTAAATGGGGATGTCAAGTTgtgctgtccccctgagacacGTTTAAGAGCTATGCTGGAA	9969	R	286	309	13	1
TGME49_045560	TGME49_045560_59_2286	GTAAATGGGGATGTCAAGTTgaggccagcttgcgccgggaGTTTAAGAGCTATGCTGGAA	10812	F	2086	2109	9	1
TGME49_045560	TGME49_045560_13_1905	GTAAATGGGGATGTCAAGTTgagcccaaactgaatatgacGTTTAAGAGCTATGCTGGAA	10812	F	1508	1531	9	1
TGME49_045560	TGME49_045560_34_3810	GTAAATGGGGATGTCAAGTTggacttttccatctgagcggGTTTAAGAGCTATGCTGGAA	10812	F	3589	3612	9	1
TGME49_045560	TGME49_045560_19_3048	GTAAATGGGGATGTCAAGTTgcgcggccctcgccctggaaGTTTAAGAGCTATGCTGGAA	10812	F	2641	2664	9	1
TGME49_045560	TGME49_045560_29_381	GTAAATGGGGATGTCAAGTTgagcgtccagaacctgacgaGTTTAAGAGCTATGCTGGAA	10812	F	177	200	9	1
TGME49_024270	TGME49_024270_4_8190	GTAAATGGGGATGTCAAGTTgcgcccacgcaaccagcgacGTTTAAGAGCTATGCTGGAA	11107	R	3332	3355	3	1
TGME49_024270	TGME49_024270_2_7410	GTAAATGGGGATGTCAAGTTggatctcggcggcagcttgcGTTTAAGAGCTATGCTGGAA	11107	R	4139	4162	3	1
TGME49_024270	TGME49_024270_31_7410	GTAAATGGGGATGTCAAGTTgtactcgtgcgctgccgacaGTTTAAGAGCTATGCTGGAA	11107	R	3962	3985	3	1
TGME49_024270	TGME49_024270_46_8970	GTAAATGGGGATGTCAAGTTgccgctgcctcctccactgcGTTTAAGAGCTATGCTGGAA	11107	R	2335	2358	3	1
TGME49_024270	TGME49_024270_18_9750	GTAAATGGGGATGTCAAGTTgtccacttgtggggtgtaatGTTTAAGAGCTATGCTGGAA	11107	R	1738	1761	3	1
TGME49_026780	TGME49_026780_107_0	GTAAATGGGGATGTCAAGTTgcgagtccgtcgggtctgctGTTTAAGAGCTATGCTGGAA	4875	F	315	338	1	1
TGME49_026780	TGME49_026780_88_0	GTAAATGGGGATGTCAAGTTgccggtcccggagagtcccgGTTTAAGAGCTATGCTGGAA	4875	F	211	234	1	1
TGME49_026780	TGME49_026780_43_839	GTAAATGGGGATGTCAAGTTgctgaggcgtcgaagccgacGTTTAAGAGCTATGCTGGAA	4875	F	537	560	1	1
TGME49_026780	TGME49_026780_110_839	GTAAATGGGGATGTCAAGTTgcccccggaagcgtctgagcGTTTAAGAGCTATGCTGGAA	4875	F	921	944	1	1
TGME49_026780	TGME49_026780_114_839	GTAAATGGGGATGTCAAGTTgggactcggcaaactttggaGTTTAAGAGCTATGCTGGAA	4875	F	952	975	1	1
TGME49_061030	TGME49_061030_19_1196	GTAAATGGGGATGTCAAGTTggaacgaggccgtagggagaGTTTAAGAGCTATGCTGGAA	8293	F	843	866	11	2
TGME49_061030	TGME49_061030_11_1196	GTAAATGGGGATGTCAAGTTgcctgcaagctgctgggatcGTTTAAGAGCTATGCTGGAA	8293	F	801	824	11	2
TGME49_061030	TGME49_061030_2_1196	GTAAATGGGGATGTCAAGTTgcacgatgcagactcggcgaGTTTAAGAGCTATGCTGGAA	8293	F	728	751	11	2
TGME49_061030	TGME49_061030_24_1196	GTAAATGGGGATGTCAAGTTggacgtgcttcacttctgggGTTTAAGAGCTATGCTGGAA	8293	F	884	907	11	2
TGME49_061030	TGME49_061030_0_1196	GTAAATGGGGATGTCAAGTTgcacttcccgcggtgactcgGTTTAAGAGCTATGCTGGAA	8293	F	700	723	11	2
TGME49_017350	TGME49_017350_41_6162	GTAAATGGGGATGTCAAGTTgccgcggttgccttcctcgaGTTTAAGAGCTATGCTGGAA	6194	R	295	318	10	1
TGME49_017350	TGME49_017350_105_5135	GTAAATGGGGATGTCAAGTTggaccggcgccggagcatccGTTTAAGAGCTATGCTGGAA	6194	R	785	808	10	1
TGME49_017350	TGME49_017350_9_6162	GTAAATGGGGATGTCAAGTTgggcgacactcgggtgatccGTTTAAGAGCTATGCTGGAA	6194	R	440	463	10	1
TGME49_017350	TGME49_017350_75_5135	GTAAATGGGGATGTCAAGTTgggcgtgaagggcgcgccgaGTTTAAGAGCTATGCTGGAA	6194	R	1000	1023	10	1
TGME49_017350	TGME49_017350_61_5135	GTAAATGGGGATGTCAAGTTggcgggggtgcaggccccggGTTTAAGAGCTATGCTGGAA	6194	R	1101	1124	10	1
TGME49_069050	TGME49_069050_20_6672	GTAAATGGGGATGTCAAGTTggcttcttctgtgaaagctcGTTTAAGAGCTATGCTGGAA	6784	R	348	371	10	1
TGME49_069050	TGME49_069050_38_6672	GTAAATGGGGATGTCAAGTTgcagctccctgacagaagacGTTTAAGAGCTATGCTGGAA	6784	R	168	191	10	1
TGME49_069050	TGME49_069050_34_6672	GTAAATGGGGATGTCAAGTTgacaaacagtcctggctgttGTTTAAGAGCTATGCTGGAA	6784	R	198	221	10	1
TGME49_069050	TGME49_069050_6_6672	GTAAATGGGGATGTCAAGTTgggctgggtatccgacgaggGTTTAAGAGCTATGCTGGAA	6784	R	461	484	10	1
TGME49_069050	TGME49_069050_13_6672	GTAAATGGGGATGTCAAGTTgctttgcgagaaccgccgcgGTTTAAGAGCTATGCTGGAA	6784	R	398	421	10	1
TGME49_105770	TGME49_105770_85_0	GTAAATGGGGATGTCAAGTTggacgactctcgcacccttgGTTTAAGAGCTATGCTGGAA	5738	F	179	202	7	1
TGME49_105770	TGME49_105770_31_962	GTAAATGGGGATGTCAAGTTggggatacgtcgtggaacgcGTTTAAGAGCTATGCTGGAA	5738	F	861	884	7	2
TGME49_105770	TGME49_105770_36_962	GTAAATGGGGATGTCAAGTTggctcagacagacgacgtcgGTTTAAGAGCTATGCTGGAA	5738	F	887	910	7	2
TGME49_105770	TGME49_105770_63_1924	GTAAATGGGGATGTCAAGTTgtccctttcgcatgtagagaGTTTAAGAGCTATGCTGGAA	5738	F	2271	2294	7	4
TGME49_105770	TGME49_105770_57_1924	GTAAATGGGGATGTCAAGTTgaggccgtcgaaaatatgcgGTTTAAGAGCTATGCTGGAA	5738	F	2231	2254	7	4
TGME49_003830	TGME49_003830_30_2538	GTAAATGGGGATGTCAAGTTggcgactcgattttgtgttgGTTTAAGAGCTATGCTGGAA	7751	F	2277	2300	3	1
TGME49_003830	TGME49_003830_18_1692	GTAAATGGGGATGTCAAGTTgcccacagttgatagtgacgGTTTAAGAGCTATGCTGGAA	7751	F	1310	1333	3	1
TGME49_003830	TGME49_003830_31_846	GTAAATGGGGATGTCAAGTTgtctctcgttgagcgtcaccGTTTAAGAGCTATGCTGGAA	7751	F	599	622	3	1
TGME49_003830	TGME49_003830_8_2538	GTAAATGGGGATGTCAAGTTgggaggtctggcgatcgtcgGTTTAAGAGCTATGCTGGAA	7751	F	2129	2152	3	1
TGME49_003830	TGME49_003830_5_2256	GTAAATGGGGATGTCAAGTTgtgatggtaaagagagggccGTTTAAGAGCTATGCTGGAA	7751	F	1793	1816	3	1
TGME49_109910	TGME49_109910_38_1581	GTAAATGGGGATGTCAAGTTgggctcctctccgtcgcagtGTTTAAGAGCTATGCTGGAA	2692	R	1339	1362	2	1
TGME49_109910	TGME49_109910_66_2635	GTAAATGGGGATGTCAAGTTgcataggcgcaaggtagtgcGTTTAAGAGCTATGCTGGAA	2692	R	158	181	2	1
TGME49_109910	TGME49_109910_47_2108	GTAAATGGGGATGTCAAGTTgcgcgtgtacagatcagtcgGTTTAAGAGCTATGCTGGAA	2692	R	631	654	2	1
TGME49_109910	TGME49_109910_44_2108	GTAAATGGGGATGTCAAGTTggatgatgccgtggactccaGTTTAAGAGCTATGCTGGAA	2692	R	659	682	2	1
TGME49_109910	TGME49_109910_12_2108	GTAAATGGGGATGTCAAGTTgaggacgcgacggtcgacatGTTTAAGAGCTATGCTGGAA	2692	R	990	1013	2	1
TGME49_031090	TGME49_031090_14_1612	GTAAATGGGGATGTCAAGTTgcggacaaagaagccaatcgGTTTAAGAGCTATGCTGGAA	1420	R	96	119	2	1
TGME49_031090	TGME49_031090_12_1612	GTAAATGGGGATGTCAAGTTgatctttcactggcatcagaGTTTAAGAGCTATGCTGGAA	1420	R	126	149	2	1
TGME49_031090	TGME49_031090_30_1209	GTAAATGGGGATGTCAAGTTgatacatgggcttcctttgtGTTTAAGAGCTATGCTGGAA	1420	R	343	366	2	2
TGME49_031090	TGME49_031090_34_1209	GTAAATGGGGATGTCAAGTTgcacctttgtcgacgtacttGTTTAAGAGCTATGCTGGAA	1420	R	301	324	2	2
TGME49_031090	TGME49_031090_25_1209	GTAAATGGGGATGTCAAGTTgatgtcttccgcttcacgtgGTTTAAGAGCTATGCTGGAA	1420	R	388	411	2	2
TGME49_120670	TGME49_120670_19_534	GTAAATGGGGATGTCAAGTTgtcgtttcggacgcaggcaaGTTTAAGAGCTATGCTGGAA	15556	F	217	240	17	1
TGME49_120670	TGME49_120670_12_2136	GTAAATGGGGATGTCAAGTTgctatacgtccacggcgactGTTTAAGAGCTATGCTGGAA	15556	F	1720	1743	17	2
TGME49_120670	TGME49_120670_36_3738	GTAAATGGGGATGTCAAGTTgtcctccagtttcgtcgtcgGTTTAAGAGCTATGCTGGAA	15556	F	3602	3625	17	4
TGME49_120670	TGME49_120670_23_3738	GTAAATGGGGATGTCAAGTTgaaatgcacagactcagaggGTTTAAGAGCTATGCTGGAA	15556	F	3520	3543	17	4
TGME49_120670	TGME49_120670_29_3738	GTAAATGGGGATGTCAAGTTgttgggtcagatcccgcgcaGTTTAAGAGCTATGCTGGAA	15556	F	3553	3576	17	4
TGME49_043510	TGME49_043510_65_3505	GTAAATGGGGATGTCAAGTTggcgctatcgcctggcgacgGTTTAAGAGCTATGCTGGAA	3912	R	316	339	6	1
TGME49_043510	TGME49_043510_6_4206	GTAAATGGGGATGTCAAGTTgtctcttgtgcgcagcaacgGTTTAAGAGCTATGCTGGAA	3912	R	113	136	6	1
TGME49_043510	TGME49_043510_69_3505	GTAAATGGGGATGTCAAGTTgacacccgcggtcggtgcgcGTTTAAGAGCTATGCTGGAA	3912	R	292	315	6	1
TGME49_043510	TGME49_043510_72_3505	GTAAATGGGGATGTCAAGTTgtctcggccctgcgaggcgcGTTTAAGAGCTATGCTGGAA	3912	R	268	291	6	1
TGME49_043510	TGME49_043510_60_3505	GTAAATGGGGATGTCAAGTTgtacagcctcagcgaagcgaGTTTAAGAGCTATGCTGGAA	3912	R	355	378	6	1
TGME49_116150	TGME49_116150_19_2328	GTAAATGGGGATGTCAAGTTggtggccccgcctcctcaagGTTTAAGAGCTATGCTGGAA	8041	F	1682	1705	4	2
TGME49_116150	TGME49_116150_21_3492	GTAAATGGGGATGTCAAGTTgtttgacattttgagtgattGTTTAAGAGCTATGCTGGAA	8041	F	2859	2882	4	3
TGME49_116150	TGME49_116150_33_3492	GTAAATGGGGATGTCAAGTTgtcgatgtgacccttccacaGTTTAAGAGCTATGCTGGAA	8041	F	2937	2960	4	3
TGME49_116150	TGME49_116150_5_3783	GTAAATGGGGATGTCAAGTTgcgggtgttggagctgtttgGTTTAAGAGCTATGCTGGAA	8041	F	3043	3066	4	3
TGME49_116150	TGME49_116150_0_3783	GTAAATGGGGATGTCAAGTTgtgacgggagatcactttcaGTTTAAGAGCTATGCTGGAA	8041	F	2979	3002	4	3
TGME49_069060	TGME49_069060_31_1312	GTAAATGGGGATGTCAAGTTggctcggcctgatctgagggGTTTAAGAGCTATGCTGGAA	9173	F	1047	1070	10	1
TGME49_069060	TGME49_069060_6_984	GTAAATGGGGATGTCAAGTTgatcttggacgaaggacacaGTTTAAGAGCTATGCTGGAA	9173	F	610	633	10	1
TGME49_069060	TGME49_069060_40_1312	GTAAATGGGGATGTCAAGTTggccgagagttcctgagtctGTTTAAGAGCTATGCTGGAA	9173	F	1087	1110	10	1
TGME49_069060	TGME49_069060_5_1312	GTAAATGGGGATGTCAAGTTgcctcttctctgacaggctcGTTTAAGAGCTATGCTGGAA	9173	F	864	887	10	1
TGME49_069060	TGME49_069060_27_984	GTAAATGGGGATGTCAAGTTgagaagcctctgcatgcaacGTTTAAGAGCTATGCTGGAA	9173	F	788	811	10	1
TGME49_063120	TGME49_063120_3_2620	GTAAATGGGGATGTCAAGTTgatcgaggctctgggtcgacGTTTAAGAGCTATGCTGGAA	2669	R	502	525	1	1
TGME49_063120	TGME49_063120_18_2096	GTAAATGGGGATGTCAAGTTgaagaaaaggaggagctcgcGTTTAAGAGCTATGCTGGAA	2669	R	822	845	1	1
TGME49_063120	TGME49_063120_14_2620	GTAAATGGGGATGTCAAGTTgtgtggcaacggaggagaacGTTTAAGAGCTATGCTGGAA	2669	R	395	418	1	1
TGME49_063120	TGME49_063120_23_2620	GTAAATGGGGATGTCAAGTTgtacacactctggcgcggcaGTTTAAGAGCTATGCTGGAA	2669	R	203	226	1	1
TGME49_063120	TGME49_063120_20_2096	GTAAATGGGGATGTCAAGTTggaacagcaggtcgagagagGTTTAAGAGCTATGCTGGAA	2669	R	789	812	1	1
TGME49_085920	TGME49_085920_29_387	GTAAATGGGGATGTCAAGTTgaagccagcgaagcccaaagGTTTAAGAGCTATGCTGGAA	1326	F	86	109	3	1
TGME49_085920	TGME49_085920_12_774	GTAAATGGGGATGTCAAGTTgtcggctgcaagtcgtcaacGTTTAAGAGCTATGCTGGAA	1326	F	258	281	3	1
TGME49_085920	TGME49_085920_4_774	GTAAATGGGGATGTCAAGTTggccgagagcgtcctcaagtGTTTAAGAGCTATGCTGGAA	1326	F	194	217	3	1
TGME49_085920	TGME49_085920_14_774	GTAAATGGGGATGTCAAGTTgtactcgagcgagtctatgaGTTTAAGAGCTATGCTGGAA	1326	F	290	313	3	1
TGME49_085920	TGME49_085920_32_387	GTAAATGGGGATGTCAAGTTggccgcactcctcggaagaaGTTTAAGAGCTATGCTGGAA	1326	F	129	152	3	1
TGME49_033310	TGME49_033310_10_7784	GTAAATGGGGATGTCAAGTTgaacagtaaacgcaaaagacGTTTAAGAGCTATGCTGGAA	7647	R	240	263	9	1
TGME49_033310	TGME49_033310_14_7784	GTAAATGGGGATGTCAAGTTgaattctgacgcggacgctgGTTTAAGAGCTATGCTGGAA	7647	R	207	230	9	1
TGME49_033310	TGME49_033310_19_7784	GTAAATGGGGATGTCAAGTTgcagctttaacacttcataaGTTTAAGAGCTATGCTGGAA	7647	R	104	127	9	1
TGME49_033310	TGME49_033310_0_6394	GTAAATGGGGATGTCAAGTTggtgtctttcacagtttgtcGTTTAAGAGCTATGCTGGAA	7647	R	1727	1750	9	2
TGME49_033310	TGME49_033310_27_5560	GTAAATGGGGATGTCAAGTTgaactgctcttgtcgaaacaGTTTAAGAGCTATGCTGGAA	7647	R	2308	2331	9	3
TGME49_068270	TGME49_068270_32_548	GTAAATGGGGATGTCAAGTTgtgtcgtgtcccaggaggccGTTTAAGAGCTATGCTGGAA	644	F	263	286	1	1
TGME49_068270	TGME49_068270_8_548	GTAAATGGGGATGTCAAGTTgagccccgtctggccatacgGTTTAAGAGCTATGCTGGAA	644	F	110	133	1	1
TGME49_068270	TGME49_068270_18_548	GTAAATGGGGATGTCAAGTTgacttcttgcgtgcggggttGTTTAAGAGCTATGCTGGAA	644	F	178	201	1	1
TGME49_068270	TGME49_068270_25_548	GTAAATGGGGATGTCAAGTTggaaactctgtccaccgagcGTTTAAGAGCTATGCTGGAA	644	F	203	226	1	1
TGME49_068270	TGME49_068270_37_548	GTAAATGGGGATGTCAAGTTggacagtgggagtcatcgaaGTTTAAGAGCTATGCTGGAA	644	F	291	314	1	1
TGME49_111000	TGME49_111000_4_1455	GTAAATGGGGATGTCAAGTTgcggaacctcgtcagcttgcGTTTAAGAGCTATGCTGGAA	1914	F	450	473	3	2
TGME49_111000	TGME49_111000_12_1455	GTAAATGGGGATGTCAAGTTgtggctttcagcgtttggatGTTTAAGAGCTATGCTGGAA	1914	F	527	550	3	2
TGME49_111000	TGME49_111000_1_1455	GTAAATGGGGATGTCAAGTTgatgcgtgacattgtcccagGTTTAAGAGCTATGCTGGAA	1914	F	411	434	3	2
TGME49_111000	TGME49_111000_7_1455	GTAAATGGGGATGTCAAGTTgtctgagtgtttttcaagtgGTTTAAGAGCTATGCTGGAA	1914	F	486	509	3	2
TGME49_111000	TGME49_111000_41_970	GTAAATGGGGATGTCAAGTTgattctgggttgacgccttgGTTTAAGAGCTATGCTGGAA	1914	F	371	394	3	2
TGME49_033020	TGME49_033020_40_4440	GTAAATGGGGATGTCAAGTTgtctgaatccttgaccatctGTTTAAGAGCTATGCTGGAA	5217	R	715	738	5	1
TGME49_033020	TGME49_033020_63_4440	GTAAATGGGGATGTCAAGTTggcttcgtgagcgtccacgtGTTTAAGAGCTATGCTGGAA	5217	R	409	432	5	1
TGME49_033020	TGME49_033020_59_4440	GTAAATGGGGATGTCAAGTTgccaaggcgtcgctccgtgtGTTTAAGAGCTATGCTGGAA	5217	R	481	504	5	1
TGME49_033020	TGME49_033020_16_5328	GTAAATGGGGATGTCAAGTTgttcttccgggcctcgtccaGTTTAAGAGCTATGCTGGAA	5217	R	226	249	5	1
TGME49_033020	TGME49_033020_8_5328	GTAAATGGGGATGTCAAGTTgttggagaacgccttcatctGTTTAAGAGCTATGCTGGAA	5217	R	292	315	5	1
TGME49_104460	TGME49_104460_23_4926	GTAAATGGGGATGTCAAGTTggactgtgtacaactcctcgGTTTAAGAGCTATGCTGGAA	4750	R	83	106	8	1
TGME49_104460	TGME49_104460_6_4926	GTAAATGGGGATGTCAAGTTggaagagaactgtgtcgaggGTTTAAGAGCTATGCTGGAA	4750	R	260	283	8	1
TGME49_104460	TGME49_104460_83_4105	GTAAATGGGGATGTCAAGTTgaacgaggtgggcagtcttgGTTTAAGAGCTATGCTGGAA	4750	R	362	385	8	1
TGME49_104460	TGME49_104460_2_4926	GTAAATGGGGATGTCAAGTTgtcggcgccgtcgagcgtcgGTTTAAGAGCTATGCTGGAA	4750	R	295	318	8	1
TGME49_104460	TGME49_104460_88_4105	GTAAATGGGGATGTCAAGTTgatgaggagaaacttggcgaGTTTAAGAGCTATGCTGGAA	4750	R	331	354	8	1
TGME49_033050	TGME49_033050_35_1160	GTAAATGGGGATGTCAAGTTggcgatgagggtaagggaaaGTTTAAGAGCTATGCTGGAA	3062	F	967	990	4	1
TGME49_033050	TGME49_033050_30_1160	GTAAATGGGGATGTCAAGTTgggcactggcgcaccacatgGTTTAAGAGCTATGCTGGAA	3062	F	935	958	4	1
TGME49_033050	TGME49_033050_14_1160	GTAAATGGGGATGTCAAGTTgctcccacgcgccaggaagtGTTTAAGAGCTATGCTGGAA	3062	F	779	802	4	1
TGME49_033050	TGME49_033050_22_1160	GTAAATGGGGATGTCAAGTTgcagtttgtcgagtttcgacGTTTAAGAGCTATGCTGGAA	3062	F	878	901	4	1
TGME49_033050	TGME49_033050_1_1160	GTAAATGGGGATGTCAAGTTggatctgccgaagctgcgaaGTTTAAGAGCTATGCTGGAA	3062	F	671	694	4	1
TGME49_109250	TGME49_109250_12_9329	GTAAATGGGGATGTCAAGTTgggagactgtctcttcacgcGTTTAAGAGCTATGCTGGAA	14240	R	5260	5283	9	1
TGME49_109250	TGME49_109250_29_11784	GTAAATGGGGATGTCAAGTTgcgcgccgtgacgcaggttcGTTTAAGAGCTATGCTGGAA	14240	R	2631	2654	9	1
TGME49_109250	TGME49_109250_51_13748	GTAAATGGGGATGTCAAGTTgatcccgtcgcctgctggctGTTTAAGAGCTATGCTGGAA	14240	R	628	651	9	1
TGME49_109250	TGME49_109250_24_9820	GTAAATGGGGATGTCAAGTTggcttgtgctgctgaagccgGTTTAAGAGCTATGCTGGAA	14240	R	4667	4690	9	1
TGME49_109250	TGME49_109250_35_14239	GTAAATGGGGATGTCAAGTTgcccacctgcagcgcctgccGTTTAAGAGCTATGCTGGAA	14240	R	236	259	9	1
TGME49_048880	TGME49_048880_1_5652	GTAAATGGGGATGTCAAGTTgctgcgtgcgtttctcttcaGTTTAAGAGCTATGCTGGAA	5594	R	394	417	10	1
TGME49_048880	TGME49_048880_28_5652	GTAAATGGGGATGTCAAGTTgcctggcgccttttcgctgaGTTTAAGAGCTATGCTGGAA	5594	R	142	165	10	1
TGME49_048880	TGME49_048880_8_5652	GTAAATGGGGATGTCAAGTTggaaggccgagagatccttgGTTTAAGAGCTATGCTGGAA	5594	R	333	356	10	1
TGME49_048880	TGME49_048880_2_5652	GTAAATGGGGATGTCAAGTTgaagcgcctcagcgaccgtcGTTTAAGAGCTATGCTGGAA	5594	R	364	387	10	1
TGME49_048880	TGME49_048880_20_5652	GTAAATGGGGATGTCAAGTTgacccgagagacactgcgcgGTTTAAGAGCTATGCTGGAA	5594	R	205	228	10	1
TGME49_120520	TGME49_120520_27_402	GTAAATGGGGATGTCAAGTTgcgagatgtgcctctaggtcGTTTAAGAGCTATGCTGGAA	1412	F	94	117	1	1
TGME49_120520	TGME49_120520_44_402	GTAAATGGGGATGTCAAGTTgcctgccgcttcagatcgacGTTTAAGAGCTATGCTGGAA	1412	F	228	251	1	1
TGME49_120520	TGME49_120520_0_804	GTAAATGGGGATGTCAAGTTgcaaagatgtggcacttgggGTTTAAGAGCTATGCTGGAA	1412	F	305	328	1	1
TGME49_120520	TGME49_120520_32_804	GTAAATGGGGATGTCAAGTTggctgtatatcgttgatcgaGTTTAAGAGCTATGCTGGAA	1412	F	537	560	1	1
TGME49_120520	TGME49_120520_22_804	GTAAATGGGGATGTCAAGTTgtgccgtcacagtctggaagGTTTAAGAGCTATGCTGGAA	1412	F	431	454	1	1
TGME49_057050	TGME49_057050_52_1116	GTAAATGGGGATGTCAAGTTgtcgccgcagcctgaaggtcGTTTAAGAGCTATGCTGGAA	6814	F	1153	1176	10	3
TGME49_057050	TGME49_057050_55_1116	GTAAATGGGGATGTCAAGTTggctcttttccacatctctgGTTTAAGAGCTATGCTGGAA	6814	F	1182	1205	10	3
TGME49_057050	TGME49_057050_45_1116	GTAAATGGGGATGTCAAGTTgagccaaaccgcacatgtcgGTTTAAGAGCTATGCTGGAA	6814	F	1083	1106	10	3
TGME49_057050	TGME49_057050_58_1116	GTAAATGGGGATGTCAAGTTgaaaactttgcacgctctgtGTTTAAGAGCTATGCTGGAA	6814	F	1240	1263	10	3
TGME49_057050	TGME49_057050_49_1116	GTAAATGGGGATGTCAAGTTggcttgacgaacttgaatttGTTTAAGAGCTATGCTGGAA	6814	F	1114	1137	10	3
TGME49_007770	TGME49_007770_49_6336	GTAAATGGGGATGTCAAGTTggaagaagtgccctcatttgGTTTAAGAGCTATGCTGGAA	6393	R	87	110	8	1
TGME49_007770	TGME49_007770_47_6336	GTAAATGGGGATGTCAAGTTgcaggtggcttcatttcatcGTTTAAGAGCTATGCTGGAA	6393	R	117	140	8	1
TGME49_007770	TGME49_007770_39_6336	GTAAATGGGGATGTCAAGTTggatctgttgaagcaacgcaGTTTAAGAGCTATGCTGGAA	6393	R	179	202	8	1
TGME49_007770	TGME49_007770_29_5280	GTAAATGGGGATGTCAAGTTggcccgagaaattcggaggaGTTTAAGAGCTATGCTGGAA	6393	R	1281	1304	8	2
TGME49_007770	TGME49_007770_42_5280	GTAAATGGGGATGTCAAGTTgtccgagagacaacggggcaGTTTAAGAGCTATGCTGGAA	6393	R	1221	1244	8	2
TGME49_083710	TGME49_083710_8_3978	GTAAATGGGGATGTCAAGTTgtttctgtcggtctgcaacgGTTTAAGAGCTATGCTGGAA	3640	R	77	100	6	1
TGME49_083710	TGME49_083710_6_3978	GTAAATGGGGATGTCAAGTTgtcataggttctcggataggGTTTAAGAGCTATGCTGGAA	3640	R	106	129	6	1
TGME49_083710	TGME49_083710_45_2652	GTAAATGGGGATGTCAAGTTgctctgccagcgattgcagaGTTTAAGAGCTATGCTGGAA	3640	R	860	883	6	2
TGME49_083710	TGME49_083710_58_1989	GTAAATGGGGATGTCAAGTTgttcgtcgcccctgccgccgGTTTAAGAGCTATGCTGGAA	3640	R	1504	1527	6	3
TGME49_083710	TGME49_083710_4_2652	GTAAATGGGGATGTCAAGTTgctgcttcagagcaaataccGTTTAAGAGCTATGCTGGAA	3640	R	1384	1407	6	3
TGME49_119720	TGME49_119720_12_4615	GTAAATGGGGATGTCAAGTTgactcgccgagaaatcggaaGTTTAAGAGCTATGCTGGAA	5462	R	1201	1224	3	2
TGME49_119720	TGME49_119720_53_2769	GTAAATGGGGATGTCAAGTTggaaaaaaacctaggaggatGTTTAAGAGCTATGCTGGAA	5462	R	2714	2737	3	2
TGME49_119720	TGME49_119720_91_2769	GTAAATGGGGATGTCAAGTTgtcttcctcggacgcctggaGTTTAAGAGCTATGCTGGAA	5462	R	2430	2453	3	2
TGME49_119720	TGME49_119720_83_3692	GTAAATGGGGATGTCAAGTTgcgtctgcggcctcccgaagGTTTAAGAGCTATGCTGGAA	5462	R	1570	1593	3	2
TGME49_119720	TGME49_119720_58_3692	GTAAATGGGGATGTCAAGTTgggccgacgatgcagcgcctGTTTAAGAGCTATGCTGGAA	5462	R	1795	1818	3	2
TGME49_083720	TGME49_083720_49_775	GTAAATGGGGATGTCAAGTTggcatgggctgttcgatgagGTTTAAGAGCTATGCTGGAA	4428	F	750	773	6	1
TGME49_083720	TGME49_083720_48_0	GTAAATGGGGATGTCAAGTTgtggccaagggcgaggcccaGTTTAAGAGCTATGCTGGAA	4428	F	213	236	6	1
TGME49_083720	TGME49_083720_7_775	GTAAATGGGGATGTCAAGTTgcgtccatacacttaaatcgGTTTAAGAGCTATGCTGGAA	4428	F	350	373	6	1
TGME49_083720	TGME49_083720_44_775	GTAAATGGGGATGTCAAGTTgtcaagaagaataaggacatGTTTAAGAGCTATGCTGGAA	4428	F	691	714	6	1
TGME49_083720	TGME49_083720_34_775	GTAAATGGGGATGTCAAGTTgtcgacaatagcacgcgctgGTTTAAGAGCTATGCTGGAA	4428	F	619	642	6	1
TGME49_001270	TGME49_001270_23_4420	GTAAATGGGGATGTCAAGTTggaaacaagtgggacggcagGTTTAAGAGCTATGCTGGAA	5191	R	216	239	7	2
TGME49_001270	TGME49_001270_92_2652	GTAAATGGGGATGTCAAGTTggcacaggtcttggggtgtcGTTTAAGAGCTATGCTGGAA	5191	R	1350	1373	7	4
TGME49_001270	TGME49_001270_76_2652	GTAAATGGGGATGTCAAGTTgaccgttcctgcctcccttgGTTTAAGAGCTATGCTGGAA	5191	R	1433	1456	7	4
TGME49_001270	TGME49_001270_14_4420	GTAAATGGGGATGTCAAGTTgtttcgtcttctgcaagctcGTTTAAGAGCTATGCTGGAA	5191	R	278	301	7	2
TGME49_001270	TGME49_001270_87_2652	GTAAATGGGGATGTCAAGTTggaagacacgcgcgaacgcgGTTTAAGAGCTATGCTGGAA	5191	R	1377	1400	7	4
TGME49_095330	TGME49_095330_26_1118	GTAAATGGGGATGTCAAGTTgtcgaaatatccgtcaaagtGTTTAAGAGCTATGCTGGAA	16357	F	887	910	14	2
TGME49_095330	TGME49_095330_10_1118	GTAAATGGGGATGTCAAGTTggaaacgagaacacactgctGTTTAAGAGCTATGCTGGAA	16357	F	769	792	14	2
TGME49_095330	TGME49_095330_21_1118	GTAAATGGGGATGTCAAGTTgcgcctgccgacgcgcgtcgGTTTAAGAGCTATGCTGGAA	16357	F	841	864	14	2
TGME49_095330	TGME49_095330_33_1677	GTAAATGGGGATGTCAAGTTgcacctcccagagcctctgtGTTTAAGAGCTATGCTGGAA	16357	F	1676	1699	14	3
TGME49_095330	TGME49_095330_24_1677	GTAAATGGGGATGTCAAGTTgctctgcatccggcgcgtcgGTTTAAGAGCTATGCTGGAA	16357	F	1635	1658	14	3
TGME49_007470	TGME49_007470_53_768	GTAAATGGGGATGTCAAGTTggtctcggccttcgcggatcGTTTAAGAGCTATGCTGGAA	4378	F	810	833	3	1
TGME49_007470	TGME49_007470_67_0	GTAAATGGGGATGTCAAGTTggattttccttcgtccagtaGTTTAAGAGCTATGCTGGAA	4378	F	157	180	3	1
TGME49_007470	TGME49_007470_74_0	GTAAATGGGGATGTCAAGTTgttcaagcccgacagcgccgGTTTAAGAGCTATGCTGGAA	4378	F	220	243	3	1
TGME49_007470	TGME49_007470_46_768	GTAAATGGGGATGTCAAGTTggaaggcaactttgtcgcgcGTTTAAGAGCTATGCTGGAA	4378	F	761	784	3	1
TGME49_007470	TGME49_007470_15_768	GTAAATGGGGATGTCAAGTTgtctgttctgctttcgacacGTTTAAGAGCTATGCTGGAA	4378	F	442	465	3	1
TGME49_018920	TGME49_018920_33_975	GTAAATGGGGATGTCAAGTTgccgctttccgttgtcgagcGTTTAAGAGCTATGCTGGAA	5825	F	107	130	10	1
TGME49_018920	TGME49_018920_6_1950	GTAAATGGGGATGTCAAGTTgggacagaagccctggactgGTTTAAGAGCTATGCTGGAA	5825	F	852	875	10	2
TGME49_018920	TGME49_018920_15_1950	GTAAATGGGGATGTCAAGTTgcctttttcatcgccatgacGTTTAAGAGCTATGCTGGAA	5825	F	896	919	10	2
TGME49_018920	TGME49_018920_2_1950	GTAAATGGGGATGTCAAGTTgcgatggacgtgatcgtcgaGTTTAAGAGCTATGCTGGAA	5825	F	824	847	10	2
TGME49_018920	TGME49_018920_35_2925	GTAAATGGGGATGTCAAGTTgtttgcacaacagccacatgGTTTAAGAGCTATGCTGGAA	5825	F	2107	2130	10	4
TGME49_005360	TGME49_005360_21_524	GTAAATGGGGATGTCAAGTTgtcgttttgtgcggagaagaGTTTAAGAGCTATGCTGGAA	15267	F	187	210	18	1
TGME49_005360	TGME49_005360_34_524	GTAAATGGGGATGTCAAGTTgacgtccatcaactcaacgaGTTTAAGAGCTATGCTGGAA	15267	F	289	312	18	1
TGME49_005360	TGME49_005360_7_524	GTAAATGGGGATGTCAAGTTggccgccattcgcaccggaaGTTTAAGAGCTATGCTGGAA	15267	F	83	106	18	1
TGME49_005360	TGME49_005360_16_524	GTAAATGGGGATGTCAAGTTgagatgaatcagaaggcgggGTTTAAGAGCTATGCTGGAA	15267	F	146	169	18	1
TGME49_005360	TGME49_005360_40_524	GTAAATGGGGATGTCAAGTTgttgacgaagctacgggacgGTTTAAGAGCTATGCTGGAA	15267	F	349	372	18	1
TGME49_051500	TGME49_051500_23_557	GTAAATGGGGATGTCAAGTTgagaaagcgcgcgcgagagcGTTTAAGAGCTATGCTGGAA	2899	F	325	348	3	1
TGME49_051500	TGME49_051500_56_557	GTAAATGGGGATGTCAAGTTgcgtagggtgaggccggaccGTTTAAGAGCTATGCTGGAA	2899	F	564	587	3	1
TGME49_051500	TGME49_051500_28_1114	GTAAATGGGGATGTCAAGTTgccgaggagttgtccgttcaGTTTAAGAGCTATGCTGGAA	2899	F	823	846	3	1
TGME49_051500	TGME49_051500_21_1114	GTAAATGGGGATGTCAAGTTggaggaccttcatgaggacgGTTTAAGAGCTATGCTGGAA	2899	F	773	796	3	1
TGME49_051500	TGME49_051500_26_557	GTAAATGGGGATGTCAAGTTgaccgtgaggagacagcacaGTTTAAGAGCTATGCTGGAA	2899	F	359	382	3	1
TGME49_063470	TGME49_063470_31_1614	GTAAATGGGGATGTCAAGTTgcagcagaacagcgactgtgGTTTAAGAGCTATGCTGGAA	2770	R	203	226	3	1
TGME49_063470	TGME49_063470_2_2152	GTAAATGGGGATGTCAAGTTggtctctccaccgtgctcgaGTTTAAGAGCTATGCTGGAA	2770	R	94	117	3	1
TGME49_063470	TGME49_063470_25_1614	GTAAATGGGGATGTCAAGTTgtctccgtcgcctcagtgatGTTTAAGAGCTATGCTGGAA	2770	R	231	254	3	1
TGME49_063470	TGME49_063470_22_1614	GTAAATGGGGATGTCAAGTTgacgttgttcagcgactgtcGTTTAAGAGCTATGCTGGAA	2770	R	283	306	3	1
TGME49_063470	TGME49_063470_19_1076	GTAAATGGGGATGTCAAGTTgggaagcggttaggctgcagGTTTAAGAGCTATGCTGGAA	2770	R	871	894	3	2
TGME49_090580	TGME49_090580_65_17893	GTAAATGGGGATGTCAAGTTgaagaagttgcgcaatcgccGTTTAAGAGCTATGCTGGAA	18146	R	164	187	19	1
TGME49_090580	TGME49_090580_49_17893	GTAAATGGGGATGTCAAGTTgtctcctcgacagacccgttGTTTAAGAGCTATGCTGGAA	18146	R	312	335	19	1
TGME49_090580	TGME49_090580_62_17893	GTAAATGGGGATGTCAAGTTgtgaaatgacatgagaatagGTTTAAGAGCTATGCTGGAA	18146	R	221	244	19	1
TGME49_090580	TGME49_090580_64_17893	GTAAATGGGGATGTCAAGTTggaactcgtaggcataaaagGTTTAAGAGCTATGCTGGAA	18146	R	197	220	19	1
TGME49_090580	TGME49_090580_1_17893	GTAAATGGGGATGTCAAGTTggctgttgaaagacatgagaGTTTAAGAGCTATGCTGGAA	18146	R	711	734	19	1
TGME49_027900	TGME49_027900_48_3184	GTAAATGGGGATGTCAAGTTgacgtcgaaccgtggtccgtGTTTAAGAGCTATGCTGGAA	4575	R	1549	1572	1	1
TGME49_027900	TGME49_027900_83_3184	GTAAATGGGGATGTCAAGTTgccaggcccgaacgcaccacGTTTAAGAGCTATGCTGGAA	4575	R	1366	1389	1	1
TGME49_027900	TGME49_027900_106_3184	GTAAATGGGGATGTCAAGTTgctacggccgctccccaggaGTTTAAGAGCTATGCTGGAA	4575	R	1243	1266	1	1
TGME49_027900	TGME49_027900_9_3980	GTAAATGGGGATGTCAAGTTgagtactcggcgagaacgaaGTTTAAGAGCTATGCTGGAA	4575	R	1035	1058	1	1
TGME49_027900	TGME49_027900_78_3980	GTAAATGGGGATGTCAAGTTgagatcctccaccggtcgaaGTTTAAGAGCTATGCTGGAA	4575	R	587	610	1	1
TGME49_055470	TGME49_055470_12_544	GTAAATGGGGATGTCAAGTTgttcctttcacgtgaccgcgGTTTAAGAGCTATGCTGGAA	7438	F	153	176	8	1
TGME49_055470	TGME49_055470_15_1360	GTAAATGGGGATGTCAAGTTgcctcgaacgactcgccagtGTTTAAGAGCTATGCTGGAA	7438	F	1096	1119	8	2
TGME49_055470	TGME49_055470_2_4080	GTAAATGGGGATGTCAAGTTgcaggagataccaacgcgtcGTTTAAGAGCTATGCTGGAA	7438	F	3598	3621	8	4
TGME49_055470	TGME49_055470_14_3808	GTAAATGGGGATGTCAAGTTgtgcaaatactcgagttgaaGTTTAAGAGCTATGCTGGAA	7438	F	3490	3513	8	4
TGME49_055470	TGME49_055470_24_3536	GTAAATGGGGATGTCAAGTTgaacgggtgtcacgtccgggGTTTAAGAGCTATGCTGGAA	7438	F	3267	3290	8	4
TGME49_031610	TGME49_031610_50_569	GTAAATGGGGATGTCAAGTTggaaagacaaattccgacggGTTTAAGAGCTATGCTGGAA	2983	F	590	613	5	2
TGME49_031610	TGME49_031610_45_569	GTAAATGGGGATGTCAAGTTgcttgacggctgcgcaattcGTTTAAGAGCTATGCTGGAA	2983	F	554	577	5	2
TGME49_031610	TGME49_031610_38_569	GTAAATGGGGATGTCAAGTTgcccaaaactgctggaaagaGTTTAAGAGCTATGCTGGAA	2983	F	504	527	5	2
TGME49_031610	TGME49_031610_29_569	GTAAATGGGGATGTCAAGTTgactattcaagtcaggtttaGTTTAAGAGCTATGCTGGAA	2983	F	461	484	5	2
TGME49_031610	TGME49_031610_47_1138	GTAAATGGGGATGTCAAGTTgctgcttgttggatttttgcGTTTAAGAGCTATGCTGGAA	2983	F	1113	1136	5	3
TGME49_019830	TGME49_019830_8_952	GTAAATGGGGATGTCAAGTTgggatcgtccatcggattgaGTTTAAGAGCTATGCTGGAA	13761	F	127	150	7	1
TGME49_019830	TGME49_019830_16_952	GTAAATGGGGATGTCAAGTTgcaccctggaggccaggcaaGTTTAAGAGCTATGCTGGAA	13761	F	178	201	7	1
TGME49_019830	TGME49_019830_20_952	GTAAATGGGGATGTCAAGTTgtgcactatactcgattcgcGTTTAAGAGCTATGCTGGAA	13761	F	203	226	7	1
TGME49_019830	TGME49_019830_19_1428	GTAAATGGGGATGTCAAGTTgcggctttccggtgcttgtgGTTTAAGAGCTATGCTGGAA	13761	F	880	903	7	2
TGME49_019830	TGME49_019830_7_1904	GTAAATGGGGATGTCAAGTTgctccttccctgcttggccaGTTTAAGAGCTATGCTGGAA	13761	F	1015	1038	7	2
TGME49_083760	TGME49_083760_37_3192	GTAAATGGGGATGTCAAGTTgtctcgaacgcactgtggggGTTTAAGAGCTATGCTGGAA	4586	R	1503	1526	4	1
TGME49_083760	TGME49_083760_54_3192	GTAAATGGGGATGTCAAGTTgacagacgctcccgactgagGTTTAAGAGCTATGCTGGAA	4586	R	1291	1314	4	1
TGME49_083760	TGME49_083760_46_3990	GTAAATGGGGATGTCAAGTTgggcctcgccgttcgcagttGTTTAAGAGCTATGCTGGAA	4586	R	518	541	4	1
TGME49_083760	TGME49_083760_60_3990	GTAAATGGGGATGTCAAGTTgaagtgccccgccgaggggaGTTTAAGAGCTATGCTGGAA	4586	R	346	369	4	1
TGME49_083760	TGME49_083760_46_3192	GTAAATGGGGATGTCAAGTTgctcctcccgccttcgaagaGTTTAAGAGCTATGCTGGAA	4586	R	1392	1415	4	1
TGME49_089220	TGME49_089220_6_1158	GTAAATGGGGATGTCAAGTTgacaagcatttcgggtgtatGTTTAAGAGCTATGCTGGAA	10969	F	778	801	14	1
TGME49_089220	TGME49_089220_2_1158	GTAAATGGGGATGTCAAGTTgtgagaactgcagccttgtcGTTTAAGAGCTATGCTGGAA	10969	F	728	751	14	1
TGME49_089220	TGME49_089220_3_1158	GTAAATGGGGATGTCAAGTTgagttcgaaggaagaacagtGTTTAAGAGCTATGCTGGAA	10969	F	754	777	14	1
TGME49_089220	TGME49_089220_14_386	GTAAATGGGGATGTCAAGTTggtggctcgggggcggcttgGTTTAAGAGCTATGCTGGAA	10969	F	177	200	14	1
TGME49_089220	TGME49_089220_3_772	GTAAATGGGGATGTCAAGTTgcgccttctcccattcgcgcGTTTAAGAGCTATGCTGGAA	10969	F	320	343	14	1
TGME49_081910	TGME49_081910_45_431	GTAAATGGGGATGTCAAGTTggaagaaccgacccgtcggtGTTTAAGAGCTATGCTGGAA	1587	F	211	234	1	1
TGME49_081910	TGME49_081910_6_862	GTAAATGGGGATGTCAAGTTgccggcggctcgtttcccatGTTTAAGAGCTATGCTGGAA	1587	F	388	411	1	1
TGME49_081910	TGME49_081910_54_431	GTAAATGGGGATGTCAAGTTggcgggatgcagatcgactgGTTTAAGAGCTATGCTGGAA	1587	F	261	284	1	1
TGME49_081910	TGME49_081910_13_862	GTAAATGGGGATGTCAAGTTggctgaacctggttgatccaGTTTAAGAGCTATGCTGGAA	1587	F	442	465	1	1
TGME49_081910	TGME49_081910_19_862	GTAAATGGGGATGTCAAGTTgagaaaacatcgcgatgatgGTTTAAGAGCTATGCTGGAA	1587	F	527	550	1	1
TGME49_026860	TGME49_026860_16_1422	GTAAATGGGGATGTCAAGTTgacttgaccttgaaattctgGTTTAAGAGCTATGCTGGAA	2317	R	210	233	1	1
TGME49_026860	TGME49_026860_25_1422	GTAAATGGGGATGTCAAGTTgtctgccgtgcacaccgctgGTTTAAGAGCTATGCTGGAA	2317	R	83	106	1	1
TGME49_026860	TGME49_026860_5_1422	GTAAATGGGGATGTCAAGTTgagaaactcttttcctgcgaGTTTAAGAGCTATGCTGGAA	2317	R	298	321	1	1
TGME49_026860	TGME49_026860_13_1422	GTAAATGGGGATGTCAAGTTgtcagactcaacttttccagGTTTAAGAGCTATGCTGGAA	2317	R	259	282	1	1
TGME49_026860	TGME49_026860_24_1422	GTAAATGGGGATGTCAAGTTgttgaaatagaaacatgtctGTTTAAGAGCTATGCTGGAA	2317	R	135	158	1	1
TGME49_036980	TGME49_036980_3_572	GTAAATGGGGATGTCAAGTTgtctgtcattacttccaggtGTTTAAGAGCTATGCTGGAA	7890	F	98	121	10	1
TGME49_036980	TGME49_036980_20_858	GTAAATGGGGATGTCAAGTTggatccggcttcgacgtggtGTTTAAGAGCTATGCTGGAA	7890	F	593	616	10	2
TGME49_036980	TGME49_036980_25_1144	GTAAATGGGGATGTCAAGTTgattcagcgtatgattcaacGTTTAAGAGCTATGCTGGAA	7890	F	802	825	10	2
TGME49_036980	TGME49_036980_22_1144	GTAAATGGGGATGTCAAGTTgtaagctctcttcggtgcccGTTTAAGAGCTATGCTGGAA	7890	F	771	794	10	2
TGME49_036980	TGME49_036980_16_858	GTAAATGGGGATGTCAAGTTgccgtatatcgctcacgcaaGTTTAAGAGCTATGCTGGAA	7890	F	549	572	10	2
TGME49_060210	TGME49_060210_2_714	GTAAATGGGGATGTCAAGTTggatggacgcacggcagcagGTTTAAGAGCTATGCTGGAA	10093	F	259	282	12	1
TGME49_060210	TGME49_060210_2_1071	GTAAATGGGGATGTCAAGTTggaaagtccgaagcttggggGTTTAAGAGCTATGCTGGAA	10093	F	585	608	12	1
TGME49_060210	TGME49_060210_31_714	GTAAATGGGGATGTCAAGTTgttcttgtttcctcgtgtacGTTTAAGAGCTATGCTGGAA	10093	F	543	566	12	1
TGME49_060210	TGME49_060210_23_1071	GTAAATGGGGATGTCAAGTTgtttgagacgcccggcaagaGTTTAAGAGCTATGCTGGAA	10093	F	739	762	12	1
TGME49_060210	TGME49_060210_16_1071	GTAAATGGGGATGTCAAGTTgtttcggacgccaggacaagGTTTAAGAGCTATGCTGGAA	10093	F	701	724	12	1
TGME49_018790	TGME49_018790_22_353	GTAAATGGGGATGTCAAGTTgggcgtcggcctgcagtcgcGTTTAAGAGCTATGCTGGAA	9955	F	83	106	11	1
TGME49_018790	TGME49_018790_30_353	GTAAATGGGGATGTCAAGTTggatcccgattttctcgactGTTTAAGAGCTATGCTGGAA	9955	F	158	181	11	1
TGME49_018790	TGME49_018790_7_706	GTAAATGGGGATGTCAAGTTggcctcagcgcctggctctgGTTTAAGAGCTATGCTGGAA	9955	F	282	305	11	1
TGME49_018790	TGME49_018790_25_353	GTAAATGGGGATGTCAAGTTgcctcgactcgcgttgccgtGTTTAAGAGCTATGCTGGAA	9955	F	108	131	11	1
TGME49_018790	TGME49_018790_12_1412	GTAAATGGGGATGTCAAGTTggaagaagaagaaggcctgcGTTTAAGAGCTATGCTGGAA	9955	F	1047	1070	11	2
TGME49_046630	TGME49_046630_36_5442	GTAAATGGGGATGTCAAGTTgtcgatgccggttccgtccgGTTTAAGAGCTATGCTGGAA	5349	R	109	132	6	1
TGME49_046630	TGME49_046630_27_5442	GTAAATGGGGATGTCAAGTTggacagctgcccggacactgGTTTAAGAGCTATGCTGGAA	5349	R	170	193	6	1
TGME49_046630	TGME49_046630_18_5442	GTAAATGGGGATGTCAAGTTgaggtcgtcgggatgcctggGTTTAAGAGCTATGCTGGAA	5349	R	274	297	6	1
TGME49_046630	TGME49_046630_23_5442	GTAAATGGGGATGTCAAGTTgccgtctctgagccctgaggGTTTAAGAGCTATGCTGGAA	5349	R	229	252	6	1
TGME49_046630	TGME49_046630_26_4535	GTAAATGGGGATGTCAAGTTggagcttgacgttccccaagGTTTAAGAGCTATGCTGGAA	5349	R	1031	1054	6	2
TGME49_053430	TGME49_053430_22_3168	GTAAATGGGGATGTCAAGTTgcacttggcaacttcctctgGTTTAAGAGCTATGCTGGAA	7928	F	2143	2166	14	6
TGME49_053430	TGME49_053430_1_3456	GTAAATGGGGATGTCAAGTTgcgagtttgtcgcaaatgctGTTTAAGAGCTATGCTGGAA	7928	F	2217	2240	14	6
TGME49_053430	TGME49_053430_18_3168	GTAAATGGGGATGTCAAGTTgtgtcttggtgagttcgacgGTTTAAGAGCTATGCTGGAA	7928	F	2114	2137	14	6
TGME49_053430	TGME49_053430_29_3168	GTAAATGGGGATGTCAAGTTgatttgaagagagacgggagGTTTAAGAGCTATGCTGGAA	7928	F	2187	2210	14	6
TGME49_053430	TGME49_053430_0_2304	GTAAATGGGGATGTCAAGTTgcgccggatcgacgatggccGTTTAAGAGCTATGCTGGAA	7928	F	1060	1083	14	5
TGME49_054230	TGME49_054230_0_2058	GTAAATGGGGATGTCAAGTTgtggagcttccccaacaccgGTTTAAGAGCTATGCTGGAA	8143	F	1562	1585	8	2
TGME49_054230	TGME49_054230_11_2058	GTAAATGGGGATGTCAAGTTgggcgctggcggcgccgaggGTTTAAGAGCTATGCTGGAA	8143	F	1668	1691	8	2
TGME49_054230	TGME49_054230_8_2058	GTAAATGGGGATGTCAAGTTgcgctgcagttgcgccttgaGTTTAAGAGCTATGCTGGAA	8143	F	1623	1646	8	2
TGME49_054230	TGME49_054230_22_3234	GTAAATGGGGATGTCAAGTTgcaaagaaatcaccagaaagGTTTAAGAGCTATGCTGGAA	8143	F	2960	2983	8	3
TGME49_054230	TGME49_054230_11_4116	GTAAATGGGGATGTCAAGTTgagtttctcccatccgagatGTTTAAGAGCTATGCTGGAA	8143	F	3689	3712	8	4
TGME49_025540	TGME49_025540_54_2768	GTAAATGGGGATGTCAAGTTgtccaaatgggcacagtcaaGTTTAAGAGCTATGCTGGAA	3846	R	641	664	4	2
TGME49_025540	TGME49_025540_50_2768	GTAAATGGGGATGTCAAGTTgtaaatctctgaacttattcGTTTAAGAGCTATGCTGGAA	3846	R	675	698	4	2
TGME49_025540	TGME49_025540_15_2768	GTAAATGGGGATGTCAAGTTgctgcttcttggggtcggacGTTTAAGAGCTATGCTGGAA	3846	R	1018	1041	4	3
TGME49_025540	TGME49_025540_61_2076	GTAAATGGGGATGTCAAGTTggagatgttacgcttactgcGTTTAAGAGCTATGCTGGAA	3846	R	1186	1209	4	3
TGME49_025540	TGME49_025540_7_2768	GTAAATGGGGATGTCAAGTTgttcgttttgttggagcgaaGTTTAAGAGCTATGCTGGAA	3846	R	1061	1084	4	3
TGME49_014960	TGME49_014960_49_2355	GTAAATGGGGATGTCAAGTTggggcgcgcaggagctctcgGTTTAAGAGCTATGCTGGAA	13620	F	2198	2221	6	1
TGME49_014960	TGME49_014960_49_1413	GTAAATGGGGATGTCAAGTTgtgtctgcagcatcgatgctGTTTAAGAGCTATGCTGGAA	13620	F	1269	1292	6	1
TGME49_014960	TGME49_014960_35_4710	GTAAATGGGGATGTCAAGTTgatcttgccggagtcgagccGTTTAAGAGCTATGCTGGAA	13620	F	4459	4482	6	1
TGME49_014960	TGME49_014960_46_5652	GTAAATGGGGATGTCAAGTTgtcggcccgtcaaatccagcGTTTAAGAGCTATGCTGGAA	13620	F	5382	5405	6	1
TGME49_014960	TGME49_014960_31_5652	GTAAATGGGGATGTCAAGTTggcgaagcgtctcggccctgGTTTAAGAGCTATGCTGGAA	13620	F	5334	5357	6	1
TGME49_020890	TGME49_020890_34_2910	GTAAATGGGGATGTCAAGTTgccagccacactctcgacatGTTTAAGAGCTATGCTGGAA	3073	R	173	196	3	1
TGME49_020890	TGME49_020890_3_2910	GTAAATGGGGATGTCAAGTTgccctgttaccaccatgttcGTTTAAGAGCTATGCTGGAA	3073	R	404	427	3	1
TGME49_020890	TGME49_020890_37_2910	GTAAATGGGGATGTCAAGTTgatgttttatgaagagacgaGTTTAAGAGCTATGCTGGAA	3073	R	102	125	3	1
TGME49_020890	TGME49_020890_28_2910	GTAAATGGGGATGTCAAGTTggtccgaccaacgctgctacGTTTAAGAGCTATGCTGGAA	3073	R	243	266	3	1
TGME49_020890	TGME49_020890_16_2910	GTAAATGGGGATGTCAAGTTgcatcaacaactagattgttGTTTAAGAGCTATGCTGGAA	3073	R	354	377	3	1
TGME49_121340	TGME49_121340_5_1058	GTAAATGGGGATGTCAAGTTggcgcggcgtggagaaccagGTTTAAGAGCTATGCTGGAA	15405	F	590	613	7	1
TGME49_121340	TGME49_121340_10_2116	GTAAATGGGGATGTCAAGTTgagcgagctcggcagctcaaGTTTAAGAGCTATGCTGGAA	15405	F	1681	1704	7	1
TGME49_121340	TGME49_121340_32_5819	GTAAATGGGGATGTCAAGTTgactgtgaaatttccggaccGTTTAAGAGCTATGCTGGAA	15405	F	5625	5648	7	1
TGME49_121340	TGME49_121340_6_6348	GTAAATGGGGATGTCAAGTTgatggcacgcgacgactgttGTTTAAGAGCTATGCTGGAA	15405	F	5940	5963	7	1
TGME49_121340	TGME49_121340_41_4232	GTAAATGGGGATGTCAAGTTgcgagagcgaaggttgttcgGTTTAAGAGCTATGCTGGAA	15405	F	4109	4132	7	1
TGME49_084790	TGME49_084790_32_1224	GTAAATGGGGATGTCAAGTTggggaggtatgagcatcacgGTTTAAGAGCTATGCTGGAA	3289	F	1070	1093	2	1
TGME49_084790	TGME49_084790_49_612	GTAAATGGGGATGTCAAGTTgtaactcctcccacaccataGTTTAAGAGCTATGCTGGAA	3289	F	516	539	2	1
TGME49_084790	TGME49_084790_0_1224	GTAAATGGGGATGTCAAGTTgggcacgtttgcgtgtgtctGTTTAAGAGCTATGCTGGAA	3289	F	736	759	2	1
TGME49_084790	TGME49_084790_8_1224	GTAAATGGGGATGTCAAGTTggagttttacaagcttttgcGTTTAAGAGCTATGCTGGAA	3289	F	797	820	2	1
TGME49_084790	TGME49_084790_28_1224	GTAAATGGGGATGTCAAGTTgattacgcagaaagcccactGTTTAAGAGCTATGCTGGAA	3289	F	1010	1033	2	1
TGME49_085230	TGME49_085230_27_10152	GTAAATGGGGATGTCAAGTTgtgttcccgcggagacaccaGTTTAAGAGCTATGCTGGAA	10678	R	796	819	13	2
TGME49_085230	TGME49_085230_22_10152	GTAAATGGGGATGTCAAGTTgcggtcgtcgctgggggtccGTTTAAGAGCTATGCTGGAA	10678	R	836	859	13	2
TGME49_085230	TGME49_085230_6_9776	GTAAATGGGGATGTCAAGTTgttgaggcttcgtgtgcaggGTTTAAGAGCTATGCTGGAA	10678	R	1220	1243	13	3
TGME49_085230	TGME49_085230_0_7896	GTAAATGGGGATGTCAAGTTggacagcagaagagagtcgaGTTTAAGAGCTATGCTGGAA	10678	R	3235	3258	13	5
TGME49_085230	TGME49_085230_2_7896	GTAAATGGGGATGTCAAGTTggagaagagccagagcagtaGTTTAAGAGCTATGCTGGAA	10678	R	3208	3231	13	5
TGME49_067600	TGME49_067600_21_7308	GTAAATGGGGATGTCAAGTTgccagtgaaggagtcgattcGTTTAAGAGCTATGCTGGAA	7110	R	112	135	11	1
TGME49_067600	TGME49_067600_8_7308	GTAAATGGGGATGTCAAGTTggcgagcagagcgtgtctggGTTTAAGAGCTATGCTGGAA	7110	R	199	222	11	1
TGME49_067600	TGME49_067600_17_7308	GTAAATGGGGATGTCAAGTTggcaggggtagtccagagaaGTTTAAGAGCTATGCTGGAA	7110	R	146	169	11	1
TGME49_067600	TGME49_067600_3_6003	GTAAATGGGGATGTCAAGTTggtcttcattgatgtttgagGTTTAAGAGCTATGCTGGAA	7110	R	1531	1554	11	3
TGME49_067600	TGME49_067600_6_6003	GTAAATGGGGATGTCAAGTTgacctaagtgattttgcccgGTTTAAGAGCTATGCTGGAA	7110	R	1492	1515	11	3
TGME49_017430	TGME49_017430_8_2800	GTAAATGGGGATGTCAAGTTgtcctctcgccccgaaatacGTTTAAGAGCTATGCTGGAA	2919	R	125	148	3	1
TGME49_017430	TGME49_017430_15_2800	GTAAATGGGGATGTCAAGTTgggacagcgctgacggcgtaGTTTAAGAGCTATGCTGGAA	2919	R	96	119	3	1
TGME49_017430	TGME49_017430_2_2800	GTAAATGGGGATGTCAAGTTgtgaccggccgtcgaaatagGTTTAAGAGCTATGCTGGAA	2919	R	170	193	3	1
TGME49_017430	TGME49_017430_19_1680	GTAAATGGGGATGTCAAGTTgacagactgctgcattcacaGTTTAAGAGCTATGCTGGAA	2919	R	1137	1160	3	2
TGME49_017430	TGME49_017430_32_1680	GTAAATGGGGATGTCAAGTTgagggtcgtttccggagtgaGTTTAAGAGCTATGCTGGAA	2919	R	1063	1086	3	2
TGME49_116340	TGME49_116340_15_1659	GTAAATGGGGATGTCAAGTTgaactcacaacgcctgagttGTTTAAGAGCTATGCTGGAA	2871	F	192	215	3	1
TGME49_116340	TGME49_116340_4_1659	GTAAATGGGGATGTCAAGTTgaacttcggacttcaccgctGTTTAAGAGCTATGCTGGAA	2871	F	113	136	3	1
TGME49_116340	TGME49_116340_36_1659	GTAAATGGGGATGTCAAGTTgcgtcgtaaggctgcaccgcGTTTAAGAGCTATGCTGGAA	2871	F	369	392	3	1
TGME49_116340	TGME49_116340_11_1659	GTAAATGGGGATGTCAAGTTggactctgctgccccccggtGTTTAAGAGCTATGCTGGAA	2871	F	142	165	3	1
TGME49_116340	TGME49_116340_23_1659	GTAAATGGGGATGTCAAGTTgaaacatggtggtggttgctGTTTAAGAGCTATGCTGGAA	2871	F	278	301	3	1
TGME49_097530	TGME49_097530_4_643	GTAAATGGGGATGTCAAGTTgtgtcgaaagaccggacgtgGTTTAAGAGCTATGCTGGAA	18955	F	183	206	24	1
TGME49_097530	TGME49_097530_13_643	GTAAATGGGGATGTCAAGTTgatttgcttcatgtttgtcaGTTTAAGAGCTATGCTGGAA	18955	F	275	298	24	1
TGME49_097530	TGME49_097530_10_643	GTAAATGGGGATGTCAAGTTgaaggatcaacgtagacgacGTTTAAGAGCTATGCTGGAA	18955	F	246	269	24	1
TGME49_097530	TGME49_097530_58_0	GTAAATGGGGATGTCAAGTTggcgaagcaggcatcgtcgaGTTTAAGAGCTATGCTGGAA	18955	F	114	137	24	1
TGME49_097530	TGME49_097530_0_2572	GTAAATGGGGATGTCAAGTTgcggcgatcgcttcggacgaGTTTAAGAGCTATGCTGGAA	18955	F	2072	2095	24	2
TGME49_094780	TGME49_094780_42_2028	GTAAATGGGGATGTCAAGTTggctgctctcgggatgacgaGTTTAAGAGCTATGCTGGAA	2553	R	93	116	3	1
TGME49_094780	TGME49_094780_13_1521	GTAAATGGGGATGTCAAGTTgcggactctgtctggagcccGTTTAAGAGCTATGCTGGAA	2553	R	903	926	3	2
TGME49_094780	TGME49_094780_8_1521	GTAAATGGGGATGTCAAGTTgcgtttatcctcgaatacttGTTTAAGAGCTATGCTGGAA	2553	R	944	967	3	2
TGME49_094780	TGME49_094780_20_1521	GTAAATGGGGATGTCAAGTTggtgccagacccccaccgcgGTTTAAGAGCTATGCTGGAA	2553	R	833	856	3	2
TGME49_094780	TGME49_094780_16_1521	GTAAATGGGGATGTCAAGTTgtcgctgctttctctcgtgcGTTTAAGAGCTATGCTGGAA	2553	R	869	892	3	2
TGME49_025940	TGME49_025940_41_1314	GTAAATGGGGATGTCAAGTTgcgatatatgccagcacaccGTTTAAGAGCTATGCTGGAA	2066	R	513	536	3	1
TGME49_025940	TGME49_025940_19_1752	GTAAATGGGGATGTCAAGTTgtacaggcctcaggagggggGTTTAAGAGCTATGCTGGAA	2066	R	369	392	3	1
TGME49_025940	TGME49_025940_38_1752	GTAAATGGGGATGTCAAGTTgaactctagtacggaccgtcGTTTAAGAGCTATGCTGGAA	2066	R	260	283	3	1
TGME49_025940	TGME49_025940_50_1752	GTAAATGGGGATGTCAAGTTgtctacagcttcttcaccaaGTTTAAGAGCTATGCTGGAA	2066	R	157	180	3	1
TGME49_025940	TGME49_025940_9_1752	GTAAATGGGGATGTCAAGTTggttctgccggctccgggagGTTTAAGAGCTATGCTGGAA	2066	R	396	419	3	1
TGME49_002020	TGME49_002020_21_1076	GTAAATGGGGATGTCAAGTTgcccttattcaccgctctatGTTTAAGAGCTATGCTGGAA	7338	F	91	114	12	1
TGME49_002020	TGME49_002020_17_2152	GTAAATGGGGATGTCAAGTTgcctgttccaccgtgtgtacGTTTAAGAGCTATGCTGGAA	7338	F	1068	1091	12	3
TGME49_002020	TGME49_002020_23_2152	GTAAATGGGGATGTCAAGTTgggagacccacttgaacgctGTTTAAGAGCTATGCTGGAA	7338	F	1122	1145	12	3
TGME49_002020	TGME49_002020_11_2959	GTAAATGGGGATGTCAAGTTggaggctgcctcacaaccaaGTTTAAGAGCTATGCTGGAA	7338	F	1856	1879	12	4
TGME49_002020	TGME49_002020_22_2690	GTAAATGGGGATGTCAAGTTgtcaaagattcgtactccgcGTTTAAGAGCTATGCTGGAA	7338	F	1703	1726	12	4
TGME49_045610	TGME49_045610_25_333	GTAAATGGGGATGTCAAGTTgcgccgcagacagctgaggaGTTTAAGAGCTATGCTGGAA	9346	F	90	113	12	1
TGME49_045610	TGME49_045610_12_666	GTAAATGGGGATGTCAAGTTgcctccacagagagcaatgaGTTTAAGAGCTATGCTGGAA	9346	F	219	242	12	1
TGME49_045610	TGME49_045610_22_999	GTAAATGGGGATGTCAAGTTgccccaaaatggaagaagcaGTTTAAGAGCTATGCTGGAA	9346	F	644	667	12	1
TGME49_045610	TGME49_045610_44_999	GTAAATGGGGATGTCAAGTTgggagacacctcgtccgagcGTTTAAGAGCTATGCTGGAA	9346	F	776	799	12	1
TGME49_045610	TGME49_045610_15_1332	GTAAATGGGGATGTCAAGTTgagtccttctcgcggttaacGTTTAAGAGCTATGCTGGAA	9346	F	972	995	12	1
TGME49_081480	TGME49_081480_21_2495	GTAAATGGGGATGTCAAGTTgcgtagccaccggagaacgcGTTTAAGAGCTATGCTGGAA	2495	R	307	330	2	1
TGME49_081480	TGME49_081480_10_2495	GTAAATGGGGATGTCAAGTTgcactgcggtcatgtccatcGTTTAAGAGCTATGCTGGAA	2495	R	396	419	2	1
TGME49_081480	TGME49_081480_25_2495	GTAAATGGGGATGTCAAGTTgagtcgttcttctcccttgtGTTTAAGAGCTATGCTGGAA	2495	R	264	287	2	1
TGME49_081480	TGME49_081480_15_2495	GTAAATGGGGATGTCAAGTTgcaccgtcctcgtcgcgctgGTTTAAGAGCTATGCTGGAA	2495	R	353	376	2	1
TGME49_081480	TGME49_081480_42_1497	GTAAATGGGGATGTCAAGTTggcgtcgcagatcctggagaGTTTAAGAGCTATGCTGGAA	2495	R	1209	1232	2	2
TGME49_024070	TGME49_024070_19_942	GTAAATGGGGATGTCAAGTTgcatgcagcgggccccccgtGTTTAAGAGCTATGCTGGAA	8751	F	680	703	10	2
TGME49_024070	TGME49_024070_3_1256	GTAAATGGGGATGTCAAGTTgggaaaggaaggcaccgatgGTTTAAGAGCTATGCTGGAA	8751	F	795	818	10	2
TGME49_024070	TGME49_024070_24_942	GTAAATGGGGATGTCAAGTTgtgtttgcagaagccgcgccGTTTAAGAGCTATGCTGGAA	8751	F	709	732	10	2
TGME49_024070	TGME49_024070_14_1570	GTAAATGGGGATGTCAAGTTgaatgttgacggtgtctccgGTTTAAGAGCTATGCTGGAA	8751	F	1292	1315	10	3
TGME49_024070	TGME49_024070_25_2826	GTAAATGGGGATGTCAAGTTgctccgcctgcactccgcgaGTTTAAGAGCTATGCTGGAA	8751	F	2570	2593	10	5
TGME49_048620	TGME49_048620_13_843	GTAAATGGGGATGTCAAGTTggctggcggtgcgtacacgtGTTTAAGAGCTATGCTGGAA	689	R	209	232	1	1
TGME49_048620	TGME49_048620_21_843	GTAAATGGGGATGTCAAGTTgggagaatacgccgaacgcgGTTTAAGAGCTATGCTGGAA	689	R	112	135	1	1
TGME49_048620	TGME49_048620_23_843	GTAAATGGGGATGTCAAGTTggcgttcctgttgttgcgatGTTTAAGAGCTATGCTGGAA	689	R	82	105	1	1
TGME49_048620	TGME49_048620_3_843	GTAAATGGGGATGTCAAGTTggacgcgttccacgcgcccgGTTTAAGAGCTATGCTGGAA	689	R	285	308	1	1
TGME49_048620	TGME49_048620_15_843	GTAAATGGGGATGTCAAGTTgcgcagttttgaacactgcaGTTTAAGAGCTATGCTGGAA	689	R	171	194	1	1
TGME49_109880	TGME49_109880_41_0	GTAAATGGGGATGTCAAGTTggcatcaccgcactcacgggGTTTAAGAGCTATGCTGGAA	3791	F	79	102	1	1
TGME49_109880	TGME49_109880_63_1368	GTAAATGGGGATGTCAAGTTgtctgttgctgatgccgtggGTTTAAGAGCTATGCTGGAA	3791	F	1261	1284	1	1
TGME49_109880	TGME49_109880_82_1368	GTAAATGGGGATGTCAAGTTgaacgaggccattggcttcaGTTTAAGAGCTATGCTGGAA	3791	F	1375	1398	1	1
TGME49_109880	TGME49_109880_89_684	GTAAATGGGGATGTCAAGTTgggaagtgggaggcacatccGTTTAAGAGCTATGCTGGAA	3791	F	827	850	1	1
TGME49_109880	TGME49_109880_19_1368	GTAAATGGGGATGTCAAGTTgatgcatatgtgagattcgaGTTTAAGAGCTATGCTGGAA	3791	F	1017	1040	1	1
TGME49_093040	TGME49_093040_32_1784	GTAAATGGGGATGTCAAGTTgcttcgtctccgctggaagcGTTTAAGAGCTATGCTGGAA	1677	R	113	136	1	1
TGME49_093040	TGME49_093040_0_1784	GTAAATGGGGATGTCAAGTTgttcgtcctcctgagttcgcGTTTAAGAGCTATGCTGGAA	1677	R	362	385	1	1
TGME49_093040	TGME49_093040_20_1784	GTAAATGGGGATGTCAAGTTgcgaagccagcctttgggctGTTTAAGAGCTATGCTGGAA	1677	R	211	234	1	1
TGME49_093040	TGME49_093040_9_1784	GTAAATGGGGATGTCAAGTTgggaggtccttctgcgcgggGTTTAAGAGCTATGCTGGAA	1677	R	302	325	1	1
TGME49_093040	TGME49_093040_14_1784	GTAAATGGGGATGTCAAGTTgagagaccttccgagagcatGTTTAAGAGCTATGCTGGAA	1677	R	247	270	1	1
TGME49_007390	TGME49_007390_12_7308	GTAAATGGGGATGTCAAGTTgagcatgccctgggcggcggGTTTAAGAGCTATGCTGGAA	7118	R	205	228	8	1
TGME49_007390	TGME49_007390_22_7047	GTAAATGGGGATGTCAAGTTgcggattctgctgagtcgtgGTTTAAGAGCTATGCTGGAA	7118	R	335	358	8	1
TGME49_007390	TGME49_007390_0_7308	GTAAATGGGGATGTCAAGTTgtgccgttgacgcaaaacagGTTTAAGAGCTATGCTGGAA	7118	R	273	296	8	1
TGME49_007390	TGME49_007390_18_7047	GTAAATGGGGATGTCAAGTTgtgaaggagttcgatgaggaGTTTAAGAGCTATGCTGGAA	7118	R	364	387	8	1
TGME49_007390	TGME49_007390_20_7308	GTAAATGGGGATGTCAAGTTggacttccccgagttccccgGTTTAAGAGCTATGCTGGAA	7118	R	157	180	8	1
TGME49_075660	TGME49_075660_3_1266	GTAAATGGGGATGTCAAGTTgtatgcacgtgtatcgaaccGTTTAAGAGCTATGCTGGAA	1536	R	586	609	1	1
TGME49_075660	TGME49_075660_32_1266	GTAAATGGGGATGTCAAGTTgctgaggagtcatgtgcgagGTTTAAGAGCTATGCTGGAA	1536	R	306	329	1	1
TGME49_075660	TGME49_075660_12_1266	GTAAATGGGGATGTCAAGTTgaaaaaagattcgaagtgcgGTTTAAGAGCTATGCTGGAA	1536	R	514	537	1	1
TGME49_075660	TGME49_075660_4_1688	GTAAATGGGGATGTCAAGTTgccttactagccgccgcaacGTTTAAGAGCTATGCTGGAA	1536	R	198	221	1	1
TGME49_075660	TGME49_075660_23_1266	GTAAATGGGGATGTCAAGTTgcaagttctgcatgccaactGTTTAAGAGCTATGCTGGAA	1536	R	399	422	1	1
TGME49_113860	TGME49_113860_28_11984	GTAAATGGGGATGTCAAGTTggagaagcactgtcgaggtcGTTTAAGAGCTATGCTGGAA	12278	R	513	536	9	1
TGME49_113860	TGME49_113860_4_11556	GTAAATGGGGATGTCAAGTTgatctccagcagcggcacgaGTTTAAGAGCTATGCTGGAA	12278	R	1124	1147	9	1
TGME49_113860	TGME49_113860_44_11984	GTAAATGGGGATGTCAAGTTgaggtgtgtagctctcgcggGTTTAAGAGCTATGCTGGAA	12278	R	404	427	9	1
TGME49_113860	TGME49_113860_6_12412	GTAAATGGGGATGTCAAGTTgtgcgattcacgagttctgtGTTTAAGAGCTATGCTGGAA	12278	R	294	317	9	1
TGME49_113860	TGME49_113860_30_11556	GTAAATGGGGATGTCAAGTTggagaagctccaaaagatggGTTTAAGAGCTATGCTGGAA	12278	R	896	919	9	1
TGME49_109180	TGME49_109180_23_734	GTAAATGGGGATGTCAAGTTgcgaaagacgccagcctgtcGTTTAAGAGCTATGCTGGAA	4142	F	396	419	6	1
TGME49_109180	TGME49_109180_12_734	GTAAATGGGGATGTCAAGTTgttgccttcatcgacacctgGTTTAAGAGCTATGCTGGAA	4142	F	309	332	6	1
TGME49_109180	TGME49_109180_7_734	GTAAATGGGGATGTCAAGTTgacagagtcgaggaagtattGTTTAAGAGCTATGCTGGAA	4142	F	280	303	6	1
TGME49_109180	TGME49_109180_77_0	GTAAATGGGGATGTCAAGTTgtcgacgcagcgacccgaagGTTTAAGAGCTATGCTGGAA	4142	F	133	156	6	1
TGME49_109180	TGME49_109180_76_0	GTAAATGGGGATGTCAAGTTgaacagggaggacggagactGTTTAAGAGCTATGCTGGAA	4142	F	106	129	6	1
TGME49_038130	TGME49_038130_36_1479	GTAAATGGGGATGTCAAGTTggtcacgatgcatccgaagcGTTTAAGAGCTATGCTGGAA	1958	R	514	537	2	1
TGME49_038130	TGME49_038130_20_1479	GTAAATGGGGATGTCAAGTTgggttcgcgtgcgccttgaaGTTTAAGAGCTATGCTGGAA	1958	R	627	650	2	1
TGME49_038130	TGME49_038130_42_1972	GTAAATGGGGATGTCAAGTTgaagctgtcgagcgggccggGTTTAAGAGCTATGCTGGAA	1958	R	105	128	2	1
TGME49_038130	TGME49_038130_31_1479	GTAAATGGGGATGTCAAGTTggccgatggccagccagctgGTTTAAGAGCTATGCTGGAA	1958	R	539	562	2	1
TGME49_038130	TGME49_038130_22_1972	GTAAATGGGGATGTCAAGTTgaagaacgagccttgcagcgGTTTAAGAGCTATGCTGGAA	1958	R	283	306	2	1
TGME49_006370	TGME49_006370_18_472	GTAAATGGGGATGTCAAGTTggttcacaagatagcgctaaGTTTAAGAGCTATGCTGGAA	2304	F	93	116	2	1
TGME49_006370	TGME49_006370_25_472	GTAAATGGGGATGTCAAGTTgggcccttccggtctccagaGTTTAAGAGCTATGCTGGAA	2304	F	143	166	2	1
TGME49_006370	TGME49_006370_18_944	GTAAATGGGGATGTCAAGTTgctgccagccgaggcgccacGTTTAAGAGCTATGCTGGAA	2304	F	599	622	2	2
TGME49_006370	TGME49_006370_22_944	GTAAATGGGGATGTCAAGTTggtcggcggaggtacggaaaGTTTAAGAGCTATGCTGGAA	2304	F	635	658	2	2
TGME49_006370	TGME49_006370_38_944	GTAAATGGGGATGTCAAGTTggctctcgtcctaccagaacGTTTAAGAGCTATGCTGGAA	2304	F	742	765	2	2
TGME49_036000	TGME49_036000_14_1398	GTAAATGGGGATGTCAAGTTgctgctgggagtctccgaggGTTTAAGAGCTATGCTGGAA	3898	F	424	447	5	1
TGME49_036000	TGME49_036000_37_1398	GTAAATGGGGATGTCAAGTTggcttcgcttctctgaagctGTTTAAGAGCTATGCTGGAA	3898	F	569	592	5	1
TGME49_036000	TGME49_036000_42_1398	GTAAATGGGGATGTCAAGTTgcgctggtaaacgtcacaacGTTTAAGAGCTATGCTGGAA	3898	F	621	644	5	1
TGME49_036000	TGME49_036000_9_1398	GTAAATGGGGATGTCAAGTTgacccgggtcgccgctgcggGTTTAAGAGCTATGCTGGAA	3898	F	394	417	5	1
TGME49_036000	TGME49_036000_70_699	GTAAATGGGGATGTCAAGTTgacaccgaagacggaatacaGTTTAAGAGCTATGCTGGAA	3898	F	270	293	5	1
TGME49_005390	TGME49_005390_26_1257	GTAAATGGGGATGTCAAGTTgtcacaccccgttttcgggaGTTTAAGAGCTATGCTGGAA	1514	R	94	117	1	1
TGME49_005390	TGME49_005390_50_838	GTAAATGGGGATGTCAAGTTgactgtcaaaagctcttactGTTTAAGAGCTATGCTGGAA	1514	R	332	355	1	1
TGME49_005390	TGME49_005390_3_1257	GTAAATGGGGATGTCAAGTTggtacatgtgtgtccaacaaGTTTAAGAGCTATGCTGGAA	1514	R	285	308	1	1
TGME49_005390	TGME49_005390_42_838	GTAAATGGGGATGTCAAGTTggggtcttctgatcggcaatGTTTAAGAGCTATGCTGGAA	1514	R	426	449	1	1
TGME49_005390	TGME49_005390_44_838	GTAAATGGGGATGTCAAGTTggaacttgataccccccgctGTTTAAGAGCTATGCTGGAA	1514	R	373	396	1	1
TGME49_049920	TGME49_049920_43_499	GTAAATGGGGATGTCAAGTTgacccctagtacagcagtatGTTTAAGAGCTATGCTGGAA	2496	F	100	123	9	1
TGME49_049920	TGME49_049920_5_1497	GTAAATGGGGATGTCAAGTTggttcatgatggaagcgttgGTTTAAGAGCTATGCTGGAA	2496	F	749	772	9	3
TGME49_049920	TGME49_049920_1_1497	GTAAATGGGGATGTCAAGTTgcgtgcgcggaggtataggtGTTTAAGAGCTATGCTGGAA	2496	F	700	723	9	3
TGME49_049920	TGME49_049920_21_1497	GTAAATGGGGATGTCAAGTTgtcaaagaaggggatggacaGTTTAAGAGCTATGCTGGAA	2496	F	977	1000	9	4
TGME49_049920	TGME49_049920_28_1497	GTAAATGGGGATGTCAAGTTgtcttcatgtaaaagctgtcGTTTAAGAGCTATGCTGGAA	2496	F	1012	1035	9	4
TGME49_105120	TGME49_105120_8_1434	GTAAATGGGGATGTCAAGTTgatgtactggctgtaccccgGTTTAAGAGCTATGCTGGAA	2350	F	706	729	1	1
TGME49_105120	TGME49_105120_3_956	GTAAATGGGGATGTCAAGTTgcttgccgcgagacgacagcGTTTAAGAGCTATGCTGGAA	2350	F	146	169	1	1
TGME49_105120	TGME49_105120_14_1434	GTAAATGGGGATGTCAAGTTgaggagaaaacttggccagaGTTTAAGAGCTATGCTGGAA	2350	F	751	774	1	1
TGME49_105120	TGME49_105120_45_956	GTAAATGGGGATGTCAAGTTgggatcacacccgcaaagacGTTTAAGAGCTATGCTGGAA	2350	F	510	533	1	1
TGME49_105120	TGME49_105120_30_956	GTAAATGGGGATGTCAAGTTggaaagcagatagtcagttcGTTTAAGAGCTATGCTGGAA	2350	F	364	387	1	1
TGME49_111140	TGME49_111140_16_5658	GTAAATGGGGATGTCAAGTTgacgacgaagaacagctgtgGTTTAAGAGCTATGCTGGAA	5605	R	242	265	7	1
TGME49_111140	TGME49_111140_21_5658	GTAAATGGGGATGTCAAGTTgatctacctccgggaggcagGTTTAAGAGCTATGCTGGAA	5605	R	203	226	7	1
TGME49_111140	TGME49_111140_3_3772	GTAAATGGGGATGTCAAGTTggagccttctgcatgttcacGTTTAAGAGCTATGCTGGAA	5605	R	2270	2293	7	3
TGME49_111140	TGME49_111140_75_3772	GTAAATGGGGATGTCAAGTTgtcacctctcttttcctctgGTTTAAGAGCTATGCTGGAA	5605	R	1586	1609	7	3
TGME49_111140	TGME49_111140_99_3772	GTAAATGGGGATGTCAAGTTggtctcccttcggtcaaagtGTTTAAGAGCTATGCTGGAA	5605	R	1430	1453	7	3
TGME49_080820	TGME49_080820_24_501	GTAAATGGGGATGTCAAGTTggaagacgaggagcagagtgGTTTAAGAGCTATGCTGGAA	2510	F	233	256	2	1
TGME49_080820	TGME49_080820_20_501	GTAAATGGGGATGTCAAGTTgccagtttgtccacagctgcGTTTAAGAGCTATGCTGGAA	2510	F	173	196	2	1
TGME49_080820	TGME49_080820_22_501	GTAAATGGGGATGTCAAGTTggcaacaagcagagaatgtgGTTTAAGAGCTATGCTGGAA	2510	F	201	224	2	1
TGME49_080820	TGME49_080820_10_501	GTAAATGGGGATGTCAAGTTgtgtatgaggcggttacatgGTTTAAGAGCTATGCTGGAA	2510	F	88	111	2	1
TGME49_080820	TGME49_080820_15_501	GTAAATGGGGATGTCAAGTTgattgacgagtcgaacggccGTTTAAGAGCTATGCTGGAA	2510	F	112	135	2	1
TGME49_112430	TGME49_112430_31_1925	GTAAATGGGGATGTCAAGTTgaacagagggaatgacgatgGTTTAAGAGCTATGCTGGAA	7554	F	1639	1662	11	2
TGME49_112430	TGME49_112430_4_2200	GTAAATGGGGATGTCAAGTTgcctgtgaacgaattgcgggGTTTAAGAGCTATGCTGGAA	7554	F	1725	1748	11	2
TGME49_112430	TGME49_112430_8_3025	GTAAATGGGGATGTCAAGTTgcagttgacagcggagccgtGTTTAAGAGCTATGCTGGAA	7554	F	2642	2665	11	4
TGME49_112430	TGME49_112430_11_3025	GTAAATGGGGATGTCAAGTTggcgaggagcagccagtcagGTTTAAGAGCTATGCTGGAA	7554	F	2666	2689	11	4
TGME49_112430	TGME49_112430_4_2475	GTAAATGGGGATGTCAAGTTgggaactggtagctcctgacGTTTAAGAGCTATGCTGGAA	7554	F	2009	2032	11	3
TGME49_119630	TGME49_119630_15_915	GTAAATGGGGATGTCAAGTTgcccgggtagcctggatacgGTTTAAGAGCTATGCTGGAA	830	R	289	312	1	1
TGME49_119630	TGME49_119630_31_915	GTAAATGGGGATGTCAAGTTgtgagccagtgccagccaccGTTTAAGAGCTATGCTGGAA	830	R	185	208	1	1
TGME49_119630	TGME49_119630_33_915	GTAAATGGGGATGTCAAGTTgagccgggcccggcaaaaccGTTTAAGAGCTATGCTGGAA	830	R	156	179	1	1
TGME49_119630	TGME49_119630_42_915	GTAAATGGGGATGTCAAGTTggtttacattggaattggcaGTTTAAGAGCTATGCTGGAA	830	R	116	139	1	1
TGME49_119630	TGME49_119630_0_1220	GTAAATGGGGATGTCAAGTTgtgaggcgcagcgtagaagcGTTTAAGAGCTATGCTGGAA	830	R	85	108	1	1
TGME49_031770	TGME49_031770_58_847	GTAAATGGGGATGTCAAGTTgcccgttcacctggtcgactGTTTAAGAGCTATGCTGGAA	4933	F	940	963	7	2
TGME49_031770	TGME49_031770_62_847	GTAAATGGGGATGTCAAGTTggcgaagaaagcattgaacgGTTTAAGAGCTATGCTGGAA	4933	F	984	1007	7	2
TGME49_031770	TGME49_031770_60_1694	GTAAATGGGGATGTCAAGTTgaaacacagaagttgagtttGTTTAAGAGCTATGCTGGAA	4933	F	1753	1776	7	3
TGME49_031770	TGME49_031770_44_1694	GTAAATGGGGATGTCAAGTTgtggagaccgtcgcagttgtGTTTAAGAGCTATGCTGGAA	4933	F	1637	1660	7	3
TGME49_031770	TGME49_031770_58_1694	GTAAATGGGGATGTCAAGTTgcacagatagcgtttccatgGTTTAAGAGCTATGCTGGAA	4933	F	1716	1739	7	3
TGME49_048730	TGME49_048730_35_2770	GTAAATGGGGATGTCAAGTTgagcaccttgcttataaagcGTTTAAGAGCTATGCTGGAA	2883	R	80	103	5	1
TGME49_048730	TGME49_048730_32_2770	GTAAATGGGGATGTCAAGTTgcagtggagctgcgactggcGTTTAAGAGCTATGCTGGAA	2883	R	116	139	5	1
TGME49_048730	TGME49_048730_7_2770	GTAAATGGGGATGTCAAGTTgacattgcttcggcatattcGTTTAAGAGCTATGCTGGAA	2883	R	320	343	5	2
TGME49_048730	TGME49_048730_10_2770	GTAAATGGGGATGTCAAGTTgcaccgttcagaacgaatccGTTTAAGAGCTATGCTGGAA	2883	R	284	307	5	2
TGME49_048730	TGME49_048730_7_2216	GTAAATGGGGATGTCAAGTTgtagcgcgtttctttgaagcGTTTAAGAGCTATGCTGGAA	2883	R	927	950	5	3
TGME49_053860	TGME49_053860_14_2350	GTAAATGGGGATGTCAAGTTgacttcttccacacatggaaGTTTAAGAGCTATGCTGGAA	2295	R	304	327	4	1
TGME49_053860	TGME49_053860_28_2350	GTAAATGGGGATGTCAAGTTgttcgtctctctcgtgcgcaGTTTAAGAGCTATGCTGGAA	2295	R	161	184	4	1
TGME49_053860	TGME49_053860_46_2350	GTAAATGGGGATGTCAAGTTgccaatccggagactcatgcGTTTAAGAGCTATGCTGGAA	2295	R	80	103	4	1
TGME49_053860	TGME49_053860_37_1880	GTAAATGGGGATGTCAAGTTgcagcggctggggacagtacGTTTAAGAGCTATGCTGGAA	2295	R	644	667	4	1
TGME49_053860	TGME49_053860_43_1880	GTAAATGGGGATGTCAAGTTgcttggggaccacgcggcctGTTTAAGAGCTATGCTGGAA	2295	R	611	634	4	1
TGME49_024940	TGME49_024940_4_1596	GTAAATGGGGATGTCAAGTTgttcttcaggttcgcggtggGTTTAAGAGCTATGCTGGAA	4585	F	1163	1186	5	1
TGME49_024940	TGME49_024940_70_0	GTAAATGGGGATGTCAAGTTggctgtgcttggtgcgttacGTTTAAGAGCTATGCTGGAA	4585	F	97	120	5	1
TGME49_024940	TGME49_024940_3_798	GTAAATGGGGATGTCAAGTTggtgcgcttcctctttcactGTTTAAGAGCTATGCTGGAA	4585	F	317	340	5	1
TGME49_024940	TGME49_024940_20_798	GTAAATGGGGATGTCAAGTTgtcgactttttttcgccagtGTTTAAGAGCTATGCTGGAA	4585	F	501	524	5	1
TGME49_024940	TGME49_024940_7_798	GTAAATGGGGATGTCAAGTTggctccgtcgtctcgagactGTTTAAGAGCTATGCTGGAA	4585	F	370	393	5	1
TGME49_080490	TGME49_080490_48_16182	GTAAATGGGGATGTCAAGTTggatagtagagctgacagtgGTTTAAGAGCTATGCTGGAA	16304	R	123	146	25	1
TGME49_080490	TGME49_080490_30_15624	GTAAATGGGGATGTCAAGTTgtctgtggaagcagtccgccGTTTAAGAGCTATGCTGGAA	16304	R	883	906	25	2
TGME49_080490	TGME49_080490_38_15624	GTAAATGGGGATGTCAAGTTgatgagaattgtctccaaatGTTTAAGAGCTATGCTGGAA	16304	R	810	833	25	2
TGME49_080490	TGME49_080490_27_15066	GTAAATGGGGATGTCAAGTTgctccaagttcgaacagttcGTTTAAGAGCTATGCTGGAA	16304	R	1483	1506	25	3
TGME49_080490	TGME49_080490_33_15066	GTAAATGGGGATGTCAAGTTgctcttgcaccacacctggaGTTTAAGAGCTATGCTGGAA	16304	R	1416	1439	25	3
TGME49_004080	TGME49_004080_116_0	GTAAATGGGGATGTCAAGTTgcagtactccggatagacggGTTTAAGAGCTATGCTGGAA	6079	F	435	458	7	2
TGME49_004080	TGME49_004080_107_0	GTAAATGGGGATGTCAAGTTgtgtgctcgagtgtgcgtccGTTTAAGAGCTATGCTGGAA	6079	F	384	407	7	2
TGME49_004080	TGME49_004080_120_0	GTAAATGGGGATGTCAAGTTgggacaacggaggtacagctGTTTAAGAGCTATGCTGGAA	6079	F	487	510	7	2
TGME49_004080	TGME49_004080_113_0	GTAAATGGGGATGTCAAGTTgaatcgccccgccacttcgtGTTTAAGAGCTATGCTGGAA	6079	F	408	431	7	2
TGME49_004080	TGME49_004080_49_1011	GTAAATGGGGATGTCAAGTTggtcacctgcgtagggtgaaGTTTAAGAGCTATGCTGGAA	6079	F	958	981	7	3
TGME49_024240	TGME49_024240_46_1110	GTAAATGGGGATGTCAAGTTgtcagtcgacgcgtcggactGTTTAAGAGCTATGCTGGAA	6772	F	919	942	9	1
TGME49_024240	TGME49_024240_53_1110	GTAAATGGGGATGTCAAGTTgcgcgtcgacaagaccttgcGTTTAAGAGCTATGCTGGAA	6772	F	992	1015	9	1
TGME49_024240	TGME49_024240_14_1110	GTAAATGGGGATGTCAAGTTgcctcctcttcctccagcgaGTTTAAGAGCTATGCTGGAA	6772	F	675	698	9	1
TGME49_024240	TGME49_024240_25_1110	GTAAATGGGGATGTCAAGTTggggggtttccccaagctgaGTTTAAGAGCTATGCTGGAA	6772	F	777	800	9	1
TGME49_024240	TGME49_024240_113_0	GTAAATGGGGATGTCAAGTTgccgcagaactgtctcttcgGTTTAAGAGCTATGCTGGAA	6772	F	304	327	9	1
TGME49_063590	TGME49_063590_21_921	GTAAATGGGGATGTCAAGTTgaagactctggaacctccaaGTTTAAGAGCTATGCTGGAA	845	R	132	155	1	1
TGME49_063590	TGME49_063590_12_921	GTAAATGGGGATGTCAAGTTgcttcggctccgcgactctgGTTTAAGAGCTATGCTGGAA	845	R	203	226	1	1
TGME49_063590	TGME49_063590_17_921	GTAAATGGGGATGTCAAGTTgaaaatgaagacggcagagcGTTTAAGAGCTATGCTGGAA	845	R	162	185	1	1
TGME49_063590	TGME49_063590_37_614	GTAAATGGGGATGTCAAGTTggctccagtaccacagtcgaGTTTAAGAGCTATGCTGGAA	845	R	325	348	1	1
TGME49_063590	TGME49_063590_7_921	GTAAATGGGGATGTCAAGTTgggtctgcgaggacaaacgcGTTTAAGAGCTATGCTGGAA	845	R	227	250	1	1
TGME49_041150	TGME49_041150_79_5195	GTAAATGGGGATGTCAAGTTgtctgtacagacggaaagccGTTTAAGAGCTATGCTGGAA	6276	R	804	827	8	1
TGME49_041150	TGME49_041150_23_6234	GTAAATGGGGATGTCAAGTTgttcgtgcaagcagcctggtGTTTAAGAGCTATGCTGGAA	6276	R	401	424	8	1
TGME49_041150	TGME49_041150_68_5195	GTAAATGGGGATGTCAAGTTgtcacggagcttcgctccgaGTTTAAGAGCTATGCTGGAA	6276	R	867	890	8	1
TGME49_041150	TGME49_041150_64_5195	GTAAATGGGGATGTCAAGTTgacttcgaaggagaaacagtGTTTAAGAGCTATGCTGGAA	6276	R	895	918	8	1
TGME49_041150	TGME49_041150_28_6234	GTAAATGGGGATGTCAAGTTggctgttgtcgctcgcaatgGTTTAAGAGCTATGCTGGAA	6276	R	356	379	8	1
TGME49_042800	TGME49_042800_12_2600	GTAAATGGGGATGTCAAGTTgttgcttgaccatgttgctgGTTTAAGAGCTATGCTGGAA	3549	R	837	860	5	2
TGME49_042800	TGME49_042800_19_2600	GTAAATGGGGATGTCAAGTTgcacgatcgaggagatacgcGTTTAAGAGCTATGCTGGAA	3549	R	793	816	5	2
TGME49_042800	TGME49_042800_29_2600	GTAAATGGGGATGTCAAGTTgcagtttggacttgatgccgGTTTAAGAGCTATGCTGGAA	3549	R	660	683	5	2
TGME49_042800	TGME49_042800_4_2600	GTAAATGGGGATGTCAAGTTgaacatttcgtcctcagtcaGTTTAAGAGCTATGCTGGAA	3549	R	911	934	5	2
TGME49_042800	TGME49_042800_33_2600	GTAAATGGGGATGTCAAGTTgcctgcttggacagcttgtgGTTTAAGAGCTATGCTGGAA	3549	R	628	651	5	2
TGME49_070620	TGME49_070620_72_4556	GTAAATGGGGATGTCAAGTTgcgccttgtaaatggcgtcgGTTTAAGAGCTATGCTGGAA	6972	R	1592	1615	7	1
TGME49_070620	TGME49_070620_115_5695	GTAAATGGGGATGTCAAGTTgcaggctccctcccgtgtccGTTTAAGAGCTATGCTGGAA	6972	R	378	401	7	1
TGME49_070620	TGME49_070620_32_4556	GTAAATGGGGATGTCAAGTTggccgtcttcagcgccgtgaGTTTAAGAGCTATGCTGGAA	6972	R	2014	2037	7	1
TGME49_070620	TGME49_070620_67_5695	GTAAATGGGGATGTCAAGTTgcagaacgttgaatgggagtGTTTAAGAGCTATGCTGGAA	6972	R	762	785	7	1
TGME49_070620	TGME49_070620_92_5695	GTAAATGGGGATGTCAAGTTgggcatccgggaagggggtgGTTTAAGAGCTATGCTGGAA	6972	R	583	606	7	1
TGME49_025380	TGME49_025380_20_975	GTAAATGGGGATGTCAAGTTgcctctggaggtactgagcgGTTTAAGAGCTATGCTGGAA	5824	F	754	777	10	2
TGME49_025380	TGME49_025380_40_975	GTAAATGGGGATGTCAAGTTgctgaagctgctcttctcgcGTTTAAGAGCTATGCTGGAA	5824	F	987	1010	10	3
TGME49_025380	TGME49_025380_20_2925	GTAAATGGGGATGTCAAGTTgggaccgacacgtttcgagaGTTTAAGAGCTATGCTGGAA	5824	F	2573	2596	10	5
TGME49_025380	TGME49_025380_9_2925	GTAAATGGGGATGTCAAGTTgttagcccgagctcgtgccaGTTTAAGAGCTATGCTGGAA	5824	F	2475	2498	10	5
TGME49_025380	TGME49_025380_17_2925	GTAAATGGGGATGTCAAGTTgaaggcattttctttcagctGTTTAAGAGCTATGCTGGAA	5824	F	2541	2564	10	5
TGME49_119340	TGME49_119340_23_1680	GTAAATGGGGATGTCAAGTTgcgtatatatcggcatgtaaGTTTAAGAGCTATGCTGGAA	7701	F	449	472	4	1
TGME49_119340	TGME49_119340_18_1400	GTAAATGGGGATGTCAAGTTgtccgccgatccgtcggaagGTTTAAGAGCTATGCTGGAA	7701	F	151	174	4	1
TGME49_119340	TGME49_119340_29_1680	GTAAATGGGGATGTCAAGTTgagcctccggattcctttcgGTTTAAGAGCTATGCTGGAA	7701	F	488	511	4	1
TGME49_119340	TGME49_119340_7_1680	GTAAATGGGGATGTCAAGTTgcccgatgtctagcttctcgGTTTAAGAGCTATGCTGGAA	7701	F	332	355	4	1
TGME49_119340	TGME49_119340_14_1400	GTAAATGGGGATGTCAAGTTgcaacgaaacagactgagctGTTTAAGAGCTATGCTGGAA	7701	F	126	149	4	1
TGME49_035580	TGME49_035580_25_7560	GTAAATGGGGATGTCAAGTTggcagcagacacgtcctggaGTTTAAGAGCTATGCTGGAA	8777	R	1423	1446	10	2
TGME49_035580	TGME49_035580_1_7245	GTAAATGGGGATGTCAAGTTggccaagtcctttaggatatGTTTAAGAGCTATGCTGGAA	8777	R	1994	2017	10	3
TGME49_035580	TGME49_035580_23_6930	GTAAATGGGGATGTCAAGTTgccgaagaggaagtaggaaaGTTTAAGAGCTATGCTGGAA	8777	R	2037	2060	10	3
TGME49_035580	TGME49_035580_21_7245	GTAAATGGGGATGTCAAGTTgtctgagaaggttaaaacctGTTTAAGAGCTATGCTGGAA	8777	R	1809	1832	10	3
TGME49_035580	TGME49_035580_13_6930	GTAAATGGGGATGTCAAGTTgtaggaatcttcttcgtattGTTTAAGAGCTATGCTGGAA	8777	R	2138	2161	10	3
TGME49_040890	TGME49_040890_9_1844	GTAAATGGGGATGTCAAGTTgaggtgaggctggccgtagaGTTTAAGAGCTATGCTGGAA	13305	F	1407	1430	19	2
TGME49_040890	TGME49_040890_17_1844	GTAAATGGGGATGTCAAGTTgaccgggaaggcactgctggGTTTAAGAGCTATGCTGGAA	13305	F	1443	1466	19	2
TGME49_040890	TGME49_040890_4_1844	GTAAATGGGGATGTCAAGTTgactgcccaccgacgacgccGTTTAAGAGCTATGCTGGAA	13305	F	1363	1386	19	2
TGME49_040890	TGME49_040890_47_1383	GTAAATGGGGATGTCAAGTTgcccgcctcgtgcatgcaagGTTTAAGAGCTATGCTGGAA	13305	F	1258	1281	19	2
TGME49_040890	TGME49_040890_54_1383	GTAAATGGGGATGTCAAGTTgcagctgcaactcccgagggGTTTAAGAGCTATGCTGGAA	13305	F	1310	1333	19	2
TGME49_058870	TGME49_058870_76_4555	GTAAATGGGGATGTCAAGTTgtcctcatcaactgctgtggGTTTAAGAGCTATGCTGGAA	5380	R	751	774	3	1
TGME49_058870	TGME49_058870_8_5466	GTAAATGGGGATGTCAAGTTgaaaagcaacggcacttcgtGTTTAAGAGCTATGCTGGAA	5380	R	270	293	3	1
TGME49_058870	TGME49_058870_17_5466	GTAAATGGGGATGTCAAGTTgaacgcataacaatacagatGTTTAAGAGCTATGCTGGAA	5380	R	198	221	3	1
TGME49_058870	TGME49_058870_99_4555	GTAAATGGGGATGTCAAGTTgtccatgtgattccatcgtgGTTTAAGAGCTATGCTGGAA	5380	R	495	518	3	1
TGME49_058870	TGME49_058870_27_5466	GTAAATGGGGATGTCAAGTTgtgcgtctgttaggtcgctgGTTTAAGAGCTATGCTGGAA	5380	R	77	100	3	1
TGME49_037030	TGME49_037030_7_1752	GTAAATGGGGATGTCAAGTTgagtccatggtctctggaggGTTTAAGAGCTATGCTGGAA	1628	R	316	339	2	1
TGME49_037030	TGME49_037030_21_1752	GTAAATGGGGATGTCAAGTTggtcagttcgtcgcgcccgcGTTTAAGAGCTATGCTGGAA	1628	R	178	201	2	1
TGME49_037030	TGME49_037030_19_1752	GTAAATGGGGATGTCAAGTTgaagcagcttttatctgcctGTTTAAGAGCTATGCTGGAA	1628	R	202	225	2	1
TGME49_037030	TGME49_037030_23_1752	GTAAATGGGGATGTCAAGTTgttcggttggctacgaggggGTTTAAGAGCTATGCTGGAA	1628	R	148	171	2	1
TGME49_037030	TGME49_037030_25_1752	GTAAATGGGGATGTCAAGTTggaaggaggcagttcagaagGTTTAAGAGCTATGCTGGAA	1628	R	94	117	2	1
TGME49_019440	TGME49_019440_8_10498	GTAAATGGGGATGTCAAGTTgtgagggtctaagagatctgGTTTAAGAGCTATGCTGGAA	10241	R	106	129	10	1
TGME49_019440	TGME49_019440_23_9412	GTAAATGGGGATGTCAAGTTgctcgtcgtccgcgtctgagGTTTAAGAGCTATGCTGGAA	10241	R	1147	1170	10	2
TGME49_019440	TGME49_019440_1_10136	GTAAATGGGGATGTCAAGTTggagaggcaaaccccccaagGTTTAAGAGCTATGCTGGAA	10241	R	565	588	10	2
TGME49_019440	TGME49_019440_40_9774	GTAAATGGGGATGTCAAGTTgccccagccgctgactcgccGTTTAAGAGCTATGCTGGAA	10241	R	706	729	10	2
TGME49_019440	TGME49_019440_28_9412	GTAAATGGGGATGTCAAGTTgaagtcgcatgcttctgcccGTTTAAGAGCTATGCTGGAA	10241	R	1110	1133	10	2
TGME49_032380	TGME49_032380_12_8848	GTAAATGGGGATGTCAAGTTgggagagtgagcgcggggggGTTTAAGAGCTATGCTGGAA	8816	R	378	401	11	1
TGME49_032380	TGME49_032380_7_8532	GTAAATGGGGATGTCAAGTTggctttccacgcaccgtctgGTTTAAGAGCTATGCTGGAA	8816	R	717	740	11	1
TGME49_032380	TGME49_032380_19_8848	GTAAATGGGGATGTCAAGTTggagagaggtccgcagccgtGTTTAAGAGCTATGCTGGAA	8816	R	300	323	11	1
TGME49_032380	TGME49_032380_36_8848	GTAAATGGGGATGTCAAGTTgaagagccgtgagaagaaggGTTTAAGAGCTATGCTGGAA	8816	R	186	209	11	1
TGME49_032380	TGME49_032380_43_8532	GTAAATGGGGATGTCAAGTTgatgaggaggtgatcgaccgGTTTAAGAGCTATGCTGGAA	8816	R	490	513	11	1
TGME49_026360	TGME49_026360_16_885	GTAAATGGGGATGTCAAGTTgacacgatgtaagaggaccaGTTTAAGAGCTATGCTGGAA	772	R	221	244	1	1
TGME49_026360	TGME49_026360_1_885	GTAAATGGGGATGTCAAGTTgctcgagcgcagtgtgaggcGTTTAAGAGCTATGCTGGAA	772	R	325	348	1	1
TGME49_026360	TGME49_026360_7_885	GTAAATGGGGATGTCAAGTTgcgctggcgggtaaagaaaaGTTTAAGAGCTATGCTGGAA	772	R	277	300	1	1
TGME49_026360	TGME49_026360_25_885	GTAAATGGGGATGTCAAGTTggcaaagaacagcaacggagGTTTAAGAGCTATGCTGGAA	772	R	133	156	1	1
TGME49_026360	TGME49_026360_31_885	GTAAATGGGGATGTCAAGTTgacagactcaaggtggaatgGTTTAAGAGCTATGCTGGAA	772	R	102	125	1	1
TGME49_018310	TGME49_018310_11_1800	GTAAATGGGGATGTCAAGTTgagtcgatctcttgaaatggGTTTAAGAGCTATGCTGGAA	10176	F	392	415	17	4
TGME49_018310	TGME49_018310_29_1800	GTAAATGGGGATGTCAAGTTgtgatttggtgcacaaatagGTTTAAGAGCTATGCTGGAA	10176	F	527	550	17	4
TGME49_018310	TGME49_018310_16_1800	GTAAATGGGGATGTCAAGTTggcagctgttcccaactcaaGTTTAAGAGCTATGCTGGAA	10176	F	447	470	17	4
TGME49_018310	TGME49_018310_21_1800	GTAAATGGGGATGTCAAGTTgcgtcatccgccatataaggGTTTAAGAGCTATGCTGGAA	10176	F	474	497	17	4
TGME49_018310	TGME49_018310_8_1800	GTAAATGGGGATGTCAAGTTgataccagatacggtccctgGTTTAAGAGCTATGCTGGAA	10176	F	367	390	17	4
TGME49_033210	TGME49_033210_67_1110	GTAAATGGGGATGTCAAGTTgtcgtcgcatggcagattcaGTTTAAGAGCTATGCTGGAA	6770	F	1151	1174	5	1
TGME49_033210	TGME49_033210_72_1110	GTAAATGGGGATGTCAAGTTgcctttcacgaagagcctcaGTTTAAGAGCTATGCTGGAA	6770	F	1196	1219	5	1
TGME49_033210	TGME49_033210_52_1110	GTAAATGGGGATGTCAAGTTggtgtgaagactcgatttcgGTTTAAGAGCTATGCTGGAA	6770	F	992	1015	5	1
TGME49_033210	TGME49_033210_46_1110	GTAAATGGGGATGTCAAGTTgttccactctctctgctgccGTTTAAGAGCTATGCTGGAA	6770	F	941	964	5	1
TGME49_033210	TGME49_033210_74_0	GTAAATGGGGATGTCAAGTTgagaggcaagaaccgttcgaGTTTAAGAGCTATGCTGGAA	6770	F	173	196	5	1
TGME49_051580	TGME49_051580_12_1137	GTAAATGGGGATGTCAAGTTgggacggaccgttcttacgcGTTTAAGAGCTATGCTGGAA	1274	R	343	366	1	1
TGME49_051580	TGME49_051580_17_1137	GTAAATGGGGATGTCAAGTTgcactttcaattctttcaggGTTTAAGAGCTATGCTGGAA	1274	R	300	323	1	1
TGME49_051580	TGME49_051580_17_1516	GTAAATGGGGATGTCAAGTTgccgacgcggaacgagaagcGTTTAAGAGCTATGCTGGAA	1274	R	85	108	1	1
TGME49_051580	TGME49_051580_2_1516	GTAAATGGGGATGTCAAGTTgaacggtgcaacgcgagatcGTTTAAGAGCTATGCTGGAA	1274	R	211	234	1	1
TGME49_051580	TGME49_051580_10_1516	GTAAATGGGGATGTCAAGTTgacgccggaaaacgcagcctGTTTAAGAGCTATGCTGGAA	1274	R	153	176	1	1
TGME49_023060	TGME49_023060_12_938	GTAAATGGGGATGTCAAGTTgttgaacagtggaggggcacGTTTAAGAGCTATGCTGGAA	28095	F	575	598	40	1
TGME49_023060	TGME49_023060_114_0	GTAAATGGGGATGTCAAGTTgttttcgccaccattcggcgGTTTAAGAGCTATGCTGGAA	28095	F	319	342	40	1
TGME49_023060	TGME49_023060_3_938	GTAAATGGGGATGTCAAGTTgccgtgttgtctccggaatcGTTTAAGAGCTATGCTGGAA	28095	F	492	515	40	1
TGME49_023060	TGME49_023060_123_0	GTAAATGGGGATGTCAAGTTgggccaccaggcggcccacgGTTTAAGAGCTATGCTGGAA	28095	F	358	381	40	1
TGME49_023060	TGME49_023060_7_938	GTAAATGGGGATGTCAAGTTgcgttcgcagggaaagtcgcGTTTAAGAGCTATGCTGGAA	28095	F	537	560	40	1
TGME49_067100	TGME49_067100_90_4160	GTAAATGGGGATGTCAAGTTgtggaagtagatcttctcgtGTTTAAGAGCTATGCTGGAA	4829	R	430	453	6	1
TGME49_067100	TGME49_067100_11_4992	GTAAATGGGGATGTCAAGTTgggggcccgaagaggcgcgcGTTTAAGAGCTATGCTGGAA	4829	R	254	277	6	1
TGME49_067100	TGME49_067100_59_4160	GTAAATGGGGATGTCAAGTTgagacgaccggcgcctccggGTTTAAGAGCTATGCTGGAA	4829	R	644	667	6	1
TGME49_067100	TGME49_067100_72_4160	GTAAATGGGGATGTCAAGTTgtcagcgttcacctccactgGTTTAAGAGCTATGCTGGAA	4829	R	535	558	6	1
TGME49_067100	TGME49_067100_2_4992	GTAAATGGGGATGTCAAGTTgtgtctccgtttcgggcccgGTTTAAGAGCTATGCTGGAA	4829	R	281	304	6	1
TGME49_108060	TGME49_108060_29_374	GTAAATGGGGATGTCAAGTTgaaagcgtccttttcgcgacGTTTAAGAGCTATGCTGGAA	10603	F	112	135	11	1
TGME49_108060	TGME49_108060_30_2992	GTAAATGGGGATGTCAAGTTgtccggagacaggccaggtcGTTTAAGAGCTATGCTGGAA	10603	F	2650	2673	11	1
TGME49_108060	TGME49_108060_17_1496	GTAAATGGGGATGTCAAGTTgccctcgcgcgaaacggcgcGTTTAAGAGCTATGCTGGAA	10603	F	1123	1146	11	1
TGME49_108060	TGME49_108060_27_2618	GTAAATGGGGATGTCAAGTTgtctgtagaaggccgctgttGTTTAAGAGCTATGCTGGAA	10603	F	2311	2334	11	1
TGME49_108060	TGME49_108060_44_374	GTAAATGGGGATGTCAAGTTggctttctccggagaacgctGTTTAAGAGCTATGCTGGAA	10603	F	221	244	11	1
TGME49_060230	TGME49_060230_66_0	GTAAATGGGGATGTCAAGTTgttgcatgcgcctggtggacGTTTAAGAGCTATGCTGGAA	4871	F	135	158	8	1
TGME49_060230	TGME49_060230_60_0	GTAAATGGGGATGTCAAGTTggagatttcttgcatcctgcGTTTAAGAGCTATGCTGGAA	4871	F	86	109	8	1
TGME49_060230	TGME49_060230_14_838	GTAAATGGGGATGTCAAGTTgttccgcatgcgcgagaggtGTTTAAGAGCTATGCTGGAA	4871	F	618	641	8	2
TGME49_060230	TGME49_060230_10_838	GTAAATGGGGATGTCAAGTTggagaagcgtccatgtgagcGTTTAAGAGCTATGCTGGAA	4871	F	578	601	8	2
TGME49_060230	TGME49_060230_12_1676	GTAAATGGGGATGTCAAGTTgacgctttaaacacctccggGTTTAAGAGCTATGCTGGAA	4871	F	1356	1379	8	3
TGME49_003300	TGME49_003300_32_341	GTAAATGGGGATGTCAAGTTgcgggctggaggaagcagatGTTTAAGAGCTATGCTGGAA	9595	F	87	110	11	1
TGME49_003300	TGME49_003300_32_1364	GTAAATGGGGATGTCAAGTTgtcctccgtctctgacgggaGTTTAAGAGCTATGCTGGAA	9595	F	1099	1122	11	1
TGME49_003300	TGME49_003300_4_1705	GTAAATGGGGATGTCAAGTTgggaggcgatctgccttgaaGTTTAAGAGCTATGCTGGAA	9595	F	1260	1283	11	1
TGME49_003300	TGME49_003300_22_682	GTAAATGGGGATGTCAAGTTggccgcctccgcggcacggtGTTTAAGAGCTATGCTGGAA	9595	F	307	330	11	1
TGME49_003300	TGME49_003300_26_1023	GTAAATGGGGATGTCAAGTTgtcctcggagaggtgcctcgGTTTAAGAGCTATGCTGGAA	9595	F	712	735	11	1
TGME49_070240	TGME49_070240_16_1659	GTAAATGGGGATGTCAAGTTgctgttcagttccacctgaaGTTTAAGAGCTATGCTGGAA	2871	F	481	504	3	3
TGME49_070240	TGME49_070240_57_1106	GTAAATGGGGATGTCAAGTTggatgctgaatcactcggaaGTTTAAGAGCTATGCTGGAA	2871	F	327	350	3	3
TGME49_070240	TGME49_070240_28_1659	GTAAATGGGGATGTCAAGTTggcaggtggcagaacaggggGTTTAAGAGCTATGCTGGAA	2871	F	573	596	3	3
TGME49_070240	TGME49_070240_46_1659	GTAAATGGGGATGTCAAGTTgaatatacacaacctgatccGTTTAAGAGCTATGCTGGAA	2871	F	673	696	3	3
TGME49_070240	TGME49_070240_1_1659	GTAAATGGGGATGTCAAGTTgcggcttccacactagcactGTTTAAGAGCTATGCTGGAA	2871	F	377	400	3	3
TGME49_101390	TGME49_101390_2_644	GTAAATGGGGATGTCAAGTTgtcttcttcggagttcgttgGTTTAAGAGCTATGCTGGAA	9007	F	199	222	11	1
TGME49_101390	TGME49_101390_24_322	GTAAATGGGGATGTCAAGTTgtctgttaaagattcctcagGTTTAAGAGCTATGCTGGAA	9007	F	85	108	11	1
TGME49_101390	TGME49_101390_31_966	GTAAATGGGGATGTCAAGTTgatttctcataccaccaaagGTTTAAGAGCTATGCTGGAA	9007	F	732	755	11	1
TGME49_101390	TGME49_101390_23_966	GTAAATGGGGATGTCAAGTTgatcccccggttcctccattGTTTAAGAGCTATGCTGGAA	9007	F	665	688	11	1
TGME49_101390	TGME49_101390_14_966	GTAAATGGGGATGTCAAGTTgaccttctcaagcgatttgaGTTTAAGAGCTATGCTGGAA	9007	F	618	641	11	1
TGME49_120280	TGME49_120280_14_1744	GTAAATGGGGATGTCAAGTTgtatcctcgtcggaagtagcGTTTAAGAGCTATGCTGGAA	2053	R	393	416	2	1
TGME49_120280	TGME49_120280_1_1744	GTAAATGGGGATGTCAAGTTgttgaacaccaccttcgtgtGTTTAAGAGCTATGCTGGAA	2053	R	479	502	2	1
TGME49_120280	TGME49_120280_18_1308	GTAAATGGGGATGTCAAGTTggtagtccgctgcgatcgttGTTTAAGAGCTATGCTGGAA	2053	R	726	749	2	1
TGME49_120280	TGME49_120280_4_1308	GTAAATGGGGATGTCAAGTTgtaaactccgtctcccagagGTTTAAGAGCTATGCTGGAA	2053	R	859	882	2	1
TGME49_120280	TGME49_120280_27_1308	GTAAATGGGGATGTCAAGTTgtaataatcgatgttggttcGTTTAAGAGCTATGCTGGAA	2053	R	652	675	2	1
TGME49_022230	TGME49_022230_2_8346	GTAAATGGGGATGTCAAGTTgatgctgtgttgccctgggaGTTTAAGAGCTATGCTGGAA	8959	R	1080	1103	4	1
TGME49_022230	TGME49_022230_5_8025	GTAAATGGGGATGTCAAGTTggcacattctgcgcgaacgaGTTTAAGAGCTATGCTGGAA	8959	R	1338	1361	4	1
TGME49_022230	TGME49_022230_35_8988	GTAAATGGGGATGTCAAGTTggtcgtctgggggtcgaagcGTTTAAGAGCTATGCTGGAA	8959	R	239	262	4	1
TGME49_022230	TGME49_022230_3_9309	GTAAATGGGGATGTCAAGTTggagaaacatcggaggaggtGTTTAAGAGCTATGCTGGAA	8959	R	117	140	4	1
TGME49_022230	TGME49_022230_24_8346	GTAAATGGGGATGTCAAGTTggaccactggcttgtcttgcGTTTAAGAGCTATGCTGGAA	8959	R	846	869	4	1
TGME49_064160	TGME49_064160_29_5010	GTAAATGGGGATGTCAAGTTgaggctgtttgggagacggaGTTTAAGAGCTATGCTGGAA	4844	R	104	127	5	1
TGME49_064160	TGME49_064160_86_3340	GTAAATGGGGATGTCAAGTTgatttgctctgccagttcgcGTTTAAGAGCTATGCTGGAA	4844	R	1200	1223	5	2
TGME49_064160	TGME49_064160_7_4175	GTAAATGGGGATGTCAAGTTggggtctttcccgtccctgtGTTTAAGAGCTATGCTGGAA	4844	R	1097	1120	5	2
TGME49_064160	TGME49_064160_81_2505	GTAAATGGGGATGTCAAGTTgatactcaggcagcctcgccGTTTAAGAGCTATGCTGGAA	4844	R	2171	2194	5	3
TGME49_064160	TGME49_064160_62_2505	GTAAATGGGGATGTCAAGTTgtctccgtaagcgacgagaaGTTTAAGAGCTATGCTGGAA	4844	R	2349	2372	5	3
TGME49_066630	TGME49_066630_78_0	GTAAATGGGGATGTCAAGTTgtgtcgaaccaaacccgattGTTTAAGAGCTATGCTGGAA	5446	F	90	113	6	1
TGME49_066630	TGME49_066630_8_921	GTAAATGGGGATGTCAAGTTgaggatctgcaccctgcctaGTTTAAGAGCTATGCTGGAA	5446	F	203	226	6	1
TGME49_066630	TGME49_066630_1_921	GTAAATGGGGATGTCAAGTTggtaggacgaaatgtagtagGTTTAAGAGCTATGCTGGAA	5446	F	158	181	6	1
TGME49_066630	TGME49_066630_68_1842	GTAAATGGGGATGTCAAGTTgcaccatcgtgaccatctgaGTTTAAGAGCTATGCTGGAA	5446	F	1837	1860	6	2
TGME49_066630	TGME49_066630_41_1842	GTAAATGGGGATGTCAAGTTgaacgtcgatattgtcgataGTTTAAGAGCTATGCTGGAA	5446	F	1626	1649	6	2
TGME49_013810	TGME49_013810_14_1341	GTAAATGGGGATGTCAAGTTggcaaactcggggacgtggcGTTTAAGAGCTATGCTGGAA	1686	R	721	744	1	1
TGME49_013810	TGME49_013810_25_1788	GTAAATGGGGATGTCAAGTTgaggattcgaagaactggggGTTTAAGAGCTATGCTGGAA	1686	R	98	121	1	1
TGME49_013810	TGME49_013810_20_1788	GTAAATGGGGATGTCAAGTTggcagagagttctcaaagcgGTTTAAGAGCTATGCTGGAA	1686	R	132	155	1	1
TGME49_013810	TGME49_013810_28_1341	GTAAATGGGGATGTCAAGTTgctcggatgcggaggaaaaaGTTTAAGAGCTATGCTGGAA	1686	R	608	631	1	1
TGME49_013810	TGME49_013810_43_1341	GTAAATGGGGATGTCAAGTTgccgcgcccaggccagtcgcGTTTAAGAGCTATGCTGGAA	1686	R	486	509	1	1
TGME49_114840	TGME49_114840_36_3480	GTAAATGGGGATGTCAAGTTgcagggctttgcagtccaagGTTTAAGAGCTATGCTGGAA	5093	R	1860	1883	1	1
TGME49_114840	TGME49_114840_87_4350	GTAAATGGGGATGTCAAGTTgcacgcgttgtcttgagtcaGTTTAAGAGCTATGCTGGAA	5093	R	460	483	1	1
TGME49_114840	TGME49_114840_35_4350	GTAAATGGGGATGTCAAGTTgcatcctccccagaaaacccGTTTAAGAGCTATGCTGGAA	5093	R	987	1010	1	1
TGME49_114840	TGME49_114840_4_3480	GTAAATGGGGATGTCAAGTTggccgctcatgtaacccagcGTTTAAGAGCTATGCTGGAA	5093	R	2033	2056	1	1
TGME49_114840	TGME49_114840_0_5220	GTAAATGGGGATGTCAAGTTggcagctgcggctcggcccaGTTTAAGAGCTATGCTGGAA	5093	R	346	369	1	1
TGME49_067560	TGME49_067560_57_0	GTAAATGGGGATGTCAAGTTgccgacagagtcgcggcagaGTTTAAGAGCTATGCTGGAA	4028	F	89	112	4	1
TGME49_067560	TGME49_067560_60_0	GTAAATGGGGATGTCAAGTTgttcccgcgagccgcgacagGTTTAAGAGCTATGCTGGAA	4028	F	118	141	4	1
TGME49_067560	TGME49_067560_61_0	GTAAATGGGGATGTCAAGTTgaggaagcggcgcttggggaGTTTAAGAGCTATGCTGGAA	4028	F	163	186	4	1
TGME49_067560	TGME49_067560_40_718	GTAAATGGGGATGTCAAGTTggtgtgttcagcagagcaaaGTTTAAGAGCTATGCTGGAA	4028	F	870	893	4	2
TGME49_067560	TGME49_067560_38_718	GTAAATGGGGATGTCAAGTTggcgagctcccgtaaaacttGTTTAAGAGCTATGCTGGAA	4028	F	842	865	4	2
TGME49_077510	TGME49_077510_6_8316	GTAAATGGGGATGTCAAGTTggcggagccttggaagtcgcGTTTAAGAGCTATGCTGGAA	8233	R	181	204	13	1
TGME49_077510	TGME49_077510_13_8316	GTAAATGGGGATGTCAAGTTgcgcctcgagctcgcgttgaGTTTAAGAGCTATGCTGGAA	8233	R	104	127	13	1
TGME49_077510	TGME49_077510_2_7722	GTAAATGGGGATGTCAAGTTggatgtttcttgccgacgagGTTTAAGAGCTATGCTGGAA	8233	R	776	799	13	2
TGME49_077510	TGME49_077510_23_6237	GTAAATGGGGATGTCAAGTTgtcttcttcgacgacaatgtGTTTAAGAGCTATGCTGGAA	8233	R	2068	2091	13	4
TGME49_077510	TGME49_077510_17_4752	GTAAATGGGGATGTCAAGTTgcgaaaaacttttcgaattcGTTTAAGAGCTATGCTGGAA	8233	R	3592	3615	13	6
TGME49_089800	TGME49_089800_7_1275	GTAAATGGGGATGTCAAGTTgtgcgagctcgatgaccgctGTTTAAGAGCTATGCTGGAA	1550	F	140	163	1	1
TGME49_089800	TGME49_089800_27_1275	GTAAATGGGGATGTCAAGTTgccctgttgcttgaagatcgGTTTAAGAGCTATGCTGGAA	1550	F	301	324	1	1
TGME49_089800	TGME49_089800_17_1275	GTAAATGGGGATGTCAAGTTgcgccgccggatacgcgatgGTTTAAGAGCTATGCTGGAA	1550	F	224	247	1	1
TGME49_089800	TGME49_089800_0_1275	GTAAATGGGGATGTCAAGTTgagtcagcgccagagacgccGTTTAAGAGCTATGCTGGAA	1550	F	101	124	1	1
TGME49_089800	TGME49_089800_33_1275	GTAAATGGGGATGTCAAGTTgtgagtgccggtgagcgccgGTTTAAGAGCTATGCTGGAA	1550	F	349	372	1	1
TGME49_113430	TGME49_113430_28_3040	GTAAATGGGGATGTCAAGTTgtgtgaccatggaggcgaggGTTTAAGAGCTATGCTGGAA	22561	F	2771	2794	9	1
TGME49_113430	TGME49_113430_83_3800	GTAAATGGGGATGTCAAGTTgtctccacgactcgagaggcGTTTAAGAGCTATGCTGGAA	22561	F	3957	3980	9	1
TGME49_113430	TGME49_113430_20_3800	GTAAATGGGGATGTCAAGTTgtcccgctgcatgctcagaaGTTTAAGAGCTATGCTGGAA	22561	F	3484	3507	9	1
TGME49_113430	TGME49_113430_33_3800	GTAAATGGGGATGTCAAGTTgaccagagactgcatgcacgGTTTAAGAGCTATGCTGGAA	22561	F	3575	3598	9	1
TGME49_113430	TGME49_113430_6_3800	GTAAATGGGGATGTCAAGTTggacttccacacaaaaggagGTTTAAGAGCTATGCTGGAA	22561	F	3378	3401	9	1
TGME49_050840	TGME49_050840_16_505	GTAAATGGGGATGTCAAGTTgtgtgagtctgcgctgctggGTTTAAGAGCTATGCTGGAA	14675	F	156	179	17	1
TGME49_050840	TGME49_050840_20_505	GTAAATGGGGATGTCAAGTTgccgccaatgagagggttgaGTTTAAGAGCTATGCTGGAA	14675	F	181	204	17	1
TGME49_050840	TGME49_050840_7_505	GTAAATGGGGATGTCAAGTTgcactgcctttttcgcgaagGTTTAAGAGCTATGCTGGAA	14675	F	77	100	17	1
TGME49_050840	TGME49_050840_8_4545	GTAAATGGGGATGTCAAGTTgcatcgcttccttttctttgGTTTAAGAGCTATGCTGGAA	14675	F	4196	4219	17	5
TGME49_050840	TGME49_050840_42_3030	GTAAATGGGGATGTCAAGTTgtacagtgtgaatcctggctGTTTAAGAGCTATGCTGGAA	14675	F	2834	2857	17	4
TGME49_005050	TGME49_005050_2_3960	GTAAATGGGGATGTCAAGTTgcaacaggggaggatttggaGTTTAAGAGCTATGCTGGAA	3623	R	104	127	1	1
TGME49_005050	TGME49_005050_64_2640	GTAAATGGGGATGTCAAGTTgtagctcggctgaaatcggcGTTTAAGAGCTATGCTGGAA	3623	R	1014	1037	1	1
TGME49_005050	TGME49_005050_1_3300	GTAAATGGGGATGTCAAGTTgctgtagaaccagcaccacaGTTTAAGAGCTATGCTGGAA	3623	R	797	820	1	1
TGME49_005050	TGME49_005050_16_2640	GTAAATGGGGATGTCAAGTTgtgtgacagtggactatatgGTTTAAGAGCTATGCTGGAA	3623	R	1342	1365	1	1
TGME49_005050	TGME49_005050_25_2640	GTAAATGGGGATGTCAAGTTggcagcctatgtccggtcggGTTTAAGAGCTATGCTGGAA	3623	R	1272	1295	1	1
TGME49_062520	TGME49_062520_46_3255	GTAAATGGGGATGTCAAGTTggtccatgaacacacggtcgGTTTAAGAGCTATGCTGGAA	3562	R	263	286	5	1
TGME49_062520	TGME49_062520_56_3255	GTAAATGGGGATGTCAAGTTggtctctctggaggcgatacGTTTAAGAGCTATGCTGGAA	3562	R	209	232	5	1
TGME49_062520	TGME49_062520_9_3906	GTAAATGGGGATGTCAAGTTgagcaggccttcacgagcagGTTTAAGAGCTATGCTGGAA	3562	R	88	111	5	1
TGME49_062520	TGME49_062520_0_3906	GTAAATGGGGATGTCAAGTTgaccgccgccaccagttgcgGTTTAAGAGCTATGCTGGAA	3562	R	129	152	5	1
TGME49_062520	TGME49_062520_18_3255	GTAAATGGGGATGTCAAGTTgatggagagcttcccgactcGTTTAAGAGCTATGCTGGAA	3562	R	481	504	5	1
TGME49_092040	TGME49_092040_17_3815	GTAAATGGGGATGTCAAGTTgagtccctgaagaacgacggGTTTAAGAGCTATGCTGGAA	4343	R	895	918	5	1
TGME49_092040	TGME49_092040_29_3815	GTAAATGGGGATGTCAAGTTgctgccaggcctcccgtgtaGTTTAAGAGCTATGCTGGAA	4343	R	779	802	5	1
TGME49_092040	TGME49_092040_76_3815	GTAAATGGGGATGTCAAGTTgtccacatcgaccgaggcggGTTTAAGAGCTATGCTGGAA	4343	R	469	492	5	1
TGME49_092040	TGME49_092040_53_3815	GTAAATGGGGATGTCAAGTTgaagatgtcaaagggggaacGTTTAAGAGCTATGCTGGAA	4343	R	654	677	5	1
TGME49_092040	TGME49_092040_90_3815	GTAAATGGGGATGTCAAGTTgactggggtgagacttggcgGTTTAAGAGCTATGCTGGAA	4343	R	380	403	5	1
TGME49_016390	TGME49_016390_21_6120	GTAAATGGGGATGTCAAGTTggctctgtatcgcgaggggcGTTTAAGAGCTATGCTGGAA	6140	R	383	406	6	1
TGME49_016390	TGME49_016390_79_5100	GTAAATGGGGATGTCAAGTTggtctgccttggcaccggaaGTTTAAGAGCTATGCTGGAA	6140	R	770	793	6	1
TGME49_016390	TGME49_016390_86_5100	GTAAATGGGGATGTCAAGTTgtcggcttccaggcagaactGTTTAAGAGCTATGCTGGAA	6140	R	742	765	6	1
TGME49_016390	TGME49_016390_10_6120	GTAAATGGGGATGTCAAGTTggagttgcggaggaagaaacGTTTAAGAGCTATGCTGGAA	6140	R	447	470	6	1
TGME49_016390	TGME49_016390_35_6120	GTAAATGGGGATGTCAAGTTggcgtcgagaagaaagaccgGTTTAAGAGCTATGCTGGAA	6140	R	242	265	6	1
TGME49_080500	TGME49_080500_73_3455	GTAAATGGGGATGTCAAGTTggttttcctccatattccacGTTTAAGAGCTATGCTGGAA	3839	R	331	354	1	1
TGME49_080500	TGME49_080500_54_2764	GTAAATGGGGATGTCAAGTTgaaagttctttccgacattaGTTTAAGAGCTATGCTGGAA	3839	R	1055	1078	1	1
TGME49_080500	TGME49_080500_59_2073	GTAAATGGGGATGTCAAGTTgggaaactgccgaagttgttGTTTAAGAGCTATGCTGGAA	3839	R	1700	1723	1	1
TGME49_080500	TGME49_080500_50_2764	GTAAATGGGGATGTCAAGTTgaacagccgtttgtgttgcaGTTTAAGAGCTATGCTGGAA	3839	R	1107	1130	1	1
TGME49_080500	TGME49_080500_52_2073	GTAAATGGGGATGTCAAGTTggggcgcttctgtgcttcagGTTTAAGAGCTATGCTGGAA	3839	R	1765	1788	1	1
TGME49_023030	TGME49_023030_34_1377	GTAAATGGGGATGTCAAGTTgctgccgcgcagtcactacaGTTTAAGAGCTATGCTGGAA	1757	R	507	530	1	1
TGME49_023030	TGME49_023030_24_1836	GTAAATGGGGATGTCAAGTTggcagcggcaatgtctgctgGTTTAAGAGCTATGCTGGAA	1757	R	208	231	1	1
TGME49_023030	TGME49_023030_12_1836	GTAAATGGGGATGTCAAGTTggtttgtgtgttcctctggaGTTTAAGAGCTATGCTGGAA	1757	R	310	333	1	1
TGME49_023030	TGME49_023030_14_1836	GTAAATGGGGATGTCAAGTTgtgcacgagcaccgatatcgGTTTAAGAGCTATGCTGGAA	1757	R	284	307	1	1
TGME49_023030	TGME49_023030_11_1377	GTAAATGGGGATGTCAAGTTgacagagatccgtttctttgGTTTAAGAGCTATGCTGGAA	1757	R	712	735	1	1
TGME49_113390	TGME49_113390_36_748	GTAAATGGGGATGTCAAGTTggaacgccgttcaccttgaaGTTTAAGAGCTATGCTGGAA	1244	F	222	245	1	1
TGME49_113390	TGME49_113390_19_748	GTAAATGGGGATGTCAAGTTgaggaggatcaagacggtgcGTTTAAGAGCTATGCTGGAA	1244	F	124	147	1	1
TGME49_113390	TGME49_113390_27_748	GTAAATGGGGATGTCAAGTTggacaacgcgtttcccgcggGTTTAAGAGCTATGCTGGAA	1244	F	155	178	1	1
TGME49_113390	TGME49_113390_46_748	GTAAATGGGGATGTCAAGTTggagatgtcgaccttcgtggGTTTAAGAGCTATGCTGGAA	1244	F	280	303	1	1
TGME49_113390	TGME49_113390_31_748	GTAAATGGGGATGTCAAGTTggtgacgagcagcaagccggGTTTAAGAGCTATGCTGGAA	1244	F	196	219	1	1
TGME49_089330	TGME49_089330_20_422	GTAAATGGGGATGTCAAGTTgacgacgcttctgggcgaggGTTTAAGAGCTATGCTGGAA	12099	F	163	186	15	1
TGME49_089330	TGME49_089330_15_1266	GTAAATGGGGATGTCAAGTTgtcaggcggaagcgaagtgcGTTTAAGAGCTATGCTGGAA	12099	F	903	926	15	1
TGME49_089330	TGME49_089330_25_1266	GTAAATGGGGATGTCAAGTTgcggagagagctgcgccagcGTTTAAGAGCTATGCTGGAA	12099	F	953	976	15	1
TGME49_089330	TGME49_089330_13_844	GTAAATGGGGATGTCAAGTTgggggatctgtggagacactGTTTAAGAGCTATGCTGGAA	12099	F	495	518	15	1
TGME49_089330	TGME49_089330_51_844	GTAAATGGGGATGTCAAGTTgcgaaagccttcggcaccggGTTTAAGAGCTATGCTGGAA	12099	F	708	731	15	1
TGME49_039070	TGME49_039070_29_1143	GTAAATGGGGATGTCAAGTTgagaattgaggagagttctgGTTTAAGAGCTATGCTGGAA	1289	R	275	298	1	1
TGME49_039070	TGME49_039070_20_1143	GTAAATGGGGATGTCAAGTTgaagacgcccagagccgtcaGTTTAAGAGCTATGCTGGAA	1289	R	424	447	1	1
TGME49_039070	TGME49_039070_18_1143	GTAAATGGGGATGTCAAGTTgaaatggtcttccccgcgagGTTTAAGAGCTATGCTGGAA	1289	R	448	471	1	1
TGME49_039070	TGME49_039070_4_1524	GTAAATGGGGATGTCAAGTTgagaactcttcctgcgtcacGTTTAAGAGCTATGCTGGAA	1289	R	162	185	1	1
TGME49_039070	TGME49_039070_11_1524	GTAAATGGGGATGTCAAGTTgtgattgtaagagtgccagtGTTTAAGAGCTATGCTGGAA	1289	R	115	138	1	1
TGME49_071930	TGME49_071930_1_896	GTAAATGGGGATGTCAAGTTgttgcacgctgtcgccaaccGTTTAAGAGCTATGCTGGAA	2140	F	182	205	3	1
TGME49_071930	TGME49_071930_55_448	GTAAATGGGGATGTCAAGTTgcggggccggtgccacaccgGTTTAAGAGCTATGCTGGAA	2140	F	143	166	3	1
TGME49_071930	TGME49_071930_4_1344	GTAAATGGGGATGTCAAGTTgtcgctgtgtgcaccggctcGTTTAAGAGCTATGCTGGAA	2140	F	740	763	3	2
TGME49_071930	TGME49_071930_11_1344	GTAAATGGGGATGTCAAGTTgcagaattgctgacacgccgGTTTAAGAGCTATGCTGGAA	2140	F	802	825	3	2
TGME49_071930	TGME49_071930_19_1344	GTAAATGGGGATGTCAAGTTgtcgcctctcataacagcccGTTTAAGAGCTATGCTGGAA	2140	F	849	872	3	2
TGME49_068910	TGME49_068910_35_1322	GTAAATGGGGATGTCAAGTTggcgagatctctgagttggaGTTTAAGAGCTATGCTGGAA	3626	F	81	104	4	2
TGME49_068910	TGME49_068910_44_1322	GTAAATGGGGATGTCAAGTTggacgaggtacgcttgacaaGTTTAAGAGCTATGCTGGAA	3626	F	173	196	4	2
TGME49_068910	TGME49_068910_38_1322	GTAAATGGGGATGTCAAGTTggaaacgacgtagaagacgcGTTTAAGAGCTATGCTGGAA	3626	F	121	144	4	2
TGME49_068910	TGME49_068910_66_1983	GTAAATGGGGATGTCAAGTTggaacccaaacgtggccaggGTTTAAGAGCTATGCTGGAA	3626	F	923	946	4	3
TGME49_068910	TGME49_068910_51_1983	GTAAATGGGGATGTCAAGTTgtgctgccccgctcaaactgGTTTAAGAGCTATGCTGGAA	3626	F	776	799	4	3
TGME49_001690	TGME49_001690_4_2000	GTAAATGGGGATGTCAAGTTgttcccggtcgcctggccgaGTTTAAGAGCTATGCTGGAA	2504	R	949	972	1	1
TGME49_001690	TGME49_001690_48_2000	GTAAATGGGGATGTCAAGTTgccccagggaacaaacacgaGTTTAAGAGCTATGCTGGAA	2504	R	637	660	1	1
TGME49_001690	TGME49_001690_44_1500	GTAAATGGGGATGTCAAGTTggagcacctgaaggtccgcgGTTTAAGAGCTATGCTGGAA	2504	R	1094	1117	1	1
TGME49_001690	TGME49_001690_4_2500	GTAAATGGGGATGTCAAGTTgcagaccggcaaagcgtggcGTTTAAGAGCTATGCTGGAA	2504	R	465	488	1	1
TGME49_001690	TGME49_001690_21_2000	GTAAATGGGGATGTCAAGTTgcaggtcgagagtggccactGTTTAAGAGCTATGCTGGAA	2504	R	842	865	1	1
TGME49_095110	TGME49_095110_33_7384	GTAAATGGGGATGTCAAGTTgtttccatatcgacatgagtGTTTAAGAGCTATGCTGGAA	7810	R	276	299	3	1
TGME49_095110	TGME49_095110_21_7100	GTAAATGGGGATGTCAAGTTgataaccgaacccagtgtccGTTTAAGAGCTATGCTGGAA	7810	R	619	642	3	1
TGME49_095110	TGME49_095110_10_7100	GTAAATGGGGATGTCAAGTTgcacgttctctggcacccgcGTTTAAGAGCTATGCTGGAA	7810	R	719	742	3	1
TGME49_095110	TGME49_095110_30_7384	GTAAATGGGGATGTCAAGTTgctagggggcggtcctcttgGTTTAAGAGCTATGCTGGAA	7810	R	324	347	3	1
TGME49_095110	TGME49_095110_26_7100	GTAAATGGGGATGTCAAGTTgtcgaatgcgtacgtcatcgGTTTAAGAGCTATGCTGGAA	7810	R	595	618	3	1
TGME49_046210	TGME49_046210_1_1504	GTAAATGGGGATGTCAAGTTggcttctgaatcaacggcgtGTTTAAGAGCTATGCTGGAA	1259	R	220	243	2	1
TGME49_046210	TGME49_046210_28_1128	GTAAATGGGGATGTCAAGTTgaaatgcaccttctcctcgaGTTTAAGAGCTATGCTGGAA	1259	R	434	457	2	1
TGME49_046210	TGME49_046210_6_1504	GTAAATGGGGATGTCAAGTTgttccgacaaagaagcgcgcGTTTAAGAGCTATGCTGGAA	1259	R	152	175	2	1
TGME49_046210	TGME49_046210_45_1128	GTAAATGGGGATGTCAAGTTgatcaagccaaagagcgtggGTTTAAGAGCTATGCTGGAA	1259	R	313	336	2	1
TGME49_046210	TGME49_046210_38_1128	GTAAATGGGGATGTCAAGTTgctcgtcgtctcccgccactGTTTAAGAGCTATGCTGGAA	1259	R	338	361	2	1
TGME49_015780	TGME49_015780_36_1432	GTAAATGGGGATGTCAAGTTgtaggggacgcgcctcccggGTTTAAGAGCTATGCTGGAA	4014	F	150	173	1	1
TGME49_015780	TGME49_015780_26_2148	GTAAATGGGGATGTCAAGTTggccaagctccgactctacgGTTTAAGAGCTATGCTGGAA	4014	F	731	754	1	1
TGME49_015780	TGME49_015780_18_2148	GTAAATGGGGATGTCAAGTTggacactagactgtcagctgGTTTAAGAGCTATGCTGGAA	4014	F	679	702	1	1
TGME49_015780	TGME49_015780_44_2148	GTAAATGGGGATGTCAAGTTggcggccgttccgtgaaataGTTTAAGAGCTATGCTGGAA	4014	F	861	884	1	1
TGME49_015780	TGME49_015780_17_2148	GTAAATGGGGATGTCAAGTTgtagtccgtacgtttgcttgGTTTAAGAGCTATGCTGGAA	4014	F	639	662	1	1
TGME49_014440	TGME49_014440_32_1898	GTAAATGGGGATGTCAAGTTgaagcacgagcctcgatgtcGTTTAAGAGCTATGCTGGAA	5645	F	609	632	6	2
TGME49_014440	TGME49_014440_44_1898	GTAAATGGGGATGTCAAGTTgtctcggcaacagacaagatGTTTAAGAGCTATGCTGGAA	5645	F	709	732	6	2
TGME49_014440	TGME49_014440_60_1898	GTAAATGGGGATGTCAAGTTgacgacgagaccggtgtcatGTTTAAGAGCTATGCTGGAA	5645	F	837	860	6	2
TGME49_014440	TGME49_014440_39_1898	GTAAATGGGGATGTCAAGTTggcgtggaagcagtaagacgGTTTAAGAGCTATGCTGGAA	5645	F	683	706	6	2
TGME49_014440	TGME49_014440_51_1898	GTAAATGGGGATGTCAAGTTggggtttttggccacttcgcGTTTAAGAGCTATGCTGGAA	5645	F	763	786	6	2
TGME49_057120	TGME49_057120_8_6825	GTAAATGGGGATGTCAAGTTgattgaacgcttgttggacgGTTTAAGAGCTATGCTGGAA	7467	R	395	418	10	1
TGME49_057120	TGME49_057120_9_7098	GTAAATGGGGATGTCAAGTTgcaggtacagctgaggtagcGTTTAAGAGCTATGCTGGAA	7467	R	93	116	10	1
TGME49_057120	TGME49_057120_11_6825	GTAAATGGGGATGTCAAGTTgtccagcaatgaggcccgtgGTTTAAGAGCTATGCTGGAA	7467	R	341	364	10	1
TGME49_057120	TGME49_057120_6_7098	GTAAATGGGGATGTCAAGTTgagtgactcggaggaactcaGTTTAAGAGCTATGCTGGAA	7467	R	121	144	10	1
TGME49_057120	TGME49_057120_24_6006	GTAAATGGGGATGTCAAGTTggaggacgagggatgcacgtGTTTAAGAGCTATGCTGGAA	7467	R	1108	1131	10	2
TGME49_014200	TGME49_014200_29_9747	GTAAATGGGGATGTCAAGTTgccgttcaagacaaaaggcgGTTTAAGAGCTATGCTGGAA	10199	R	595	618	10	1
TGME49_014200	TGME49_014200_29_10108	GTAAATGGGGATGTCAAGTTgatggactccgcaagaaggcGTTTAAGAGCTATGCTGGAA	10199	R	276	299	10	1
TGME49_014200	TGME49_014200_8_10469	GTAAATGGGGATGTCAAGTTgtcgtcggctgaacgggcggGTTTAAGAGCTATGCTGGAA	10199	R	178	201	10	1
TGME49_014200	TGME49_014200_13_10108	GTAAATGGGGATGTCAAGTTgccgtctttgtgcgtcgcagGTTTAAGAGCTATGCTGGAA	10199	R	394	417	10	1
TGME49_014200	TGME49_014200_18_10108	GTAAATGGGGATGTCAAGTTggcacgcagcaaaggctgcgGTTTAAGAGCTATGCTGGAA	10199	R	341	364	10	1
TGME49_026990	TGME49_026990_59_1796	GTAAATGGGGATGTCAAGTTggcttgccaactgctggggcGTTTAAGAGCTATGCTGGAA	2144	R	409	432	2	1
TGME49_026990	TGME49_026990_31_2245	GTAAATGGGGATGTCAAGTTggagaaacagttcctctatgGTTTAAGAGCTATGCTGGAA	2144	R	147	170	2	1
TGME49_026990	TGME49_026990_36_2245	GTAAATGGGGATGTCAAGTTggccccgcaacggagctacgGTTTAAGAGCTATGCTGGAA	2144	R	96	119	2	1
TGME49_026990	TGME49_026990_16_2245	GTAAATGGGGATGTCAAGTTggagcgcgcaggcagctggcGTTTAAGAGCTATGCTGGAA	2144	R	262	285	2	1
TGME49_026990	TGME49_026990_4_1796	GTAAATGGGGATGTCAAGTTgttccactccaacatcgcgcGTTTAAGAGCTATGCTGGAA	2144	R	776	799	2	1
TGME49_111290	TGME49_111290_25_2795	GTAAATGGGGATGTCAAGTTggattccagcggctgcgtggGTTTAAGAGCTATGCTGGAA	2915	R	248	271	4	1
TGME49_111290	TGME49_111290_34_2795	GTAAATGGGGATGTCAAGTTggagcggtagagcgcggggaGTTTAAGAGCTATGCTGGAA	2915	R	178	201	4	1
TGME49_111290	TGME49_111290_41_2795	GTAAATGGGGATGTCAAGTTgaagaagacgacgctccaggGTTTAAGAGCTATGCTGGAA	2915	R	109	132	4	1
TGME49_111290	TGME49_111290_44_2795	GTAAATGGGGATGTCAAGTTggacgcagttgtagagaaaaGTTTAAGAGCTATGCTGGAA	2915	R	80	103	4	1
TGME49_111290	TGME49_111290_29_2795	GTAAATGGGGATGTCAAGTTgtgctctgagcgaagaggagGTTTAAGAGCTATGCTGGAA	2915	R	210	233	4	1
TGME49_084810	TGME49_084810_45_365	GTAAATGGGGATGTCAAGTTgtctgagacgtctgccaaccGTTTAAGAGCTATGCTGGAA	1190	F	188	211	1	1
TGME49_084810	TGME49_084810_31_365	GTAAATGGGGATGTCAAGTTggccccgtacccggatctaaGTTTAAGAGCTATGCTGGAA	1190	F	90	113	1	1
TGME49_084810	TGME49_084810_16_730	GTAAATGGGGATGTCAAGTTgtttgctgtgtcatctcgagGTTTAAGAGCTATGCTGGAA	1190	F	405	428	1	1
TGME49_084810	TGME49_084810_29_730	GTAAATGGGGATGTCAAGTTgatctgctgcattgtacatgGTTTAAGAGCTATGCTGGAA	1190	F	488	511	1	1
TGME49_084810	TGME49_084810_27_730	GTAAATGGGGATGTCAAGTTgcgtaccccgttgcccgtgcGTTTAAGAGCTATGCTGGAA	1190	F	445	468	1	1
TGME49_076200	TGME49_076200_6_4510	GTAAATGGGGATGTCAAGTTgtccaagagccgaacctgcaGTTTAAGAGCTATGCTGGAA	12989	F	4054	4077	2	1
TGME49_076200	TGME49_076200_40_3157	GTAAATGGGGATGTCAAGTTgttgtctgttgtcgagagcgGTTTAAGAGCTATGCTGGAA	12989	F	2971	2994	2	1
TGME49_076200	TGME49_076200_3_6765	GTAAATGGGGATGTCAAGTTggttctccccaaacgaatgaGTTTAAGAGCTATGCTGGAA	12989	F	6272	6295	2	1
TGME49_076200	TGME49_076200_49_902	GTAAATGGGGATGTCAAGTTgtggtgcgtttttgcgatgaGTTTAAGAGCTATGCTGGAA	12989	F	789	812	2	1
TGME49_076200	TGME49_076200_15_6765	GTAAATGGGGATGTCAAGTTgccgtgtagacagacgccagGTTTAAGAGCTATGCTGGAA	12989	F	6396	6419	2	1
TGME49_010820	TGME49_010820_10_3605	GTAAATGGGGATGTCAAGTTggaatgagcctgacaagatgGTTTAAGAGCTATGCTGGAA	4046	R	823	846	3	1
TGME49_010820	TGME49_010820_33_3605	GTAAATGGGGATGTCAAGTTgccttctcttcaagagtcggGTTTAAGAGCTATGCTGGAA	4046	R	639	662	3	1
TGME49_010820	TGME49_010820_46_3605	GTAAATGGGGATGTCAAGTTgtccaagtgctgcgcgaccgGTTTAAGAGCTATGCTGGAA	4046	R	478	501	3	1
TGME49_010820	TGME49_010820_25_3605	GTAAATGGGGATGTCAAGTTgggaaccggaaatgtggagcGTTTAAGAGCTATGCTGGAA	4046	R	734	757	3	1
TGME49_010820	TGME49_010820_61_2884	GTAAATGGGGATGTCAAGTTgcctccgtccaggggaaagtGTTTAAGAGCTATGCTGGAA	4046	R	1185	1208	3	1
TGME49_040810	TGME49_040810_12_507	GTAAATGGGGATGTCAAGTTgcagctgcgccagccagccgGTTTAAGAGCTATGCTGGAA	2550	F	113	136	1	1
TGME49_040810	TGME49_040810_17_1014	GTAAATGGGGATGTCAAGTTggatcaacccagtcgagccgGTTTAAGAGCTATGCTGGAA	2550	F	632	655	1	1
TGME49_040810	TGME49_040810_36_1014	GTAAATGGGGATGTCAAGTTgcatgaagagcaacgcaacgGTTTAAGAGCTATGCTGGAA	2550	F	788	811	1	1
TGME49_040810	TGME49_040810_8_1014	GTAAATGGGGATGTCAAGTTgaggccgatgaacaccagcgGTTTAAGAGCTATGCTGGAA	2550	F	562	585	1	1
TGME49_040810	TGME49_040810_8_507	GTAAATGGGGATGTCAAGTTgtccctgcttttccagacacGTTTAAGAGCTATGCTGGAA	2550	F	77	100	1	1
TGME49_109590	TGME49_109590_29_1935	GTAAATGGGGATGTCAAGTTgcttggcgcgggtctctgacGTTTAAGAGCTATGCTGGAA	3514	F	336	359	1	1
TGME49_109590	TGME49_109590_25_1935	GTAAATGGGGATGTCAAGTTggtttcgtagttgtcgtcggGTTTAAGAGCTATGCTGGAA	3514	F	292	315	1	1
TGME49_109590	TGME49_109590_52_1935	GTAAATGGGGATGTCAAGTTgtcggaggcggattcattagGTTTAAGAGCTATGCTGGAA	3514	F	451	474	1	1
TGME49_109590	TGME49_109590_43_1935	GTAAATGGGGATGTCAAGTTgcactgcctagagccaccggGTTTAAGAGCTATGCTGGAA	3514	F	411	434	1	1
TGME49_109590	TGME49_109590_57_1935	GTAAATGGGGATGTCAAGTTgtcctctggaagctcttggaGTTTAAGAGCTATGCTGGAA	3514	F	502	525	1	1
TGME49_087480	TGME49_087480_1_614	GTAAATGGGGATGTCAAGTTgtgtcttgcgcagagagcgcGTTTAAGAGCTATGCTGGAA	18036	F	147	170	11	1
TGME49_087480	TGME49_087480_43_0	GTAAATGGGGATGTCAAGTTggcagcttggaggtgagaggGTTTAAGAGCTATGCTGGAA	18036	F	85	108	11	1
TGME49_087480	TGME49_087480_36_1228	GTAAATGGGGATGTCAAGTTgaccttgaccagcctggcgcGTTTAAGAGCTATGCTGGAA	18036	F	1060	1083	11	2
TGME49_087480	TGME49_087480_15_2456	GTAAATGGGGATGTCAAGTTgggagagtgaaaacgccacgGTTTAAGAGCTATGCTGGAA	18036	F	2075	2098	11	3
TGME49_087480	TGME49_087480_5_2456	GTAAATGGGGATGTCAAGTTgcatggaagaagaagacatcGTTTAAGAGCTATGCTGGAA	18036	F	1999	2022	11	3
TGME49_067730	TGME49_067730_25_1446	GTAAATGGGGATGTCAAGTTggcccccgcgagggacagagGTTTAAGAGCTATGCTGGAA	1892	R	718	741	2	1
TGME49_067730	TGME49_067730_15_1446	GTAAATGGGGATGTCAAGTTgtagaacatgacggcggcgtGTTTAAGAGCTATGCTGGAA	1892	R	820	843	2	1
TGME49_067730	TGME49_067730_2_1446	GTAAATGGGGATGTCAAGTTgtgagaaaaagaagcgagtgGTTTAAGAGCTATGCTGGAA	1892	R	905	928	2	1
TGME49_067730	TGME49_067730_30_1928	GTAAATGGGGATGTCAAGTTgaaaacggtggcgagtgacgGTTTAAGAGCTATGCTGGAA	1892	R	193	216	2	1
TGME49_067730	TGME49_067730_5_1928	GTAAATGGGGATGTCAAGTTggagactcggctgacgcgcgGTTTAAGAGCTATGCTGGAA	1892	R	377	400	2	1
TGME49_111480	TGME49_111480_18_6606	GTAAATGGGGATGTCAAGTTgtaaacacgtgctctggatcGTTTAAGAGCTATGCTGGAA	6707	R	427	450	11	2
TGME49_111480	TGME49_111480_11_6606	GTAAATGGGGATGTCAAGTTggaacagtcctcatccccaaGTTTAAGAGCTATGCTGGAA	6707	R	453	476	11	2
TGME49_111480	TGME49_111480_37_5505	GTAAATGGGGATGTCAAGTTggaaccctgtcaagcagtacGTTTAAGAGCTATGCTGGAA	6707	R	1187	1210	11	3
TGME49_111480	TGME49_111480_76_4404	GTAAATGGGGATGTCAAGTTggcaaaactccagagctatcGTTTAAGAGCTATGCTGGAA	6707	R	1854	1877	11	4
TGME49_111480	TGME49_111480_71_4404	GTAAATGGGGATGTCAAGTTgtggaaatttcgttgtccgtGTTTAAGAGCTATGCTGGAA	6707	R	1914	1937	11	4
TGME49_075670	TGME49_075670_19_4614	GTAAATGGGGATGTCAAGTTgtaagcctgggttcctgcagGTTTAAGAGCTATGCTGGAA	4387	R	88	111	8	1
TGME49_075670	TGME49_075670_8_4614	GTAAATGGGGATGTCAAGTTgcgccagtgcactttgccagGTTTAAGAGCTATGCTGGAA	4387	R	146	169	8	1
TGME49_075670	TGME49_075670_14_4614	GTAAATGGGGATGTCAAGTTgaacgcgagctttgaccgagGTTTAAGAGCTATGCTGGAA	4387	R	117	140	8	1
TGME49_075670	TGME49_075670_60_3845	GTAAATGGGGATGTCAAGTTgtgagacggagatgagaccgGTTTAAGAGCTATGCTGGAA	4387	R	493	516	8	2
TGME49_075670	TGME49_075670_36_3845	GTAAATGGGGATGTCAAGTTggctgagaactcgctgcagcGTTTAAGAGCTATGCTGGAA	4387	R	654	677	8	2
TGME49_006390	TGME49_006390_4_6138	GTAAATGGGGATGTCAAGTTgggagcccctaaaatcgacgGTTTAAGAGCTATGCTGGAA	6166	R	427	450	12	2
TGME49_006390	TGME49_006390_1_6138	GTAAATGGGGATGTCAAGTTgcattgaggaaaacttgactGTTTAAGAGCTATGCTGGAA	6166	R	471	494	12	2
TGME49_006390	TGME49_006390_10_6138	GTAAATGGGGATGTCAAGTTgtatctttgccatccgagccGTTTAAGAGCTATGCTGGAA	6166	R	386	409	12	2
TGME49_006390	TGME49_006390_53_5115	GTAAATGGGGATGTCAAGTTgctcaattacccaccctgggGTTTAAGAGCTATGCTGGAA	6166	R	1002	1025	12	3
TGME49_006390	TGME49_006390_46_5115	GTAAATGGGGATGTCAAGTTgcaaagtattgtgtaagtgaGTTTAAGAGCTATGCTGGAA	6166	R	1062	1085	12	3
TGME49_038010	TGME49_038010_18_594	GTAAATGGGGATGTCAAGTTgaactgccgtcgtcggtactGTTTAAGAGCTATGCTGGAA	3162	F	110	133	4	1
TGME49_038010	TGME49_038010_32_594	GTAAATGGGGATGTCAAGTTgcagcgaatgccaagaaaagGTTTAAGAGCTATGCTGGAA	3162	F	285	308	4	1
TGME49_038010	TGME49_038010_15_594	GTAAATGGGGATGTCAAGTTgtcgttgttttcggtgacttGTTTAAGAGCTATGCTGGAA	3162	F	80	103	4	1
TGME49_038010	TGME49_038010_23_594	GTAAATGGGGATGTCAAGTTggagctctcgagcacttctaGTTTAAGAGCTATGCTGGAA	3162	F	188	211	4	1
TGME49_038010	TGME49_038010_15_1188	GTAAATGGGGATGTCAAGTTgtgacgagggtggaaggagaGTTTAAGAGCTATGCTGGAA	3162	F	664	687	4	2
TGME49_047350	TGME49_047350_39_2475	GTAAATGGGGATGTCAAGTTggctacaacacccagtcgtgGTTTAAGAGCTATGCTGGAA	2466	R	119	142	4	1
TGME49_047350	TGME49_047350_13_2475	GTAAATGGGGATGTCAAGTTgagttccttgacggcaggtgGTTTAAGAGCTATGCTGGAA	2466	R	358	381	4	1
TGME49_047350	TGME49_047350_35_2475	GTAAATGGGGATGTCAAGTTgattgcacagagacggtgacGTTTAAGAGCTATGCTGGAA	2466	R	169	192	4	1
TGME49_047350	TGME49_047350_25_2475	GTAAATGGGGATGTCAAGTTgacaccagccgcaagacaagGTTTAAGAGCTATGCTGGAA	2466	R	280	303	4	1
TGME49_047350	TGME49_047350_22_2475	GTAAATGGGGATGTCAAGTTgggaaagtgcgatgagagcaGTTTAAGAGCTATGCTGGAA	2466	R	308	331	4	1
TGME49_049460	TGME49_049460_11_652	GTAAATGGGGATGTCAAGTTgcaggggaaaattcgtagcgGTTTAAGAGCTATGCTGGAA	9109	F	215	238	10	1
TGME49_049460	TGME49_049460_4_978	GTAAATGGGGATGTCAAGTTgcgctgcttcggcagcacttGTTTAAGAGCTATGCTGGAA	9109	F	533	556	10	1
TGME49_049460	TGME49_049460_16_978	GTAAATGGGGATGTCAAGTTgtccccgcctccgctcgacgGTTTAAGAGCTATGCTGGAA	9109	F	591	614	10	1
TGME49_049460	TGME49_049460_29_326	GTAAATGGGGATGTCAAGTTggaaatgtgagctaaagaggGTTTAAGAGCTATGCTGGAA	9109	F	115	138	10	1
TGME49_049460	TGME49_049460_20_652	GTAAATGGGGATGTCAAGTTggaggagaccggagactccgGTTTAAGAGCTATGCTGGAA	9109	F	247	270	10	1
TGME49_059980	TGME49_059980_7_7375	GTAAATGGGGATGTCAAGTTggtctggtagtagcacttcgGTTTAAGAGCTATGCTGGAA	8152	R	1140	1163	7	2
TGME49_059980	TGME49_059980_7_7670	GTAAATGGGGATGTCAAGTTgtccggcttaacgtggctgcGTTTAAGAGCTATGCTGGAA	8152	R	882	905	7	2
TGME49_059980	TGME49_059980_1_7965	GTAAATGGGGATGTCAAGTTgacgtccccccctctgacgtGTTTAAGAGCTATGCTGGAA	8152	R	626	649	7	2
TGME49_059980	TGME49_059980_9_7375	GTAAATGGGGATGTCAAGTTgcaaagagcgacttgttctgGTTTAAGAGCTATGCTGGAA	8152	R	1104	1127	7	2
TGME49_059980	TGME49_059980_16_7375	GTAAATGGGGATGTCAAGTTggtgctgctgcttctcggaaGTTTAAGAGCTATGCTGGAA	8152	R	1050	1073	7	2
TGME49_114860	TGME49_114860_25_1080	GTAAATGGGGATGTCAAGTTgcagggaggtccacgtagggGTTTAAGAGCTATGCTGGAA	7377	F	797	820	11	2
TGME49_114860	TGME49_114860_12_1350	GTAAATGGGGATGTCAAGTTgttcggtcgtagacaggcggGTTTAAGAGCTATGCTGGAA	7377	F	938	961	11	2
TGME49_114860	TGME49_114860_4_1350	GTAAATGGGGATGTCAAGTTgccgaactcgaattcgccatGTTTAAGAGCTATGCTGGAA	7377	F	891	914	11	2
TGME49_114860	TGME49_114860_18_1890	GTAAATGGGGATGTCAAGTTgacggcttccagtccggaggGTTTAAGAGCTATGCTGGAA	7377	F	1539	1562	11	3
TGME49_114860	TGME49_114860_13_1890	GTAAATGGGGATGTCAAGTTgaaatgcttcaccatgaactGTTTAAGAGCTATGCTGGAA	7377	F	1504	1527	11	3
TGME49_088700	TGME49_088700_16_980	GTAAATGGGGATGTCAAGTTgtgccgaggaaaggcatgccGTTTAAGAGCTATGCTGGAA	14207	F	567	590	16	1
TGME49_088700	TGME49_088700_7_490	GTAAATGGGGATGTCAAGTTgcttgcagagtcttccgagaGTTTAAGAGCTATGCTGGAA	14207	F	78	101	16	1
TGME49_088700	TGME49_088700_44_980	GTAAATGGGGATGTCAAGTTgatagaggggtcccaccacaGTTTAAGAGCTATGCTGGAA	14207	F	737	760	16	1
TGME49_088700	TGME49_088700_12_490	GTAAATGGGGATGTCAAGTTgccgtccgcgagtctcgaccGTTTAAGAGCTATGCTGGAA	14207	F	108	131	16	1
TGME49_088700	TGME49_088700_0_980	GTAAATGGGGATGTCAAGTTgggcgtcgggaggtgctgccGTTTAAGAGCTATGCTGGAA	14207	F	480	503	16	1
TGME49_046910	TGME49_046910_13_1792	GTAAATGGGGATGTCAAGTTggaatgtgcctgatggcaagGTTTAAGAGCTATGCTGGAA	1690	R	311	334	1	1
TGME49_046910	TGME49_046910_18_1344	GTAAATGGGGATGTCAAGTTggtcgtgcgcaaaatccagcGTTTAAGAGCTATGCTGGAA	1690	R	746	769	1	1
TGME49_046910	TGME49_046910_37_1344	GTAAATGGGGATGTCAAGTTgtgcggcccgccagagagaaGTTTAAGAGCTATGCTGGAA	1690	R	577	600	1	1
TGME49_046910	TGME49_046910_42_1344	GTAAATGGGGATGTCAAGTTgaccacggcgcatatggcctGTTTAAGAGCTATGCTGGAA	1690	R	526	549	1	1
TGME49_046910	TGME49_046910_16_1792	GTAAATGGGGATGTCAAGTTgtccgacaaaacctccggatGTTTAAGAGCTATGCTGGAA	1690	R	283	306	1	1
TGME49_005410	TGME49_005410_44_484	GTAAATGGGGATGTCAAGTTgggtgtgtgaggaggcctgcGTTTAAGAGCTATGCTGGAA	1904	F	339	362	2	1
TGME49_005410	TGME49_005410_28_484	GTAAATGGGGATGTCAAGTTgctatccgagagttaggctgGTTTAAGAGCTATGCTGGAA	1904	F	189	212	2	1
TGME49_005410	TGME49_005410_41_484	GTAAATGGGGATGTCAAGTTggatatcgtcgtcttcataaGTTTAAGAGCTATGCTGGAA	1904	F	302	325	2	1
TGME49_005410	TGME49_005410_18_484	GTAAATGGGGATGTCAAGTTggcatgacagcagctccgttGTTTAAGAGCTATGCTGGAA	1904	F	99	122	2	1
TGME49_005410	TGME49_005410_23_484	GTAAATGGGGATGTCAAGTTgtaccagagcgcctgcccacGTTTAAGAGCTATGCTGGAA	1904	F	138	161	2	1
TGME49_025160	TGME49_025160_2_1434	GTAAATGGGGATGTCAAGTTgcaaaatatcggaagcaccaGTTTAAGAGCTATGCTGGAA	2346	F	82	105	1	1
TGME49_025160	TGME49_025160_6_1434	GTAAATGGGGATGTCAAGTTgtccattccggcgacattatGTTTAAGAGCTATGCTGGAA	2346	F	127	150	1	1
TGME49_025160	TGME49_025160_50_1434	GTAAATGGGGATGTCAAGTTgccgccgctcacgaaattgtGTTTAAGAGCTATGCTGGAA	2346	F	458	481	1	1
TGME49_025160	TGME49_025160_35_1434	GTAAATGGGGATGTCAAGTTgcttcttttctgttcgaaggGTTTAAGAGCTATGCTGGAA	2346	F	344	367	1	1
TGME49_025160	TGME49_025160_44_1434	GTAAATGGGGATGTCAAGTTgagcacagccgtagcaacacGTTTAAGAGCTATGCTGGAA	2346	F	418	441	1	1
TGME49_029150	TGME49_029150_69_3555	GTAAATGGGGATGTCAAGTTgcggagtctcttttcctccgGTTTAAGAGCTATGCTGGAA	3977	R	212	235	5	1
TGME49_029150	TGME49_029150_86_2844	GTAAATGGGGATGTCAAGTTggaacgtgaggagaaactgcGTTTAAGAGCTATGCTGGAA	3977	R	938	961	5	1
TGME49_029150	TGME49_029150_50_3555	GTAAATGGGGATGTCAAGTTggtccacctgcttccgcgtgGTTTAAGAGCTATGCTGGAA	3977	R	356	379	5	1
TGME49_029150	TGME49_029150_13_3555	GTAAATGGGGATGTCAAGTTggggtgtgagtaggggaggcGTTTAAGAGCTATGCTGGAA	3977	R	699	722	5	1
TGME49_029150	TGME49_029150_56_3555	GTAAATGGGGATGTCAAGTTggggaacttttgcgtggagtGTTTAAGAGCTATGCTGGAA	3977	R	288	311	5	1
TGME49_032790	TGME49_032790_14_984	GTAAATGGGGATGTCAAGTTggaaagttgcggaagtgcctGTTTAAGAGCTATGCTGGAA	969	R	320	343	2	1
TGME49_032790	TGME49_032790_44_984	GTAAATGGGGATGTCAAGTTgacagtactctccgttgtagGTTTAAGAGCTATGCTGGAA	969	R	109	132	2	1
TGME49_032790	TGME49_032790_41_984	GTAAATGGGGATGTCAAGTTgggccggaagagttaatacaGTTTAAGAGCTATGCTGGAA	969	R	158	181	2	1
TGME49_032790	TGME49_032790_27_984	GTAAATGGGGATGTCAAGTTgagctcagatccactccccaGTTTAAGAGCTATGCTGGAA	969	R	226	249	2	1
TGME49_032790	TGME49_032790_21_984	GTAAATGGGGATGTCAAGTTggagttggcgaatatcgagaGTTTAAGAGCTATGCTGGAA	969	R	264	287	2	1
TGME49_064200	TGME49_064200_7_2770	GTAAATGGGGATGTCAAGTTgcgccacatgagctcttgttGTTTAAGAGCTATGCTGGAA	2878	R	465	488	2	1
TGME49_064200	TGME49_064200_7_2216	GTAAATGGGGATGTCAAGTTgggactcgctagcatgacaaGTTTAAGAGCTATGCTGGAA	2878	R	1072	1095	2	1
TGME49_064200	TGME49_064200_48_2216	GTAAATGGGGATGTCAAGTTgcactgctctggctgcagtcGTTTAAGAGCTATGCTGGAA	2878	R	644	667	2	1
TGME49_064200	TGME49_064200_47_2770	GTAAATGGGGATGTCAAGTTgcatggcccacatcttccaaGTTTAAGAGCTATGCTGGAA	2878	R	159	182	2	1
TGME49_064200	TGME49_064200_3_2770	GTAAATGGGGATGTCAAGTTggcgttcgagacgacacactGTTTAAGAGCTATGCTGGAA	2878	R	522	545	2	1
TGME49_000410	TGME49_000410_48_3140	GTAAATGGGGATGTCAAGTTgacatctggacgggcgggggGTTTAAGAGCTATGCTGGAA	3399	R	486	509	1	1
TGME49_000410	TGME49_000410_90_3140	GTAAATGGGGATGTCAAGTTgacgttctggctcgctgcgaGTTTAAGAGCTATGCTGGAA	3399	R	217	240	1	1
TGME49_000410	TGME49_000410_63_2512	GTAAATGGGGATGTCAAGTTggctcgcgtcttgctcgctgGTTTAAGAGCTATGCTGGAA	3399	R	1028	1051	1	1
TGME49_000410	TGME49_000410_87_3140	GTAAATGGGGATGTCAAGTTgcagcgcactgggggggaaaGTTTAAGAGCTATGCTGGAA	3399	R	273	296	1	1
TGME49_000410	TGME49_000410_84_2512	GTAAATGGGGATGTCAAGTTgtctggaaaacagggacaggGTTTAAGAGCTATGCTGGAA	3399	R	897	920	1	1
TGME49_063870	TGME49_063870_19_7756	GTAAATGGGGATGTCAAGTTgagtcctgaagactgttgtcGTTTAAGAGCTATGCTGGAA	7614	R	87	110	12	1
TGME49_063870	TGME49_063870_13_7756	GTAAATGGGGATGTCAAGTTgagcttcgctgcagcaatgtGTTTAAGAGCTATGCTGGAA	7614	R	157	180	12	1
TGME49_063870	TGME49_063870_18_7202	GTAAATGGGGATGTCAAGTTgaaagttctcagctgcagatGTTTAAGAGCTATGCTGGAA	7614	R	645	668	12	2
TGME49_063870	TGME49_063870_11_7202	GTAAATGGGGATGTCAAGTTgtagctgagtgtagactgcaGTTTAAGAGCTATGCTGGAA	7614	R	697	720	12	2
TGME49_063870	TGME49_063870_3_7479	GTAAATGGGGATGTCAAGTTgcgctcgcgtccgcaaacgaGTTTAAGAGCTATGCTGGAA	7614	R	536	559	12	2
TGME49_091300	TGME49_091300_12_834	GTAAATGGGGATGTCAAGTTgtgtctctgggtcgatctgcGTTTAAGAGCTATGCTGGAA	668	R	245	268	1	1
TGME49_091300	TGME49_091300_5_834	GTAAATGGGGATGTCAAGTTgtactcttcgctctctcggaGTTTAAGAGCTATGCTGGAA	668	R	283	306	1	1
TGME49_091300	TGME49_091300_18_834	GTAAATGGGGATGTCAAGTTgaggtagatccccagcccatGTTTAAGAGCTATGCTGGAA	668	R	196	219	1	1
TGME49_091300	TGME49_091300_0_834	GTAAATGGGGATGTCAAGTTgccggaagttgccgctggaaGTTTAAGAGCTATGCTGGAA	668	R	309	332	1	1
TGME49_091300	TGME49_091300_27_834	GTAAATGGGGATGTCAAGTTggacatacagcgccagcaggGTTTAAGAGCTATGCTGGAA	668	R	137	160	1	1
TGME49_077950	TGME49_077950_17_888	GTAAATGGGGATGTCAAGTTgatcatctccgtcgtccaacGTTTAAGAGCTATGCTGGAA	1664	F	547	570	1	1
TGME49_077950	TGME49_077950_42_888	GTAAATGGGGATGTCAAGTTgctcgaccttgccatcccacGTTTAAGAGCTATGCTGGAA	1664	F	722	745	1	1
TGME49_077950	TGME49_077950_20_444	GTAAATGGGGATGTCAAGTTgacttcgggatggttatcgcGTTTAAGAGCTATGCTGGAA	1664	F	141	164	1	1
TGME49_077950	TGME49_077950_2_888	GTAAATGGGGATGTCAAGTTggggcgatctgagggccggaGTTTAAGAGCTATGCTGGAA	1664	F	420	443	1	1
TGME49_077950	TGME49_077950_13_444	GTAAATGGGGATGTCAAGTTgtctcactggataaatgtgaGTTTAAGAGCTATGCTGGAA	1664	F	86	109	1	1
TGME49_094650	TGME49_094650_4_7280	GTAAATGGGGATGTCAAGTTgctcgactgcgcttgcaaatGTTTAAGAGCTATGCTGGAA	7684	R	848	871	5	1
TGME49_094650	TGME49_094650_11_7280	GTAAATGGGGATGTCAAGTTggctgagaaagaggcatggtGTTTAAGAGCTATGCTGGAA	7684	R	804	827	5	1
TGME49_094650	TGME49_094650_9_7560	GTAAATGGGGATGTCAAGTTgagtggatctccgtctgtggGTTTAAGAGCTATGCTGGAA	7684	R	547	570	5	1
TGME49_094650	TGME49_094650_8_7840	GTAAATGGGGATGTCAAGTTgagatcactttgaatctgcgGTTTAAGAGCTATGCTGGAA	7684	R	229	252	5	1
TGME49_094650	TGME49_094650_22_7840	GTAAATGGGGATGTCAAGTTgttgcctctcgaggagagtgGTTTAAGAGCTATGCTGGAA	7684	R	153	176	5	1
TGME49_005300	TGME49_005300_46_5910	GTAAATGGGGATGTCAAGTTgcgggctcggaatgcggagaGTTTAAGAGCTATGCTGGAA	5894	R	90	113	9	1
TGME49_005300	TGME49_005300_20_5910	GTAAATGGGGATGTCAAGTTgctgtagcgcctaatcgacgGTTTAAGAGCTATGCTGGAA	5894	R	285	308	9	1
TGME49_005300	TGME49_005300_39_5910	GTAAATGGGGATGTCAAGTTgagacggtgcgacatacggcGTTTAAGAGCTATGCTGGAA	5894	R	137	160	9	1
TGME49_005300	TGME49_005300_22_5910	GTAAATGGGGATGTCAAGTTgcgaacagaagagctgtgttGTTTAAGAGCTATGCTGGAA	5894	R	261	284	9	1
TGME49_005300	TGME49_005300_29_5910	GTAAATGGGGATGTCAAGTTgtctgagaccgaacagcggaGTTTAAGAGCTATGCTGGAA	5894	R	221	244	9	1
TGME49_114780	TGME49_114780_68_19633	GTAAATGGGGATGTCAAGTTgcgcgggtcggtgccatcatGTTTAAGAGCTATGCTGGAA	19991	R	97	120	28	1
TGME49_114780	TGME49_114780_63_19633	GTAAATGGGGATGTCAAGTTgacttgtgtcaaagctgactGTTTAAGAGCTATGCTGGAA	19991	R	139	162	28	1
TGME49_114780	TGME49_114780_9_19633	GTAAATGGGGATGTCAAGTTggtctctttgatatcgaagaGTTTAAGAGCTATGCTGGAA	19991	R	621	644	28	2
TGME49_114780	TGME49_114780_0_19633	GTAAATGGGGATGTCAAGTTgaaataagtccgaacgaagtGTTTAAGAGCTATGCTGGAA	19991	R	713	736	28	2
TGME49_114780	TGME49_114780_6_19633	GTAAATGGGGATGTCAAGTTgacagctggagatatttaaaGTTTAAGAGCTATGCTGGAA	19991	R	685	708	28	2
TGME49_110140	TGME49_110140_15_1123	GTAAATGGGGATGTCAAGTTgagccgcctggagtagaagaGTTTAAGAGCTATGCTGGAA	6862	F	799	822	11	1
TGME49_110140	TGME49_110140_56_0	GTAAATGGGGATGTCAAGTTgatgaacgcgacgaggttggGTTTAAGAGCTATGCTGGAA	6862	F	97	120	11	1
TGME49_110140	TGME49_110140_7_1123	GTAAATGGGGATGTCAAGTTggagcgtccagagacaaaggGTTTAAGAGCTATGCTGGAA	6862	F	705	728	11	1
TGME49_110140	TGME49_110140_94_0	GTAAATGGGGATGTCAAGTTgtccagtagacaggtcagggGTTTAAGAGCTATGCTGGAA	6862	F	440	463	11	1
TGME49_110140	TGME49_110140_72_0	GTAAATGGGGATGTCAAGTTggaagacgacggcgacacctGTTTAAGAGCTATGCTGGAA	6862	F	212	235	11	1
TGME49_024750	TGME49_024750_2_1086	GTAAATGGGGATGTCAAGTTggaatgccttgtcagttaatGTTTAAGAGCTATGCTGGAA	1175	R	524	547	1	1
TGME49_024750	TGME49_024750_5_1086	GTAAATGGGGATGTCAAGTTgtctgactcctttaactctaGTTTAAGAGCTATGCTGGAA	1175	R	499	522	1	1
TGME49_024750	TGME49_024750_0_1448	GTAAATGGGGATGTCAAGTTgcctgttaaggtgcatgatgGTTTAAGAGCTATGCTGGAA	1175	R	202	225	1	1
TGME49_024750	TGME49_024750_28_1086	GTAAATGGGGATGTCAAGTTgagcaccgcagcgtaatagtGTTTAAGAGCTATGCTGGAA	1175	R	279	302	1	1
TGME49_024750	TGME49_024750_5_1448	GTAAATGGGGATGTCAAGTTggctgaacaccggtccagtcGTTTAAGAGCTATGCTGGAA	1175	R	173	196	1	1
TGME49_089130	TGME49_089130_32_812	GTAAATGGGGATGTCAAGTTgtcgcgcctggactttccagGTTTAAGAGCTATGCTGGAA	1438	F	454	477	1	1
TGME49_089130	TGME49_089130_19_812	GTAAATGGGGATGTCAAGTTggaggggggaagaatggctgGTTTAAGAGCTATGCTGGAA	1438	F	403	426	1	1
TGME49_089130	TGME49_089130_8_812	GTAAATGGGGATGTCAAGTTgtttgggggaggaaataatcGTTTAAGAGCTATGCTGGAA	1438	F	360	383	1	1
TGME49_089130	TGME49_089130_51_812	GTAAATGGGGATGTCAAGTTgaggagcctctgagcaattcGTTTAAGAGCTATGCTGGAA	1438	F	564	587	1	1
TGME49_089130	TGME49_089130_56_812	GTAAATGGGGATGTCAAGTTggacggcgagattgccgcgtGTTTAAGAGCTATGCTGGAA	1438	F	592	615	1	1
TGME49_118480	TGME49_118480_2_1340	GTAAATGGGGATGTCAAGTTggagcagattttggctttgaGTTTAAGAGCTATGCTGGAA	9410	F	860	883	9	1
TGME49_118480	TGME49_118480_5_670	GTAAATGGGGATGTCAAGTTgacgggaagccccgcgactgGTTTAAGAGCTATGCTGGAA	9410	F	180	203	9	1
TGME49_118480	TGME49_118480_9_1340	GTAAATGGGGATGTCAAGTTgagagtgaggtagccgacgtGTTTAAGAGCTATGCTGGAA	9410	F	913	936	9	1
TGME49_118480	TGME49_118480_9_1005	GTAAATGGGGATGTCAAGTTgtttcgggtctccactctcgGTTTAAGAGCTATGCTGGAA	9410	F	577	600	9	1
TGME49_118480	TGME49_118480_21_670	GTAAATGGGGATGTCAAGTTgctgcccggcttcctccaggGTTTAAGAGCTATGCTGGAA	9410	F	265	288	9	1
TGME49_063700	TGME49_063700_41_469	GTAAATGGGGATGTCAAGTTgatgaaagtgtcgttgaaggGTTTAAGAGCTATGCTGGAA	2284	F	118	141	2	1
TGME49_063700	TGME49_063700_51_469	GTAAATGGGGATGTCAAGTTgggagagctttcgtcgcggtGTTTAAGAGCTATGCTGGAA	2284	F	205	228	2	1
TGME49_063700	TGME49_063700_0_938	GTAAATGGGGATGTCAAGTTgttgcatcgcgcagcaacgtGTTTAAGAGCTATGCTGGAA	2284	F	250	273	2	1
TGME49_063700	TGME49_063700_7_938	GTAAATGGGGATGTCAAGTTggcgtgtgcctccggcagcgGTTTAAGAGCTATGCTGGAA	2284	F	305	328	2	1
TGME49_063700	TGME49_063700_49_469	GTAAATGGGGATGTCAAGTTgtttcatgccgccagtcacgGTTTAAGAGCTATGCTGGAA	2284	F	176	199	2	1
TGME49_074070	TGME49_074070_23_3560	GTAAATGGGGATGTCAAGTTgaatcccacttcggattcgcGTTTAAGAGCTATGCTGGAA	3985	R	526	549	4	1
TGME49_074070	TGME49_074070_41_3560	GTAAATGGGGATGTCAAGTTgactggactcatgtggaccgGTTTAAGAGCTATGCTGGAA	3985	R	385	408	4	1
TGME49_074070	TGME49_074070_71_2848	GTAAATGGGGATGTCAAGTTgcgcttgtgacgttgataagGTTTAAGAGCTATGCTGGAA	3985	R	819	842	4	1
TGME49_074070	TGME49_074070_34_3560	GTAAATGGGGATGTCAAGTTgtgagcagacacacgagttgGTTTAAGAGCTATGCTGGAA	3985	R	437	460	4	1
TGME49_074070	TGME49_074070_74_2848	GTAAATGGGGATGTCAAGTTgcagctggcggaggagttgtGTTTAAGAGCTATGCTGGAA	3985	R	741	764	4	1
TGME49_005140	TGME49_005140_11_1232	GTAAATGGGGATGTCAAGTTgaaacgcttgatttagtgatGTTTAAGAGCTATGCTGGAA	3314	F	818	841	3	1
TGME49_005140	TGME49_005140_1_1232	GTAAATGGGGATGTCAAGTTggacggtgcatttcgaagacGTTTAAGAGCTATGCTGGAA	3314	F	735	758	3	1
TGME49_005140	TGME49_005140_8_1232	GTAAATGGGGATGTCAAGTTgtgcctcgctcagaagcagaGTTTAAGAGCTATGCTGGAA	3314	F	779	802	3	1
TGME49_005140	TGME49_005140_28_616	GTAAATGGGGATGTCAAGTTgcctgcctcttgaagagttgGTTTAAGAGCTATGCTGGAA	3314	F	340	363	3	1
TGME49_005140	TGME49_005140_48_616	GTAAATGGGGATGTCAAGTTgtcggccaagacaaacgatcGTTTAAGAGCTATGCTGGAA	3314	F	533	556	3	1
TGME49_112500	TGME49_112500_13_10875	GTAAATGGGGATGTCAAGTTgaaccatcccgttgctgtacGTTTAAGAGCTATGCTGGAA	10652	R	101	124	13	1
TGME49_112500	TGME49_112500_21_10125	GTAAATGGGGATGTCAAGTTgaagcacttggtgaaagtcaGTTTAAGAGCTATGCTGGAA	10652	R	730	753	13	2
TGME49_112500	TGME49_112500_23_10125	GTAAATGGGGATGTCAAGTTgaaactcagattccttgcgcGTTTAAGAGCTATGCTGGAA	10652	R	698	721	13	2
TGME49_112500	TGME49_112500_17_9750	GTAAATGGGGATGTCAAGTTggctccgggcagaaacagacGTTTAAGAGCTATGCTGGAA	10652	R	1164	1187	13	3
TGME49_112500	TGME49_112500_7_9750	GTAAATGGGGATGTCAAGTTgttgcgaacttgcagggctgGTTTAAGAGCTATGCTGGAA	10652	R	1303	1326	13	3
TGME49_071060	TGME49_071060_8_7371	GTAAATGGGGATGTCAAGTTgaaggttttcgttcgtcggtGTTTAAGAGCTATGCTGGAA	7487	R	508	531	12	2
TGME49_071060	TGME49_071060_25_7098	GTAAATGGGGATGTCAAGTTgagcgcgccacaggctcgggGTTTAAGAGCTATGCTGGAA	7487	R	629	652	12	2
TGME49_071060	TGME49_071060_19_7098	GTAAATGGGGATGTCAAGTTgtgcggctgttgatgtacggGTTTAAGAGCTATGCTGGAA	7487	R	678	701	12	2
TGME49_071060	TGME49_071060_12_7371	GTAAATGGGGATGTCAAGTTgaagtgctcgaagcggccacGTTTAAGAGCTATGCTGGAA	7487	R	468	491	12	2
TGME49_071060	TGME49_071060_14_7098	GTAAATGGGGATGTCAAGTTggtcttgctttgccaagcgtGTTTAAGAGCTATGCTGGAA	7487	R	706	729	12	2
TGME49_061670	TGME49_061670_7_972	GTAAATGGGGATGTCAAGTTgtgcgtaggcgacctgaggcGTTTAAGAGCTATGCTGGAA	2406	F	533	556	3	1
TGME49_061670	TGME49_061670_24_486	GTAAATGGGGATGTCAAGTTgcgaaggcgacgtgcgcttgGTTTAAGAGCTATGCTGGAA	2406	F	140	163	3	1
TGME49_061670	TGME49_061670_27_972	GTAAATGGGGATGTCAAGTTgcccgtgtcgactgagaagcGTTTAAGAGCTATGCTGGAA	2406	F	666	689	3	1
TGME49_061670	TGME49_061670_38_486	GTAAATGGGGATGTCAAGTTgttctcttcggggtcggagaGTTTAAGAGCTATGCTGGAA	2406	F	255	278	3	1
TGME49_061670	TGME49_061670_36_972	GTAAATGGGGATGTCAAGTTgtcgcccttcttgaccagagGTTTAAGAGCTATGCTGGAA	2406	F	727	750	3	1
TGME49_070080	TGME49_070080_48_3436	GTAAATGGGGATGTCAAGTTgcctccttgcgcttcagaaaGTTTAAGAGCTATGCTGGAA	5012	R	1471	1494	5	1
TGME49_070080	TGME49_070080_64_4295	GTAAATGGGGATGTCAAGTTgtgcctgcggcgcgagcaacGTTTAAGAGCTATGCTGGAA	5012	R	590	613	5	1
TGME49_070080	TGME49_070080_49_4295	GTAAATGGGGATGTCAAGTTgacctgcgcctcgctcgaaaGTTTAAGAGCTATGCTGGAA	5012	R	667	690	5	1
TGME49_070080	TGME49_070080_42_3436	GTAAATGGGGATGTCAAGTTggaacatcgacgccgacaccGTTTAAGAGCTATGCTGGAA	5012	R	1505	1528	5	1
TGME49_070080	TGME49_070080_73_4295	GTAAATGGGGATGTCAAGTTggcagagacgtcatgtgtggGTTTAAGAGCTATGCTGGAA	5012	R	507	530	5	1
TGME49_015480	TGME49_015480_40_2024	GTAAATGGGGATGTCAAGTTgggtttgcctgaatggagacGTTTAAGAGCTATGCTGGAA	2541	R	491	514	4	1
TGME49_015480	TGME49_015480_50_2024	GTAAATGGGGATGTCAAGTTgatggcgtagcacggactcgGTTTAAGAGCTATGCTGGAA	2541	R	383	406	4	1
TGME49_015480	TGME49_015480_29_2530	GTAAATGGGGATGTCAAGTTgaacggccgttttcgtatacGTTTAAGAGCTATGCTGGAA	2541	R	87	110	4	1
TGME49_015480	TGME49_015480_19_2530	GTAAATGGGGATGTCAAGTTgactcgagcaacaagtcgacGTTTAAGAGCTATGCTGGAA	2541	R	174	197	4	1
TGME49_015480	TGME49_015480_4_2530	GTAAATGGGGATGTCAAGTTgcctcgcctgcactgcccatGTTTAAGAGCTATGCTGGAA	2541	R	291	314	4	1
TGME49_063520	TGME49_063520_7_1038	GTAAATGGGGATGTCAAGTTgagaaaactgcacggttccgGTTTAAGAGCTATGCTGGAA	2638	F	161	184	3	1
TGME49_063520	TGME49_063520_29_1038	GTAAATGGGGATGTCAAGTTgtgcctcgtctacgtcggacGTTTAAGAGCTATGCTGGAA	2638	F	311	334	3	1
TGME49_063520	TGME49_063520_47_1038	GTAAATGGGGATGTCAAGTTgtactgagtgctacccgtgaGTTTAAGAGCTATGCTGGAA	2638	F	430	453	3	1
TGME49_063520	TGME49_063520_23_1038	GTAAATGGGGATGTCAAGTTggtacgtcaccagcagcacgGTTTAAGAGCTATGCTGGAA	2638	F	273	296	3	1
TGME49_063520	TGME49_063520_15_1038	GTAAATGGGGATGTCAAGTTgattgtttcggcgcctgctgGTTTAAGAGCTATGCTGGAA	2638	F	214	237	3	1
TGME49_093020	TGME49_093020_26_956	GTAAATGGGGATGTCAAGTTggagtccagcagttgtggttGTTTAAGAGCTATGCTGGAA	1871	F	733	756	1	1
TGME49_093020	TGME49_093020_30_956	GTAAATGGGGATGTCAAGTTgcttgcacaactagagaacgGTTTAAGAGCTATGCTGGAA	1871	F	802	825	1	1
TGME49_093020	TGME49_093020_53_478	GTAAATGGGGATGTCAAGTTgagcaggcgtgtcatcgctcGTTTAAGAGCTATGCTGGAA	1871	F	377	400	1	1
TGME49_093020	TGME49_093020_0_956	GTAAATGGGGATGTCAAGTTgcataggagagatggatgaaGTTTAAGAGCTATGCTGGAA	1871	F	491	514	1	1
TGME49_093020	TGME49_093020_25_478	GTAAATGGGGATGTCAAGTTgctggtttcgagagctgcgaGTTTAAGAGCTATGCTGGAA	1871	F	168	191	1	1
TGME49_059290	TGME49_059290_20_818	GTAAATGGGGATGTCAAGTTggcatatctgggtatccggaGTTTAAGAGCTATGCTGGAA	1454	F	518	541	1	1
TGME49_059290	TGME49_059290_22_409	GTAAATGGGGATGTCAAGTTggtaatttcgttaccttcagGTTTAAGAGCTATGCTGGAA	1454	F	154	177	1	1
TGME49_059290	TGME49_059290_6_818	GTAAATGGGGATGTCAAGTTgaaacgtcagcgtatacacgGTTTAAGAGCTATGCTGGAA	1454	F	392	415	1	1
TGME49_059290	TGME49_059290_12_818	GTAAATGGGGATGTCAAGTTgccatgcgtcttgctttggcGTTTAAGAGCTATGCTGGAA	1454	F	425	448	1	1
TGME49_059290	TGME49_059290_15_818	GTAAATGGGGATGTCAAGTTgattttaaccttgcaagggtGTTTAAGAGCTATGCTGGAA	1454	F	472	495	1	1
TGME49_101270	TGME49_101270_41_556	GTAAATGGGGATGTCAAGTTgaggcggagccggctgcgcgGTTTAAGAGCTATGCTGGAA	16244	F	371	394	11	1
TGME49_101270	TGME49_101270_18_556	GTAAATGGGGATGTCAAGTTggacaatgaggatggaggagGTTTAAGAGCTATGCTGGAA	16244	F	215	238	11	1
TGME49_101270	TGME49_101270_1_556	GTAAATGGGGATGTCAAGTTgagtctccaagcgccggcgaGTTTAAGAGCTATGCTGGAA	16244	F	111	134	11	1
TGME49_101270	TGME49_101270_61_556	GTAAATGGGGATGTCAAGTTggtctgcagagcggcaaagaGTTTAAGAGCTATGCTGGAA	16244	F	553	576	11	1
TGME49_101270	TGME49_101270_8_556	GTAAATGGGGATGTCAAGTTgcctccggcaggcggcttcaGTTTAAGAGCTATGCTGGAA	16244	F	163	186	11	1
TGME49_013710	TGME49_013710_74_0	GTAAATGGGGATGTCAAGTTggatcctcctggcggttagaGTTTAAGAGCTATGCTGGAA	4718	F	216	239	7	1
TGME49_013710	TGME49_013710_64_0	GTAAATGGGGATGTCAAGTTgtgttttcgagccgagattgGTTTAAGAGCTATGCTGGAA	4718	F	145	168	7	1
TGME49_013710	TGME49_013710_82_0	GTAAATGGGGATGTCAAGTTgaggagtctgaggacccccaGTTTAAGAGCTATGCTGGAA	4718	F	249	272	7	1
TGME49_013710	TGME49_013710_67_0	GTAAATGGGGATGTCAAGTTgtcctgatcttctgaccgaaGTTTAAGAGCTATGCTGGAA	4718	F	169	192	7	1
TGME49_013710	TGME49_013710_59_0	GTAAATGGGGATGTCAAGTTgaagtgttgacctgctcatcGTTTAAGAGCTATGCTGGAA	4718	F	99	122	7	1
TGME49_120270	TGME49_120270_3_1044	GTAAATGGGGATGTCAAGTTgagcgccaacacggtgacgtGTTTAAGAGCTATGCTGGAA	2655	F	577	600	3	2
TGME49_120270	TGME49_120270_14_1044	GTAAATGGGGATGTCAAGTTgagacaacacttgaaccaccGTTTAAGAGCTATGCTGGAA	2655	F	685	708	3	2
TGME49_120270	TGME49_120270_1_1044	GTAAATGGGGATGTCAAGTTgccagtctttgatgcaaccaGTTTAAGAGCTATGCTGGAA	2655	F	547	570	3	2
TGME49_120270	TGME49_120270_9_1044	GTAAATGGGGATGTCAAGTTgaggtcgccagcttgaaagcGTTTAAGAGCTATGCTGGAA	2655	F	646	669	3	2
TGME49_120270	TGME49_120270_25_1044	GTAAATGGGGATGTCAAGTTgtccaggaaggcaaagggtgGTTTAAGAGCTATGCTGGAA	2655	F	780	803	3	2
TGME49_064640	TGME49_064640_25_4902	GTAAATGGGGATGTCAAGTTgtagaagctgcatgcagaggGTTTAAGAGCTATGCTGGAA	4718	R	78	101	2	1
TGME49_064640	TGME49_064640_55_4085	GTAAATGGGGATGTCAAGTTggaaaccgcgccttccaccaGTTTAAGAGCTATGCTGGAA	4718	R	728	751	2	1
TGME49_064640	TGME49_064640_64_4085	GTAAATGGGGATGTCAAGTTgcgaaacgactggaacgaaaGTTTAAGAGCTATGCTGGAA	4718	R	689	712	2	1
TGME49_064640	TGME49_064640_91_4085	GTAAATGGGGATGTCAAGTTgctgcggatgccgaaggtaaGTTTAAGAGCTATGCTGGAA	4718	R	432	455	2	1
TGME49_064640	TGME49_064640_99_3268	GTAAATGGGGATGTCAAGTTggtcgtcaagtgagtcgcagGTTTAAGAGCTATGCTGGAA	4718	R	1250	1273	2	1
TGME49_067140	TGME49_067140_0_1257	GTAAATGGGGATGTCAAGTTgagtaggctcgtgacatcgaGTTTAAGAGCTATGCTGGAA	1513	F	439	462	1	1
TGME49_067140	TGME49_067140_39_838	GTAAATGGGGATGTCAAGTTgtcgcaaaccagctgcagaaGTTTAAGAGCTATGCTGGAA	1513	F	316	339	1	1
TGME49_067140	TGME49_067140_24_838	GTAAATGGGGATGTCAAGTTgtaacccaatagccctgccgGTTTAAGAGCTATGCTGGAA	1513	F	139	162	1	1
TGME49_067140	TGME49_067140_17_838	GTAAATGGGGATGTCAAGTTgaatgagaccaatcctaatcGTTTAAGAGCTATGCTGGAA	1513	F	103	126	1	1
TGME49_067140	TGME49_067140_40_838	GTAAATGGGGATGTCAAGTTgcttgcttgtctgcttcatcGTTTAAGAGCTATGCTGGAA	1513	F	357	380	1	1
TGME49_019670	TGME49_019670_20_990	GTAAATGGGGATGTCAAGTTgggcgcaactgagaggcacaGTTTAAGAGCTATGCTGGAA	2469	F	668	691	3	1
TGME49_019670	TGME49_019670_5_1485	GTAAATGGGGATGTCAAGTTgtctagaaacaaaagcagttGTTTAAGAGCTATGCTGGAA	2469	F	1016	1039	3	1
TGME49_019670	TGME49_019670_14_990	GTAAATGGGGATGTCAAGTTgccaggacctgagcaaccggGTTTAAGAGCTATGCTGGAA	2469	F	627	650	3	1
TGME49_019670	TGME49_019670_26_495	GTAAATGGGGATGTCAAGTTgcactgtggcgcagccaagtGTTTAAGAGCTATGCTGGAA	2469	F	228	251	3	1
TGME49_019670	TGME49_019670_55_990	GTAAATGGGGATGTCAAGTTggtctcctgactgacactggGTTTAAGAGCTATGCTGGAA	2469	F	941	964	3	1
TGME49_053410	TGME49_053410_7_1740	GTAAATGGGGATGTCAAGTTgtctggtaggccgagctcggGTTTAAGAGCTATGCTGGAA	3061	F	979	1002	4	2
TGME49_053410	TGME49_053410_10_1160	GTAAATGGGGATGTCAAGTTggaagacgcgtctccagaacGTTTAAGAGCTATGCTGGAA	3061	F	485	508	4	2
TGME49_053410	TGME49_053410_19_1160	GTAAATGGGGATGTCAAGTTggcacccttggtttcgctgtGTTTAAGAGCTATGCTGGAA	3061	F	569	592	4	2
TGME49_053410	TGME49_053410_12_1160	GTAAATGGGGATGTCAAGTTgcgtcgcacaggtgaagcagGTTTAAGAGCTATGCTGGAA	3061	F	524	547	4	2
TGME49_053410	TGME49_053410_26_1160	GTAAATGGGGATGTCAAGTTgcatctgcgcgcgtccccggGTTTAAGAGCTATGCTGGAA	3061	F	641	664	4	2
TGME49_044870	TGME49_044870_70_0	GTAAATGGGGATGTCAAGTTgtccatgcggttgacgccggGTTTAAGAGCTATGCTGGAA	5563	F	151	174	9	1
TGME49_044870	TGME49_044870_42_937	GTAAATGGGGATGTCAAGTTgtctggaccgaggatcgtcgGTTTAAGAGCTATGCTGGAA	5563	F	923	946	9	2
TGME49_044870	TGME49_044870_0_1874	GTAAATGGGGATGTCAAGTTgcgacggaatcggcatacagGTTTAAGAGCTATGCTGGAA	5563	F	1387	1410	9	3
TGME49_044870	TGME49_044870_33_1874	GTAAATGGGGATGTCAAGTTgcgctgtcagccagttttcgGTTTAAGAGCTATGCTGGAA	5563	F	1793	1816	9	4
TGME49_044870	TGME49_044870_65_1874	GTAAATGGGGATGTCAAGTTgatcggcagccttcgcccagGTTTAAGAGCTATGCTGGAA	5563	F	2151	2174	9	5
TGME49_001400	TGME49_001400_12_5676	GTAAATGGGGATGTCAAGTTggcggccactgcgcgacgagGTTTAAGAGCTATGCTGGAA	5627	R	329	352	6	1
TGME49_001400	TGME49_001400_3_4730	GTAAATGGGGATGTCAAGTTggccgctcctggaagaaggaGTTTAAGAGCTATGCTGGAA	5627	R	1338	1361	6	1
TGME49_001400	TGME49_001400_71_4730	GTAAATGGGGATGTCAAGTTggtgagaggggagggagcaaGTTTAAGAGCTATGCTGGAA	5627	R	1065	1088	6	1
TGME49_001400	TGME49_001400_38_4730	GTAAATGGGGATGTCAAGTTggcgatcgtttggccctccgGTTTAAGAGCTATGCTGGAA	5627	R	1193	1216	6	1
TGME49_001400	TGME49_001400_80_4730	GTAAATGGGGATGTCAAGTTggcgaggcgaacgggtgatcGTTTAAGAGCTATGCTGGAA	5627	R	1017	1040	6	1
TGME49_024800	TGME49_024800_31_820	GTAAATGGGGATGTCAAGTTggagttgcggcacgagagcgGTTTAAGAGCTATGCTGGAA	1461	R	608	631	2	1
TGME49_024800	TGME49_024800_34_820	GTAAATGGGGATGTCAAGTTggaagcactcccagaaggagGTTTAAGAGCTATGCTGGAA	1461	R	569	592	2	1
TGME49_024800	TGME49_024800_20_1230	GTAAATGGGGATGTCAAGTTggtaggtcgagctgaagtatGTTTAAGAGCTATGCTGGAA	1461	R	344	367	2	1
TGME49_024800	TGME49_024800_1_1640	GTAAATGGGGATGTCAAGTTgaacagccacaaaagagccgGTTTAAGAGCTATGCTGGAA	1461	R	109	132	2	1
TGME49_024800	TGME49_024800_30_1230	GTAAATGGGGATGTCAAGTTgctcacttcgacccagaccaGTTTAAGAGCTATGCTGGAA	1461	R	205	228	2	1
TGME49_115620	TGME49_115620_5_1536	GTAAATGGGGATGTCAAGTTgaagtcccgaacttcaaatgGTTTAAGAGCTATGCTGGAA	1307	R	159	182	1	1
TGME49_115620	TGME49_115620_33_1152	GTAAATGGGGATGTCAAGTTggaggttttctgggatggcgGTTTAAGAGCTATGCTGGAA	1307	R	377	400	1	1
TGME49_115620	TGME49_115620_44_1152	GTAAATGGGGATGTCAAGTTgacgactttcaactcgcagtGTTTAAGAGCTATGCTGGAA	1307	R	280	303	1	1
TGME49_115620	TGME49_115620_39_1152	GTAAATGGGGATGTCAAGTTgctgaaaacgccgaatgtacGTTTAAGAGCTATGCTGGAA	1307	R	329	352	1	1
TGME49_115620	TGME49_115620_12_1536	GTAAATGGGGATGTCAAGTTgcccaagaccgcgtgcttcaGTTTAAGAGCTATGCTGGAA	1307	R	94	117	1	1
TGME49_015670	TGME49_015670_13_5346	GTAAATGGGGATGTCAAGTTgcatgtatgcaacacttcagGTTTAAGAGCTATGCTGGAA	5237	R	238	261	1	1
TGME49_015670	TGME49_015670_34_3564	GTAAATGGGGATGTCAAGTTgggcaaccaagtgagtcatgGTTTAAGAGCTATGCTGGAA	5237	R	1772	1795	1	1
TGME49_015670	TGME49_015670_81_3564	GTAAATGGGGATGTCAAGTTgtgctccctccctcgtcactGTTTAAGAGCTATGCTGGAA	5237	R	1326	1349	1	1
TGME49_015670	TGME49_015670_4_3564	GTAAATGGGGATGTCAAGTTgctcgcttcctcgtgttgctGTTTAAGAGCTATGCTGGAA	5237	R	2051	2074	1	1
TGME49_015670	TGME49_015670_24_5346	GTAAATGGGGATGTCAAGTTgtagcgtttctaagcaaaacGTTTAAGAGCTATGCTGGAA	5237	R	108	131	1	1
TGME49_057800	TGME49_057800_14_7952	GTAAATGGGGATGTCAAGTTgagttggcgagatggtggtgGTTTAAGAGCTATGCTGGAA	7816	R	257	280	11	1
TGME49_057800	TGME49_057800_25_7668	GTAAATGGGGATGTCAAGTTgcctcctgcctgcatggcatGTTTAAGAGCTATGCTGGAA	7816	R	438	461	11	1
TGME49_057800	TGME49_057800_21_7668	GTAAATGGGGATGTCAAGTTggtgccatggaggaaagtatGTTTAAGAGCTATGCTGGAA	7816	R	467	490	11	1
TGME49_057800	TGME49_057800_26_6816	GTAAATGGGGATGTCAAGTTggtagatgggctacgcacatGTTTAAGAGCTATGCTGGAA	7816	R	1252	1275	11	1
TGME49_057800	TGME49_057800_33_7100	GTAAATGGGGATGTCAAGTTgaagacaacagcgaaccctgGTTTAAGAGCTATGCTGGAA	7816	R	945	968	11	1
TGME49_002770	TGME49_002770_18_2016	GTAAATGGGGATGTCAAGTTgttgttctgttgagcaagagGTTTAAGAGCTATGCTGGAA	9425	F	791	814	11	3
TGME49_002770	TGME49_002770_7_3024	GTAAATGGGGATGTCAAGTTggaagcagaagcccttgctgGTTTAAGAGCTATGCTGGAA	9425	F	1650	1673	11	5
TGME49_002770	TGME49_002770_4_3024	GTAAATGGGGATGTCAAGTTgggcatatccaccgagacaaGTTTAAGAGCTATGCTGGAA	9425	F	1616	1639	11	5
TGME49_002770	TGME49_002770_21_4032	GTAAATGGGGATGTCAAGTTgcaccagttcccacggcggtGTTTAAGAGCTATGCTGGAA	9425	F	2794	2817	11	6
TGME49_002770	TGME49_002770_7_4704	GTAAATGGGGATGTCAAGTTgaggcctccagcagcacccaGTTTAAGAGCTATGCTGGAA	9425	F	3354	3377	11	7
TGME49_049550	TGME49_049550_56_1496	GTAAATGGGGATGTCAAGTTgccacgcggccgaggagcgtGTTTAAGAGCTATGCTGGAA	10593	F	1329	1352	10	1
TGME49_049550	TGME49_049550_2_1496	GTAAATGGGGATGTCAAGTTgcgctggggcttcgctgtcaGTTTAAGAGCTATGCTGGAA	10593	F	1012	1035	10	1
TGME49_049550	TGME49_049550_25_1122	GTAAATGGGGATGTCAAGTTggtagcgtgactgacaggtcGTTTAAGAGCTATGCTGGAA	10593	F	776	799	10	1
TGME49_049550	TGME49_049550_43_1496	GTAAATGGGGATGTCAAGTTgccgcgacccgatcggcatcGTTTAAGAGCTATGCTGGAA	10593	F	1268	1291	10	1
TGME49_049550	TGME49_049550_27_1870	GTAAATGGGGATGTCAAGTTgtattgctccagtcttcgccGTTTAAGAGCTATGCTGGAA	10593	F	1532	1555	10	1
TGME49_120030	TGME49_120030_42_930	GTAAATGGGGATGTCAAGTTgaggagctttcggacgggggGTTTAAGAGCTATGCTGGAA	2258	F	783	806	1	1
TGME49_120030	TGME49_120030_19_930	GTAAATGGGGATGTCAAGTTggtactctggagtccgagagGTTTAAGAGCTATGCTGGAA	2258	F	557	580	1	1
TGME49_120030	TGME49_120030_11_465	GTAAATGGGGATGTCAAGTTggagcccgagtcggtcgtgtGTTTAAGAGCTATGCTGGAA	2258	F	85	108	1	1
TGME49_120030	TGME49_120030_3_930	GTAAATGGGGATGTCAAGTTgttcacgacctgcagatcgtGTTTAAGAGCTATGCTGGAA	2258	F	440	463	1	1
TGME49_120030	TGME49_120030_32_1395	GTAAATGGGGATGTCAAGTTgtggtgtcgtgttcgtctgcGTTTAAGAGCTATGCTGGAA	2258	F	1073	1096	1	1
TGME49_091610	TGME49_091610_13_770	GTAAATGGGGATGTCAAGTTgccgagacaaggtgtgaccgGTTTAAGAGCTATGCTGGAA	1310	F	494	517	1	1
TGME49_091610	TGME49_091610_0_770	GTAAATGGGGATGTCAAGTTgatttcttcctgggtaaagcGTTTAAGAGCTATGCTGGAA	1310	F	271	294	1	1
TGME49_091610	TGME49_091610_18_770	GTAAATGGGGATGTCAAGTTggaggcggaacttcctgccgGTTTAAGAGCTATGCTGGAA	1310	F	519	542	1	1
TGME49_091610	TGME49_091610_22_770	GTAAATGGGGATGTCAAGTTggctggtgaggctcagacagGTTTAAGAGCTATGCTGGAA	1310	F	546	569	1	1
TGME49_091610	TGME49_091610_27_385	GTAAATGGGGATGTCAAGTTgaagacgatggagagactaaGTTTAAGAGCTATGCTGGAA	1310	F	213	236	1	1
TGME49_094610	TGME49_094610_73_2547	GTAAATGGGGATGTCAAGTTgctcccagtctgccctgcctGTTTAAGAGCTATGCTGGAA	4946	R	2335	2358	1	1
TGME49_094610	TGME49_094610_82_3396	GTAAATGGGGATGTCAAGTTgtcgacattggacagatctgGTTTAAGAGCTATGCTGGAA	4946	R	1327	1350	1	1
TGME49_094610	TGME49_094610_78_4245	GTAAATGGGGATGTCAAGTTggtgacagtgtccgtcccggGTTTAAGAGCTATGCTGGAA	4946	R	627	650	1	1
TGME49_094610	TGME49_094610_101_4245	GTAAATGGGGATGTCAAGTTggtcctgaggcacctgggagGTTTAAGAGCTATGCTGGAA	4946	R	470	493	1	1
TGME49_094610	TGME49_094610_30_3396	GTAAATGGGGATGTCAAGTTgcgggtactgtcgggagggcGTTTAAGAGCTATGCTGGAA	4946	R	1812	1835	1	1
TGME49_081370	TGME49_081370_41_2925	GTAAATGGGGATGTCAAGTTggcagaagaacggtgcggcgGTTTAAGAGCTATGCTGGAA	3098	R	229	252	1	1
TGME49_081370	TGME49_081370_9_2340	GTAAATGGGGATGTCAAGTTgccatcccacactgagtgcgGTTTAAGAGCTATGCTGGAA	3098	R	1139	1162	1	1
TGME49_081370	TGME49_081370_37_1755	GTAAATGGGGATGTCAAGTTggaagatacaggagatatatGTTTAAGAGCTATGCTGGAA	3098	R	1492	1515	1	1
TGME49_081370	TGME49_081370_26_2925	GTAAATGGGGATGTCAAGTTgactctccgcacgagccccgGTTTAAGAGCTATGCTGGAA	3098	R	343	366	1	1
TGME49_081370	TGME49_081370_56_2340	GTAAATGGGGATGTCAAGTTgaagagcgcctgcctggaggGTTTAAGAGCTATGCTGGAA	3098	R	714	737	1	1
TGME49_099100	TGME49_099100_48_6264	GTAAATGGGGATGTCAAGTTgggagaactctctcgtggacGTTTAAGAGCTATGCTGGAA	6309	R	112	135	1	1
TGME49_099100	TGME49_099100_109_4176	GTAAATGGGGATGTCAAGTTgaaggaacgaaggcgtacggGTTTAAGAGCTATGCTGGAA	6309	R	1791	1814	1	1
TGME49_099100	TGME49_099100_32_4176	GTAAATGGGGATGTCAAGTTgccgcgagccccactgtcgaGTTTAAGAGCTATGCTGGAA	6309	R	2284	2307	1	1
TGME49_099100	TGME49_099100_131_3132	GTAAATGGGGATGTCAAGTTgcggcgactcggacaagtgtGTTTAAGAGCTATGCTGGAA	6309	R	2744	2767	1	1
TGME49_099100	TGME49_099100_103_3132	GTAAATGGGGATGTCAAGTTgtctccggacctctctcgccGTTTAAGAGCTATGCTGGAA	6309	R	2889	2912	1	1
TGME49_001710	TGME49_001710_21_806	GTAAATGGGGATGTCAAGTTgtcgctcgcttccggagtgcGTTTAAGAGCTATGCTGGAA	4647	F	117	140	6	1
TGME49_001710	TGME49_001710_23_806	GTAAATGGGGATGTCAAGTTggccatcggcgtcgtctgaaGTTTAAGAGCTATGCTGGAA	4647	F	161	184	6	1
TGME49_001710	TGME49_001710_14_1612	GTAAATGGGGATGTCAAGTTggaactgctgggcgatgcggGTTTAAGAGCTATGCTGGAA	4647	F	861	884	6	2
TGME49_001710	TGME49_001710_25_2418	GTAAATGGGGATGTCAAGTTgggtgtagatgtgacggtcgGTTTAAGAGCTATGCTGGAA	4647	F	1686	1709	6	3
TGME49_001710	TGME49_001710_36_2418	GTAAATGGGGATGTCAAGTTgtttcgcgcgccctcgaaaaGTTTAAGAGCTATGCTGGAA	4647	F	1760	1783	6	3
TGME49_054090	TGME49_054090_40_1740	GTAAATGGGGATGTCAAGTTgtcctcctggtggtctgccgGTTTAAGAGCTATGCTGGAA	2045	R	478	501	1	1
TGME49_054090	TGME49_054090_16_2175	GTAAATGGGGATGTCAAGTTgagtgccgcagggggaaacaGTTTAAGAGCTATGCTGGAA	2045	R	270	293	1	1
TGME49_054090	TGME49_054090_45_2175	GTAAATGGGGATGTCAAGTTggtgaactggcctccggatcGTTTAAGAGCTATGCTGGAA	2045	R	111	134	1	1
TGME49_054090	TGME49_054090_14_1740	GTAAATGGGGATGTCAAGTTgcttttcgacgcgaggtgtgGTTTAAGAGCTATGCTGGAA	2045	R	662	685	1	1
TGME49_054090	TGME49_054090_24_1740	GTAAATGGGGATGTCAAGTTgacctcgcgtacacacatccGTTTAAGAGCTATGCTGGAA	2045	R	578	601	1	1
TGME49_015660	TGME49_015660_3_1072	GTAAATGGGGATGTCAAGTTgctgtctccgagagcctcagGTTTAAGAGCTATGCTGGAA	2755	F	612	635	4	2
TGME49_015660	TGME49_015660_21_536	GTAAATGGGGATGTCAAGTTggctgcggagacagctggaaGTTTAAGAGCTATGCTGGAA	2755	F	270	293	4	2
TGME49_015660	TGME49_015660_26_536	GTAAATGGGGATGTCAAGTTggtgtacagagagccctggcGTTTAAGAGCTATGCTGGAA	2755	F	301	324	4	2
TGME49_015660	TGME49_015660_62_536	GTAAATGGGGATGTCAAGTTgccgcgggcgcctgcagacaGTTTAAGAGCTATGCTGGAA	2755	F	515	538	4	2
TGME49_015660	TGME49_015660_35_536	GTAAATGGGGATGTCAAGTTggcagaggtctctaggaaacGTTTAAGAGCTATGCTGGAA	2755	F	357	380	4	2
TGME49_089500	TGME49_089500_27_533	GTAAATGGGGATGTCAAGTTggattcgcctctgctgacagGTTTAAGAGCTATGCTGGAA	2732	F	271	294	4	1
TGME49_089500	TGME49_089500_6_533	GTAAATGGGGATGTCAAGTTggtacagagactccttcagcGTTTAAGAGCTATGCTGGAA	2732	F	93	116	4	1
TGME49_089500	TGME49_089500_21_533	GTAAATGGGGATGTCAAGTTgtttccaagggatctgatgaGTTTAAGAGCTATGCTGGAA	2732	F	238	261	4	1
TGME49_089500	TGME49_089500_8_533	GTAAATGGGGATGTCAAGTTgtcggcatctgtcgcgcgttGTTTAAGAGCTATGCTGGAA	2732	F	118	141	4	1
TGME49_089500	TGME49_089500_34_533	GTAAATGGGGATGTCAAGTTgtgcatctccgtcaatgaccGTTTAAGAGCTATGCTGGAA	2732	F	386	409	4	1
TGME49_034300	TGME49_034300_29_5662	GTAAATGGGGATGTCAAGTTgtcgtcctctcaggtacggcGTTTAAGAGCTATGCTGGAA	8258	R	2918	2941	1	1
TGME49_034300	TGME49_034300_15_5364	GTAAATGGGGATGTCAAGTTgctcggggcagggtctcagcGTTTAAGAGCTATGCTGGAA	8258	R	3267	3290	1	1
TGME49_034300	TGME49_034300_3_4768	GTAAATGGGGATGTCAAGTTgatgacgaggcgcacgagtgGTTTAAGAGCTATGCTGGAA	8258	R	3846	3869	1	1
TGME49_034300	TGME49_034300_46_7152	GTAAATGGGGATGTCAAGTTggccgcatttcgcagagtgcGTTTAAGAGCTATGCTGGAA	8258	R	1315	1338	1	1
TGME49_034300	TGME49_034300_35_5364	GTAAATGGGGATGTCAAGTTgggagtcgcagcagcagataGTTTAAGAGCTATGCTGGAA	8258	R	3139	3162	1	1
TGME49_027390	TGME49_027390_7_4374	GTAAATGGGGATGTCAAGTTggcgaaacgctaaacgtgacGTTTAAGAGCTATGCTGGAA	4108	R	170	193	3	1
TGME49_027390	TGME49_027390_74_2187	GTAAATGGGGATGTCAAGTTgtccaccctcagcccgccgcGTTTAAGAGCTATGCTGGAA	4108	R	1724	1747	3	1
TGME49_027390	TGME49_027390_59_2187	GTAAATGGGGATGTCAAGTTggtcggcttcagtgtctccaGTTTAAGAGCTATGCTGGAA	4108	R	1859	1882	3	1
TGME49_027390	TGME49_027390_71_2916	GTAAATGGGGATGTCAAGTTgcggctggacgcgcatccgcGTTTAAGAGCTATGCTGGAA	4108	R	1176	1199	3	1
TGME49_027390	TGME49_027390_15_3645	GTAAATGGGGATGTCAAGTTgtttatcaggtgctgcatgtGTTTAAGAGCTATGCTGGAA	4108	R	835	858	3	1
TGME49_051610	TGME49_051610_18_660	GTAAATGGGGATGTCAAGTTgctctctcctctaatcccgcGTTTAAGAGCTATGCTGGAA	9231	F	372	395	10	2
TGME49_051610	TGME49_051610_7_1650	GTAAATGGGGATGTCAAGTTggccgacagagacgcttctgGTTTAAGAGCTATGCTGGAA	9231	F	1211	1234	10	3
TGME49_051610	TGME49_051610_9_2310	GTAAATGGGGATGTCAAGTTggagttcgcggtgtcgccgtGTTTAAGAGCTATGCTGGAA	9231	F	2026	2049	10	5
[truncated: 27,997 more rows]

## Sheet: Passed 7
Gene Name	gRNA_ID	gRNA Sequence (with homology arms to pCAS9-T2A-HXGPRT)	Gene Length	Gene Orientation	sgRNA Start Relative to Gene	sgRNA Stop Relative to Gene	Gene total Exons	Exon targetted by Guide Relative to Chromosome
[truncated: 3,125 more rows]

[truncated: 7 more sheets: Passed 6, Passed 5, Passed 5 50% 4bp, Passed 5 60% 4bp, Passed 5 60% 4bp 4 gRNA, Passed 5 60% 4bp 3 gRNA, GT1 BLAST]
