# Supplementary material for: A CRISPR platform for targeted in vivo screens identifies Toxoplasma gondii virulence factors in mice
Source: Nat Commun. 2019 Sep 3;10:3963. doi: 10.1038/s41467-019-11855-w (PMC6722137; doi:10.1038/s41467-019-11855-w)
Supplement: Supplementary file 5 — Supplementary Data 2 [file 41467_2019_11855_MOESM5_ESM.xlsx]

## Sheet: 200 - Phenotype scores
Gene	ToxoDB annotation	mean lfc across replicates	sd across replicates
TGME49_000360	hypothetical protein	0.260828	0.289665		Phenotype scores	mean of each replicate's gene lfc, shown with standard deviation across replicates
TGME49_002620	hypothetical protein	0.272059	0.23959		Per gRNA	Raw and normalised counts with gRNA lfc for each replicate
TGME49_004340	hypothetical protein	0.417392	0.116515		Per gene	Median of gRNA lfcs to generate gene lfc. Shown with Median absolute deviation across gRNA per gene.
TGME49_005250	rhoptry protein ROP18	-0.183673	0.113887			Thresholded by removal of lfcs for genes with the highest 1.5% of MAD scores.
TGME49_013070	hypothetical protein	-1.66786	0.149163
TGME49_017530	hypothetical protein	0.651411	0.6758
TGME49_019810	hypothetical protein	-0.322582	0.0758669
TGME49_020240	hypothetical protein	-0.334588	0.446932
TGME49_022040	Ran-interacting Mog1 protein	-1.82035	0.467518
TGME49_025160	hypothetical protein	-0.230677	0.19954
TGME49_026380	hypothetical protein	0.798235	0.302831
TGME49_027280	dense granule protein GRA3	0.783159	0.320537
TGME49_027620	dense granule protein GRA2	0.860423	0.693673
TGME49_029010	rhoptry neck protein RON4	-1.6626	0.984602
TGME49_031960	omega secalin, putative	0.261682	0.115757
TGME49_035470	myosin A	-2.26669	0.433521
TGME49_036870	hypothetical protein	1.26438	0.311798
TGME49_039010	hypothetical protein	0.54924	0.287633
TGME49_039740	dense granule protein GRA14	0.216617	0.326832
TGME49_050770	eukaryotic initiation factor-4A, putative	-3.38758	0.746232
TGME49_054720	dense granule protein GRA8	0.682603	0.294096
TGME49_059830	diacylglycerol kinase catalytic domain-containing protein	-0.419663	0.312041
TGME49_062730	rhoptry protein ROP16	-0.179052	0.152416
TGME49_063220	rhoptry kinase family protein ROP21	-0.023636	0.619683
TGME49_069690	hypothetical protein	0.411232	0.402346
TGME49_070240	MAG1	0.353319	0.543426
TGME49_075440	dense granule protein GRA6	0.579034	0.219568
TGME49_086450	dense granule protein GRA5	-0.208027	0.277533
TGME49_089540	hypothetical protein	0.269915	0.0752148
TGME49_090700	hypothetical protein	0.0430548	0.141621
TGME49_101440	calcium-dependent protein kinase CDPK1	-1.78747	0.457979
TGME49_104950	#N/A	-0.00688488	0.307262
TGME49_104960	#N/A	-0.661464	0.344426
TGME49_112270	rhoptry protein ROP13	-0.0336532	0.215705
TGME49_113440	hypothetical protein	0.0255848	0.0861096

## Sheet: 200 - Per gRNA
		DNA input		replicate 1			replicate 2			replicate 3
gene_level	gRNA	raw reads	normalised reads	raw reads	normalised reads	lfc	raw reads	normalised reads	lfc	raw reads	normalised reads	lfc
TGME49_000360	TGME49_000360_0_1047_rev	504	45.7761	73	87.7786	0.939276	29	64.4627	0.493872	14	68.0307	0.571592
TGME49_000360	TGME49_000360_8_1047_rev	680	61.7614	48	57.7175	-0.0976967	34	75.577	0.291242	10	48.5934	-0.345945
TGME49_000360	TGME49_000360_21_698_rev	697	63.3054	45	54.1101	-0.22643	43	95.5827	0.59442	12	58.312	-0.118535
TGME49_000360	TGME49_000360_31_698_rev	993	90.1898	152	182.772	1.01901	82	182.274	1.01507	31	150.639	0.740064
TGME49_000360	TGME49_000360_26_698_rev	1976	179.471	157	188.784	0.0729853	3360	7468.78	5.37905	40	194.373	0.115078
TGME49_002620	TGME49_002620_12_1569_rev	155	14.078	9	10.822	-0.379468	6	13.3371	-0.0779915	4	19.4373	0.465393
TGME49_002620	TGME49_002620_52_1569_rev	1202	109.172	7400	8898.11	6.34882	49	108.92	-0.00334088	28	136.061	0.317651
TGME49_002620	TGME49_002620_28_1569_rev	2266	205.811	231	277.765	0.432549	103	228.954	0.153739	62	301.279	0.549782
TGME49_002620	TGME49_002620_39_1569_rev	2271	206.265	196	235.68	0.19233	77	171.16	-0.269155	46	223.529	0.115967
TGME49_002620	TGME49_002620_19_1569_rev	5278	479.377	4413	5306.4	3.4685	231	513.479	0.0991439	129	626.854	0.386969
TGME49_003310	TGME49_003310_1_1000_rev	343	31.1532	6	7.21468	-2.11037	2	4.44571	-2.80889	9	43.734	0.489378
TGME49_003310	TGME49_003310_29_500_rev	979	88.9182	111	133.472	0.585983	67	148.931	0.744095	89	432.481	2.28209
TGME49_003310	TGME49_003310_5_1000_rev	2511	228.063	200	240.489	0.0765416	132	293.417	0.363518	2847	13834.5	5.9227
TGME49_003310	TGME49_003310_27_500_rev	2611	237.145	230	276.563	0.221835	129	286.748	0.274011	51	247.826	0.063556
TGME49_003310	TGME49_003310_38_500_rev	5085	461.848	437	525.469	0.186189	255	566.827	0.295492	14033	68191.1	7.20602
TGME49_004340	TGME49_004340_95_4445_rev	12	1.08991	0	0		0	0		3	14.578	3.74152
TGME49_004340	TGME49_004340_77_4445_rev	657	59.6724	42	50.5028	-0.2407	10	22.2285	-1.42465	18	87.4681	0.551693
TGME49_004340	TGME49_004340_30_3556_rev	694	63.0329	78	93.7909	0.573342	43	95.5827	0.600643	21	102.046	0.695043
TGME49_004340	TGME49_004340_92_4445_rev	1425	129.426	153	183.974	0.507373	63	140.04	0.113704	28	136.061	0.0721261
TGME49_004340	TGME49_004340_23_3556_rev	2280	207.082	195	234.477	0.179244	5592	12430.2	5.9075	46	223.529	0.110261
TGME49_005250	TGME49_005250_2_2660_rev_CONTROL	426	38.6917	24	28.8587	-0.423015	20	44.4571	0.200389	9	43.734	0.176733
TGME49_005250	TGME49_005250_10_2660_rev_CONTROL	591	53.6779	13	15.6318	-1.77984	9	20.0057	-1.42392	8	38.8747	-0.465497
TGME49_005250	TGME49_005250_42_2128_rev_CONTROL	1054	95.7301	20435	24572	8.00383	78	173.383	0.856914	19	92.3274	-0.0522142
TGME49_005250	TGME49_005250_35_2660_rev_CONTROL	1516	137.692	112	134.674	-0.0319674	52	115.588	-0.252444	36	174.936	0.345388
TGME49_005250	TGME49_005250_28_2660_rev_CONTROL	1806	164.031	115	138.281	-0.24636	40	88.9141	-0.883484	7	34.0154	-2.26971
TGME49_013070	TGME49_013070_84_3624_rev	95	8.62843	0	0		0	0		0	0
TGME49_013070	TGME49_013070_83_3624_rev	153	13.8963	2	2.40489	-2.53066	1	2.22285	-2.64422	1	4.85934	-1.51587
TGME49_013070	TGME49_013070_93_3624_rev	725	65.8485	22	26.4538	-1.31567	1072	2382.9	5.17742	1276	6200.51	6.55709
TGME49_013070	TGME49_013070_103_3624_rev	1549	140.689	26	31.2636	-2.16995	18	40.0113	-1.81403	4	19.4373	-2.8556
TGME49_013070	TGME49_013070_18_5436_rev	2323	210.988	55	66.1346	-1.67368	26	57.7942	-1.86816	11	53.4527	-1.98082
TGME49_013070	TGME49_013070_104_3624_rev	4847	440.231	98	117.84	-1.90143	47	104.474	-2.07512	16	77.7494	-2.50136
TGME49_013070	TGME49_013070_74_3624_rev	5027	456.58	194	233.275	-0.968837	93	206.725	-1.14315	38	184.655	-1.30604
TGME49_013070	TGME49_013070_88_3624_rev	8603	781.372	210	252.514	-1.62965	105	233.4	-1.74321	139	675.448	-0.210166
TGME49_017530	TGME49_017530_59_761_rev	9	0.81743	1	1.20245	0.556807	0	0		0	0
TGME49_017530	TGME49_017530_10_1522_rev	763	69.2999	76	91.386	0.39912	19	42.2342	-0.714441	14	68.0307	-0.0266669
TGME49_017530	TGME49_017530_23_1522_rev	1976	179.471	328	394.403	1.13592	206	457.908	1.3513	37	179.795	0.00260353
TGME49_017530	TGME49_017530_13_1522_rev	3618	328.607	427	513.445	0.643847	2443	5430.43	4.04663	74	359.591	0.129994
TGME49_019810	TGME49_019810_76_5165_rev	758	68.8458	45	54.1101	-0.347469	17	37.7885	-0.865421	12	58.312	-0.239574
TGME49_019810	TGME49_019810_47_6198_rev	883	80.199	177	212.833	1.40807	36	80.0227	-0.00317417	14	68.0307	-0.237397
TGME49_019810	TGME49_019810_58_6198_rev	1396	126.792	76	91.386	-0.472424	112	248.959	0.973442	18	87.4681	-0.535641
TGME49_019810	TGME49_019810_21_4132_rev	2553	231.878	152	182.772	-0.343319	80	177.828	-0.382879	48	233.248	0.00850208
TGME49_019810	TGME49_019810_84_4132_rev	2771	251.678	130	156.318	-0.687091	63	140.04	-0.845741	46	223.529	-0.171112
TGME49_020240	TGME49_020240_25_2650_rev	106	9.62751	0	0		5	11.1143	0.207178	0	0
TGME49_020240	TGME49_020240_60_2120_rev	376	34.1504	10	12.0245	-1.50593	29	64.4627	0.916563	7	34.0154	-0.00571653
TGME49_020240	TGME49_020240_45_2650_rev	1810	164.394	73	87.7786	-0.905218	35	77.7998	-1.07932	3	14.578	-3.49529
TGME49_020240	TGME49_020240_35_2650_rev	1893	171.933	1238	1488.63	3.11407	44	97.8055	-0.813857	2889	14038.6	6.35141
TGME49_020240	TGME49_020240_78_2120_rev	3912	355.31	178	214.036	-0.731225	167	371.216	0.0631841	52	252.685	-0.491734
TGME49_022040	TGME49_022040_22_1506_rev	41	3.72385	0	0		0	0		0	0
TGME49_022040	TGME49_022040_23_1004_rev	482	43.7779	5	6.01224	-2.86423	9	20.0057	-1.12979	9	43.734	-0.00144694
TGME49_022040	TGME49_022040_18_1506_rev	596	54.132	17	20.4416	-1.40497	5	11.1143	-2.28407	2	9.71867	-2.47765
TGME49_022040	TGME49_022040_25_1004_rev	1363	123.795	29	34.871	-1.82786	4	8.89141	-3.7994	10	48.5934	-1.34912
TGME49_025160	TGME49_025160_14_1434_rev	806	73.2054	23	27.6563	-1.40434	13	28.8971	-1.34103	4	19.4373	-1.91312
TGME49_025160	TGME49_025160_34_1434_rev	1125	102.179	62	74.5517	-0.454781	41	91.137	-0.164987	20	97.1867	-0.0722638
TGME49_025160	TGME49_025160_6_1434_rev	2097	190.461	161	193.594	0.0235375	70	155.6	-0.291658	33	160.358	-0.2482
TGME49_025160	TGME49_025160_44_1434_rev	2235	202.995	40366	48538	7.90153	171	380.108	0.904964	69	335.294	0.723983
TGME49_025160	TGME49_025160_30_1434_rev	2991	271.659	159	191.189	-0.506797	120	266.742	-0.0263511	82	398.466	0.552657
TGME49_026380	TGME49_026380_55_569_rev	728	66.121	73	87.7786	0.408762	60	133.371	1.01227	30	145.78	1.14061
TGME49_026380	TGME49_026380_19_1138_rev	843	76.5659	87	104.613	0.450286	69	153.377	1.00231	22	106.905	0.48156
TGME49_026380	TGME49_026380_49_569_rev	2172	197.273	388	466.55	1.24184	146	324.536	0.718187	78	379.028	0.942111
TGME49_027280	TGME49_027280_19_2260_rev	100	9.08255	33	39.6808	2.12727	8	17.7828	0.969314	9	43.734	2.26759
TGME49_027280	TGME49_027280_8_2260_rev	230	20.8899	19	22.8465	0.129169	1887	4194.52	7.64956	13	63.1714	1.59647
TGME49_027280	TGME49_027280_50_1808_rev	371	33.6963	35	42.0857	0.320739	25	55.5713	0.721751	15	72.89	1.11313
TGME49_027280	TGME49_027280_45_1808_rev	372	33.7871	39	46.8954	0.472975	12	26.6742	-0.341026	2	9.71867	-1.79764
TGME49_027280	TGME49_027280_4_2260_rev	1759	159.762	259	311.434	0.963	122	271.188	0.763368	53	257.545	0.688898
TGME49_027620	TGME49_027620_0_1612_rev_CONTROL	274	24.8862	40	48.0979	0.950628	34	75.577	1.6026	6	29.156	0.228448
TGME49_027620	TGME49_027620_4_1209_rev_CONTROL	623	56.5843	50	60.1224	0.0874996	32	71.1313	0.330082	13	63.1714	0.158869
TGME49_027620	TGME49_027620_8_1209_rev_CONTROL	9382	852.125	1192	1433.32	0.75022	31860	70820.1	6.37695	371	1802.81	1.08111
TGME49_029010	TGME49_029010_15_2799_rev_CONTROL	48	4.35963	4	4.80979	0.141769	4	8.89141	1.02821	0	0
TGME49_029010	TGME49_029010_26_3732_rev_CONTROL	132	11.989	3	3.60734	-1.7327	6	13.3371	0.153739	0	0
TGME49_029010	TGME49_029010_27_2799_rev_CONTROL	1152	104.631	20	24.0489	-2.12127	16	35.5656	-1.55675	1	4.85934	-4.42841
TGME49_029010	TGME49_029010_5_2799_rev_CONTROL	3023	274.566	155	186.379	-0.558909	79	175.605	-0.644814	48	233.248	-0.235285
TGME49_029010	TGME49_029010_20_2799_rev_CONTROL	4247	385.736	90	108.22	-1.83364	73	162.268	-1.24923	13	63.1714	-2.61027
TGME49_031960	TGME49_031960_46_6846_rev	432	39.2366	48	57.7175	0.556807	59	131.148	1.74093	19	92.3274	1.23456
TGME49_031960	TGME49_031960_40_6846_rev	1120	101.725	87	104.613	0.0403922	39	86.6913	-0.23071	9	43.734	-1.21784
TGME49_031960	TGME49_031960_25_6846_rev	1862	169.117	155	186.379	0.140219	92	204.502	0.274095	45	218.67	0.370733
TGME49_031960	TGME49_031960_51_6846_rev	2224	201.996	212	254.919	0.335711	158	351.211	0.79801	108	524.808	1.37746
TGME49_031960	TGME49_031960_63_6846_rev	4121	374.292	317	381.176	0.026292	160	355.656	-0.0736802	86	417.903	0.159003
TGME49_035470	TGME49_035470_56_1138_rev_CONTROL	228	20.7082	0	0		3	6.66856	-1.63476	0	0
TGME49_035470	TGME49_035470_37_2276_rev_CONTROL	517	46.9568	7	8.41713	-2.47993	0	0		0	0
TGME49_035470	TGME49_035470_69_1138_rev_CONTROL	742	67.3926	12	14.4294	-2.22358	7	15.56	-2.11475	6	29.156	-1.2088
TGME49_035470	TGME49_035470_99_1138_rev_CONTROL	2664	241.959	28	33.6685	-2.84529	12	26.6742	-3.18125	6	29.156	-3.0529
TGME49_035470	TGME49_035470_83_1138_rev_CONTROL	3735	339.233	38	45.693	-2.89223	26	57.7942	-2.55328	20	97.1867	-1.80345
TGME49_036870	TGME49_036870_21_822_rev	99	8.99173	17	20.4416	1.18484	12	26.6742	1.56878	2	9.71867	0.112161
TGME49_036870	TGME49_036870_23_822_rev	107	9.71833	3	3.60734	-1.42977	15	33.3428	1.77859	4	19.4373	1.00005
TGME49_036870	TGME49_036870_1_822_rev	270	24.5229	17	20.4416	-0.262621	16	35.5656	0.536355	4	19.4373	-0.335298
TGME49_036870	TGME49_036870_15_822_rev	586	53.2238	130	156.318	1.55434	73	162.268	1.60824	1011	4912.79	6.52833
TGME49_036870	TGME49_036870_8_822_rev	119683	10870.3	77299	92948	3.09604	101614	225873	4.37705	47092	228836	4.39585
TGME49_039010	TGME49_039010_13_3185_rev	90	8.1743	15	18.0367	1.14177	5	11.1143	0.443245	3	14.578	0.834627
TGME49_039010	TGME49_039010_70_2548_rev	378	34.3321	43	51.7052	0.590754	18	40.0113	0.220853	7	34.0154	-0.0133701
TGME49_039010	TGME49_039010_77_2548_rev	1172	106.448	133	159.925	0.587257	109	242.291	1.1866	31	150.639	0.500957
TGME49_039010	TGME49_039010_49_2548_rev	1961	178.109	220	264.538	0.570718	11114	24704.8	7.11589	34	165.217	-0.108394
TGME49_039740	TGME49_039740_18_2308_rev	489	44.4137	38	45.693	0.0409686	30	66.6856	0.58637	6	29.156	-0.607211
TGME49_039740	TGME49_039740_39_1731_rev	516	46.866	53	63.7297	0.443425	11	24.4514	-0.938625	15	72.89	0.637181
TGME49_039740	TGME49_039740_10_2308_rev	2574	233.785	189	227.263	-0.0408222	243	540.153	1.20819	47	228.389	-0.0336901
TGME49_039740	TGME49_039740_48_1731_rev	3515	319.252	284	341.495	0.0971699	225	500.142	0.647643	158	767.775	1.26599
TGME49_039740	TGME49_039740_15_2308_rev	5075	460.94	426	512.243	0.152249	232	515.702	0.161959	90	437.34	-0.0758216
TGME49_050770	TGME49_050770_62_1779_rev_CONTROL	610	55.4036	8	9.61958	-2.52593	1	2.22285	-4.63949	0	0
TGME49_050770	TGME49_050770_14_2965_rev_CONTROL	1111	100.907	16	19.2392	-2.39091	5	11.1143	-3.18254	1	4.85934	-4.37613
TGME49_050770	TGME49_050770_28_2965_rev_CONTROL	1551	140.87	17	20.4416	-2.78479	4	8.89141	-3.98581	3	14.578	-3.2725
TGME49_050770	TGME49_050770_21_2965_rev_CONTROL	2407	218.617	23	27.6563	-2.98273	7	15.56	-3.8125	9	43.734	-2.32158
TGME49_050770	TGME49_050770_10_2965_rev_CONTROL	7957	722.699	106	127.459	-2.50336	32	71.1313	-3.34484	6	29.156	-4.63153
TGME49_054720	TGME49_054720_9_842_rev	133	12.0798	2	2.40489	-2.32855	18	40.0113	1.72781	5	24.2967	1.00816
TGME49_054720	TGME49_054720_38_842_rev	959	87.1017	145	174.355	1.00125	84	186.72	1.1001	40	194.373	1.15806
TGME49_054720	TGME49_054720_53_842_rev	2085	189.371	262	315.041	0.734323	80	177.828	-0.0907331	40	194.373	0.0376138
TGME49_054720	TGME49_054720_25_842_rev	2094	190.189	214	257.324	0.436153	130	288.971	0.603493	649	3153.71	4.05155
TGME49_054720	TGME49_054720_72_842_rev	4552	413.438	394	473.764	0.196499	275	611.284	0.564173	80	388.747	-0.0888393
TGME49_059830	TGME49_059830_83_0_rev	161	14.6229	0	0		1	2.22285	-2.71775	0	0
TGME49_059830	TGME49_059830_33_818_rev	690	62.6696	40	48.0979	-0.381793	23	51.1256	-0.29372	3	14.578	-2.10397
TGME49_059830	TGME49_059830_54_818_rev	1277	115.984	84	101.006	-0.199494	50	111.143	-0.0615162	16	77.7494	-0.577025
TGME49_059830	TGME49_059830_52_1636_rev	1417	128.7	82	98.6007	-0.38434	53	117.811	-0.127533	14	68.0307	-0.919752
TGME49_059830	TGME49_059830_96_0_rev	2399	217.89	111	133.472	-0.70707	777	1727.16	2.98672	7898	38379	7.46057
TGME49_062730	TGME49_062730_75_2865_rev_CONTROL	2134	193.822	131	157.521	-0.29919	71	157.823	-0.296427	34	165.217	-0.230364
TGME49_062730	TGME49_062730_27_2865_rev_CONTROL	2609	236.964	149	179.165	-0.403381	108	240.068	0.0187767	28	136.061	-0.800409
TGME49_062730	TGME49_062730_52_2292_rev_CONTROL	3100	281.559	11715	14086.7	5.64475	126	280.079	-0.00760212	57	276.982	-0.0236451
TGME49_062730	TGME49_062730_35_2292_rev_CONTROL	3192	289.915	322	387.188	0.417404	227	504.588	0.799474	64	310.998	0.101272
TGME49_062730	TGME49_062730_15_2865_rev_CONTROL	5067	460.213	253	304.219	-0.597191	128	284.525	-0.693746	50	242.967	-0.921543
TGME49_063220	TGME49_063220_42_1864_rev	58	5.26788	2	2.40489	-1.13125	3	6.66856	0.340152	6	29.156	2.4685
TGME49_063220	TGME49_063220_50_1864_rev	1569	142.505	71	85.3738	-0.739151	44	97.8055	-0.543028	25	121.483	-0.230256
TGME49_063220	TGME49_063220_2_932_rev	1790	162.578	202	242.894	0.579199	186	413.451	1.34659	42	204.092	0.328091
TGME49_069690	TGME49_069690_14_2253_rev	216	19.6183	18	21.6441	0.141769	16	35.5656	0.858283	3	14.578	-0.428408
TGME49_069690	TGME49_069690_18_1502_rev	4105	372.839	381	458.132	0.297212	245	544.599	0.546642	81	393.606	0.0782009
TGME49_069690	TGME49_069690_1_1502_rev	10240	930.054	18934	22767.1	4.6135	1213	2696.32	1.53561	244	1185.68	0.350327
TGME49_070240	TGME49_070240_1_1659_rev	521	47.3201	84	101.006	1.09391	24	53.3485	0.172993	19	92.3274	0.964305
TGME49_070240	TGME49_070240_10_1659_rev	801	72.7513	64	76.9566	0.0810733	917	2038.36	4.80829	10	48.5934	-0.582213
TGME49_070240	TGME49_070240_14_1659_rev	1254	113.895	83	99.8031	-0.19055	175	388.999	1.77206	33	160.358	0.49359
TGME49_070240	TGME49_070240_57_1106_rev	1295	117.619	111	133.472	0.182411	42	93.3598	-0.333249	13	63.1714	-0.896779
TGME49_075440	TGME49_075440_1_2500_rev_CONTROL	167	15.1679	4	4.80979	-1.65697	5	11.1143	-0.448606	4	19.4373	0.357813
TGME49_075440	TGME49_075440_24_2500_rev_CONTROL	632	57.4017	60	72.1468	0.329842	55	122.257	1.09075	4073	19792.1	8.42961
TGME49_075440	TGME49_075440_7_2500_rev_CONTROL	1118	101.543	114	137.079	0.432917	82	182.274	0.844018	35	170.077	0.744096
TGME49_075440	TGME49_075440_27_2500_rev_CONTROL	1945	176.656	159	191.189	0.11406	100	222.285	0.331472	49	238.107	0.430673
TGME49_075440	TGME49_075440_79_1875_rev_CONTROL	5672	515.162	723	869.369	0.754942	367	815.787	0.663165	5468	26570.9	5.68867
TGME49_086450	TGME49_086450_26_872_rev	207	18.8009	16	19.2392	0.0332448	9	20.0057	0.0896085	3	14.578	-0.367007
TGME49_086450	TGME49_086450_20_872_rev	644	58.4916	39	46.8954	-0.318783	15	33.3428	-0.810856	12	58.312	-0.00443698
TGME49_086450	TGME49_086450_27_872_rev	1028	93.3687	94	113.03	0.275696	31	68.9084	-0.438258	8	38.8747	-1.26411
TGME49_086450	TGME49_086450_14_872_rev	1250	113.532	113	135.877	0.259198	84	186.72	0.717775	383	1861.13	4.03501
TGME49_086450	TGME49_086450_34_872_rev	1739	157.946	142	170.748	0.112437	55	122.257	-0.369512	18	87.4681	-0.8526
TGME49_089540	TGME49_089540_49_2577_rev	101	9.17338	14	16.8343	0.875875	5	11.1143	0.276887	3	14.578	0.668268
TGME49_089540	TGME49_089540_93_1718_rev	152	13.8055	5	6.01224	-1.19927	3	6.66856	-1.04979	0	0
TGME49_089540	TGME49_089540_43_2577_rev	371	33.6963	32	38.4783	0.191456	21	46.6799	0.470212	6	29.156	-0.208795
TGME49_089540	TGME49_089540_5_2577_rev	946	85.921	81	97.3982	0.180885	46	102.251	0.251036	22	106.905	0.315253
TGME49_089540	TGME49_089540_48_1718_rev	5391	489.64	532	639.702	0.385677	317	704.644	0.525172	130	631.714	0.367548
TGME49_090700	TGME49_090700_2_1905_rev	27	2.45229	0	0		0	0		0	0
TGME49_090700	TGME49_090700_44_1270_rev	155	14.078	10	12.0245	-0.227465	2	4.44571	-1.66295	3	14.578	0.0503555
TGME49_090700	TGME49_090700_16_1905_rev	275	24.977	33	39.6808	0.667838	16	35.5656	0.509883	0	0
TGME49_090700	TGME49_090700_56_1270_rev	914	83.0145	71	85.3738	0.0404285	70	155.6	0.906403	13	63.1714	-0.394093
TGME49_090700	TGME49_090700_32_1270_rev	1907	173.204	155	186.379	0.105767	69	153.377	-0.175394	33	160.358	-0.111178
TGME49_101440	TGME49_101440_8_3010_rev_CONTROL	187	16.9844	2	2.40489	-2.82016	1	2.22285	-2.93372	1	4.85934	-1.80538
TGME49_101440	TGME49_101440_27_3913_rev_CONTROL	3958	359.487	933	1121.88	1.64191	50	111.143	-1.69353	38	184.655	-0.961111
TGME49_101440	TGME49_101440_21_3913_rev_CONTROL	6210	564.027	379	455.728	-0.307592	125	277.857	-1.02142	46	223.529	-1.3353
TGME49_101440	TGME49_101440_27_2709_rev_CONTROL	11877	1078.73	143	171.95	-2.64928	46	102.251	-3.39915	28	136.061	-2.98701
TGME49_104950	TGME49_104950_18_2400_rev	75	6.81192	5	6.01224	-0.180159	0	0		1	4.85934	-0.487301
TGME49_104950	TGME49_104950_5_3200_rev	518	47.0476	54	64.9322	0.464811	16	35.5656	-0.403638	595	2891.31	5.94145
TGME49_104950	TGME49_104950_37_3200_rev	589	53.4962	36	43.2881	-0.305467	35	77.7998	0.54033	11	53.4527	-0.00117481
TGME49_104950	TGME49_104950_20_3200_rev	724	65.7577	40	48.0979	-0.451186	17	37.7885	-0.799213	19	92.3274	0.489599
TGME49_104950	TGME49_104950_25_3200_rev	2186	198.545	177	212.833	0.10026	91	202.28	0.0268874	52	252.685	0.347879
TGME49_104960	TGME49_104960_16_10276_rev	130	11.8073	10	12.0245	0.026292	2	4.44571	-1.4092	1	4.85934	-1.28085
TGME49_104960	TGME49_104960_52_8441_rev	680	61.7614	16	19.2392	-1.68266	14	31.1199	-0.988866	4	19.4373	-1.66787
TGME49_104960	TGME49_104960_52_6973_rev	1527	138.691	96	115.435	-0.26479	59	131.148	-0.0806708	16	77.7494	-0.834967
TGME49_104960	TGME49_104960_27_7707_rev	1948	176.928	484	581.984	1.71782	61	135.594	-0.38387	32	155.499	-0.186261
TGME49_104960	TGME49_104960_1_10276_rev	3886	352.948	188	226.06	-0.64275	86	191.165	-0.884635	49	238.107	-0.567843
TGME49_110010	TGME49_110010_29_1894_rev	16	1.45321	0	0		2	4.44571	1.61317	0	0
TGME49_110010	TGME49_110010_93_0_rev	1032	93.732	59	70.9444	-0.401852	40	88.9141	-0.0761287	1	4.85934	-4.26971
TGME49_110010	TGME49_110010_72_947_rev	2949	267.845	131	157.521	-0.765855	40	88.9141	-1.59091	1840	8941.18	5.061
TGME49_110010	TGME49_110010_37_1894_rev	3462	314.438	191	229.667	-0.453229	84	186.72	-0.751902	34	165.217	-0.92841
TGME49_112270	TGME49_112270_12_1101_rev	1194	108.446	152	182.772	0.753072	75	166.714	0.620402	2179	10588.5	6.60938
TGME49_112270	TGME49_112270_31_1101_rev	1841	167.21	191	229.667	0.457887	104	231.177	0.467336	36	174.936	0.0651685
TGME49_112270	TGME49_112270_13_1468_rev	3430	311.532	165	198.404	-0.650939	134	297.862	-0.0647332	45	218.67	-0.510622
TGME49_112270	TGME49_112270_24_1101_rev	4142	376.199	204	245.299	-0.616955	84	186.72	-1.01062	38	184.655	-1.02667
TGME49_113440	TGME49_113440_61_2396_rev	2652	240.869	213	256.121	0.0885763	421	935.821	1.95798	59	286.701	0.251295
TGME49_113440	TGME49_113440_41_2396_rev	5461	495.998	392	471.359	-0.0735079	224	497.919	0.00557593	107	519.949	0.0680349
TGME49_113440	TGME49_113440_35_2396_rev	6144	558.032	578	695.015	0.316695	355	789.113	0.499883	3829	18606.4	5.05931
TGME49_113440	TGME49_113440_53_2396_rev	8230	747.494	548	658.941	-0.181913	356	791.336	0.0822272	156	758.056	0.0202429
TGME49_113440	TGME49_113440_28_2396_rev	8631	783.915	486	584.389	-0.423768	265	589.056	-0.412293	92	447.059	-0.810233

## Sheet: 200 - Per gene
		replicate 1		replicate 2		replicate 3
Gene	number of gRNA	median of gRNA lfc	mad across gRNA	median of gRNA lfc	mad across gRNA	median of gRNA lfc	mad across gRNA
TGME49_000360	5	0.0729853	0.443913	0.59442	0.449492	0.115078	0.676828
TGME49_002620	5	0.432549	1.2039	-0.00334088	0.151944	0.386969	0.116271
TGME49_003310	5		0.162563		0.100856		3.28919
TGME49_004340	5	0.343309	0.292145	0.357174	1.50135	0.551693	0.654466
TGME49_005250	5	-0.24636	0.317859	-0.252444	0.93558	-0.0522142	0.589486
TGME49_013070	8	-1.67368	0.530783	-1.81403	0.387094	-1.51587	1.46109
TGME49_017530	4	0.600327	0.181416	1.3513	3.06267	0.00260353	0.0433964
TGME49_019810	5	-0.347469	0.185258	-0.382879	0.686238	-0.237397	0.0982751
TGME49_020240	5	-0.818222	0.574288	0.0631841	1.26522	-0.248725	2.58682
TGME49_022040	4	-1.82786	0.626967	-2.28407	1.71133	-1.34912	1.67315
TGME49_025160	5	-0.454781	0.709155	-0.164987	0.205541	-0.0722638	0.926508
TGME49_026380	3	0.450286	0.0615646	1.00231	0.0147672	0.942111	0.294299
TGME49_027280	5	0.472975	0.509727	0.763368	0.305336	1.11313	0.716592
TGME49_027620	3	0.75022	0.297124	1.6026	1.88664	0.228448	0.103158
TGME49_029010	5	-1.7327	0.576087	-0.644814	1.18393	-2.61027	2.69557
TGME49_031960	5	0.140219	0.168908	0.274095	0.748424	0.370733	1.28071
TGME49_035470	5	-2.66261	0.305638	-2.33402	0.680903	-1.80345	0.88163
TGME49_036870	5	1.18484	2.146	1.60824	0.25257	1.00005	1.97979
TGME49_039010	4	0.589006	0.014853	0.814922	0.715907	0.243793	0.451711
TGME49_039740	5	0.0971699	0.083324	0.58637	0.629232	-0.0336901	0.850302
TGME49_050770	5	-2.52593	0.200184	-3.8125	0.693348	-3.82431	1.00745
TGME49_054720	5	0.436153	0.442067	0.603493	0.736272	1.00816	1.43894
TGME49_059830	5	-0.383067	0.137027	-0.127533	0.246389	-0.748389	1.13193
TGME49_062730	5	-0.29919	0.441816	-0.00760212	0.428212	-0.230364	0.491685
TGME49_063220	3	-0.739151	0.581325	0.340152	1.3094	0.328091	0.827805
TGME49_069690	3	0.297212	0.23046	0.858283	0.462039	0.0782009	0.403454
TGME49_070240	4	0.131742	0.276476	0.972527	1.56067	-0.0443115	1.03068
TGME49_075440	5	0.329842	0.319917	0.663165	0.491768	0.744096	0.572703
TGME49_086450	5	0.112437	0.217589	-0.369512	0.654336	-0.367007	0.71994
TGME49_089540	5	0.191456	0.287951	0.276887	0.286624	0.3414	0.261691
TGME49_090700	5	0.0730978	0.247025	0.167244	0.801936	-0.111178	0.239489
TGME49_101440	4	-1.47844	1.86257	-2.31363	1.26438	-1.57034	0.625854
TGME49_104950	5	-0.180159	0.401825	-0.188375	0.612388	0.347879	0.517508
TGME49_104960	5	-0.26479	0.560363	-0.884635	0.742434	-0.834967	0.661067
TGME49_110010	4		0.0761715		1.12291		4.95381
TGME49_112270	4	-0.079534	0.821972	0.201302	0.507891	-0.222727	0.809378
TGME49_113440	5	-0.0735079	0.240306	0.0822272	0.619217	0.0680349	0.271702

## Sheet: 800 - Phenotype scores
Gene	ToxoDB annotation	mean lfc across replicates	sd across replicates
TGME49_000010	hypothetical protein	0.704343	0.281855
TGME49_000360	hypothetical protein	0.560806	0.178491
TGME49_000590	Toxoplasma gondii family C protein	0.567854	0.350778
TGME49_001130	rhoptry kinase family protein ROP33	0.113105	0.269194
TGME49_001390	hypothetical protein	1.52692	0.506078
TGME49_001520	protein phosphatase 2C domain-containing protein	-0.384226	0.188514
TGME49_002610	protein phosphatase 2C domain-containing protein	-0.41396	0.461593
TGME49_002620	hypothetical protein	0.708015	0.456859
TGME49_002780	rhoptry kinase family protein ROP25	-0.18569	0.498257
TGME49_003290	hypothetical protein	0.843878	0.269
TGME49_003310	dense granule protein GRA7	1.13826	0.143289
TGME49_004340	hypothetical protein	0.45355	0.406553
TGME49_005240	cleft lip and palate transmembrane protein 1 (clptm1) protein	-0.719973	0.160048
TGME49_005250	rhoptry protein ROP18	-0.40419	0.524359
TGME49_005700	cyclophilin precursor	0.102664	0.585596
TGME49_007610	rhoptry kinase family protein ROP36 (incomplete catalytic triad)	-0.785015	0.785862
TGME49_007910	manganese resistance 1 protein, putative	-1.45021	0.871849
TGME49_008360	hypothetical protein	-0.316024	0.175189
TGME49_008830	hypothetical protein	0.494237	0.136639
TGME49_009980	#N/A	0.547894	0.0723045
TGME49_010110	hypothetical protein	0.0253035	0.955826
TGME49_011260	rhoptry kinase family protein ROP26 (incomplete catalytic triad)	0.379122	0.211877
TGME49_012300	hypothetical protein	-0.751172	0.252031
TGME49_012410	dense granule protein GRA11	0.666749	0.239942
TGME49_013070	hypothetical protein	-1.32929	0.124583
TGME49_015220	hypothetical protein	0.794869	0.455224
TGME49_015770	#N/A	0.97667	0.639786
TGME49_015780	#N/A	0.881464	0.190908
TGME49_016840	hypothetical protein	-0.668837	0.405537
TGME49_017530	hypothetical protein	0.870951	0.399772
TGME49_019810	hypothetical protein	-0.203615	0.0413502
TGME49_020240	hypothetical protein	-1.16005	0.535854
TGME49_020950	hypothetical protein	0.713021	0.066418
TGME49_022040	Ran-interacting Mog1 protein	-1.75258	0.312941
TGME49_022310	hypothetical protein	-0.728188	0.095149
TGME49_024220	serine/threonine-protein phosphatase PP2A catalytic subunit	-1.77797	0.302121
TGME49_025160	hypothetical protein	0.417123	0.35233
TGME49_025330	hypothetical protein	0.257626	0.291524
TGME49_026380	hypothetical protein	0.823608	0.830043
TGME49_027010	rhoptry kinase family protein ROP30	0.203079	0.302193
TGME49_027280	dense granule protein GRA3	1.33777	0.431498
TGME49_027620	dense granule protein GRA2	1.11567	0.52125
TGME49_027810	rhoptry kinase family protein ROP11 (incomplete catalytic triad)	-0.271927	0.940494
TGME49_029010	rhoptry neck protein RON4	-1.13227	0.501364
TGME49_029500	hypothetical protein	-0.957245	0.190041
TGME49_029630	eIF2 kinase IF2K-A (incomplete catalytic triad)	-1.99185	0.253986
TGME49_029680	hypothetical protein	0.137084	0.509859
TGME49_030180	hypothetical protein	0.836887	0.235056
TGME49_030470	rhoptry kinase family protein ROP46, putative	-0.0919271	0.151073
TGME49_030520	cyclophilin 1, putative	-0.988688	0.432798
TGME49_031960	omega secalin, putative	0.936166	0.333011
TGME49_032000	hypothetical protein	0.612052	0.303996
TGME49_033900	histone kinase SNF1, putative	-1.6108	0.416529
TGME49_034950	protein kinase (incomplete catalytic triad)	-0.171124	0.499598
TGME49_035470	myosin A	-2.02507	0.204535
TGME49_036870	hypothetical protein	1.48136	0.129907
TGME49_036890	hypothetical protein	1.29496	0.192646
TGME49_037230	hypothetical protein	0.667158	0.69103
TGME49_037500	protein phosphatase 2C domain-containing protein	0.34915	1.05851
TGME49_037800	dense granule protein GRA11	-0.0717496	0.399248
TGME49_039010	hypothetical protein	0.994564	0.16327
TGME49_039420	protein kinase	-2.44564	0.0792501
TGME49_039440	protein kinase (incomplete catalytic triad)	-0.290388	0.881648
TGME49_039600	rhoptry kinase family protein ROP23 (incomplete catalytic triad)	0.0218413	0.243823
TGME49_039740	dense granule protein GRA14	0.20163	0.204605
TGME49_040090	rhoptry kinase family protein ROP34, putative	0.575697	0.369791
TGME49_041610	hypothetical protein	0.48958	0.104263
TGME49_042110	rhoptry kinase family protein ROP38	-0.566256	0.459381
TGME49_042120	myosin-light-chain kinase	0.365819	0.411098
TGME49_042230	rhoptry kinase family protein ROP29	-0.220108	0.244093
TGME49_042240	rhoptry kinase family protein ROP19A	-0.248502	0.340916
TGME49_042250	rhoptry kinase family protein ROP19B	0.24278	0.454274
TGME49_043990	Dullard family phosphatase domain-containing protein	0.594069	0.421482
TGME49_044240	hypothetical protein	-1.83163	0.484962
TGME49_044450	protein phosphatase 2C domain-containing protein	0.715574	0.173586
TGME49_045580	hypothetical protein	-1.21893	0.244801
TGME49_049470	Rhoptry kinase family protein, truncated (incomplete catalytic triad)	-0.135072	0.312725
TGME49_050770	eukaryotic initiation factor-4A, putative	-2.51322	0.226595
TGME49_051540	dense granule protein GRA9	0.928832	0.0706663
TGME49_051780	heat shock protein	-1.65851	0.869503
TGME49_052360	rhoptry kinase family protein ROP24 (incomplete catalytic triad)	-0.0232521	0.415833
TGME49_052500	polo kinase	0.291514	0.951942
TGME49_053440	#N/A	-1.66592	0.558516
TGME49_053450	#N/A	-0.238816	0.374604
TGME49_054470	hypothetical protein	1.0752	0.448197
TGME49_054720	dense granule protein GRA8	1.22302	0.529071
TGME49_055260	apical membrane antigen AMA1	-2.13518	0.261404
TGME49_058230	rhoptry kinase family protein ROP20	-0.181172	0.511536
TGME49_058370	rhoptry kinase family protein ROP28	-0.105477	0.56239
TGME49_058580	rhoptry protein ROP17	-0.0171119	0.429779
TGME49_058800	rhoptry kinase family protein ROP31	-0.717108	0.49563
TGME49_058870	hypothetical protein	0.457764	0.184179
TGME49_059830	diacylglycerol kinase catalytic domain-containing protein	-0.770545	0.255701
TGME49_060030	atypical MEK-related kinase (incomplete catalytic triad)	-0.209629	0.552212
TGME49_061780	microneme protein MIC7	-0.553765	0.254419
TGME49_062050	rhoptry kinase family protein ROP39	0.213812	0.76617
TGME49_062730	rhoptry protein ROP16	-0.103574	0.385758
TGME49_063220	rhoptry kinase family protein ROP21	0.0373715	0.253613
TGME49_063270	glycerophosphodiester phosphodiesterase family protein	0.0336765	0.086677
TGME49_065540	hypothetical protein	-2.15587	0.39487
TGME49_066100	rhoptry kinase family protein ROP41	0.618223	0.255071
TGME49_068770	dual specificity phosphatase, catalytic domain-containing protein	-0.273327	0.047587
TGME49_068900	dense granular protein GRA10	-2.56943	0.902576
TGME49_069070	#N/A	-0.74978	0.628718
TGME49_069080	#N/A	-0.497461	0.655227
TGME49_069420	hypothetical protein	1.04018	0.361844
TGME49_069690	hypothetical protein	0.952401	0.0779805
TGME49_070240	MAG1	0.495149	0.219574
TGME49_070320	protein phosphatase 2C domain-containing protein	-0.269149	0.132616
TGME49_070920	rhoptry kinase family protein ROP32	0.129779	0.271051
TGME49_072540	protein kinase (incomplete catalytic triad)	-0.577646	0.239562
TGME49_074170	protein kinase (incomplete catalytic triad)	0.170934	0.188399
TGME49_075440	dense granule protein GRA6	0.745426	0.510174
TGME49_075470	dense granule protein GRA15	0.495129	0.452373
TGME49_075840	protein phosphatase 2C domain-containing protein	-0.151094	0.560971
TGME49_075860	hypothetical protein	0.359117	1.30655
TGME49_078510	protein phosphatase 2C domain-containing protein	-0.157764	0.371246
TGME49_081450	cell-cycle-associated protein kinase, putative	0.461425	0.346336
TGME49_081670	#N/A	0.43065	0.469993
TGME49_081780	#N/A	0.630235	0.664835
TGME49_081790	#N/A	0.00717929	0.425815
TGME49_083590	NLI interacting factor family phosphatase	-2.01468	0.454624
TGME49_086450	dense granule protein GRA5	1.00492	0.0530477
TGME49_088650	dense granule protein GRA12	0.355242	0.304597
TGME49_089150	hypothetical protein	-0.33813	0.180237
TGME49_089380	hypothetical protein	-2.26499	0.341945
TGME49_089540	hypothetical protein	0.118276	0.255569
TGME49_090700	hypothetical protein	1.19316	0.609209
TGME49_091960	rhoptry kinase family protein ROP40 (incomplete catalytic triad)	0.504797	0.131244
TGME49_099780	hypothetical protein	-0.26425	0.0806542
TGME49_101270	Tyrosine kinase-like (TKL) protein	-1.07369	0.369666
TGME49_101440	calcium-dependent protein kinase CDPK1	-1.09771	0.288763
TGME49_104490	hypothetical protein	0.478962	0.205145
TGME49_104740	rhoptry kinase family protein ROP35	0.501725	0.2641
TGME49_104950	#N/A	0.719241	0.0459328
TGME49_104960	#N/A	0.0365179	0.812342
TGME49_110010	rhoptry neck protein RON1	-0.547274	0.584902
TGME49_110660	Dullard family phosphatase domain-containing protein	-0.748545	1.16498
TGME49_110780	dense granule protein GRA4	1.1412	0.128773
TGME49_111290	protein tyrosine phosphatase family protein, ptpla protein	-1.86904	0.377884
TGME49_111470	rhoptry neck protein RON5	-1.80308	0.384268
TGME49_112270	rhoptry protein ROP13	-0.256367	0.175787
TGME49_112420	hypothetical protein	-0.296735	0.167066
TGME49_113330	rhoptry kinase family protein ROP27	-1.27841	0.698697
TGME49_113440	hypothetical protein	0.365656	0.0856221
TGME49_116360	hypothetical protein	-0.837948	0.576907
TGME49_121650	hypothetical protein	-2.12084	0.318356

## Sheet: 800 - Per gRNA
		DNA input		replicate 1			replicate 2			replicate 3
Gene	gRNA	raw reads	normalised reads	raw reads	normalised reads	lfc	raw reads	normalised reads	lfc	raw reads	normalised reads	lfc
TGME49_000010	TGME49_000010_0_2028_rev	349	143.698	81	317.741	1.14481	273	271.581	0.918346	553	346.296	1.26897
TGME49_000010	TGME49_000010_87_1352_rev	376	154.815	43	168.677	0.123724	554	551.12	1.83182	748	468.408	1.59722
TGME49_000010	TGME49_000010_9_2028_rev	518	213.282	71	278.514	0.384987	467	464.573	1.12314	597	373.85	0.809697
TGME49_000010	TGME49_000010_73_1352_rev	565	232.634	95	372.659	0.679796	46	45.7609	-2.34587	270	169.078	-0.460374
TGME49_000010	TGME49_000010_81_1352_rev	3313	1364.1	447	1753.46	0.362256	1851	1841.38	0.432838	3626	2270.65	0.735159
TGME49_000360	TGME49_000360_31_698_rev	232	95.524	108	423.655	2.14895	278	276.555	1.53363	104	65.1263	-0.552623
TGME49_000360	TGME49_000360_21_698_rev	323	132.992	26	101.991	-0.382903	323	321.321	1.27267	272	170.33	0.35699
TGME49_000360	TGME49_000360_8_1047_rev	392	161.403	118	462.882	1.51998	155	154.194	-0.0659138	162	101.447	-0.669942
TGME49_000360	TGME49_000360_0_1047_rev	472	194.342	77	302.05	0.636191	315	313.363	0.689237	583	365.083	0.909627
TGME49_000360	TGME49_000360_26_698_rev	804	331.04	116	455.037	0.458977	498	495.411	0.581622	1106	692.593	1.065
TGME49_000590	TGME49_000590_61_4125_rev	241	99.2296	71	278.514	1.48891	95	94.5062	-0.0703621	306	191.621	0.949416
TGME49_000590	TGME49_000590_38_4125_rev	327	134.639	99	388.35	1.52826	162	161.158	0.259375	830	519.758	1.94874
TGME49_000590	TGME49_000590_65_4125_rev	361	148.639	20	78.4546	-0.921879	200	198.96	0.420673	248	155.301	0.0632592
TGME49_000590	TGME49_000590_46_4125_rev	453	186.519	67	262.823	0.49477	192	191.002	0.0342669	1004	628.719	1.75309
TGME49_000590	TGME49_000590_44_4125_rev	1083	445.916	120	470.727	0.078121	794	789.873	0.824849	1251	783.394	0.812966
TGME49_001130	TGME49_001130_60_628_rev	302	124.346	63	247.132	0.990923	257	255.664	1.03989	344	215.418	0.792778
TGME49_001130	TGME49_001130_52_628_rev	491	202.165	94	368.737	0.867058	442	439.703	1.12099	321	201.015	-0.00823184
TGME49_001130	TGME49_001130_12_1256_rev	754	310.453	41	160.832	-0.948821	418	415.827	0.42161	519	325.005	0.0660879
TGME49_001130	TGME49_001130_21_628_rev	825	339.686	64	251.055	-0.436202	271	269.591	-0.33343	375	234.83	-0.532586
TGME49_001130	TGME49_001130_59_0_rev	2417	995.179	241	945.378	-0.0740645	1232	1225.6	0.300456	1566	980.651	-0.0212154
TGME49_001390	TGME49_001390_45_2008_rev	4189	1724.78	465	1824.07	0.0807447	2233	2221.39	0.365049	2548	1595.59	-0.112323
TGME49_001390	TGME49_001390_36_2008_rev	6620	2725.73	1753	6876.54	1.33504	7185	7147.65	1.39083	10649	6668.55	1.29073
TGME49_001390	TGME49_001390_41_2008_rev	11266	4638.68	11008	43181.4	3.21862	8806	8760.23	0.917255	178396	111714	4.58995
TGME49_001390	TGME49_001390_55_2008_rev	37543	15458	13566	53215.7	1.7835	33161	32988.6	1.09362	165066	103367	2.74135
TGME49_001520	TGME49_001520_72_700_rev	153	62.9964	13	50.9955	-0.3049	43	42.7765	-0.558451	224	140.272	1.15488
TGME49_001520	TGME49_001520_36_2100_rev	264	108.7	3	11.7682	-3.20738	28	27.8545	-1.96437	84	52.602	-1.04716
TGME49_001520	TGME49_001520_33_1400_rev	353	145.345	27	105.914	-0.456589	123	122.361	-0.248338	149	93.3059	-0.639438
TGME49_001520	TGME49_001520_30_700_rev	371	152.756	54	211.827	0.47166	226	224.825	0.557575	161	100.82	-0.599441
TGME49_001520	TGME49_001520_41_2100_rev	396	163.05	75	294.205	0.85151	265	263.623	0.693164	597	373.85	1.19715
TGME49_002610	TGME49_002610_22_1096_rev	124	51.0559	10	39.2273	-0.38022	53	52.7245	0.0463958	24	15.0291	-1.76432
TGME49_002610	TGME49_002610_5_1644_rev	261	107.464	47	184.368	0.778731	89	88.5374	-0.279501	30	18.7864	-2.5161
TGME49_002610	TGME49_002610_21_548_rev	287	118.17	25	98.0682	-0.269003	117	116.392	-0.0218706	99	61.9952	-0.930632
TGME49_002610	TGME49_002610_15_1644_rev	419	172.52	79	309.896	0.845022	90	89.5322	-0.946282	528	330.641	0.938506
TGME49_002610	TGME49_002610_12_1644_rev	1642	676.079	98	384.427	-0.814481	660	656.569	-0.0422445	1248	781.515	0.209082
TGME49_002620	TGME49_002620_12_1569_rev	145	59.7025	45	176.523	1.56399	33	32.8285	-0.862843	19	11.8981	-2.32706
TGME49_002620	TGME49_002620_52_1569_rev	259	106.641	58	227.518	1.09322	127	126.34	0.244548	380	237.961	1.15797
TGME49_002620	TGME49_002620_39_1569_rev	526	216.576	53	207.905	-0.0589506	569	566.042	1.38604	595	372.597	0.782745
TGME49_002620	TGME49_002620_28_1569_rev	728	299.748	126	494.264	0.721533	674	670.497	1.16148	1328	831.612	1.47216
TGME49_002620	TGME49_002620_19_1569_rev	1037	426.976	168	659.018	0.626165	486	483.474	0.179284	2360	1477.87	1.79129
TGME49_002780	TGME49_002780_105_4145_rev	109	44.8798	1	3.92273	-3.51614	23	22.8804	-0.971951	2	1.25243	-5.16327
TGME49_002780	TGME49_002780_7_4974_rev	306	125.993	20	78.4546	-0.683412	124	123.355	-0.0305199	223	139.646	0.14843
TGME49_002780	TGME49_002780_28_4145_rev	695	286.16	104	407.964	0.511618	164	163.148	-0.810646	836	523.515	0.871408
TGME49_002780	TGME49_002780_37_4145_rev	972	400.212	56	219.673	-0.86541	897	892.337	1.15682	794	497.214	0.313101
TGME49_002780	TGME49_002780_95_3316_rev	1166	480.09	182	713.937	0.57249	424	421.796	-0.18676	268445	168104	8.45183
TGME49_003290	TGME49_003290_37_1347_rev	156	64.2316	41	160.832	1.3242	144	143.251	1.15719	403	252.364	1.97415
TGME49_003290	TGME49_003290_5_1347_rev	325	133.816	30	117.682	-0.185357	457	454.625	1.76443	645	403.908	1.59378
TGME49_003290	TGME49_003290_13_1347_rev	477	196.401	125	490.341	1.31999	321	319.331	0.701256	698	437.097	1.15416
TGME49_003290	TGME49_003290_24_1347_rev	787	324.04	132	517.8	0.676222	271	269.591	-0.265399	178	111.466	-1.53957
TGME49_003290	TGME49_003290_42_1347_rev	2100	864.657	339	1329.81	0.621016	1290	1283.29	0.569653	2002	1253.68	0.535971
TGME49_003310	TGME49_003310_1_1000_rev	252	103.759	28	109.836	0.0821229	100	99.4802	-0.0607521	403	252.364	1.28227
TGME49_003310	TGME49_003310_29_500_rev	526	216.576	204	800.237	1.88555	963	957.994	2.14514	1100	688.835	1.66929
TGME49_003310	TGME49_003310_5_1000_rev	663	272.984	134	525.646	0.945272	442	439.703	0.687709	793	496.588	0.86323
TGME49_003310	TGME49_003310_38_500_rev	1763	725.9	369	1447.49	0.995708	2311	2298.99	1.66316	2828	1770.93	1.28667
TGME49_003310	TGME49_003310_27_500_rev	1869	769.544	523	2051.59	1.41466	1701	1692.16	1.13679	2605	1631.29	1.08393
TGME49_004340	TGME49_004340_95_4445_rev	31	12.764	1	3.92273	-1.70215	0	0		0	0
TGME49_004340	TGME49_004340_92_4445_rev	459	188.989	44	172.6	-0.130871	703	699.346	1.8877	1053	659.403	1.80286
TGME49_004340	TGME49_004340_30_3556_rev	554	228.105	73	286.359	0.32813	274	272.576	0.256962	649	406.413	0.83325
TGME49_004340	TGME49_004340_77_4445_rev	608	250.339	71	278.514	0.153868	315	313.363	0.323952	267	167.199	-0.582314
TGME49_004340	TGME49_004340_23_3556_rev	760	312.923	132	517.8	0.726586	318	316.347	0.015699	999	625.588	0.999403
TGME49_005240	TGME49_005240_22_5520_rev	533	219.458	30	117.682	-0.899053	97	96.4958	-1.18541	208	130.253	-0.752634
TGME49_005240	TGME49_005240_53_3680_rev	1237	509.324	51	200.059	-1.34816	176	175.085	-1.54053	540	338.156	-0.590896
TGME49_005240	TGME49_005240_30_4600_rev	1430	588.79	71	278.514	-1.08	372	370.066	-0.669969	351	219.801	-1.42155
TGME49_005240	TGME49_005240_14_3680_rev	1570	646.434	104	407.964	-0.664061	583	579.97	-0.156525	1323	828.481	0.357966
TGME49_005240	TGME49_005240_30_5520_rev	2280	938.77	2549	9999.04	3.41295	788	783.904	-0.260095	1373	859.792	-0.126784
TGME49_005250	TGME49_005250_10_2660_rev_CONTROL	430	177.049	32	125.527	-0.496145	177	176.08	-0.00791565	154	96.437	-0.876488
TGME49_005250	TGME49_005250_42_2128_rev_CONTROL	510	209.988	50	196.136	-0.0984493	487	484.469	1.2061	75	46.966	-2.16062
TGME49_005250	TGME49_005250_35_2660_rev_CONTROL	576	237.163	65	254.977	0.104491	328	326.295	0.460299	644	403.282	0.76591
TGME49_005250	TGME49_005250_2_2660_rev_CONTROL	586	241.28	20	78.4546	-1.62078	271	269.591	0.160064	387	242.345	0.00635079
TGME49_005250	TGME49_005250_28_2660_rev_CONTROL	669	275.455	45	176.523	-0.641961	74	73.6154	-1.90374	138	86.4175	-1.67242
TGME49_005700	TGME49_005700_5_1868_rev	24	9.88179	2	7.84546	-0.332915	74	73.6154	2.89716	1	0.626214	-3.98004
TGME49_005700	TGME49_005700_40_1401_rev	200	82.3482	16	62.7637	-0.391808	141	140.267	0.768367	361	226.063	1.45692
TGME49_005700	TGME49_005700_45_1401_rev	314	129.287	71	278.514	1.10717	276	274.565	1.08658	189	118.354	-0.12746
TGME49_005700	TGME49_005700_11_1868_rev	532	219.046	36	141.218	-0.63331	127	126.34	-0.793926	157	98.3156	-1.15574
TGME49_005700	TGME49_005700_27_1401_rev	1270	522.911	247	968.914	0.889802	817	812.753	0.636251	2076	1300.02	1.3139
TGME49_007610	TGME49_007610_47_958_rev	15	6.17612	0	0		2	1.9896	-1.63422	1	0.626214	-3.30197
TGME49_007610	TGME49_007610_46_479_rev	142	58.4673	3	11.7682	-2.31274	8	7.95842	-2.87708	27	16.9078	-1.78994
TGME49_007610	TGME49_007610_22_958_rev	259	106.641	13	50.9955	-1.06432	19	18.9012	-2.49621	285	178.471	0.742928
TGME49_007610	TGME49_007610_37_958_rev	817	336.393	125	490.341	0.54364	105649	105100	8.2874	507	317.49	-0.0834324
TGME49_007610	TGME49_007610_15_958_rev	937	385.802	85	333.432	-0.210466	435	432.739	0.165638	1225	767.112	0.991579
TGME49_007700	TGME49_007700_24_1416_rev	16	6.58786	6	23.5364	1.83701	0	0		17	10.6456	0.692381
TGME49_007700	TGME49_007700_5_1888_rev	77	31.7041	3	11.7682	-1.42978	4	3.97921	-2.99411	305	190.995	2.5908
TGME49_007700	TGME49_007700_35_1416_rev	254	104.582	17	66.6864	-0.649174	489	486.458	2.21768	140	87.67	-0.254484
TGME49_007700	TGME49_007700_0_1416_rev	1024	421.623	29	113.759	-1.88997	191	190.007	-1.1499	310	194.126	-1.11896
TGME49_007910	TGME49_007910_36_7896_rev	31	12.764	0	0		0	0		0	0
TGME49_007910	TGME49_007910_31_7896_rev	110	45.2915	2	7.84546	-2.52931	33	32.8285	-0.464294	24	15.0291	-1.59148
TGME49_007910	TGME49_007910_40_8554_rev	383	157.697	13	50.9955	-1.62871	164	163.148	0.0490231	74	46.3398	-1.76683
TGME49_007910	TGME49_007910_26_9212_rev	414	170.461	10	39.2273	-2.11951	54	53.7193	-1.66593	51	31.9369	-2.41614
TGME49_008360	TGME49_008360_66_1130_rev	41	16.8814	3	11.7682	-0.520542	0	0		0	0
TGME49_008360	TGME49_008360_5_1130_rev	490	201.753	36	141.218	-0.514665	202	200.95	-0.00575481	53	33.1893	-2.6038
TGME49_008360	TGME49_008360_70_565_rev	609	250.75	50	196.136	-0.354394	202	200.95	-0.319415	231	144.655	-0.793631
TGME49_008360	TGME49_008360_11_565_rev	724	298.101	21	82.3773	-1.85548	181	180.059	-0.727328	778	487.194	0.708698
TGME49_008360	TGME49_008360_24_565_rev	949	390.742	145	568.796	0.541693	380	378.025	-0.047737	765	479.054	0.29397
TGME49_008830	TGME49_008830_59_1767_rev	160	65.8786	31	121.605	0.884316	45	44.7661	-0.557403	299	187.238	1.50699
TGME49_008830	TGME49_008830_69_1767_rev	308	126.816	74	290.282	1.19471	50	49.7401	-1.35026	256	160.311	0.338131
TGME49_008830	TGME49_008830_29_1767_rev	851	350.392	131	513.878	0.552456	551	548.136	0.645565	583	365.083	0.0592546
TGME49_008830	TGME49_008830_59_1178_rev	1528	629.141	188	737.473	0.229208	1063	1057.47	0.749169	1373	859.792	0.450605
TGME49_008830	TGME49_008830_42_1767_rev	6185	2546.62	583	2286.95	-0.155158	3859	3838.94	0.592125	3555	2226.19	-0.194006
TGME49_009980	TGME49_009980_75_1940_rev	345	142.051	61	239.286	0.752333	143	142.257	0.00209043	219	137.141	-0.0507476
TGME49_009980	TGME49_009980_8_2425_rev	381	156.873	22	86.3	-0.862168	116	115.397	-0.442995	122	76.3981	-1.03799
TGME49_009980	TGME49_009980_56_1940_rev	466	191.871	42	164.755	-0.219821	347	345.196	0.847277	499	312.481	0.703628
TGME49_009980	TGME49_009980_38_1940_rev	4796	1974.71	770	3020.5	0.613147	4521	4497.5	1.18748	7698	4820.6	1.28757
TGME49_009980	TGME49_009980_67_1940_rev	6019	2478.27	45959	180285	6.1848	3451	3433.06	0.470162	5836	3654.58	0.560374
TGME49_010110	TGME49_010110_47_2550_rev	107	44.0563	9	35.3046	-0.319494	133	132.309	1.58649	43	26.9272	-0.710284
TGME49_010110	TGME49_010110_45_2040_rev	402	165.52	19	74.5319	-1.15108	14	13.9272	-3.57103	10	6.26214	-4.72421
TGME49_010110	TGME49_010110_9_2550_rev	796	327.746	136	533.491	0.702886	709	705.315	1.10569	743	465.277	0.505512
TGME49_011260	TGME49_011260_39_1806_rev	274	112.817	45	176.523	0.645869	171	170.111	0.592492	208	130.253	0.207326
TGME49_011260	TGME49_011260_54_1806_rev	336	138.345	55	215.75	0.64109	189	188.018	0.442597	262	164.068	0.246023
TGME49_011260	TGME49_011260_58_1806_rev	365	150.286	28	109.836	-0.45235	178	177.075	0.236652	236	147.787	-0.0241917
TGME49_011260	TGME49_011260_35_1806_rev	741	305.1	75	294.205	-0.0524631	351	349.176	0.194669	127	79.5292	-1.93973
TGME49_011260	TGME49_011260_4_2408_rev	1405	578.496	226	886.537	0.615872	723	719.242	0.314169	1983	1241.78	1.10203
TGME49_012300	TGME49_012300_4_2882_rev	564	232.222	12	47.0727	-2.30254	81	80.579	-1.52703	143	89.5486	-1.37476
TGME49_012300	TGME49_012300_12_2882_rev	651	268.044	42	164.755	-0.702148	90	89.5322	-1.58199	302	189.117	-0.503191
TGME49_012300	TGME49_012300_8_2358_rev	701	288.631	39	152.986	-0.91582	227	225.82	-0.35405	741	464.025	0.684977
TGME49_012300	TGME49_012300_13_2882_rev	1963	808.248	120	470.727	-0.779906	718	714.268	-0.178333	960	601.165	-0.427036
TGME49_012410	TGME49_012410_9_1395_rev	439	180.754	68	266.746	0.561434	76	75.605	-1.25748	492	308.097	0.769355
TGME49_012410	TGME49_012410_23_930_rev	577	237.575	60	235.364	-0.013489	438	435.723	0.875031	597	373.85	0.654078
TGME49_012410	TGME49_012410_49_465_rev	872	359.038	305	1196.43	1.73653	493	490.437	0.449931	1075	673.18	0.906855
TGME49_012410	TGME49_012410_40_930_rev	1028	423.27	248	972.837	1.20062	548	545.152	0.365079	944	591.146	0.481936
TGME49_013070	TGME49_013070_84_3624_rev	30	12.3522	1	3.92273	-1.65484	4	3.97921	-1.63422	0	0
TGME49_013070	TGME49_013070_83_3624_rev	35	14.4109	0	0		27	26.8597	0.898276	10	6.26214	-1.20244
TGME49_013070	TGME49_013070_93_3624_rev	230	94.7005	2	7.84546	-3.59344	58	57.6985	-0.714837	92	57.6117	-0.71701
TGME49_013070	TGME49_013070_103_3624_rev	920	378.802	32	125.527	-1.59344	148	147.231	-1.36337	184	115.223	-1.71701
TGME49_013070	TGME49_013070_18_5436_rev	1205	496.148	83	325.587	-0.60773	198	196.971	-1.33279	246	154.049	-1.68739
TGME49_013070	TGME49_013070_74_3624_rev	1757	723.429	123	482.496	-0.584336	320	318.337	-1.1843	553	346.296	-1.06284
TGME49_013070	TGME49_013070_88_3624_rev	1847	760.486	116	455.037	-0.740939	303	301.425	-1.33512	774	484.69	-0.649861
TGME49_013070	TGME49_013070_104_3624_rev	1876	772.427	72	282.436	-1.45147	283	281.529	-1.45611	351	219.801	-1.8132
TGME49_015220	TGME49_015220_35_1256_rev	159	65.4669	54	211.827	1.69405	159	158.174	1.27267	103	64.5	-0.0214645
TGME49_015220	TGME49_015220_11_628_rev	175	72.0547	42	164.755	1.19315	210	208.908	1.53571	332	207.903	1.52875
TGME49_015220	TGME49_015220_41_1256_rev	808	332.687	38	149.064	-1.15824	352	350.17	0.0738918	437	273.656	-0.281804
TGME49_015220	TGME49_015220_40_1256_rev	1553	639.434	221	866.923	0.439108	755	751.076	0.232162	1493	934.937	0.548074
TGME49_015220	TGME49_015220_19_628_rev	3720	1531.68	350	1372.96	-0.157828	9466	9416.8	2.62012	2641	1653.83	0.1107
TGME49_015220	TGME49_015220_7_628_rev	4221	1737.96	3552	13933.5	3.00309	4029	4008.06	1.20551	8342	5223.88	1.58773
TGME49_015770	TGME49_015770_45_586_rev	200	82.3482	63	247.132	1.58547	154	153.2	0.895602	109	68.2573	-0.270754
TGME49_015770	TGME49_015770_37_1172_rev	289	118.993	105	411.887	1.79137	454	451.64	1.92429	123	77.0243	-0.627493
TGME49_015770	TGME49_015770_52_586_rev	577	237.575	172	674.709	1.50589	590	586.933	1.30482	985	616.821	1.37647
TGME49_015770	TGME49_015770_49_1172_rev	1703	701.195	308	1208.2	0.784972	621	617.772	-0.182742	2003	1254.31	0.839002
TGME49_015780	TGME49_015780_18_2148_rev	190	78.2308	30	117.682	0.589083	131	130.319	0.736239	244	152.796	0.9658
TGME49_015780	TGME49_015780_36_1432_rev	190	78.2308	99	388.35	2.31155	119	118.381	0.597634	237	148.413	0.923806
TGME49_015780	TGME49_015780_17_2148_rev	744	306.335	178	698.246	1.18862	402	399.91	0.384565	808	505.981	0.723971
TGME49_015780	TGME49_015780_26_2148_rev	1375	566.144	265	1039.52	0.876681	1410	1402.67	1.30894	1931	1209.22	1.09483
TGME49_016840	TGME49_016840_29_2043_rev	144	59.2907	12	47.0727	-0.332915	110	109.428	0.884106	76	47.5923	-0.31708
TGME49_016840	TGME49_016840_65_681_rev	153	62.9964	57	223.596	1.82755	17	16.9116	-1.89725	43	26.9272	-1.22621
TGME49_016840	TGME49_016840_68_681_rev	584	240.457	50	196.136	-0.29392	340	338.233	0.492238	182	113.971	-1.07711
TGME49_016840	TGME49_016840_72_681_rev	884	363.979	64	251.055	-0.535855	116	115.397	-1.65725	263	164.694	-1.14407
TGME49_017530	TGME49_017530_10_1522_rev	461	189.813	90	353.046	0.895278	243	241.737	0.348861	80	50.0971	-1.92178
TGME49_017530	TGME49_017530_23_1522_rev	1324	545.145	384	1506.33	1.46632	1454	1446.44	1.4078	1769	1107.77	1.02295
TGME49_017530	TGME49_017530_13_1522_rev	1340	551.733	346	1357.26	1.29866	788	783.904	0.506706	1542	965.622	0.807488
TGME49_019810	TGME49_019810_76_5165_rev	236	97.1709	19	74.5319	-0.382668	25	24.8701	-1.96612	132	82.6602	-0.233331
TGME49_019810	TGME49_019810_47_6198_rev	422	173.755	37	145.141	-0.259598	389	386.978	1.1552	225	140.898	-0.3024
TGME49_019810	TGME49_019810_58_6198_rev	422	173.755	38	149.064	-0.221124	341	339.228	0.9652	501	313.733	0.852485
TGME49_019810	TGME49_019810_21_4132_rev	645	265.573	113	443.268	0.739072	174	173.096	-0.61754	331	207.277	-0.35755
TGME49_019810	TGME49_019810_84_4132_rev	1516	624.2	188	737.473	0.240583	563	560.074	-0.156391	1096	686.331	0.136896
TGME49_020240	TGME49_020240_25_2650_rev	45	18.5284	1	3.92273	-2.23981	8	7.95842	-1.21918	0	0
TGME49_020240	TGME49_020240_60_2120_rev	152	62.5847	6	23.5364	-1.41092	77	76.5998	0.291531	9	5.63593	-3.47308
TGME49_020240	TGME49_020240_35_2650_rev	773	318.276	81	317.741	-0.00242668	200	198.96	-0.677797	121	75.7719	-2.07054
TGME49_020240	TGME49_020240_45_2650_rev	860	354.097	18	70.6091	-2.32622	244	242.732	-0.544784	287	179.723	-0.978368
TGME49_020240	TGME49_020240_78_2120_rev	2143	882.361	182	713.937	-0.305574	832	827.675	-0.0923048	1630	1020.73	0.210158
TGME49_020950	TGME49_020950_32_696_rev	557	229.34	107	419.732	0.871981	823	818.722	1.83589	654	409.544	0.836531
TGME49_020950	TGME49_020950_15_696_rev	594	244.574	56	219.673	-0.154916	417	414.832	0.762256	652	408.292	0.739327
TGME49_020950	TGME49_020950_44_696_rev	1224	503.971	32	125.527	-2.00534	112	111.418	-2.17736	107	67.0049	-2.911
TGME49_020950	TGME49_020950_0_696_rev	1280	527.029	209	819.85	0.637479	836	831.655	0.658103	1091	683.199	0.374425
TGME49_020950	TGME49_020950_59_696_rev	1768	727.958	426	1671.08	1.19885	1263	1256.44	0.787408	2822	1767.18	1.27952
TGME49_022040	TGME49_022040_22_1506_rev	82	33.7628	0	0		5	4.97401	-2.76295	0	0
TGME49_022040	TGME49_022040_18_1506_rev	363	149.462	6	23.5364	-2.66682	24	23.8752	-2.64619	84	52.602	-1.50659
TGME49_022040	TGME49_022040_23_1004_rev	401	165.108	44	172.6	0.0640211	109	108.433	-0.606602	129	80.7816	-1.03131
TGME49_022040	TGME49_022040_25_1004_rev	507	208.753	17	66.6864	-1.64633	71	70.6309	-1.56342	76	47.5923	-2.133
TGME49_022170	TGME49_022170_55_1392_rev	484	199.283	35	137.296	-0.537532	172	171.106	-0.219927	494	309.35	0.634422
TGME49_022170	TGME49_022170_15_1392_rev	591	243.339	253	992.45	2.02803	794	789.873	1.69865	624	390.758	0.683306
TGME49_022170	TGME49_022170_62_1392_rev	605	249.103	24	94.1455	-1.40378	102	101.47	-1.29569	147	92.0535	-1.4362
TGME49_022170	TGME49_022170_36_1392_rev	1183	487.09	60	235.364	-1.0493	112	111.418	-2.12821	130	81.4078	-2.58095
TGME49_022170	TGME49_022170_22_1392_rev	1193	491.207	67	262.823	-0.902241	533	530.23	0.110285	17082	10697	4.44473
TGME49_022310	TGME49_022310_73_0_rev	77	31.7041	8	31.3818	-0.0147386	12	11.9376	-1.40915	57	35.6942	0.171021
TGME49_022310	TGME49_022310_74_2016_rev	238	97.9944	5	19.6136	-2.32084	138	137.283	0.486378	55	34.4418	-1.50854
TGME49_022310	TGME49_022310_57_0_rev	336	138.345	11	43.15	-1.68084	34	33.8233	-2.03218	58	36.3204	-1.92942
TGME49_022310	TGME49_022310_98_1008_rev	440	181.166	60	235.364	0.377579	107	106.444	-0.767221	192	120.233	-0.591479
TGME49_022310	TGME49_022310_108_1008_rev	1921	790.955	116	455.037	-0.797613	509	506.354	-0.643448	822	514.748	-0.619729
TGME49_024220	TGME49_024220_60_0_rev	187	76.9956	5	19.6136	-1.97292	42	41.7817	-0.881905	4	2.50486	-4.94198
TGME49_024220	TGME49_024220_42_1360_rev	402	165.52	19	74.5319	-1.15108	114	113.407	-0.54549	311	194.753	0.234637
TGME49_024220	TGME49_024220_18_2040_rev	509	209.576	21	82.3773	-1.34716	51	50.7349	-2.04642	207	129.626	-0.693117
TGME49_024220	TGME49_024220_18_1360_rev	599	246.633	23	90.2228	-1.4508	35	34.8181	-2.82446	78	48.8447	-2.33609
TGME49_024220	TGME49_024220_23_680_rev	603	248.28	12	47.0727	-2.399	26	25.8649	-3.2629	111	69.5098	-1.83668
TGME49_025160	TGME49_025160_14_1434_rev	320	131.757	26	101.991	-0.36944	114	113.407	-0.216366	60	37.5728	-1.81012
TGME49_025160	TGME49_025160_44_1434_rev	604	248.692	232	910.073	1.87162	716	712.278	1.51808	1219	763.355	1.618
TGME49_025160	TGME49_025160_6_1434_rev	665	273.808	113	443.268	0.695016	278	276.555	0.0144022	849	531.656	0.957328
TGME49_025160	TGME49_025160_34_1434_rev	670	275.867	79	309.896	0.167811	159	158.174	-0.802463	233	145.908	-0.918913
TGME49_025160	TGME49_025160_30_1434_rev	1043	429.446	174	682.555	0.668468	634	630.705	0.554487	1017	636.86	0.568498
TGME49_025330	TGME49_025330_71_768_rev	113	46.5268	3	11.7682	-1.98317	53	52.7245	0.180413	75	46.966	0.0135576
TGME49_025330	TGME49_025330_19_768_rev	143	58.879	27	105.914	0.847064	67	66.6517	0.17889	119	74.5195	0.339864
TGME49_025330	TGME49_025330_66_768_rev	223	91.8183	35	137.296	0.580431	62	61.6777	-0.574032	27	16.9078	-2.44109
TGME49_025330	TGME49_025330_58_768_rev	303	124.758	48	188.291	0.593836	188	187.023	0.584087	447	279.918	1.16587
TGME49_025330	TGME49_025330_16_768_rev	939	386.625	79	309.896	-0.319153	411	408.864	0.0806849	570	356.942	-0.115245
TGME49_026380	TGME49_026380_19_1138_rev	220	90.5831	17	66.6864	-0.441849	175	174.09	0.942523	1178	737.68	3.02568
TGME49_026380	TGME49_026380_9_1138_rev	287	118.17	85	333.432	1.49653	117	116.392	-0.0218706	939	588.015	2.31499
TGME49_026380	TGME49_026380_55_569_rev	319	131.345	54	211.827	0.689523	115	114.402	-0.199251	433	271.151	1.04573
TGME49_026380	TGME49_026380_49_569_rev	713	293.571	73	286.359	-0.0358858	495	492.427	0.746198	1114	697.602	1.24869
TGME49_027010	TGME49_027010_25_436_rev	444	182.813	35	137.296	-0.413085	311	309.383	0.759027	42	26.301	-2.79718
TGME49_027010	TGME49_027010_32_436_rev	483	198.871	74	290.282	0.545622	154	153.2	-0.376421	243	152.17	-0.386149
TGME49_027010	TGME49_027010_11_872_rev	689	283.69	113	443.268	0.643867	264	262.628	-0.111294	531	332.52	0.229126
TGME49_027010	TGME49_027010_6_872_rev	942	387.86	139	545.259	0.491406	341	339.228	-0.193284	802	502.224	0.372793
TGME49_027010	TGME49_027010_2_872_rev	1113	458.268	147	576.641	0.331482	611	607.824	0.407462	1092	683.826	0.577437
TGME49_027280	TGME49_027280_8_2260_rev	84	34.5863	8	31.3818	-0.140269	22	21.8856	-0.660214	30	18.7864	-0.880509
TGME49_027280	TGME49_027280_50_1808_rev	150	61.7612	88	345.2	2.48266	148	147.231	1.25331	107	67.0049	0.117566
TGME49_027280	TGME49_027280_19_2260_rev	208	85.6422	44	172.6	1.01104	466	463.578	2.43642	245	153.422	0.841116
TGME49_027280	TGME49_027280_45_1808_rev	231	95.1122	74	290.282	1.60975	294	292.472	1.62059	487	304.966	1.68095
TGME49_027280	TGME49_027280_4_2260_rev	962	396.095	296	1161.13	1.55161	1341	1334.03	1.75187	1423	891.103	1.16974
TGME49_027620	TGME49_027620_4_1209_rev_CONTROL	437	179.931	51	200.059	0.152984	238	236.763	0.396	328	205.398	0.19098
TGME49_027620	TGME49_027620_0_1612_rev_CONTROL	535	220.282	84	329.509	0.58097	532	529.235	1.26456	1083	678.19	1.62234
TGME49_027620	TGME49_027620_8_1209_rev_CONTROL	3344	1376.86	30259	118698	6.42977	3058	3042.1	1.14369	53232	33334.6	4.59756
TGME49_027810	TGME49_027810_19_968_rev	68	27.9984	0	0		26	25.8649	-0.114351	8	5.00971	-2.48254
TGME49_027810	TGME49_027810_24_968_rev	149	61.3494	17	66.6864	0.120342	134	133.303	1.11959	40	25.0486	-1.29232
TGME49_027810	TGME49_027810_44_968_rev	344	141.639	79	309.896	1.12956	267	265.612	0.907103	340	212.913	0.588044
TGME49_027810	TGME49_027810_32_968_rev	515	212.047	38	149.064	-0.508453	76	75.605	-1.48783	91	56.9855	-1.89572
TGME49_027810	TGME49_027810_6_1452_rev	721	296.865	62	243.209	-0.287611	440	437.713	0.560176	559	350.054	0.237767
TGME49_029010	TGME49_029010_26_3732_rev_CONTROL	50	20.5871	4	15.6909	-0.391808	2	1.9896	-3.37118	16	10.0194	-1.03894
TGME49_029010	TGME49_029010_15_2799_rev_CONTROL	88	36.2332	2	7.84546	-2.20738	11	10.9428	-1.72733	81	50.7233	0.485336
TGME49_029010	TGME49_029010_20_2799_rev_CONTROL	555	228.516	18	70.6091	-1.69437	72	71.6257	-1.67375	33	20.6651	-3.46703
TGME49_029010	TGME49_029010_27_2799_rev_CONTROL	597	245.81	39	152.986	-0.684137	84	83.5634	-1.5566	154	96.437	-1.34988
TGME49_029010	TGME49_029010_5_2799_rev_CONTROL	1024	421.623	71	278.514	-0.598205	300	298.441	-0.49851	359	224.811	-0.907242
TGME49_029500	TGME49_029500_45_1086_rev	515	212.047	24	94.1455	-1.17142	38	37.8025	-2.48783	142	88.9224	-1.25376
TGME49_029500	TGME49_029500_28_1086_rev	616	253.633	116	455.037	0.843242	399	396.926	0.64613	177	110.84	-1.19426
TGME49_029500	TGME49_029500_1_1086_rev	702	289.042	51	200.059	-0.530854	130	129.324	-1.16029	374	234.204	-0.303515
TGME49_029500	TGME49_029500_4_1086_rev	791	325.687	49	192.214	-0.760776	343	341.217	0.0672025	300	187.864	-0.793797
TGME49_029500	TGME49_029500_35_1086_rev	1790	737.017	66	258.9	-1.5093	378	376.035	-0.97083	534	334.398	-1.14013
TGME49_029630	TGME49_029630_92_4837_rev	128	52.7029	5	19.6136	-1.42602	5	4.97401	-3.4054	18	11.2719	-2.22516
TGME49_029630	TGME49_029630_21_8983_rev	468	192.695	12	47.0727	-2.03335	53	52.7245	-1.86977	55	34.4418	-2.48409
TGME49_029630	TGME49_029630_58_4146_rev	474	195.165	14	54.9182	-1.82934	167	166.132	-0.232367	64	40.0777	-2.28383
TGME49_029630	TGME49_029630_29_2073_rev	640	263.514	19	74.5319	-1.82195	91	90.527	-1.54146	129	80.7816	-1.70578
TGME49_029630	TGME49_029630_11_9674_rev	1873	771.191	59	231.441	-1.73644	169	168.122	-2.19758	214	134.01	-2.52475
TGME49_029680	TGME49_029680_6_696_rev	419	172.52	98	384.427	1.15595	239	237.758	0.462732	559	350.054	1.02082
TGME49_029680	TGME49_029680_23_696_rev	471	193.93	31	121.605	-0.673339	145	144.246	-0.427003	566	354.437	0.869993
TGME49_029680	TGME49_029680_15_696_rev	1329	547.204	256	1004.22	0.875923	401	398.916	-0.455995	984	616.195	0.171307
TGME49_029680	TGME49_029680_17_696_rev	1666	685.961	151	592.332	-0.21172	502	499.391	-0.457957	960	601.165	-0.190364
TGME49_030180	TGME49_030180_4_6222_rev	351	144.521	171	670.787	2.21457	342	340.222	1.2352	527	330.015	1.19125
TGME49_030180	TGME49_030180_105_5185_rev	360	148.227	61	239.286	0.690932	594	590.912	1.99514	222	139.02	-0.0925193
TGME49_030180	TGME49_030180_89_5185_rev	510	209.988	142	557.028	1.40744	455	452.635	1.10804	1145	717.015	1.7717
TGME49_030180	TGME49_030180_51_5185_rev	703	289.454	116	455.037	0.652648	565	562.063	0.957398	757	474.044	0.711687
TGME49_030180	TGME49_030180_96_4148_rev	747	307.571	61	239.286	-0.362179	343	341.217	0.149772	471	294.947	-0.0604633
TGME49_030470	TGME49_030470_18_792_rev	276	113.641	41	160.832	0.501075	44	43.7713	-1.37642	126	78.903	-0.526327
TGME49_030470	TGME49_030470_5_1188_rev	508	209.165	24	94.1455	-1.15167	182	181.054	-0.208218	51	31.9369	-2.71134
TGME49_030470	TGME49_030470_13_792_rev	550	226.458	59	231.441	0.0314032	305	303.415	0.422049	398	249.233	0.138255
TGME49_030470	TGME49_030470_0_1188_rev	635	261.456	52	203.982	-0.358125	340	338.233	0.37145	1388	869.185	1.7331
TGME49_030520	TGME49_030520_13_688_rev	9	3.70567	0	0		0	0		0	0
TGME49_030520	TGME49_030520_24_688_rev	19	7.82308	0	0		4	3.97921	-0.975256	2	1.25243	-2.64301
TGME49_030520	TGME49_030520_6_688_rev	504	207.518	10	39.2273	-2.4033	36	35.8129	-2.53468	351	219.801	0.0829652
TGME49_030520	TGME49_030520_27_688_rev	704	289.866	28	109.836	-1.40003	142	141.262	-1.03701	413	258.626	-0.164516
TGME49_030520	TGME49_030520_18_688_rev	913	375.92	36	141.218	-1.4125	367	365.092	-0.0421631	315	197.257	-0.930345
TGME49_031960	TGME49_031960_46_6846_rev	321	132.169	164	643.328	2.28317	393	390.957	1.56463	355	222.306	0.750164
TGME49_031960	TGME49_031960_40_6846_rev	397	163.461	104	407.964	1.31949	197	195.976	0.261728	390	244.223	0.579253
TGME49_031960	TGME49_031960_25_6846_rev	530	218.223	59	231.441	0.0848424	612	608.819	1.48021	344	215.418	-0.0186659
TGME49_031960	TGME49_031960_51_6846_rev	759	312.512	226	886.537	1.50427	536	533.214	0.770805	821	514.122	0.7182
TGME49_031960	TGME49_031960_63_6846_rev	2105	866.715	326	1278.81	0.561172	1285	1278.32	0.56062	3222	2017.66	1.21905
TGME49_032000	TGME49_032000_75_721_rev	350	144.109	45	176.523	0.29269	99	98.4854	-0.549183	360	225.437	0.64556
TGME49_032000	TGME49_032000_11_2163_rev	374	153.991	27	105.914	-0.539959	183	182.049	0.241477	740	463.398	1.5894
TGME49_032000	TGME49_032000_69_1442_rev	403	165.932	15	58.8409	-1.4957	346	344.202	1.05266	169	105.83	-0.648839
TGME49_032000	TGME49_032000_15_2163_rev	783	322.393	387407	1.51969e+06	12.2027	1166	1159.94	1.84716	809	506.607	0.652045
TGME49_032000	TGME49_032000_11_1442_rev	1154	475.149	243	953.223	1.00443	890	885.374	0.897906	792	495.961	0.061847
TGME49_033900	TGME49_033900_4_592_rev	141	58.0555	3	11.7682	-2.30254	25	24.8701	-1.22302	82	51.3495	-0.177081
TGME49_033900	TGME49_033900_31_1184_rev	334	137.522	8	31.3818	-2.13166	18	17.9064	-2.94111	162	101.447	-0.438936
TGME49_033900	TGME49_033900_0_1184_rev	655	269.69	20	78.4546	-1.78138	88	87.5426	-1.62325	189	118.354	-1.18819
TGME49_033900	TGME49_033900_18_592_rev	928	382.096	24	94.1455	-2.02097	141	140.267	-1.44576	171	107.083	-1.83521
TGME49_033900	TGME49_033900_2_1184_rev	3616	1488.86	120	470.727	-1.66124	475	472.531	-1.65572	662	414.554	-1.84457
TGME49_034950	TGME49_034950_2_1588_rev	292	120.228	7	27.4591	-2.13042	25	24.8701	-2.2733	213	133.384	0.149803
TGME49_034950	TGME49_034950_10_1588_rev	432	177.872	27	105.914	-0.747952	193	191.997	0.110241	190	118.981	-0.580114
TGME49_034950	TGME49_034950_24_1191_rev	868	357.391	94	368.737	0.0450855	405	402.895	0.172899	538	336.903	-0.085171
TGME49_034950	TGME49_034950_7_1588_rev	1051	432.74	63	247.132	-0.808219	542	539.183	0.317274	977	611.811	0.499586
TGME49_034950	TGME49_034950_21_1191_rev	1426	587.143	142	557.028	-0.0759632	374	372.056	-0.658192	1022	639.991	0.124339
TGME49_035470	TGME49_035470_37_2276_rev_CONTROL	299	123.111	6	23.5364	-2.38699	42	41.7817	-1.55901	20	12.5243	-3.29716
TGME49_035470	TGME49_035470_56_1138_rev_CONTROL	361	148.639	8	31.3818	-2.24381	46	45.7609	-1.69962	62	38.8253	-1.93674
TGME49_035470	TGME49_035470_99_1138_rev_CONTROL	612	251.986	7	27.4591	-3.19798	42	41.7817	-2.5924	128	80.1554	-1.65247
TGME49_035470	TGME49_035470_69_1138_rev_CONTROL	689	283.69	21	82.3773	-1.78399	78	77.5946	-1.87029	55	34.4418	-3.04208
TGME49_035470	TGME49_035470_83_1138_rev_CONTROL	1132	466.091	31	121.605	-1.93841	131	130.319	-1.83856	187	117.102	-1.99285
TGME49_036870	TGME49_036870_21_822_rev	37	15.2344	0	0		6	5.96881	-1.35182	62	38.8253	1.34966
TGME49_036870	TGME49_036870_23_822_rev	66	27.1749	0	0		17	16.9116	-0.68426	91	56.9855	1.06832
TGME49_036870	TGME49_036870_15_822_rev	192	79.0543	26	101.991	0.367525	439	436.718	2.46579	324	202.893	1.35981
TGME49_036870	TGME49_036870_1_822_rev	194	79.8778	57	223.596	1.48503	245	243.727	1.6094	252	157.806	0.982285
TGME49_036870	TGME49_036870_8_822_rev	35579	14649.3	12166	47723.9	1.70388	119417	118796	3.01958	257530	161269	3.46056
TGME49_036890	TGME49_036890_44_1284_rev	461	189.813	82	321.664	0.760977	247	245.716	0.372416	721	451.5	1.25015
TGME49_036890	TGME49_036890_1_1712_rev	548	225.634	215	843.387	1.90221	979	973.911	2.1098	1653	1035.13	2.19776
TGME49_036890	TGME49_036890_48_1284_rev	1176	484.208	123	482.496	-0.00510991	662	658.559	0.443687	992	621.204	0.359442
TGME49_036890	TGME49_036890_2_1712_rev	24722	10179.1	7675	30106.9	1.56449	40049	39840.8	1.96864	55895	35002.2	1.78184
TGME49_037230	TGME49_037230_67_2439_rev	18	7.41134	2	7.84546	0.0821229	0	0		0	0
TGME49_037230	TGME49_037230_36_3252_rev	73	30.0571	83	325.587	3.43726	36	35.8129	0.252772	27	16.9078	-0.830019
TGME49_037230	TGME49_037230_80_2439_rev	505	207.929	115	451.114	1.1174	385	382.999	0.881247	215	134.636	-0.627029
TGME49_037230	TGME49_037230_75_2439_rev	679	279.572	130	509.955	0.867148	621	617.772	1.14385	577	361.325	0.370078
TGME49_037230	TGME49_037230_38_3252_rev	6384	2628.56	1747	6853.01	1.38247	7355	7316.77	1.47694	13467	8433.22	1.68181
TGME49_037500	TGME49_037500_18_698_rev	222	91.4065	26	101.991	0.158072	72	71.6257	-0.351819	30	18.7864	-2.28261
TGME49_037500	TGME49_037500_9_1396_rev	527	216.988	158	619.791	1.51417	655	651.595	1.58636	196	122.738	-0.822031
TGME49_037500	TGME49_037500_0_698_rev	843	347.098	266	1043.45	1.58794	1187	1180.83	1.76639	1728	1082.1	1.64042
TGME49_037500	TGME49_037500_10_698_rev	903	371.802	30	117.682	-1.65964	246	244.721	-0.603396	301	188.49	-0.980045
TGME49_037500	TGME49_037500_22_1745_rev	1039	427.799	169	662.941	0.631947	1014	1008.73	1.23753	1870	1171.02	1.45276
TGME49_037800	TGME49_037800_34_804_rev	30	12.3522	0	0		10	9.94802	-0.312291	182	113.971	3.20582
TGME49_037800	TGME49_037800_7_804_rev	153	62.9964	24	94.1455	0.579623	95	94.5062	0.585139	61	38.1991	-0.721733
TGME49_037800	TGME49_037800_18_402_rev	337	138.757	54	211.827	0.610331	56	55.7089	-1.31658	472	295.573	1.09096
TGME49_037800	TGME49_037800_26_402_rev	387	159.344	15	58.8409	-1.43725	331	329.279	1.04717	264	165.32	0.0531223
TGME49_037800	TGME49_037800_2_804_rev	619	254.868	29	113.759	-1.16377	154	153.2	-0.734337	533	333.772	0.389114
TGME49_039010	TGME49_039010_13_3185_rev	135	55.5851	3	11.7682	-2.23981	76	75.605	0.443784	100	62.6214	0.171958
TGME49_039010	TGME49_039010_70_2548_rev	471	193.93	139	545.259	1.49141	339	337.238	0.79823	959	600.539	1.63072
TGME49_039010	TGME49_039010_77_2548_rev	777	319.923	172	674.709	1.07654	730	726.206	1.18265	1269	794.666	1.31262
TGME49_039010	TGME49_039010_49_2548_rev	1231	506.853	292	1145.44	1.17626	903	898.306	0.825639	1388	869.185	0.778095
TGME49_039420	TGME49_039420_3_7498_rev	6	2.47045	0	0		0	0		0	0
TGME49_039420	TGME49_039420_18_9128_rev	557	229.34	11	43.15	-2.41005	69	68.6413	-1.74034	56	35.068	-2.70926
TGME49_039420	TGME49_039420_35_7172_rev	565	232.634	16	62.7637	-1.89006	36	35.8129	-2.69951	71	44.4612	-2.38744
TGME49_039420	TGME49_039420_0_9454_rev	1301	535.675	27	105.914	-2.33847	108	107.439	-2.31785	134	83.9127	-2.6744
TGME49_039420	TGME49_039420_6_7172_rev	1326	545.969	23	90.2228	-2.59726	94	93.5114	-2.5456	171	107.083	-2.35009
TGME49_039440	TGME49_039440_36_1072_rev	561	230.987	21	82.3773	-1.48749	314	312.368	0.435435	360	225.437	-0.035086
TGME49_039440	TGME49_039440_30_4020_rev	576	237.163	12	47.0727	-2.33291	138	137.283	-0.788729	91	56.9855	-2.05721
TGME49_039440	TGME49_039440_16_1072_rev	598	246.221	26	101.991	-1.27151	95	94.5062	-1.38147	705	441.481	0.842396
TGME49_039440	TGME49_039440_28_1072_rev	628	258.573	53	207.905	-0.314652	671	667.512	1.36822	222	139.02	-0.895287
TGME49_039440	TGME49_039440_11_1072_rev	752	309.629	55	215.75	-0.521181	518	515.307	0.734891	596	373.224	0.269498
TGME49_039600	TGME49_039600_68_1719_rev	325	133.816	71	278.514	1.0575	152	151.21	0.176303	603	377.607	1.49664
TGME49_039600	TGME49_039600_64_1719_rev	372	153.168	53	207.905	0.44081	470	467.557	1.61003	339	212.287	0.470901
TGME49_039600	TGME49_039600_48_1719_rev	390	160.579	6	23.5364	-2.77032	83	82.5686	-0.959619	220	137.767	-0.221053
TGME49_039600	TGME49_039600_4_1719_rev	667	274.631	36	141.218	-0.95957	311	309.383	0.171899	390	244.223	-0.169295
TGME49_039740	TGME49_039740_18_2308_rev	342	140.815	26	101.991	-0.465365	99	98.4854	-0.515824	88	55.1068	-1.3535
TGME49_039740	TGME49_039740_39_1731_rev	459	188.989	39	152.986	-0.3049	246	244.721	0.372836	1020	638.738	1.75692
TGME49_039740	TGME49_039740_10_2308_rev	624	256.927	72	282.436	0.136571	354	352.16	0.454875	750	469.66	0.870262
TGME49_039740	TGME49_039740_48_1731_rev	778	320.335	198	776.7	1.27778	471	468.552	0.548629	525	328.762	0.0374652
TGME49_039740	TGME49_039740_15_2308_rev	932	383.743	114	447.191	0.220752	520	517.297	0.430853	455	284.927	-0.429546
TGME49_040090	TGME49_040090_62_1978_rev	501	206.282	113	443.268	1.10356	445	442.687	1.10167	548	343.165	0.734283
TGME49_040090	TGME49_040090_69_1978_rev	662	272.573	131	513.878	0.914784	207	205.924	-0.404529	794	497.214	0.867226
TGME49_040090	TGME49_040090_73_1978_rev	1054	433.975	198	776.7	0.839745	628	624.736	0.525633	1388	869.185	1.00205
TGME49_040090	TGME49_040090_78_1978_rev	1282	527.852	219	859.078	0.702654	590	586.933	0.153062	754	472.165	-0.160842
TGME49_040090	TGME49_040090_64_1978_rev	1511	622.141	103	404.041	-0.622739	383	381.009	-0.707416	1097	686.957	0.142978
TGME49_041610	TGME49_041610_31_910_rev	131	53.9381	18	70.6091	0.38855	82	81.5738	0.596801	302	189.117	1.8099
TGME49_041610	TGME49_041610_40_910_rev	170	69.996	17	66.6864	-0.0698802	240	238.752	1.77017	51	31.9369	-1.13205
TGME49_041610	TGME49_041610_21_910_rev	710	292.336	310	1216.05	2.0565	676	672.486	1.20188	1213	759.598	1.37761
TGME49_041610	TGME49_041610_6_910_rev	916	377.155	116	455.037	0.270825	419	416.822	0.144274	842	527.272	0.483391
TGME49_041610	TGME49_041610_38_1365_rev	1560	642.316	239	937.532	0.545584	861	856.525	0.415211	980	613.69	-0.0657745
TGME49_042110	TGME49_042110_28_1042_rev	11	4.52915	0	0		29	28.8493	2.67122	1	0.626214	-2.85451
TGME49_042110	TGME49_042110_20_521_rev	532	219.046	22	86.3	-1.3438	124	123.355	-0.828414	481	301.209	0.459529
TGME49_042110	TGME49_042110_46_521_rev	1274	524.558	153	600.178	0.194286	582	578.975	0.142397	293	183.481	-1.51547
TGME49_042110	TGME49_042110_17_521_rev	1590	654.669	141	553.105	-0.243212	615	611.803	-0.0976968	517	323.753	-1.01587
TGME49_042110	TGME49_042110_33_521_rev	1866	768.309	103	404.041	-0.927185	487	484.469	-0.665284	642	402.029	-0.934386
TGME49_042120	TGME49_042120_0_834_rev	239	98.4061	9	35.3046	-1.47889	166	165.137	0.746844	14	8.767	-3.48859
TGME49_042120	TGME49_042120_12_834_rev	276	113.641	83	325.587	1.51856	358	356.139	1.64796	449	281.17	1.30697
TGME49_042120	TGME49_042120_1_1251_rev	481	198.048	111	435.423	1.13657	656	652.59	1.72033	536	335.651	0.761114
TGME49_042120	TGME49_042120_27_834_rev	700	288.219	70	274.591	-0.0698802	123	122.361	-1.23602	616	385.748	0.420493
TGME49_042120	TGME49_042120_2_834_rev	1196	492.442	96	376.582	-0.386991	641	637.668	0.372851	222	139.02	-1.82467
TGME49_042230	TGME49_042230_27_904_rev	504	207.518	81	317.741	0.614618	145	144.246	-0.524699	440	275.534	0.408998
TGME49_042230	TGME49_042230_52_452_rev	634	261.044	33	129.45	-1.0119	176	175.085	-0.576236	342	214.165	-0.285569
TGME49_042230	TGME49_042230_25_904_rev	643	264.75	47	184.368	-0.522038	303	301.425	0.187171	278	174.087	-0.604816
TGME49_042230	TGME49_042230_30_904_rev	1243	511.794	113	443.268	-0.207384	451	448.656	-0.189955	134142	84001.6	7.35871
TGME49_042240	TGME49_042240_17_924_rev	115	47.3502	13	50.9955	0.106998	54	53.7193	0.182069	190	118.981	1.32928
TGME49_042240	TGME49_042240_38_924_rev	398	163.873	25	98.0682	-0.740721	176	175.085	0.0954786	519	325.005	0.987884
TGME49_042240	TGME49_042240_6_1386_rev	468	192.695	34	133.373	-0.530854	212	210.898	0.130227	128	80.1554	-1.26545
TGME49_042240	TGME49_042240_15_1386_rev	1412	581.379	119	466.805	-0.316659	811	806.784	0.472705	731	457.762	-0.344879
TGME49_042240	TGME49_042240_2_1386_rev	1470	605.26	63	247.132	-1.29227	171	170.111	-1.83108	298	186.612	-1.69751
TGME49_042250	TGME49_042250_27_492_rev	412	169.637	47	184.368	0.120136	80	79.5842	-1.0919	195	122.112	-0.474252
TGME49_042250	TGME49_042250_18_492_rev	631	259.809	8	31.3818	-3.04945	167	166.132	-0.64512	672	420.816	0.695739
TGME49_042250	TGME49_042250_31_492_rev	734	302.218	95	372.659	0.302267	596	592.902	0.972204	863	540.423	0.838498
TGME49_042250	TGME49_042250_24_492_rev	1278	526.205	104	407.964	-0.367184	697	693.377	0.398014	859	537.918	0.0317601
TGME49_042250	TGME49_042250_0_738_rev	2937	1209.28	266	1043.45	-0.212797	1441	1433.51	0.245399	29775	18645.5	3.9466
TGME49_043990	TGME49_043990_40_2589_rev	300	123.522	65	254.977	1.0456	212	210.898	0.771773	217	135.888	0.13765
TGME49_043990	TGME49_043990_65_0_rev	555	228.516	114	447.191	0.968594	367	365.092	0.675964	457	286.18	0.324624
TGME49_043990	TGME49_043990_52_0_rev	1662	684.314	53	207.905	-1.71874	140	139.272	-2.29675	302	189.117	-1.85538
TGME49_044240	TGME49_044240_23_1120_rev	137	56.4085	2	7.84546	-2.84598	19	18.9012	-1.57743	44	27.5534	-1.03368
TGME49_044240	TGME49_044240_12_1120_rev	417	171.696	24	94.1455	-0.866893	54	53.7193	-1.67634	48	30.0583	-2.51402
TGME49_044240	TGME49_044240_14_1120_rev	451	185.695	8	31.3818	-2.56494	68	67.6465	-1.45685	42	26.301	-2.81975
TGME49_044240	TGME49_044240_5_1120_rev	505	207.929	26	101.991	-1.02765	41	40.7869	-2.34992	64	40.0777	-2.37522
TGME49_044240	TGME49_044240_6_560_rev	570	234.692	22	86.3	-1.44334	15	14.922	-3.97526	81	50.7233	-2.21005
TGME49_044450	TGME49_044450_65_0_rev	962	396.095	11599	45499.7	6.84387	493	490.437	0.308222	947	593.025	0.582245
TGME49_044450	TGME49_044450_4_1074_rev	1197	492.854	93	364.814	-0.434001	524	521.276	0.0808872	440	275.534	-0.83893
TGME49_044450	TGME49_044450_50_1074_rev	1550	638.199	262	1027.76	0.687418	1079	1073.39	0.750098	1912	1197.32	0.907732
TGME49_044450	TGME49_044450_53_1074_rev	1849	761.309	404	1584.78	1.05773	2436	2423.34	1.67044	2375	1487.26	0.9661
TGME49_045580	TGME49_045580_3_5352_rev	544	223.987	13	50.9955	-2.13498	53	52.7245	-2.08687	53	33.1893	-2.75462
TGME49_045580	TGME49_045580_15_4906_rev	571	235.104	63	247.132	0.0719809	107	106.444	-1.14321	192	120.233	-0.967467
TGME49_045580	TGME49_045580_7_5798_rev	588	242.104	22	86.3	-1.48819	109	108.433	-1.15882	192	120.233	-1.00979
TGME49_045580	TGME49_045580_68_2230_rev	1191	490.384	44	172.6	-1.50648	139	138.277	-1.82634	352	220.427	-1.15361
TGME49_045580	TGME49_045580_26_4906_rev	2209	909.536	236	925.764	0.0255133	850	845.582	-0.105187	2258	1413.99	0.63657
TGME49_049470	TGME49_049470_45_3095_rev	76	31.2923	26	101.991	1.70456	30	29.8441	-0.0683653	0	0
TGME49_049470	TGME49_049470_40_3095_rev	239	98.4061	51	200.059	1.02361	97	96.4958	-0.0282823	107	67.0049	-0.554482
TGME49_049470	TGME49_049470_59_3095_rev	269	110.758	17	66.6864	-0.731952	248	246.711	1.15541	61	38.1991	-1.53581
TGME49_049470	TGME49_049470_38_2476_rev	1464	602.789	127	498.187	-0.274967	426	423.786	-0.508319	731	457.762	-0.397054
TGME49_049470	TGME49_049470_42_2476_rev	1843	758.839	213	835.541	0.138917	551	548.136	-0.46926	1533	959.986	0.33922
TGME49_050770	TGME49_050770_14_2965_rev_CONTROL	280	115.288	4	15.6909	-2.87724	52	51.7297	-1.15617	38	23.7961	-2.27644
TGME49_050770	TGME49_050770_62_1779_rev_CONTROL	426	175.402	9	35.3046	-2.31274	45	44.7661	-1.97018	49	30.6845	-2.51508
TGME49_050770	TGME49_050770_28_2965_rev_CONTROL	511	210.4	11	43.15	-2.2857	26	25.8649	-3.02407	97	60.7428	-1.79235
TGME49_050770	TGME49_050770_21_2965_rev_CONTROL	902	371.391	25	98.0682	-1.92108	50	49.7401	-2.90046	43	26.9272	-3.7858
TGME49_050770	TGME49_050770_10_2965_rev_CONTROL	6145	2530.15	146	572.718	-2.14332	381	379.02	-2.73888	612	383.243	-2.72289
TGME49_051540	TGME49_051540_45_580_rev	105	43.2328	32	125.527	1.5378	39	38.7973	-0.156172	137	85.7913	0.988704
TGME49_051540	TGME49_051540_52_580_rev	264	108.7	55	215.75	0.989014	272	270.586	1.31574	208	130.253	0.260963
TGME49_051540	TGME49_051540_59_580_rev	450	185.284	59	231.441	0.32091	418	415.827	1.16625	178	111.466	-0.73313
TGME49_051540	TGME49_051540_34_580_rev	599	246.633	206	808.082	1.71214	374	372.056	0.593154	759	475.296	0.946462
TGME49_051540	TGME49_051540_40_580_rev	1093	450.033	224	878.691	0.965325	816	811.758	0.851019	1925	1205.46	1.42148
TGME49_051780	TGME49_051780_6_4204_rev	61	25.1162	15	58.8409	1.2282	91	90.527	1.84973	51	31.9369	0.346606
TGME49_051780	TGME49_051780_95_4204_rev	240	98.8179	16	62.7637	-0.654843	41	40.7869	-1.27667	115	72.0146	-0.456483
TGME49_051780	TGME49_051780_16_6306_rev	1103	454.151	35	137.296	-1.72589	103	102.465	-2.14804	142	88.9224	-2.35255
TGME49_051780	TGME49_051780_71_4204_rev	1421	585.084	36	141.218	-2.05072	89	88.5374	-2.72429	110	68.8835	-3.08641
TGME49_051780	TGME49_051780_92_4204_rev	3965	1632.55	50161	196768	6.91322	373	371.061	-2.1374	574	359.447	-2.18328
TGME49_052360	TGME49_052360_15_954_rev	174	71.643	25	98.0682	0.452961	33	32.8285	-1.12588	9	5.63593	-3.6681
TGME49_052360	TGME49_052360_51_954_rev	1121	461.562	7294	28612.4	5.95397	573	570.022	0.304492	1437	899.87	0.963192
TGME49_052360	TGME49_052360_12_477_rev	1313	540.616	115	451.114	-0.261113	591	587.928	0.121035	1282	802.806	0.570447
TGME49_052360	TGME49_052360_21_954_rev	2617	1077.53	261	1023.83	-0.0737443	467	464.573	-1.21375	1623	1016.35	-0.084333
TGME49_052500	TGME49_052500_15_1852_rev	16	6.58786	0	0		82	81.5738	3.63022	19	11.8981	0.852845
TGME49_052500	TGME49_052500_5_1852_rev	150	61.7612	15	58.8409	-0.0698802	226	224.825	1.86403	5	3.13107	-4.30197
TGME49_052500	TGME49_052500_51_1389_rev	506	208.341	22	86.3	-1.27151	390	387.973	0.897008	532	333.146	0.677207
TGME49_052500	TGME49_052500_1_1852_rev	534	219.87	43	168.677	-0.382383	79	78.5894	-1.48424	185	115.85	-0.924397
TGME49_053330	TGME49_053330_3_1896_rev	253	104.171	5	19.6136	-2.40902	90	89.5322	-0.218469	224	140.272	0.429279
TGME49_053330	TGME49_053330_44_1422_rev	265	109.111	28	109.836	0.0095543	361	359.124	1.71868	235	147.16	0.431586
TGME49_053330	TGME49_053330_2_1896_rev	374	153.991	72	282.436	0.875078	59571	59261.4	8.5881	260	162.816	0.0803912
TGME49_053330	TGME49_053330_16_2370_rev	594	244.574	66	258.9	0.0821229	126	125.345	-0.964368	983	615.568	1.33165
TGME49_053330	TGME49_053330_8_2370_rev	959	394.86	246	964.991	1.28918	1116	1110.2	1.49141	1657	1037.64	1.39389
TGME49_053440	TGME49_053440_9_1124_rev	72	29.6454	0	0		0	0		14	8.767	-1.75765
TGME49_053440	TGME49_053440_37_562_rev	168	69.1725	24	94.1455	0.444693	12	11.9376	-2.53468	50	31.3107	-1.14354
TGME49_053440	TGME49_053440_2_1405_rev	170	69.996	2	7.84546	-3.15734	12	11.9376	-2.55176	13	8.14078	-3.10403
TGME49_053440	TGME49_053440_16_843_rev	585	240.869	37	145.141	-0.730792	69	68.6413	-1.8111	263	164.694	-0.548456
TGME49_053440	TGME49_053440_17_562_rev	857	352.862	34	133.373	-1.40364	121	120.371	-1.55162	94	58.8641	-2.58364
TGME49_053450	TGME49_053450_56_563_rev	214	88.1126	27	105.914	0.265468	27	26.8597	-1.71391	40	25.0486	-1.81462
TGME49_053450	TGME49_053450_40_1126_rev	413	170.049	24	94.1455	-0.852988	111	110.423	-0.62291	191	119.607	-0.507651
TGME49_053450	TGME49_053450_52_1126_rev	786	323.629	90	353.046	0.125516	232	230.794	-0.487733	444	278.039	-0.219052
TGME49_053450	TGME49_053450_51_563_rev	940	387.037	150	588.409	0.60435	291	289.487	-0.41897	579	362.578	-0.0941795
TGME49_053450	TGME49_053450_11_1689_rev	952	391.978	92	360.891	-0.119208	250	248.701	-0.656362	820	513.495	0.38958
TGME49_054470	TGME49_054470_89_0_rev	274	112.817	101	396.196	1.81223	344	342.212	1.6009	243	152.17	0.431698
TGME49_054470	TGME49_054470_56_1798_rev	447	184.048	129	506.032	1.45914	433	430.749	1.22676	1293	809.695	2.13729
TGME49_054470	TGME49_054470_4_899_rev	741	305.1	163	639.405	1.06745	911	906.265	1.57065	500	313.107	0.0373724
TGME49_054470	TGME49_054470_91_1798_rev	1080	444.681	61	239.286	-0.89403	340	338.233	-0.394753	1150	720.146	0.69552
TGME49_054720	TGME49_054720_9_842_rev	65	26.7632	27	105.914	1.98457	68	67.6465	1.33777	68	42.5826	0.670013
TGME49_054720	TGME49_054720_38_842_rev	265	109.111	45	176.523	0.694052	256	254.669	1.22282	885	554.199	2.3446
TGME49_054720	TGME49_054720_53_842_rev	1148	472.679	124	486.418	0.0413373	695	691.387	0.548634	1385	867.306	0.875681
TGME49_054720	TGME49_054720_72_842_rev	1177	484.619	209	819.85	0.758508	1196	1189.78	1.29577	2607	1632.54	1.75219
TGME49_054720	TGME49_054720_25_842_rev	1371	564.497	232	910.073	0.689016	1265	1258.42	1.15658	88673	55528.3	6.62011
TGME49_055260	TGME49_055260_17_2136_rev_CONTROL	140	57.6438	0	0		0	0		38	23.7961	-1.27644
TGME49_055260	TGME49_055260_25_2136_rev_CONTROL	314	129.287	7	27.4591	-2.23522	24	23.8752	-2.43699	29	18.1602	-2.83172
TGME49_055260	TGME49_055260_16_3204_rev_CONTROL	317	130.522	10	39.2273	-1.73436	12	11.9376	-3.4507	54	33.8156	-1.94853
TGME49_055260	TGME49_055260_54_1068_rev_CONTROL	639	263.103	17	66.6864	-1.98016	69	68.6413	-1.93848	103	64.5	-2.02825
TGME49_058230	TGME49_058230_47_1470_rev	3	1.23522	0	0		0	0		0	0
TGME49_058230	TGME49_058230_2_1960_rev	409	168.402	72	282.436	0.746016	127	126.34	-0.414601	309	193.5	0.200424
TGME49_058230	TGME49_058230_8_1470_rev	648	266.808	24	94.1455	-1.50284	223	221.841	-0.266278	195	122.112	-1.1276
TGME49_058230	TGME49_058230_38_1470_rev	695	286.16	85	333.432	0.22057	128	127.335	-1.1682	218	136.515	-1.06777
TGME49_058230	TGME49_058230_35_980_rev	713	293.571	113	443.268	0.594469	192	191.002	-0.620124	943	590.52	1.00827
TGME49_058370	TGME49_058370_12_1760_rev	39	16.0579	47	184.368	3.52123	1	0.994802	-4.01273	0	0
TGME49_058370	TGME49_058370_44_1760_rev	366	150.697	53	207.905	0.464269	79	78.5894	-0.939247	217	135.888	-0.149231
TGME49_058370	TGME49_058370_1_2200_rev	760	312.923	106	415.809	0.410113	433	430.749	0.461039	538	336.903	0.106525
TGME49_058370	TGME49_058370_13_2200_rev	776	319.511	29	113.759	-1.48988	197	195.976	-0.705189	126	78.903	-2.01772
TGME49_058370	TGME49_058370_25_2200_rev	943	388.272	99	388.35	0.000290584	291	289.487	-0.423567	1127	705.743	0.862076
TGME49_058580	TGME49_058580_59_2284_rev	37	15.2344	11	43.15	1.50203	0	0		28	17.534	0.202819
TGME49_058580	TGME49_058580_21_2284_rev	332	136.698	48	188.291	0.461971	199	197.966	0.534257	50	31.3107	-2.12627
TGME49_058580	TGME49_058580_66_2284_rev	412	169.637	117	458.959	1.43591	107	106.444	-0.672362	417	261.131	0.622321
TGME49_058580	TGME49_058580_52_1713_rev	696	286.572	60	235.364	-0.284005	206	204.929	-0.483771	414	259.253	-0.144539
TGME49_058580	TGME49_058580_39_1713_rev	942	387.86	108	423.655	0.127352	327	325.3	-0.253765	367	229.821	-0.755029
TGME49_058800	TGME49_058800_32_352_rev	139	57.232	6	23.5364	-1.28193	82	81.5738	0.511283	61	38.1991	-0.583286
TGME49_058800	TGME49_058800_24_704_rev	241	99.2296	2	7.84546	-3.66084	78	77.5946	-0.354815	44	27.5534	-1.84854
TGME49_058800	TGME49_058800_8_704_rev	648	266.808	47	184.368	-0.533213	302	300.43	0.171226	785	491.578	0.881617
TGME49_058800	TGME49_058800_15_704_rev	723	297.689	75	294.205	-0.0169852	212	210.898	-0.49726	446	279.291	-0.092034
TGME49_058800	TGME49_058800_13_704_rev	1258	517.97	25	98.0682	-2.40101	231	229.799	-1.1725	579	362.578	-0.514579
TGME49_058870	TGME49_058870_10_5466_rev	174	71.643	7	27.4591	-1.38354	37	36.8077	-0.960818	136	85.1651	0.249437
TGME49_058870	TGME49_058870_1_5466_rev	263	108.288	44	172.6	0.672561	178	177.075	0.709486	206	129	0.252499
TGME49_058870	TGME49_058870_17_5466_rev	385	158.52	52	203.982	0.363773	290	288.493	0.863866	164	102.699	-0.626245
TGME49_058870	TGME49_058870_22_5466_rev	1532	630.788	358	1404.34	1.15466	896	891.343	0.498826	2248	1407.73	1.15814
TGME49_059830	TGME49_059830_83_0_rev	97	39.9389	3	11.7682	-1.7629	9	8.95322	-2.15732	2	1.25243	-4.99499
TGME49_059830	TGME49_059830_33_818_rev	350	144.109	18	70.6091	-1.02924	245	243.727	0.758098	91	56.9855	-1.3385
TGME49_059830	TGME49_059830_52_1636_rev	440	181.166	44	172.6	-0.0698802	307	305.404	0.753407	348	217.922	0.266502
TGME49_059830	TGME49_059830_54_818_rev	881	362.744	69	270.668	-0.422426	226	224.825	-0.690148	341	213.539	-0.764452
TGME49_059830	TGME49_059830_96_0_rev	1114	458.68	51	200.059	-1.19706	322	320.326	-0.517945	726	454.631	-0.0127899
TGME49_060030	TGME49_060030_0_3654_rev	163	67.1138	17	66.6864	-0.00921739	21	20.8908	-1.68374	49	30.6845	-1.1291
TGME49_060030	TGME49_060030_57_3045_rev	827	340.51	36	141.218	-1.26977	205	203.934	-0.739592	719	450.248	0.403022
TGME49_060030	TGME49_060030_41_3045_rev	1164	479.267	80	313.818	-0.610899	303	301.425	-0.66903	153	95.8107	-2.32257
TGME49_060030	TGME49_060030_59_3045_rev	1654	681.02	135	529.568	-0.36288	701	697.356	0.0341988	1908	1194.82	0.81102
TGME49_060030	TGME49_060030_46_3045_rev	35353	14556.3	4076	15989	0.135441	15453	15372.7	0.0787259	288813	180859	3.63515
TGME49_061780	TGME49_061780_53_4310_rev	431	177.46	42	164.755	-0.107179	164	163.148	-0.12132	240	150.291	-0.239736
TGME49_061780	TGME49_061780_43_3448_rev	1055	434.387	63	247.132	-0.813699	165	164.142	-1.40403	575	360.073	-0.270691
TGME49_061780	TGME49_061780_58_4310_rev	1072	441.387	66	258.9	-0.769647	240	238.752	-0.886527	316	197.884	-1.15739
TGME49_061780	TGME49_061780_2_4310_rev	1601	659.198	99	388.35	-0.763353	429	426.77	-0.627252	341	213.539	-1.62621
TGME49_061780	TGME49_061780_35_3448_rev	84728	34886	8549	33535.4	-0.0569633	30266	30108.7	-0.212469	647276	405333	3.53839
TGME49_062050	TGME49_062050_11_1575_rev	60	24.7045	26	101.991	2.0456	0	0		26	16.2816	-0.601533
TGME49_062050	TGME49_062050_46_525_rev	66	27.1749	7	27.4591	0.0150087	9	8.95322	-1.6018	2	1.25243	-4.43948
TGME49_062050	TGME49_062050_24_1050_rev	192	79.0543	7	27.4591	-1.52556	72	71.6257	-0.142366	59	36.9466	-1.0974
TGME49_062050	TGME49_062050_14_1050_rev	957	394.036	248	972.837	1.30387	1403	1395.71	1.8246	850	532.282	0.433862
TGME49_062050	TGME49_062050_29_1050_rev	1028	423.27	204	800.237	0.918849	736	732.174	0.790609	1738	1088.36	1.36251
TGME49_062730	TGME49_062730_27_2865_rev_CONTROL	568	233.869	108	423.655	0.857188	243	241.737	0.047737	334	209.155	-0.161125
TGME49_062730	TGME49_062730_35_2292_rev_CONTROL	760	312.923	191	749.241	1.25962	707	703.325	1.16838	824	516	0.721563
TGME49_062730	TGME49_062730_75_2865_rev_CONTROL	1389	571.909	128	502.109	-0.187783	588	584.944	0.0325131	608	380.738	-0.586985
TGME49_062730	TGME49_062730_15_2865_rev_CONTROL	1772	729.605	198	776.7	0.0902417	812	807.779	0.146845	797	499.093	-0.547809
TGME49_062730	TGME49_062730_52_2292_rev_CONTROL	1884	775.72	154	604.1	-0.360749	997	991.818	0.354538	674	422.068	-0.878061
TGME49_063220	TGME49_063220_42_1864_rev	71	29.2336	8	31.3818	0.102301	35	34.8181	0.252208	35	21.9175	-0.415546
TGME49_063220	TGME49_063220_50_1864_rev	421	173.343	11	43.15	-2.0062	93	92.5166	-0.905846	234	146.534	-0.242394
TGME49_063220	TGME49_063220_2_932_rev	1034	425.74	132	517.8	0.282422	631	627.72	0.560147	670	419.563	-0.0210853
TGME49_063270	TGME49_063270_35_594_rev	12	4.94089	0	0		4	3.97921	-0.312291	2	1.25243	-1.98004
TGME49_063270	TGME49_063270_33_1188_rev	409	168.402	86	337.355	1.00236	154	153.2	-0.136499	687	430.209	1.35313
TGME49_063270	TGME49_063270_31_1485_rev	838	345.039	71	278.514	-0.309011	398	395.931	0.19849	536	335.651	-0.0397994
TGME49_063270	TGME49_063270_9_891_rev	1186	488.325	93	364.814	-0.420682	815	810.764	0.73144	1197	749.578	0.618237
TGME49_063270	TGME49_063270_22_891_rev	1800	741.134	280	1098.36	0.56755	751	747.096	0.0115596	857	536.665	-0.465712
TGME49_065540	TGME49_065540_98_1064_rev	102	41.9976	3	11.7682	-1.83541	1	0.994802	-5.39975	14	8.767	-2.26015
TGME49_065540	TGME49_065540_82_1064_rev	465	191.46	6	23.5364	-3.02408	9	8.95322	-4.41849	25	15.6553	-3.61231
TGME49_065540	TGME49_065540_20_1064_rev	1098	452.092	35	137.296	-1.71933	81	80.579	-2.48814	157	98.3156	-2.20112
TGME49_065540	TGME49_065540_71_0_rev	1416	583.026	62	243.209	-1.26136	151	150.215	-1.95653	150	93.9321	-2.63387
TGME49_065540	TGME49_065540_44_1064_rev	1456	599.495	52	203.982	-1.55531	116	115.397	-2.37714	250	156.553	-1.93709
TGME49_066100	TGME49_066100_33_1590_rev	373	153.579	49	192.214	0.323726	331	329.279	1.10033	425	266.141	0.793205
TGME49_066100	TGME49_066100_18_1590_rev	555	228.516	27	105.914	-1.10941	818	813.748	1.83228	622	389.505	0.769345
TGME49_066100	TGME49_066100_42_1590_rev	611	251.574	49	192.214	-0.388271	230	228.804	-0.136867	484	303.088	0.268753
TGME49_066100	TGME49_066100_49_1060_rev	647	266.397	93	364.814	0.453585	454	451.64	0.761598	2853	1786.59	2.74556
TGME49_066100	TGME49_066100_48_1590_rev	830	341.745	124	486.418	0.509277	468	465.567	0.446069	642	402.029	0.23438
TGME49_067740	TGME49_067740_49_550_rev	55	22.6458	3	11.7682	-0.944349	10	9.94802	-1.18676	0	0
TGME49_067740	TGME49_067740_39_550_rev	244	100.465	22	86.3	-0.219258	18	17.9064	-2.48814	10	6.26214	-4.00389
TGME49_067740	TGME49_067740_3_1100_rev	1888	777.367	200	784.546	0.0132611	17402	17311.5	4.47699	1322	827.855	0.0907813
TGME49_067740	TGME49_067740_55_550_rev	7383	3039.89	73544	288493	6.56838	9034	8987.04	1.56383	65366	40933.1	3.75118
TGME49_067740	TGME49_067740_2_1100_rev	39122	16108.1	4186	16420.5	0.027712	14441	14365.9	-0.165138	143179	89660.7	2.47669
TGME49_068770	TGME49_068770_82_4550_rev	197	81.113	4	15.6909	-2.37	110	109.428	0.43198	60	37.5728	-1.11024
TGME49_068770	TGME49_068770_64_4550_rev	556	228.928	49	192.214	-0.252183	111	110.423	-1.05185	107	67.0049	-1.77256
TGME49_068770	TGME49_068770_48_4550_rev	642	264.338	29	113.759	-1.2164	225	223.83	-0.239977	420	263.01	-0.00726608
TGME49_068770	TGME49_068770_95_4550_rev	901	370.979	101	396.196	0.0948761	122	121.366	-1.61197	472	295.573	-0.327822
TGME49_068770	TGME49_068770_11_5460_rev	1460	601.142	215	843.387	0.488488	829	824.691	0.456147	1491	933.685	0.63523
TGME49_068900	TGME49_068900_1_4644_rev	161	66.2903	0	0		13	12.9324	-2.35781	0	0
TGME49_068900	TGME49_068900_2_3096_rev	260	107.053	10	39.2273	-1.44839	12	11.9376	-3.16473	10	6.26214	-4.09552
TGME49_068900	TGME49_068900_27_3870_rev	264	108.7	8	31.3818	-1.79235	8	7.95842	-3.77172	6	3.75728	-4.85451
TGME49_068900	TGME49_068900_18_3096_rev	413	170.049	26	101.991	-0.73751	275	273.571	0.685961	395	247.355	0.540629
TGME49_068900	TGME49_068900_76_3870_rev	477	196.401	6	23.5364	-3.06084	31	30.8389	-2.67098	47	29.4321	-2.73834
TGME49_069070	TGME49_069070_31_5993_rev	185	76.1721	7	27.4591	-1.47198	51	50.7349	-0.586284	1	0.626214	-6.92646
TGME49_069070	TGME49_069070_27_2305_rev	291	119.817	57	223.596	0.900063	88	87.5426	-0.452772	156	97.6894	-0.294555
TGME49_069070	TGME49_069070_1_4610_rev	371	152.756	4	15.6909	-3.28323	262	260.638	0.770819	43	26.9272	-2.50409
TGME49_069070	TGME49_069070_7_4610_rev	392	161.403	42	164.755	0.0296555	291	289.487	0.842837	224	140.272	-0.202437
TGME49_069070	TGME49_069070_52_2305_rev	659	271.337	22	86.3	-1.65266	192	191.002	-0.506501	346	216.67	-0.324589
TGME49_069080	TGME49_069080_44_698_rev	38	15.6462	8	31.3818	1.00412	12	11.9376	-0.390293	8	5.00971	-1.64301
TGME49_069080	TGME49_069080_13_698_rev	113	46.5268	9	35.3046	-0.398206	30	29.8441	-0.640617	29	18.1602	-1.35728
TGME49_069080	TGME49_069080_20_698_rev	165	67.9373	20	78.4546	0.207654	15	14.922	-2.18676	135	84.5389	0.315411
TGME49_069080	TGME49_069080_23_349_rev	181	74.5252	25	98.0682	0.396058	49	48.7453	-0.612464	56	35.068	-1.08757
TGME49_069080	TGME49_069080_34_698_rev	263	108.288	22	86.3	-0.327439	121	120.371	0.152616	177	110.84	0.0336045
TGME49_069420	TGME49_069420_26_6233_rev	212	87.2891	53	207.905	1.25205	296	294.461	1.7542	381	238.588	1.45064
TGME49_069420	TGME49_069420_21_7317_rev	321	132.169	28	109.836	-0.267027	175	174.09	0.397453	596	373.224	1.49766
TGME49_069420	TGME49_069420_23_6775_rev	616	253.633	162	635.482	1.32511	384	382.004	0.590848	398	249.233	-0.025244
TGME49_069420	TGME49_069420_20_6504_rev	922	379.625	180	706.091	0.895278	635	631.699	0.734661	1511	946.209	1.31758
TGME49_069690	TGME49_069690_14_2253_rev	87	35.8215	17	66.6864	0.896567	158	157.179	2.13351	264	165.32	2.20637
TGME49_069690	TGME49_069690_18_1502_rev	1828	752.663	382	1498.48	0.993426	1188	1181.82	0.65094	2474	1549.25	1.0415
TGME49_069690	TGME49_069690_1_1502_rev	3069	1263.63	414	1624.01	0.361982	2402	2389.51	0.919139	3325	2082.16	0.720504
TGME49_070240	TGME49_070240_57_1106_rev	297	122.287	60	235.364	0.944619	184	183.044	0.581914	82	51.3495	-1.25185
TGME49_070240	TGME49_070240_1_1659_rev	373	153.579	36	141.218	-0.121059	165	164.142	0.095962	640	400.777	1.38381
TGME49_070240	TGME49_070240_10_1659_rev	422	173.755	93	364.814	1.07011	312	310.378	0.836975	495	309.976	0.835103
TGME49_070240	TGME49_070240_14_1659_rev	567	233.457	87	341.277	0.547786	188	187.023	-0.319944	364	227.942	-0.0344924
TGME49_070320	TGME49_070320_62_1065_rev	446	183.637	38	149.064	-0.300924	160	159.168	-0.2063	216	135.262	-0.441095
TGME49_070320	TGME49_070320_68_3195_rev	927	381.684	61	239.286	-0.67364	329	327.29	-0.22181	543	340.034	-0.166699
TGME49_070320	TGME49_070320_34_2130_rev	951	391.566	55	215.75	-0.859894	322	320.326	-0.289713	598	374.476	-0.064382
TGME49_070320	TGME49_070320_48_1065_rev	1503	618.847	118	462.882	-0.418938	6796	6760.67	3.44951	776	485.942	-0.348799
TGME49_070320	TGME49_070320_105_1065_rev	2117	871.656	195	764.932	-0.188427	606	602.85	-0.53196	1561	977.52	0.165367
TGME49_070920	TGME49_070920_9_520_rev	137	56.4085	15	58.8409	0.0609064	137	136.288	1.27267	172	107.709	0.933151
TGME49_070920	TGME49_070920_28_520_rev	219	90.1713	11	43.15	-1.06331	122	121.366	0.428622	500	313.107	1.79592
TGME49_070920	TGME49_070920_38_520_rev	546	224.811	81	317.741	0.499141	4527	4503.47	4.32425	169	105.83	-1.08696
TGME49_070920	TGME49_070920_14_1040_rev	726	298.924	157	615.868	1.04284	371	369.072	0.304121	280	175.34	-0.769625
TGME49_070920	TGME49_070920_27_1040_rev	1702	700.784	166	651.173	-0.105928	395	392.947	-0.834635	1044	653.767	-0.100191
TGME49_072540	TGME49_072540_19_6552_rev	181	74.5252	13	50.9955	-0.547358	38	37.8025	-0.979247	15	9.39321	-2.98804
TGME49_072540	TGME49_072540_17_5824_rev	270	111.17	16	62.7637	-0.824768	62	61.6777	-0.849948	254	159.058	0.516787
TGME49_072540	TGME49_072540_26_5460_rev	289	118.993	23	90.2228	-0.399316	62	61.6777	-0.948058	54	33.8156	-1.81512
TGME49_072540	TGME49_072540_12_5824_rev	638	262.691	80	313.818	0.256563	336	334.253	0.347576	300	187.864	-0.483676
TGME49_072540	TGME49_072540_9_10556_rev	683	281.219	71	278.514	-0.0139467	555	552.115	0.973274	539	337.529	0.263318
TGME49_074170	TGME49_074170_44_1278_rev	222	91.4065	25	98.0682	0.101488	156	155.189	0.763658	43	26.9272	-1.76323
TGME49_074170	TGME49_074170_28_1278_rev	1209	497.795	220	863	0.793809	645	641.647	0.366228	1643	1028.87	1.04744
TGME49_074170	TGME49_074170_30_1278_rev	1234	508.089	217	851.232	0.744472	1283	1276.33	1.32885	1814	1135.95	1.16075
TGME49_074170	TGME49_074170_46_1278_rev	1471	605.671	78	305.973	-0.985131	309	307.394	-0.978447	705	441.481	-0.456184
TGME49_074170	TGME49_074170_39_1278_rev	1744	718.077	204	800.237	0.156289	780	775.946	0.111818	1139	713.258	-0.0097144
TGME49_075440	TGME49_075440_1_2500_rev_CONTROL	149	61.3494	49	192.214	1.64759	2	1.9896	-4.9465	84	52.602	-0.221933
TGME49_075440	TGME49_075440_7_2500_rev_CONTROL	213	87.7009	53	207.905	1.24526	77	76.5998	-0.195251	510	319.369	1.86456
TGME49_075440	TGME49_075440_24_2500_rev_CONTROL	320	131.757	81	317.741	1.26997	381	379.02	1.52439	246	154.049	0.225504
TGME49_075440	TGME49_075440_27_2500_rev_CONTROL	504	207.518	100	392.273	0.918624	522	519.287	1.3233	165	103.325	-1.00604
TGME49_075440	TGME49_075440_79_1875_rev_CONTROL	1940	798.778	453	1777	1.15357	1365	1357.9	0.765516	3058	1914.96	1.26145
TGME49_075470	TGME49_075470_21_1480_rev	40	16.4696	5	19.6136	0.252048	3	2.98441	-2.46429	370	231.699	3.81437
TGME49_075470	TGME49_075470_40_740_rev	240	98.8179	62	243.209	1.29935	165	164.142	0.732103	315	197.257	0.997235
TGME49_075470	TGME49_075470_28_740_rev	605	249.103	82	321.664	0.368809	272	270.586	0.119343	345	216.044	-0.205421
TGME49_075470	TGME49_075470_4_1480_rev	632	260.22	117	458.959	0.818632	553	550.126	1.08003	895	560.462	1.10688
TGME49_075470	TGME49_075470_35_1480_rev	1267	521.676	143	560.95	0.104718	567	564.053	0.112676	706	442.107	-0.238759
TGME49_075840	TGME49_075840_20_5149_rev	18	7.41134	0	0		0	0		0	0
TGME49_075840	TGME49_075840_12_5149_rev	95	39.1154	4	15.6909	-1.31781	17	16.9116	-1.20972	17	10.6456	-1.87747
TGME49_075840	TGME49_075840_10_5149_rev	305	125.581	24	94.1455	-0.415655	278	276.555	1.13895	222	139.02	0.146668
TGME49_075840	TGME49_075840_3_7046_rev	497	204.635	30	117.682	-0.798164	236	234.773	0.198213	434	271.777	0.409367
TGME49_075850	TGME49_075850_46_958_rev	100	41.1741	4	15.6909	-1.39181	21	20.8908	-0.978867	6	3.75728	-3.45398
TGME49_075850	TGME49_075850_34_1437_rev	161	66.2903	44	172.6	1.38056	47	46.7557	-0.503656	108	67.6311	0.0288885
TGME49_075850	TGME49_075850_18_1437_rev	304	125.169	76	298.127	1.25205	310	308.389	1.30087	775	485.316	1.95504
TGME49_075850	TGME49_075850_11_1437_rev	415	170.873	10	39.2273	-2.12299	62	61.6777	-1.4701	18	11.2719	-3.92212
TGME49_075850	TGME49_075850_39_1437_rev	430	177.049	20	78.4546	-1.17422	262	260.638	0.557902	404	252.99	0.514937
TGME49_075860	TGME49_075860_39_1348_rev	59	24.2927	3	11.7682	-1.04563	16	15.9168	-0.609971	416	260.505	3.42271
TGME49_075860	TGME49_075860_26_674_rev	88	36.2332	7	27.4591	-0.400029	11	10.9428	-1.72733	100	62.6214	0.789342
TGME49_075860	TGME49_075860_46_674_rev	318	130.934	25	98.0682	-0.416979	675	671.491	2.35853	763	477.801	1.86757
TGME49_075860	TGME49_075860_41_1348_rev	701	288.631	40	156.909	-0.879295	224	222.836	-0.373244	85	53.2282	-2.43896
TGME49_075860	TGME49_075860_55_1348_rev	794	326.923	163	639.405	0.967781	697	693.377	1.08469	323975	202878	9.27745
TGME49_076920	TGME49_076920_47_2952_rev	54	22.234	5	19.6136	-0.180911	90	89.5322	2.00964	216	135.262	2.60492
TGME49_076920	TGME49_076920_73_3936_rev	493	202.988	43	168.677	-0.267131	86	85.553	-1.24651	274	171.583	-0.242494
TGME49_076920	TGME49_076920_36_5904_rev	645	265.573	40	156.909	-0.759179	1879	1869.23	2.81527	1023	640.617	1.27035
TGME49_076920	TGME49_076920_1_5904_rev	810	333.51	53	207.905	-0.68181	177	176.08	-0.921501	413	258.626	-0.366862
TGME49_076920	TGME49_076920_93_4920_rev	1075	442.622	149	584.487	0.401096	850	845.582	0.93387	1877	1175.4	1.40901
TGME49_078510	TGME49_078510_44_2826_rev	438	180.343	32	125.527	-0.522739	313	311.373	0.787903	397	248.607	0.463126
TGME49_078510	TGME49_078510_67_1884_rev	583	240.045	81	317.741	0.404546	203	201.945	-0.249345	616	385.748	0.684352
TGME49_078510	TGME49_078510_3_2826_rev	815	335.569	41	160.832	-1.06106	219	217.862	-0.623198	243	152.17	-1.14093
TGME49_078510	TGME49_078510_7_2826_rev	1439	592.496	124	486.418	-0.284607	1299	1292.25	1.12501	290	181.602	-1.70602
TGME49_081450	TGME49_081450_31_979_rev	44	18.1166	6	23.5364	0.377579	17	16.9116	-0.0992971	98	61.369	1.7602
TGME49_081450	TGME49_081450_33_979_rev	312	128.463	42	164.755	0.358963	214	212.888	0.728736	709	443.986	1.78916
TGME49_081450	TGME49_081450_14_1958_rev	675	277.925	35	137.296	-1.01741	305	303.415	0.126593	420	263.01	-0.0795803
TGME49_081450	TGME49_081450_54_0_rev	2276	937.123	249	976.76	0.059765	1342	1335.02	0.510556	1448	906.758	-0.0475211
TGME49_081670	TGME49_081670_10_963_rev	96	39.5272	2	7.84546	-2.33291	109	108.433	1.45589	111	69.5098	0.814371
TGME49_081670	TGME49_081670_19_963_rev	190	78.2308	31	121.605	0.636389	11	10.9428	-2.83775	63	39.4515	-0.987658
TGME49_081670	TGME49_081670_27_642_rev	299	123.111	18	70.6091	-0.802029	155	154.194	0.324794	358	224.185	0.864732
TGME49_081670	TGME49_081670_36_642_rev	781	321.57	160	627.637	0.964797	542	539.183	0.745642	970	607.428	0.91758
TGME49_081780	TGME49_081780_14_753_rev	82	33.7628	33	129.45	1.93889	60	59.6881	0.82201	122	76.3981	1.1781
TGME49_081780	TGME49_081780_17_753_rev	356	146.58	17	66.6864	-1.13622	51	50.7349	-1.53064	267	167.199	0.18988
TGME49_081780	TGME49_081780_1_753_rev	370	152.344	36	141.218	-0.109409	762	758.039	2.31494	1058	662.534	2.12066
TGME49_081790	TGME49_081790_42_1832_rev	242	99.6414	23	90.2228	-0.143253	94	93.5114	-0.0916027	48	30.0583	-1.72898
TGME49_081790	TGME49_081790_14_1832_rev	497	204.635	111	435.423	1.08936	382	380.014	0.892998	441	276.16	0.432451
TGME49_081790	TGME49_081790_76_1832_rev	568	233.869	30	117.682	-0.990809	105	104.454	-1.16283	266	166.573	-0.489547
TGME49_081790	TGME49_081790_105_1832_rev	723	297.689	105	411.887	0.468442	339	337.238	0.179961	1232	771.496	1.37385
TGME49_081790	TGME49_081790_30_1832_rev	976	401.859	133	521.723	0.376593	434	431.744	0.103486	467	292.442	-0.458541
TGME49_083590	TGME49_083590_89_1832_rev	194	79.8778	6	23.5364	-1.7629	14	13.9272	-2.51989	47	29.4321	-1.44041
TGME49_083590	TGME49_083590_54_0_rev	282	116.111	12	47.0727	-1.30254	46	45.7609	-1.34332	46	28.8058	-2.01107
TGME49_083590	TGME49_083590_61_1832_rev	469	193.107	26	101.991	-0.920956	21	20.8908	-3.20846	31	19.4126	-3.31433
TGME49_083590	TGME49_083590_74_0_rev	925	380.861	27	105.914	-1.84637	75	74.6102	-2.35182	138	86.4175	-2.13987
TGME49_086450	TGME49_086450_20_872_rev	172	70.8195	42	164.755	1.2181	142	141.262	0.996154	320	200.388	1.50058
TGME49_086450	TGME49_086450_26_872_rev	300	123.522	62	243.209	0.977426	147	146.236	0.243525	271	169.704	0.458248
TGME49_086450	TGME49_086450_27_872_rev	368	151.521	23	90.2228	-0.747952	183	182.049	0.26481	249	155.927	0.0413579
TGME49_086450	TGME49_086450_14_872_rev	438	180.343	159	623.714	1.79014	819	814.743	2.1756	1692	1059.55	2.55464
TGME49_086450	TGME49_086450_34_872_rev	858	353.274	188	737.473	1.0618	714	710.289	1.00762	1095	685.704	0.956799
TGME49_088650	TGME49_088650_13_1395_rev	23	9.47005	0	0		20	19.896	1.07104	0	0
TGME49_088650	TGME49_088650_31_1860_rev	654	269.279	82	321.664	0.256453	292	290.482	0.109349	841	526.646	0.967733
TGME49_088650	TGME49_088650_13_1860_rev	759	312.512	237	929.687	1.57284	1103	1097.27	1.81193	1181	739.559	1.24276
TGME49_088650	TGME49_088650_6_1395_rev	773	318.276	68	266.746	-0.254814	242	240.742	-0.40279	682	427.078	0.424221
TGME49_088650	TGME49_088650_18_1395_rev	1285	529.087	162	635.482	0.264345	470	467.557	-0.178364	1084	678.816	0.359514
TGME49_089150	TGME49_089150_22_3975_rev	85	34.998	3	11.7682	-1.57238	72	71.6257	1.03321	10	6.26214	-2.48254
TGME49_089150	TGME49_089150_74_3975_rev	631	259.809	14	54.9182	-2.24209	228	226.815	-0.195935	136	85.1651	-1.60912
TGME49_089150	TGME49_089150_1_3975_rev	947	389.919	82	321.664	-0.277621	128	127.335	-1.61455	428	268.02	-0.540836
TGME49_089150	TGME49_089150_71_3975_rev	1721	708.607	158	619.791	-0.193203	554	551.12	-0.362618	1042	652.515	-0.118974
TGME49_089150	TGME49_089150_75_3180_rev	1892	779.014	247	968.914	0.314719	979	973.911	0.32214	1548	969.379	0.315411
TGME49_089380	TGME49_089380_29_896_rev	271	111.582	3	11.7682	-3.24514	25	24.8701	-2.16562	10	6.26214	-4.1553
TGME49_089380	TGME49_089380_80_1792_rev	675	277.925	12	47.0727	-2.56173	54	53.7193	-2.37118	77	48.2185	-2.52704
TGME49_089380	TGME49_089380_15_2688_rev	1132	466.091	69	270.668	-0.784086	307	305.404	-0.609892	402	251.738	-0.888689
TGME49_089380	TGME49_089380_0_896_rev	2709	1115.41	73	286.359	-1.96167	349	347.186	-1.68379	276	172.835	-2.6901
TGME49_089540	TGME49_089540_43_2577_rev	160	65.8786	9	35.3046	-0.899955	59	58.6933	-0.166613	132	82.6602	0.327384
TGME49_089540	TGME49_089540_49_2577_rev	187	76.9956	40	156.909	1.02708	131	130.319	0.7592	174	108.961	0.500967
TGME49_089540	TGME49_089540_93_1718_rev	227	93.4653	14	54.9182	-0.767146	41	40.7869	-1.19632	57	35.6942	-1.38874
TGME49_089540	TGME49_089540_5_2577_rev	533	219.458	64	251.055	0.194056	164	163.148	-0.427768	379	237.335	0.11298
TGME49_089540	TGME49_089540_48_1718_rev	2294	944.534	1839	7213.9	2.9331	2462	2449.2	1.37464	2505	1568.67	0.731863
TGME49_090700	TGME49_090700_2_1905_rev	42	17.2931	1	3.92273	-2.14027	3	2.98441	-2.53468	104	65.1263	1.91304
TGME49_090700	TGME49_090700_16_1905_rev	122	50.2324	26	101.991	1.02175	84	83.5634	0.734252	298	186.612	1.89335
TGME49_090700	TGME49_090700_44_1270_rev	172	70.8195	44	172.6	1.28521	259	257.654	1.86322	567	355.063	2.32586
TGME49_090700	TGME49_090700_56_1270_rev	366	150.697	44	172.6	0.19578	346	344.202	1.1916	179	112.092	-0.426966
TGME49_090700	TGME49_090700_32_1270_rev	923	380.037	181	710.014	0.901707	658	654.58	0.784429	685	428.957	0.174691
TGME49_091960	TGME49_091960_32_1010_rev	23	9.47005	0	0		15	14.922	0.656	0	0
TGME49_091960	TGME49_091960_23_1515_rev	305	125.581	26	101.991	-0.300178	63	62.6725	-1.00271	191	119.607	-0.0703187
TGME49_091960	TGME49_091960_3_1515_rev	603	248.28	60	235.364	-0.0770757	364	362.108	0.544452	349	218.549	-0.184013
TGME49_091960	TGME49_091960_12_1010_rev	753	310.041	164	643.328	1.05309	773	768.982	1.31049	931	583.005	0.911049
TGME49_091960	TGME49_091960_9_1515_rev	871	358.627	177	694.323	0.953125	1321	1314.13	1.87356	1163	728.287	1.02202
TGME49_099780	TGME49_099780_40_3464_rev	8	3.29393	0	0		0	0		0	0
TGME49_099780	TGME49_099780_47_2598_rev	1175	483.796	71	278.514	-0.79665	394	391.952	-0.303722	686	429.583	-0.171462
TGME49_099780	TGME49_099780_52_2598_rev	1292	531.97	113	443.268	-0.263163	222	220.846	-1.2683	527	330.015	-0.688813
TGME49_099780	TGME49_099780_42_2598_rev	1496	615.965	126	494.264	-0.317567	606	602.85	-0.0310488	902	564.845	-0.124993
TGME49_101270	TGME49_101270_62_6116_rev	146	60.1142	2	7.84546	-2.93778	3	2.98441	-4.33219	14	8.767	-2.77755
TGME49_101270	TGME49_101270_55_6672_rev	456	187.754	28	109.836	-0.773487	75	74.6102	-1.3314	191	119.607	-0.650543
TGME49_101270	TGME49_101270_42_7228_rev	1145	471.444	51	200.059	-1.23666	188	187.023	-1.33387	541	338.782	-0.476729
TGME49_101440	TGME49_101440_8_3010_rev_CONTROL	24	9.88179	0	0		3	2.98441	-1.72733	4	2.50486	-1.98004
TGME49_101440	TGME49_101440_27_3913_rev_CONTROL	1062	437.269	59	231.441	-0.917877	315	313.363	-0.480688	685	428.957	-0.02769
TGME49_101440	TGME49_101440_21_3913_rev_CONTROL	3057	1258.69	179	702.168	-0.842037	912	907.259	-0.472339	1091	683.199	-0.881548
TGME49_101440	TGME49_101440_27_2709_rev_CONTROL	3745	1541.97	108	423.655	-1.86381	584	580.964	-1.40825	544	340.66	-2.17837
TGME49_104490	TGME49_104490_33_2466_rev	160	65.8786	16	62.7637	-0.0698802	203	201.945	1.61608	163	102.073	0.631718
TGME49_104490	TGME49_104490_23_3288_rev	1490	613.494	185	725.705	0.242333	701	697.356	0.184846	1335	835.996	0.446445
TGME49_104490	TGME49_104490_24_2466_rev	2302	947.828	593	2326.18	1.29526	1432	1424.56	0.587815	2575	1612.5	0.766602
TGME49_104490	TGME49_104490_30_2466_rev	3169	1304.81	442	1733.85	0.410139	2732	2717.8	1.0586	3173	1986.98	0.606738
TGME49_104490	TGME49_104490_70_3288_rev	3982	1639.55	491	1926.06	0.23235	2084	2073.17	0.338534	1705	1067.69	-0.618804
TGME49_104740	TGME49_104740_14_4482_rev	434	178.696	61	239.286	0.421234	429	426.77	1.25595	93	58.2379	-1.61747
TGME49_104740	TGME49_104740_76_3735_rev	1948	802.072	403	1580.86	0.978906	879	874.431	0.124613	2382	1491.64	0.895098
TGME49_104740	TGME49_104740_43_3735_rev	2140	881.126	286	1121.9	0.348524	1130	1124.13	0.351384	2301	1440.92	0.709568
TGME49_104740	TGME49_104740_10_4482_rev	4941	2034.41	663	2600.77	0.354326	32721	32550.9	4.00001	3069	1921.85	-0.0821165
TGME49_104950	TGME49_104950_5_3200_rev	112	46.115	24	94.1455	1.02966	75	74.6102	0.694135	36	22.5437	-1.03251
TGME49_104950	TGME49_104950_18_2400_rev	239	98.4061	7	27.4591	-1.84146	96	95.501	-0.0432327	51	31.9369	-1.62352
TGME49_104950	TGME49_104950_20_3200_rev	295	121.464	50	196.136	0.691333	143	142.257	0.227972	474	296.825	1.28909
TGME49_104950	TGME49_104950_37_3200_rev	452	186.107	114	447.191	1.26476	407	404.884	1.12138	602	376.981	1.01836
TGME49_104950	TGME49_104950_25_3200_rev	496	204.224	47	184.368	-0.14756	621	617.772	1.59692	557	348.801	0.772255
TGME49_104960	TGME49_104960_16_10276_rev	157	64.6434	3	11.7682	-2.45761	34	33.8233	-0.934486	589	368.84	2.51242
TGME49_104960	TGME49_104960_52_8441_rev	241	99.2296	14	54.9182	-0.853486	90	89.5322	-0.148365	249	155.927	0.65203
TGME49_104960	TGME49_104960_27_7707_rev	531	218.635	37	145.141	-0.591067	226	224.825	0.0402826	628	393.262	0.846971
TGME49_104960	TGME49_104960_52_6973_rev	539	221.929	33	129.45	-0.777699	262	260.638	0.231953	1485	929.928	2.06702
TGME49_104960	TGME49_104960_1_10276_rev	1008	415.035	105	411.887	-0.0109865	487	484.469	0.22317	184	115.223	-1.8488
TGME49_110010	TGME49_110010_29_1894_rev	59	24.2927	2	7.84546	-1.6306	4	3.97921	-2.60997	57	35.6942	0.555165
TGME49_110010	TGME49_110010_93_0_rev	788	324.452	34	133.373	-1.28254	247	245.716	-0.401013	812	508.486	0.648202
TGME49_110010	TGME49_110010_37_1894_rev	1611	663.315	176	690.4	0.0577388	477	474.521	-0.483224	819	512.869	-0.371103
TGME49_110010	TGME49_110010_72_947_rev	2098	863.833	124	486.418	-0.828555	474	471.536	-0.873384	418	261.757	-1.72252
TGME49_110660	TGME49_110660_83_797_rev	56	23.0575	81	317.741	3.78454	216	214.877	3.2202	3	1.87864	-3.61747
TGME49_110660	TGME49_110660_30_797_rev	200	82.3482	15	58.8409	-0.484918	37	36.8077	-1.16173	40	25.0486	-1.71701
TGME49_110660	TGME49_110660_51_1594_rev	275	113.229	22	86.3	-0.391808	64	63.6673	-0.830616	35	21.9175	-2.36909
TGME49_110660	TGME49_110660_100_797_rev	1368	563.262	254	996.373	0.82288	564	561.068	-0.00562951	1473	922.413	0.711607
TGME49_110780	TGME49_110780_29_1732_rev	437	179.931	125	490.341	1.44634	600	596.881	1.73	846	529.777	1.55794
TGME49_110780	TGME49_110780_3_2165_rev	536	220.693	119	466.805	1.08078	303	301.425	0.449756	930	582.379	1.39992
TGME49_110780	TGME49_110780_18_1732_rev	1035	426.152	156	611.946	0.522035	403	400.905	-0.0881074	1663	1041.39	1.28908
TGME49_110780	TGME49_110780_13_1732_rev	2603	1071.76	581	2279.11	1.08848	2256	2244.27	1.06626	3004	1881.15	0.811627
TGME49_110780	TGME49_110780_24_1732_rev	3594	1479.8	671	2632.15	0.830842	3088	3071.95	1.05375	4966	3109.78	1.07141
TGME49_111290	TGME49_111290_15_2236_rev	1101	453.327	43	168.677	-1.42629	61	60.6829	-2.90119	140	87.67	-2.3704
TGME49_111290	TGME49_111290_12_2236_rev	1204	495.736	37	145.141	-1.77212	123	122.361	-2.01843	122	76.3981	-2.69796
TGME49_111290	TGME49_111290_30_2795_rev	1228	505.618	56	219.673	-1.20269	146	145.241	-1.7996	182	113.971	-2.14938
TGME49_111290	TGME49_111290_24_2795_rev	1534	631.611	53	207.905	-1.60311	177	176.08	-1.84281	258	161.563	-1.96694
TGME49_111290	TGME49_111290_41_2795_rev	2687	1106.35	104	407.964	-1.43929	264	262.628	-2.07471	402	251.738	-2.13581
TGME49_111470	TGME49_111470_19_7371_rev	133	54.7616	9	35.3046	-0.63331	27	26.8597	-1.02772	19	11.8981	-2.20244
TGME49_111470	TGME49_111470_14_5460_rev	160	65.8786	6	23.5364	-1.48492	20	19.896	-1.72733	22	13.7767	-2.25758
TGME49_111470	TGME49_111470_21_7371_rev	209	86.0539	4	15.6909	-2.45531	101	100.475	0.223524	0	0
TGME49_111470	TGME49_111470_7_7644_rev	468	192.695	12	47.0727	-2.03335	12	11.9376	-4.01273	21	13.1505	-3.87313
TGME49_111470	TGME49_111470_30_6006_rev	821	338.04	52	203.982	-0.728751	105	104.454	-1.69432	152	95.1845	-1.82839
TGME49_112270	TGME49_112270_12_1101_rev	202	83.1717	66	258.9	1.63823	65	64.6621	-0.363172	2	1.25243	-6.05329
TGME49_112270	TGME49_112270_31_1101_rev	543	223.575	50	196.136	-0.188904	427	424.78	0.925956	332	207.903	-0.104851
TGME49_112270	TGME49_112270_13_1468_rev	958	394.448	81	317.741	-0.311984	170	169.116	-1.22182	715	447.743	0.182835
TGME49_112270	TGME49_112270_24_1101_rev	1161	478.032	129	506.032	0.0821229	377	375.04	-0.35006	499	312.481	-0.613338
TGME49_112420	TGME49_112420_21_3552_rev	291	119.817	12	47.0727	-1.34786	120	119.376	-0.0053131	46	28.8058	-2.0564
TGME49_112420	TGME49_112420_50_4440_rev	554	228.105	64	251.055	0.138306	139	138.277	-0.722129	354	221.68	-0.0412187
TGME49_112420	TGME49_112420_30_3552_rev	1044	429.858	60	235.364	-0.868967	233	231.789	-0.891048	382	239.214	-0.845559
TGME49_112420	TGME49_112420_27_4440_rev	1231	506.853	116	455.037	-0.155586	365	363.103	-0.481191	679	425.199	-0.253429
TGME49_112420	TGME49_112420_8_3552_rev	5393	2220.52	811	3181.33	0.518734	2120	2108.98	-0.0743521	4139	2591.9	0.223112
TGME49_113330	TGME49_113330_26_5580_rev	169	69.5843	16	62.7637	-0.148832	9	8.95322	-2.95828	98	61.369	-0.181252
TGME49_113330	TGME49_113330_19_6696_rev	571	235.104	21	82.3773	-1.51298	69	68.6413	-1.77615	370	231.699	-0.0210476
TGME49_113330	TGME49_113330_12_6696_rev	1212	499.03	48	188.291	-1.40616	134	133.303	-1.90441	132	82.6602	-2.59386
TGME49_113330	TGME49_113330_51_6696_rev	1269	522.5	219	859.078	0.717359	956	951.031	0.864062	580	363.204	-0.524649
TGME49_113330	TGME49_113330_29_6696_rev	2828	1164.4	64	251.055	-2.21352	282	280.534	-2.05334	405	253.617	-2.19887
TGME49_113440	TGME49_113440_61_2396_rev	703	289.454	47	184.368	-0.650744	278	276.555	-0.0657682	875	547.937	0.920676
TGME49_113440	TGME49_113440_41_2396_rev	1564	643.963	214	839.464	0.38249	1312	1305.18	1.0192	933	584.258	-0.140374
TGME49_113440	TGME49_113440_35_2396_rev	1940	798.778	361	1416.11	0.826062	1314	1307.17	0.71058	1688	1057.05	0.404176
TGME49_113440	TGME49_113440_28_2396_rev	2501	1029.76	316	1239.58	0.267539	1390	1382.77	0.425251	1788	1119.67	0.12076
TGME49_113440	TGME49_113440_53_2396_rev	2738	1127.35	305	1196.43	0.0858066	1187	1180.83	0.0668691	4664	2920.66	1.37336
TGME49_116360	TGME49_116360_16_631_rev	76	31.2923	4	15.6909	-0.99588	111	110.423	1.81916	18	11.2719	-1.47308
TGME49_116360	TGME49_116360_7_1262_rev	370	152.344	24	94.1455	-0.694371	300	298.441	0.970109	353	221.054	0.537061
TGME49_116360	TGME49_116360_20_631_rev	481	198.048	95	372.659	0.91201	114	113.407	-0.804331	79	49.4709	-2.00119
TGME49_116360	TGME49_116360_9_631_rev	685	282.043	71	278.514	-0.0181651	223	221.841	-0.346389	360	225.437	-0.323189
TGME49_116360	TGME49_116360_1_631_rev	1597	657.551	51	200.059	-1.71668	128	127.335	-2.36848	253	158.432	-2.05324
TGME49_121650	TGME49_121650_13_5642_rev	27	11.117	0	0		0	0		3	1.87864	-2.56501
TGME49_121650	TGME49_121650_32_4774_rev	736	303.042	34	133.373	-1.18405	61	60.6829	-2.32015	92	57.6117	-2.39508
TGME49_121650	TGME49_121650_20_1736_rev	1320	543.498	27	105.914	-2.35939	130	129.324	-2.07128	176	110.214	-2.30197

## Sheet: 800 - Per gene
		replicate 1		replicate 2		replicate 3
Gene	number of gRNA	median of gRNA lfc	mad across gRNA	median of gRNA lfc	mad across gRNA	median of gRNA lfc	mad across gRNA
TGME49_000010	5	0.384987	0.387348	0.918346	0.719813	0.809697	0.680919
TGME49_000360	5	0.636191	1.31031	0.689237	0.865001	0.35699	1.0497
TGME49_000590	5	0.49477	1.47391	0.259375	0.333745	0.949416	1.19153
TGME49_001130	5	-0.0740645	1.29691	0.42161	0.916664	-0.00823184	0.110186
TGME49_001390	4	1.55927	1.26225	1.00544	0.35106	2.01604	2.11542
TGME49_001520	5	-0.3049	1.15133	-0.248338	1.19485	-0.599441	0.663787
TGME49_002610	5	-0.269003	0.808725	-0.0422445	0.131418	-0.930632	1.68974
TGME49_002620	5	0.721533	0.551064	0.244548	1.35945	1.15797	0.556302
TGME49_002780	5	-0.683412	1.77175	-0.18676	0.924973	0.313101	0.827746
TGME49_003290	5	0.676222	0.954445	0.701256	0.675975	1.15416	0.916521
TGME49_003310	5	0.995708	0.621144	1.13679	0.780394	1.28227	0.294058
TGME49_004340	5	0.153868	0.422153	0.290457	0.228508	0.916327	0.71877
TGME49_005240	5	-0.899053	0.348399	-0.669969	0.761232	-0.590896	0.688092
TGME49_005250	5	-0.496145	0.589624	0.160064	0.445128	-0.876488	1.3089
TGME49_005700	5	-0.332915	0.445366	0.768367	0.471776	-0.12746	2.13695
TGME49_007610	5	-0.637394	1.19198	-1.63422	1.84266	-0.0834324	1.59381
TGME49_007700	4		0.919803		2.73423		1.34275
TGME49_007910	4	-2.11951	0.607571	-0.464294	0.761044	-1.76683	0.259974
TGME49_008360	5	-0.514665	0.237617	-0.183576	0.232517	-0.249831	1.11368
TGME49_008830	5	0.552456	0.492016	0.592125	0.232833	0.338131	0.413463
TGME49_009980	5	0.613147	1.23496	0.470162	0.693963	0.560374	0.906049
TGME49_010110	3	-0.319494	1.2329	1.10569	0.712831	-0.710284	1.80254
TGME49_011260	5	0.615872	0.0444728	0.314169	0.177171	0.207326	0.343247
TGME49_012300	4	-0.847863	0.158395	-0.94054	0.910271	-0.465114	0.702549
TGME49_012410	4	0.881027	0.871098	0.407505	0.378027	0.711716	0.187384
TGME49_013070	8	-1.45147	1.05343	-1.33396	0.201497	-1.20244	0.719694
TGME49_015220	6	0.816131	1.3728	1.23909	0.966317	0.329387	0.713162
TGME49_015770	4	1.54568	0.211628	1.10021	0.76257	0.284124	1.08711
TGME49_015780	4	1.03265	0.444439	0.666936	0.260696	0.944803	0.126784
TGME49_016840	4	-0.313418	0.179346	-0.582506	1.77133	-1.11059	0.110523
TGME49_017530	3	1.29866	0.248579	0.506706	0.234021	0.807488	0.319443
TGME49_019810	5	-0.221124	0.239505	-0.156391	1.66287	-0.233331	0.184167
TGME49_020240	5	-1.41092	1.35703	-0.544784	0.670846	-1.52446	1.69068
TGME49_020950	5	0.637479	0.832296	0.762256	0.154418	0.739327	0.541003
TGME49_022040	4	-1.64633	1.51297	-2.10481	0.889211	-1.50659	0.704646
TGME49_022170	5		0.540717		1.59493		3.06991
TGME49_022310	5	-0.797613	1.30947	-0.767221	0.951727	-0.619729	1.17237
TGME49_024220	5	-1.4508	0.444374	-2.04642	1.72652	-1.83668	1.69545
TGME49_025160	5	0.668468	0.742273	0.0144022	0.80073	0.568498	1.55598
TGME49_025330	5	0.580431	0.39531	0.17889	0.145598	0.0135576	0.483782
TGME49_026380	4	0.326819	0.838686	0.362164	0.700861	1.78184	0.940905
TGME49_027010	5	0.491406	0.226039	-0.111294	0.393077	0.229126	0.516406
TGME49_027280	5	1.55161	0.801447	1.62059	0.544542	0.841116	1.07274
TGME49_027620	3	0.58097	0.634533	1.14369	0.179207	1.62234	2.12213
TGME49_027810	5	-0.0836345	0.466126	0.560176	0.829391	-1.29232	1.76462
TGME49_029010	5	-0.684137	0.433407	-1.67375	0.173685	-1.03894	0.461006
TGME49_029500	5	-0.760776	0.608818	-0.97083	1.53899	-1.14013	0.168473
TGME49_029630	5	-1.82195	0.126775	-1.86977	0.486754	-2.28383	0.296908
TGME49_029680	4	0.332101	1.01385	-0.441499	0.0229469	0.52065	0.629741
TGME49_030180	5	0.690932	1.0623	1.10804	0.223343	0.711687	1.14479
TGME49_030470	4	-0.163361	0.636925	0.0816157	0.467217	-0.194036	1.67491
TGME49_030520	5	-1.4125	0.0184871	-1.00613	0.737482	-0.54743	0.751167
TGME49_031960	5	1.31949	1.12429	0.770805	0.754757	0.7182	0.206003
TGME49_032000	5	0.29269	1.23449	0.897906	0.973221	0.64556	0.865413
TGME49_033900	5	-2.02097	0.355224	-1.62325	0.263146	-1.18819	0.973153
TGME49_034950	5	-0.747952	0.996291	0.110241	0.306946	0.124339	0.31062
TGME49_035470	5	-2.24381	0.452776	-1.83856	0.205996	-1.99285	0.504641
TGME49_036870	5	1.48503	0.32447	1.6094	2.09074	1.34966	0.417118
TGME49_036890	4	1.16273	0.845995	1.20616	1.18328	1.516	0.702461
TGME49_037230	5	1.1174	0.392991	1.01255	0.441585	-0.128476	0.889632
TGME49_037500	5	0.631947	1.30798	1.23753	0.784078	-0.822031	2.16545
TGME49_037800	5	-0.292072	1.31514	-0.312291	1.33053	0.389114	1.04055
TGME49_039010	4	1.1264	0.307539	0.811934	0.283069	1.04536	0.632052
TGME49_039420	5	-2.37426	0.191838	-2.43173	0.282928	-2.53092	0.238564
TGME49_039440	5	-1.27151	1.11244	0.435435	1.38295	-0.035086	1.27533
TGME49_039600	4	-0.25938	1.49525	0.174101	0.842059	0.150803	0.512945
TGME49_039740	5	0.136571	0.654525	0.430853	0.0860168	0.0374652	1.23471
TGME49_040090	5	0.839745	0.203251	0.153062	0.826684	0.734283	0.396992
TGME49_041610	5	0.38855	0.232819	0.596801	0.670916	0.483391	1.32576
TGME49_042110	5	-0.585198	0.815868	-0.0976968	0.841504	-1.01587	0.74071
TGME49_042120	5	-0.0698802	1.78868	0.746844	1.336	0.420493	1.31428
TGME49_042230	4	-0.364711	0.596386	-0.357327	0.28635	0.0617145	0.75154
TGME49_042240	5	-0.530854	0.317566	0.130227	0.0768605	-0.344879	1.97595
TGME49_042250	5	-0.212797	0.493607	0.245399	1.07756	0.695739	0.984415
TGME49_043990	3	0.968594	0.114165	0.675964	0.142047	0.13765	0.277207
TGME49_044240	5	-1.44334	0.854638	-1.67634	0.325424	-2.37522	0.244883
TGME49_044450	4	0.872574	1.10582	0.52916	0.496086	0.744989	0.284552
TGME49_045580	5	-1.48819	0.95892	-1.15882	0.989678	-1.00979	0.213222
TGME49_049470	5	0.138917	1.29115	-0.0683653	0.594367	-0.475768	0.662501
TGME49_050770	5	-2.2857	0.211085	-2.73888	0.422822	-2.51508	0.353814
TGME49_051540	5	0.989014	0.813634	0.851019	0.46736	0.946462	0.704266
TGME49_051780	5	-0.654843	2.06952	-2.1374	0.870114	-2.18328	1.33898
TGME49_052360	4	0.189608	0.529343	-0.502421	0.989474	0.243057	0.77653
TGME49_052500	4	-0.382383	0.463317	1.38052	2.02613	-0.123595	1.31747
TGME49_053330	5		1.17564		2.53506		0.520682
TGME49_053440	5	-1.06722	1.37017	-2.17289	0.549051	-1.75765	1.22462
TGME49_053450	5	0.125516	0.362827	-0.62291	0.200414	-0.219052	0.427878
TGME49_054470	4	1.2633	0.552106	1.39871	0.27735	0.563609	0.487885
TGME49_054720	5	0.694052	0.0955624	1.22282	0.108158	1.75219	1.29952
TGME49_055260	4	-1.98016	0.364421	-2.43699	0.739092	-1.98839	0.557321
TGME49_058230	5	0.407519	0.389513	-0.517362	0.262306	-0.433672	0.984465
TGME49_058370	5	0.410113	0.607602	-0.705189	0.417533	-0.021353	0.749681
TGME49_058580	5	0.461971	1.10598	-0.368768	0.310306	-0.144539	0.905113
TGME49_058800	5	-1.28193	1.65915	-0.354815	0.77991	-0.514579	0.626465
TGME49_058870	4	0.518167	0.586287	0.604156	0.270604	0.250968	0.651413
TGME49_059830	5	-1.02924	0.89966	-0.517945	1.88491	-0.764452	1.11441
TGME49_060030	5	-0.36288	0.52434	-0.66903	1.04261	0.403022	2.27153
TGME49_061780	5	-0.763353	0.0746436	-0.627252	0.614957	-0.270691	1.31462
TGME49_062050	5	0.918849	1.34003	0.324122	1.45811	-0.601533	1.53508
TGME49_062730	5	0.0902417	0.668638	0.146845	0.169508	-0.547809	0.489631
TGME49_063220	3	0.102301	0.267047	0.252208	0.456552	-0.242394	0.256716
TGME49_063270	5	0.129269	0.732576	0.0115596	0.277143	-0.0397994	0.975605
TGME49_065540	5	-1.71933	0.243183	-2.48814	0.788167	-2.26015	0.478969
TGME49_066100	5	0.323726	0.275098	0.761598	0.5022	0.769345	0.742178
TGME49_067740	5		0.344732		2.56337		2.71345
TGME49_068770	5	-0.252183	1.09812	-0.239977	1.03207	-0.327822	1.16002
TGME49_068900	5	-1.62037	0.78195	-2.67098	0.732043	-3.41693	1.56872
TGME49_069070	5	-1.47198	2.22632	-0.452772	0.197945	-0.324589	0.181102
TGME49_069080	5	0.207654	0.793329	-0.612464	0.329391	-1.08757	0.82349
TGME49_069420	4	1.07366	0.318635	0.662755	0.249972	1.38411	0.133489
TGME49_069690	3	0.896567	0.143603	0.919139	0.397631	1.0415	0.475905
TGME49_070240	4	0.746203	0.387197	0.338938	0.549313	0.400306	1.05139
TGME49_070320	5	-0.418938	0.341756	-0.22181	0.100673	-0.166699	0.26998
TGME49_070920	5	0.0609064	0.649726	0.428622	1.25139	-0.100191	1.46298
TGME49_072540	5	-0.399316	0.571348	-0.849948	0.191699	-0.483676	1.48329
TGME49_074170	5	0.156289	0.872041	0.366228	0.589229	-0.0097144	1.56733
TGME49_075440	5	1.24526	0.135931	0.765516	1.12511	0.225504	1.53589
TGME49_075470	5	0.368809	0.39154	0.119343	0.908478	0.997235	1.78306
TGME49_075840	4	-0.798164	0.567107	0.198213	1.39473	0.146668	0.389477
TGME49_075850	5		1.40665		1.43285		2.85572
TGME49_075860	5	-0.416979	0.685429	-0.373244	2.00757	1.86757	2.30565
TGME49_076920	5		0.614802		2.75077		1.97863
TGME49_078510	4	-0.403673	0.575582	0.269279	1.01881	-0.3389	1.35308
TGME49_081450	4	0.209364	0.235595	0.318575	0.446369	0.856338	1.36153
TGME49_081670	4	-0.0828201	1.30975	0.535218	0.838484	0.839552	0.0765087
TGME49_081780	3	-0.109409	1.52235	0.82201	2.21341	1.1781	1.39744
TGME49_081790	5	0.376593	0.770724	0.103486	0.289238	-0.458541	1.32098
TGME49_083590	4	-1.53272	0.403144	-2.43585	0.635024	-2.07547	0.518511
TGME49_086450	5	1.0618	0.231727	0.996154	1.08429	0.956799	0.806211
TGME49_088650	5	0.260399	0.384853	0.109349	0.759297	0.695977	0.450873
TGME49_089150	5	-0.277621	0.878202	-0.195935	0.768098	-0.540836	1.26947
TGME49_089380	4	-2.2617	0.951434	-1.92471	0.509566	-2.60857	1.20703
TGME49_089540	5	0.194056	1.42508	-0.166613	1.37261	0.327384	0.317875
TGME49_090700	5	0.901707	0.568589	0.784429	0.603672	1.89335	0.641238
TGME49_091960	5	0.438024	0.837795	0.656	0.970347	0.420365	0.809754
TGME49_099780	4	-0.317567	0.0806581	-0.303722	0.404265	-0.171462	0.0688956
TGME49_101270	3	-1.23666	0.686698	-1.33387	0.00366455	-0.650543	0.257697
TGME49_101440	4	-0.917877	0.11244	-0.944471	0.693794	-1.4308	0.961334
TGME49_104490	5	0.242333	0.248789	0.587815	0.597443	0.606738	0.237015
TGME49_104740	4	0.38778	0.0538998	0.803669	0.838663	0.313726	0.724409
TGME49_104950	5	0.691333	0.850161	0.694135	0.691134	0.772255	0.766259
TGME49_104960	5	-0.777699	0.276702	0.0402826	0.279688	0.846971	1.80885
TGME49_110010	4	-1.05555	0.594553	-0.678304	0.350169	0.0920308	0.755611
TGME49_110660	4	0.215536	0.96947	-0.418123	0.857018	-2.04305	1.40881
TGME49_110780	5	1.08078	0.370553	1.05375	0.895487	1.28908	0.322708
TGME49_111290	5	-1.43929	0.242882	-2.01843	0.260386	-2.14938	0.270493
TGME49_111470	5	-1.48492	1.12109	-1.69432	0.988298	-2.23001	0.318155
TGME49_112270	4	-0.0533907	0.292151	-0.356616	0.646235	-0.359095	0.590204
TGME49_112420	5	-0.155586	0.999747	-0.481191	0.603179	-0.253429	0.70652
TGME49_113330	5	-1.40616	1.19698	-1.90441	0.220804	-0.524649	0.74664
TGME49_113440	5	0.267539	0.269437	0.425251	0.531338	0.404176	0.765763
TGME49_116360	5	-0.694371	1.00254	-0.346389	1.95184	-1.47308	0.860134
TGME49_121650	3	-1.77172	0.871276	-2.19572	0.184487	-2.39508	0.138044

## Sheet: 3200 - Phenotype scores
Gene	ToxoDB annotation	mean lfc across replicates	sd across replicates
TGME49_000010	hypothetical protein	1.78387	1.32683
TGME49_000360	hypothetical protein	1.34489	0.489268
TGME49_000410	hypothetical protein	1.17242	1.20617
TGME49_000590	Toxoplasma gondii family C protein	1.05835	1.94491
TGME49_001130	rhoptry kinase family protein ROP33	0.604351	0.416613
TGME49_001180	hypothetical protein	0.752497	1.30431
TGME49_001390	hypothetical protein	2.8016	0.520609
TGME49_001520	protein phosphatase 2C domain-containing protein	-0.325981	1.62931
TGME49_001800	hypothetical protein	-1.34717	0.387116
TGME49_002050	hypothetical protein	1.26473	0.642254
TGME49_002080	hypothetical protein	-1.41951	0.27901
TGME49_002550	NLI interacting factor family phosphatase	-0.381108	0.879664
TGME49_002610	protein phosphatase 2C domain-containing protein	0.635409	1.14006
TGME49_002620	hypothetical protein	1.76094	1.17749
TGME49_002750	3' exoribonuclease family, domain 1 domain-containing protein	-1.84983	0.752997
TGME49_002780	rhoptry kinase family protein ROP25	0.891682	1.28187
TGME49_002850	ATP-binding domain-containing protein	-0.687665	0.702985
TGME49_003010	aurora kinase	0.179898	0.54957
TGME49_003290	hypothetical protein	1.98995	0.536535
TGME49_003310	dense granule protein GRA7	1.65603	0.974961
TGME49_003400	hypothetical protein	1.37941	0.819786
TGME49_003450	DUF3228 domain-containing protein	-0.215899	1.09943
TGME49_003600	hypothetical protein	1.90273	0.960179
TGME49_003790	hypothetical protein	1.46341	1.7295
TGME49_004080	histidine acid phosphatase superfamily protein	0.341811	0.835962
TGME49_004100	eIF2 kinase IF2K-C	0.734154	0.312874
TGME49_004280	cell-cycle-associated protein kinase DYRK, putative	0.221999	0.625736
TGME49_004340	hypothetical protein	2.14794	0.199503
TGME49_004400	ATPase synthase subunit alpha, putative	-0.889682	0.70107
TGME49_004410	endonuclease/exonuclease/phosphatase family protein	-0.564944	0.768381
TGME49_004880	hypothetical protein	0.211126	0.866567
TGME49_005240	cleft lip and palate transmembrane protein 1 (clptm1) protein	0.734979	0.391496
TGME49_005290	serine/threonine specific protein phosphatase	-0.433056	0.391301
TGME49_005360	hypothetical protein	0.72441	0.151454
TGME49_005440	CCT chaperonin gamma subunit	-1.38287	0.349154
TGME49_005550	AGC kinase	1.25957	1.26478
TGME49_005620	hypothetical protein	-0.491129	0.647274
TGME49_005680	hypothetical protein	1.34716	1.11347
TGME49_005700	cyclophilin precursor	0.654301	0.979746
TGME49_006290	hypothetical protein	1.56431	0.259344
TGME49_006350	ER-retrevial receptor Ter1p, putative	1.43545	0.853392
TGME49_006390	hypothetical protein	-0.497158	0.378493
TGME49_006590	calcium-dependent protein kinase CDPK2A	-1.72024	1.26614
TGME49_007590	protein phosphatase 2C domain-containing protein	0.288133	0.961519
TGME49_007700	rhoptry kinase family protein ROP22 (incomplete catalytic triad)	-0.933061	0.480646
TGME49_007820	cell-cycle-associated protein kinase MAPK, putative	-1.90554	0.447247
TGME49_007880	hypothetical protein	0.17526	0.867192
TGME49_007910	manganese resistance 1 protein, putative	-1.47111	1.67538
TGME49_007960	hypothetical protein	-1.95653	1.09825
TGME49_008360	hypothetical protein	-0.482905	0.269688
TGME49_008380	hypothetical protein	-0.0789869	0.753284
TGME49_008500	protein phosphatase 2C domain-containing protein	0.269237	0.743044
TGME49_008580	DNA ligase 1, putative	-0.701693	0.822605
TGME49_008720	protein tyrosine phosphatase type IVA A, putative	0.0493827	0.568053
TGME49_009000	HECT-domain (ubiquitin-transferase) domain-containing protein	-0.964054	0.559022
TGME49_009170	hypothetical protein	1.11788	1.41926
TGME49_009470	hypothetical protein	-0.0811536	1.13757
TGME49_009490	hypothetical protein	1.77358	0.301005
TGME49_009620	eukaryotic aspartyl protease superfamily protein	0.456212	0.85243
TGME49_009720	hypothetical protein	0.276763	0.479497
TGME49_009810	hypothetical protein	0.424957	0.52126
TGME49_009980	#N/A	0.732156	1.34441
TGME49_010110	hypothetical protein	0.449109	2.00609
TGME49_010370	hypothetical protein	1.15447	0.495718
TGME49_010730	ATP-dependent hsl protease ATP-binding subunit hslU, putative	-0.305482	0.500529
TGME49_011260	rhoptry kinase family protein ROP26 (incomplete catalytic triad)	0.666604	0.522245
TGME49_011450	hypothetical protein	0.618462	0.211476
TGME49_011610	hypothetical protein	0.486728	0.710538
TGME49_011860	hypothetical protein	-0.678708	0.44762
TGME49_012300	hypothetical protein	0.25508	1.50392
TGME49_012410	dense granule protein GRA11	0.256997	0.422039
TGME49_012740	aromatic amino acid hydrolase AAH2	1.46338	0.836039
TGME49_013010	hypothetical protein	-0.758887	0.676082
TGME49_013040	hypothetical protein	-1.32813	1.14235
TGME49_013070	hypothetical protein	-0.573261	0.059894
TGME49_013570	hypothetical protein	0.34876	0.508756
TGME49_014290	DJ-1 family protein	0.941275	1.09951
TGME49_014330	DnaJ domain-containing protein	0.273	0.994034
TGME49_014500	ankyrin repeat-containing protein	0.440515	0.767558
TGME49_014600	hypothetical protein	-1.49291	0.236376
TGME49_014750	hypothetical protein	-1.43603	0.351656
TGME49_014760	erythronate-4-phosphate dehydrogenase domain-containing protein	1.76501	0.999415
TGME49_014910	hypothetical protein	0.0407125	0.737735
TGME49_015080	hypothetical protein	0.766942	0.836126
TGME49_015170	serine/threonine-protein phosphatase 2A catalytic subunit beta isoform, putative	-0.94569	0.500318
TGME49_015220	hypothetical protein	1.59344	0.807923
TGME49_015340	AP2 domain transcription factor AP2X-10	1.27785	0.344211
TGME49_015520	hypothetical protein	0.659159	0.748554
TGME49_015550	hypothetical protein	-0.75294	1.47312
TGME49_015590	flavoprotein subunit of succinate dehydrogenase	-1.22873	0.231558
TGME49_015670	cAMP-dependent protein kinase	1.36688	0.763783
TGME49_015710	hypothetical protein	-1.09862	0.421971
TGME49_015770	#N/A	1.77816	1.11713
TGME49_015780	#N/A	1.80118	0.535468
TGME49_015910	hypothetical protein	0.766801	1.29352
TGME49_016460	hypothetical protein	1.76754	0.207239
TGME49_016780	hypothetical protein	0.519055	1.24564
TGME49_017400	hypothetical protein	1.16588	0.584506
TGME49_017460	glutaminyl-tRNA synthetase (GlnRS)	-0.247054	0.46653
TGME49_017530	hypothetical protein	0.855549	0.747665
TGME49_017600	calcium-dependent protein kinase CDPK9	1.16917	1.38946
TGME49_017620	hypothetical protein	-0.0938385	0.373044
TGME49_017740	3-ketoacyl-(acyl-carrier-protein) reductase	-1.04544	0.59547
TGME49_018220	cell-cycle-associated protein kinase CDK, putative	-1.28214	0.370265
TGME49_018270	hypothetical protein	0.00344321	0.757439
TGME49_018490	hypothetical protein	-0.3063	0.516942
TGME49_018590	protein phosphatase 2C domain-containing protein	-1.03627	0.430286
TGME49_018720	calcium-dependent protein kinase CDPK6	1.50722	1.41011
TGME49_018830	hypothetical protein	-0.556478	0.909776
TGME49_018910	hypothetical protein	0.24445	0.49681
TGME49_019070	cyclic nucleotide-binding domain-containing protein	0.693849	0.16436
TGME49_019320	acid phosphatase GAP50	-1.75627	0.457115
TGME49_019640	hypothetical protein	0.756748	1.5569
TGME49_019810	hypothetical protein	1.33395	0.870599
TGME49_020210	hypothetical protein	-1.58266	0.958951
TGME49_020240	hypothetical protein	0.0974428	0.78374
TGME49_020330	hypothetical protein	0.264913	0.749738
TGME49_020610	protein phosphatase 2C domain-containing protein	0.1917	0.623964
TGME49_020860	DEAD/DEAH box helicase	-0.427671	0.628872
TGME49_020950	hypothetical protein	1.87626	0.251928
TGME49_021180	hypothetical protein	0.304995	0.625729
TGME49_021330	DNA gyrase/topoisomerase IV, A subunit domain-containing protein	0.21873	0.252468
TGME49_021350	Ctr copper transporter family protein	1.50945	1.2654
TGME49_021500	dual specificity phosphatase, catalytic domain-containing protein	-0.624071	0.778006
TGME49_021550	CMGC kinase, MAPK family, MEK kinase-related (incomplete catalytic triad)	0.778367	0.63964
TGME49_021590	dual specificity phosphatase, catalytic domain-containing protein	1.99956	0.527459
TGME49_021640	hypothetical protein	0.514791	0.380942
TGME49_022010	HAD hydrolase, family IIID protein	1.07554	0.804495
TGME49_022040	Ran-interacting Mog1 protein	-1.94115	0.270523
TGME49_022100	hypothetical protein	0.660654	0.821164
TGME49_022120	hypothetical protein	0.259312	1.2563
TGME49_022140	DEAD/DEAH box helicase domain-containing protein	0.528065	0.197293
TGME49_022170	dense-granule antigen DG32	0.63846	1.29577
TGME49_022270	hypothetical protein	-0.449367	0.171233
TGME49_022300	hypothetical protein	0.0709942	0.342645
TGME49_022310	hypothetical protein	0.145589	0.224952
TGME49_022940	hypothetical protein	1.10068	0.761445
TGME49_023430	hypothetical protein	0.0971689	0.956393
TGME49_023440	DEAD/DEAH box helicase domain-containing protein	-0.423314	0.38111
TGME49_024090	enoyl-CoA hydratase/isomerase family protein	-0.68796	0.884803
TGME49_024220	serine/threonine-protein phosphatase PP2A catalytic subunit	-0.925856	0.741718
TGME49_024240	protein phosphatase 2C domain-containing protein	-1.04336	0.315235
TGME49_024280	CPSF A subunit region protein	-0.903527	0.304156
TGME49_024340	hypothetical protein	-1.25847	0.260821
TGME49_024460	aminopeptidase n, putative	-0.52152	1.74918
TGME49_024480	cell-cycle-associated protein kinase CLK, putative	-0.225093	0.986241
TGME49_024920	hypothetical protein	-1.17392	0.604386
TGME49_024950	calcium-dependent protein kinase CDPK5	-0.160838	0.830296
TGME49_025050	adenosylhomocysteinase, putative	-1.55645	0.273022
TGME49_025150	hypothetical protein	-0.256638	0.277274
TGME49_025160	hypothetical protein	0.973822	0.389812
TGME49_025200	hypothetical protein	-0.845022	0.228975
TGME49_025290	GDA1/CD39 (nucleoside phosphatase) family protein	0.0965405	0.3039
TGME49_025320	hypothetical protein	1.32848	0.80074
TGME49_025330	hypothetical protein	0.638919	0.473414
TGME49_025350	hypothetical protein	0.110364	1.57748
TGME49_025490	calcium-dependent protein kinase CDPK2	1.15677	0.0828232
TGME49_025720	hypothetical protein	-0.838537	0.657223
TGME49_025810	BIR protein	-0.649935	0.183753
TGME49_025830	hypothetical protein	0.611243	0.955012
TGME49_025980	hypothetical protein	-1.24812	0.330583
TGME49_026090	DEAD/DEAH box helicase domain-containing protein	-0.86245	0.0488139
TGME49_026380	hypothetical protein	0.403271	2.16997
TGME49_026730	aconitate hydratase ACN/IRP	-1.33093	0.0725517
TGME49_026830	DnaK family protein	-1.43029	0.294249
TGME49_026920	hypothetical protein	0.660158	1.09548
TGME49_027010	rhoptry kinase family protein ROP30	0.593213	0.875958
TGME49_027020	histone deacetylase SIR2	0.365277	0.230275
TGME49_027150	glutaredoxin, putative	0.880619	0.487271
TGME49_027280	dense granule protein GRA3	1.94117	1.99135
TGME49_027370	hydrolase CocE/NonD family protein	0.249436	1.35649
TGME49_027400	hypothetical protein	-0.927966	0.193297
TGME49_027410	hypothetical protein	-1.37377	0.319859
TGME49_027620	dense granule protein GRA2	2.54103	0.580136
TGME49_027800	EF hand domain-containing protein	-0.635773	0.746684
TGME49_027810	rhoptry kinase family protein ROP11 (incomplete catalytic triad)	0.688141	1.79441
TGME49_027890	hypothetical protein	-0.264191	0.602515
TGME49_027930	hypothetical protein	1.1919	0.537517
TGME49_028070	hypothetical protein	-1.57435	0.811409
TGME49_028130	hypothetical protein	-0.966363	0.402576
TGME49_028250	elongation factor Tu GTP binding domain-containing protein	-1.2176	0.553437
TGME49_028330	NLI interacting factor family phosphatase	-1.18696	0.324586
TGME49_028390	hypothetical protein	-0.527576	0.621155
TGME49_028430	hypothetical protein	1.41309	0.568872
TGME49_028750	calcium dependent protein kinase CDPK7	-1.47945	0.315909
TGME49_028770	hypothetical protein	0.366638	0.724803
TGME49_029010	rhoptry neck protein RON4	-0.53911	0.183026
TGME49_029020	cell-cycle-associated protein kinase CDK, putative	-1.57958	0.283887
TGME49_029480	calcium binding protein precursor, putative	0.0946728	1.29739
TGME49_029500	hypothetical protein	-0.427642	0.22693
TGME49_029630	eIF2 kinase IF2K-A (incomplete catalytic triad)	-1.69029	0.490977
TGME49_029680	hypothetical protein	0.99177	0.391318
TGME49_029920	hypothetical protein	-0.928961	0.13984
TGME49_030040	hypothetical protein	1.75771	1.64084
TGME49_030050	50S ribosomal protein L3, putative	-0.872351	0.392215
TGME49_030110	hypothetical protein	0.524605	1.44682
TGME49_030180	hypothetical protein	0.948932	0.961366
TGME49_030470	rhoptry kinase family protein ROP46, putative	1.00941	0.756627
TGME49_030520	cyclophilin 1, putative	0.0168228	1.17681
TGME49_030590	chitobiosyldiphosphodolichol beta-mannosyltransferase	-1.02465	0.561964
TGME49_031090	hypothetical protein	0.764816	0.878335
TGME49_031180	hypothetical protein	0.87303	1.27216
TGME49_031850	serine-threonine phosophatase 2C (PP2C)	-1.44592	0.0584746
TGME49_031960	omega secalin, putative	0.602552	1.43776
TGME49_032000	hypothetical protein	1.81705	0.928134
TGME49_032010	protein phosphatase 2C domain-containing protein	0.715291	0.672533
TGME49_032340	protein phosphatase 2C domain-containing protein	-0.146025	2.07071
TGME49_032540	FAD binding domain-containing protein	-0.102519	0.181973
TGME49_032620	hypothetical protein	0.281145	1.79979
TGME49_033010	cell-cycle-assocaited protein kinase ERK7, putative	-0.419507	0.299724
TGME49_033370	hypothetical protein	2.17069	1.26678
TGME49_033530	hypothetical protein	1.1336	0.62407
TGME49_033890	hypothetical protein	-0.433302	0.219449
TGME49_033900	histone kinase SNF1, putative	-0.927733	0.318733
TGME49_033930	CAF1 family ribonuclease	-1.06913	0.463469
TGME49_034510	ankyrin repeat-containing protein	0.695738	0.367977
TGME49_034940	hypothetical protein	0.68563	1.69146
TGME49_034950	protein kinase (incomplete catalytic triad)	1.37754	0.398084
TGME49_035160	hypothetical protein	-0.112137	0.429595
TGME49_035370	hypothetical protein	-1.52756	0.300011
TGME49_035400	hypothetical protein	-0.862669	0.883493
TGME49_035470	myosin A	-1.05205	0.264016
TGME49_035620	deoxyhypusine synthase	-1.25612	0.213769
TGME49_035720	hypothetical protein	-0.822493	0.157769
TGME49_036160	hypothetical protein	-0.829845	0.501854
TGME49_036190	hypothetical protein	-1.09559	0.393172
TGME49_036260	protein phosphatase 2C domain-containing protein	1.33896	0.638373
TGME49_036400	hypothetical protein	0.547974	0.445881
TGME49_036890	hypothetical protein	2.12031	0.773805
TGME49_037070	hypothetical protein	-0.621375	0.260433
TGME49_037230	hypothetical protein	2.42171	0.435178
TGME49_037250	hypothetical protein	-1.11742	0.782253
TGME49_037500	protein phosphatase 2C domain-containing protein	0.880783	1.15563
TGME49_037800	dense granule protein GRA11	0.457579	0.526653
TGME49_037870	FYVE zinc finger domain-containing protein	-0.849107	0.61007
TGME49_037890	calcium-dependent protein kinase CDPK4	-0.485722	0.743552
TGME49_038020	hypothetical protein	0.394919	0.422923
TGME49_038170	hypothetical protein	-0.313452	0.608468
TGME49_038870	hypothetical protein	0.364078	0.204625
TGME49_038950	fatty acyl-CoA desaturase, putative	-1.53937	0.662994
TGME49_039010	hypothetical protein	2.13024	1.23966
TGME49_039420	protein kinase	-1.78722	0.352223
TGME49_039440	protein kinase (incomplete catalytic triad)	1.26682	0.0847213
TGME49_039600	rhoptry kinase family protein ROP23 (incomplete catalytic triad)	-0.699387	0.590404
TGME49_039680	hypothetical protein	-0.394307	0.41306
TGME49_039780	hypothetical protein	0.363866	1.43887
TGME49_039880	hypothetical protein	0.874229	0.464334
TGME49_040090	rhoptry kinase family protein ROP34, putative	1.89062	0.672981
TGME49_040390	calcium-dependent protein kinase	0.72118	1.1475
TGME49_040580	hypothetical protein	0.435508	0.877645
TGME49_040640	casein kinase I	-0.986649	0.110125
TGME49_040860	acyltransferase domain-containing protein	-1.37307	0.565159
TGME49_040970	hypothetical protein	-0.795542	0.214085
TGME49_041610	hypothetical protein	0.651979	0.183789
TGME49_042100	hypothetical protein	0.141336	0.226687
TGME49_042110	rhoptry kinase family protein ROP38	0.631317	0.918538
TGME49_042120	myosin-light-chain kinase	0.380824	0.983082
TGME49_042230	rhoptry kinase family protein ROP29	1.07971	0.0859307
TGME49_042240	rhoptry kinase family protein ROP19A	-0.249587	1.3808
TGME49_042250	rhoptry kinase family protein ROP19B	-0.0145186	1.03324
TGME49_042320	B-box zinc finger domain-containing protein	-1.4992	0.291376
TGME49_042400	calcium-dependent protein kinase CDPK2B	0.432628	0.69083
TGME49_043290	hypothetical protein	0.0625762	1.15585
TGME49_043340	atypical MEK-related kinase (incomplete catalytic triad)	-1.19049	0.343501
TGME49_043470	hypothetical protein	0.61345	0.63304
TGME49_043580	Hit family protein involved in cell-cycle regulation, putative	1.98193	1.33146
TGME49_043780	hypothetical protein	-1.3898	0.342813
TGME49_043930	hypothetical protein	-0.68015	1.22535
TGME49_043990	Dullard family phosphatase domain-containing protein	0.268406	0.708226
TGME49_044080	hypothetical protein	0.798132	0.5458
TGME49_044170	hypothetical protein	0.57171	0.904713
TGME49_044200	2-oxoglutarate dehydrogenase e1 component, mitochondrial precursor, putative	-1.0064	0.416493
TGME49_044230	hypothetical protein	-0.142376	0.801645
TGME49_044240	hypothetical protein	-0.752658	0.300048
TGME49_044450	protein phosphatase 2C domain-containing protein	1.26892	0.923702
TGME49_044520	glycosyl transferase, group 4 family protein	-1.3086	0.720789
TGME49_044550	hypothetical protein	0.630664	0.640911
TGME49_044560	heat shock protein 90, putative	-0.908071	0.0601283
TGME49_044600	hypothetical protein	-0.779672	0.277049
TGME49_044680	hypothetical protein	-0.193532	0.577122
TGME49_045580	hypothetical protein	-1.13055	0.367077
TGME49_045640	hypothetical protein	-0.695094	0.672738
TGME49_045660	hypothetical protein	-1.53373	0.393437
TGME49_045770	hypothetical protein	2.48668	0.675392
TGME49_046340	DnaJ domain-containing protein	-0.20525	0.521427
TGME49_046450	hypothetical protein	1.33377	1.5793
TGME49_046700	hypothetical protein	0.200031	0.789069
TGME49_046920	glutathione reductase	0.718316	0.427172
TGME49_047400	hypothetical protein	1.00846	0.886474
TGME49_047530	hypothetical protein	1.21303	0.913838
TGME49_047680	hypothetical protein	-1.00619	0.41437
TGME49_047710	casein kinase I	0.593651	0.561386
TGME49_047940	hypothetical protein	1.55772	0.38072
TGME49_048130	hypothetical protein	-0.648946	0.553406
TGME49_048140	hypothetical protein	0.825517	0.544958
TGME49_048320	carrier superfamily protein	-1.35018	0.234498
TGME49_048500	hypothetical protein	-0.828456	0.480978
TGME49_048510	hypothetical protein	-1.11161	0.276106
TGME49_048730	hypothetical protein	2.00491	0.252052
TGME49_048890	actin-like protein ALP3b	-0.648373	0.475858
TGME49_049260	cell-cycle-associated protein kinase CDK, putative	-1.35798	0.879035
TGME49_049390	glutamate/leucine/phenylalanine/valine dehydrogenase family protein	0.121366	1.79075
TGME49_049470	Rhoptry kinase family protein, truncated (incomplete catalytic triad)	0.146216	1.47192
TGME49_049650	apolipoprotein A-I binding protein, putative	0.214853	1.29822
TGME49_049690	hypothetical protein	-0.855835	0.538544
TGME49_050050	hypothetical protein	-0.489451	1.35981
TGME49_050770	eukaryotic initiation factor-4A, putative	-1.41792	0.339361
TGME49_050850	CMGC kinase, putative	1.1314	0.703905
TGME49_050900	hypothetical protein	-1.27018	0.366919
TGME49_051500	eukaryotic initiation factor-3, subunit 3, putative	-0.422214	0.767715
TGME49_051540	dense granule protein GRA9	1.98585	1.18704
TGME49_051590	hypothetical protein	-1.50754	0.442713
TGME49_051780	heat shock protein	-1.81094	0.369707
TGME49_051800	hypothetical protein	-0.49262	0.438178
TGME49_051850	serine/threonine protein phosphatase	0.724681	0.856703
TGME49_051930	enoyl-acyl carrier reductase ENR	-0.496683	0.646705
TGME49_052360	rhoptry kinase family protein ROP24 (incomplete catalytic triad)	1.50125	0.37794
TGME49_052380	hypothetical protein	-0.488944	0.942572
TGME49_052500	polo kinase	1.09023	0.939353
TGME49_052880	hypothetical protein	-0.905718	1.39611
TGME49_053040	actin-related protein ARP4A	-0.909117	0.582522
TGME49_053330	Rhoptry kinase family protein, truncated (incomplete catalytic triad)	1.14747	0.245804
TGME49_053370	hypothetical protein	-0.0870704	1.26003
TGME49_053440	#N/A	-1.16137	0.496918
TGME49_053450	#N/A	0.586622	0.425279
TGME49_053580	CMGC kinase, CDK family	1.58129	0.129055
TGME49_054000	hypothetical protein	-1.22533	0.541979
TGME49_054190	calcium signaling protein kinase MARK, putative	0.606909	1.23531
TGME49_054470	hypothetical protein	1.09794	0.446069
TGME49_054630	CMGC kinase	-1.72984	0.532529
TGME49_054720	dense granule protein GRA8	2.46646	0.324991
TGME49_054770	Ser/Thr phosphatase family protein	1.76104	0.280395
TGME49_054790	hypothetical protein	1.64791	0.506657
TGME49_054880	Alpha-galactosidase	1.08406	0.72544
TGME49_054920	hypothetical protein	-1.0844	0.28647
TGME49_055260	apical membrane antigen AMA1	-0.899435	0.613404
TGME49_055510	ankyrin repeat-containing protein	-1.24228	0.360775
TGME49_055650	DHHC zinc finger domain-containing protein	1.33086	0.881236
TGME49_055660	EF hand domain-containing protein	1.13989	0.595646
TGME49_056000	endoplasmic reticulum retention receptor	-1.86108	0.396094
TGME49_056070	CMGC kinase	-0.579295	0.918289
TGME49_057050	3-methyl-2-oxobutanoate hydroxymethyltransferase	0.596896	0.850205
TGME49_057360	hypothetical protein	1.38944	0.447937
TGME49_058010	calcium signaling protein kinase RAD53, putative	1.00096	0.701517
TGME49_058200	hypothetical protein	0.364622	0.190863
TGME49_058230	rhoptry kinase family protein ROP20	0.630299	0.546086
TGME49_058360	hypothetical protein	-0.60226	0.602484
TGME49_058370	rhoptry kinase family protein ROP28	1.23827	0.476941
TGME49_058390	DnaJ protein, putative	-1.00706	0.291814
TGME49_058560	hypothetical protein	0.15178	0.668806
TGME49_058580	rhoptry protein ROP17	0.054973	1.65994
TGME49_058690	5-aminolevulinic acid synthase domain-containing protein	-1.28838	0.0971602
TGME49_058800	rhoptry kinase family protein ROP31	-0.733641	1.23273
TGME49_058830	hypothetical protein	-1.07604	0.614942
TGME49_058870	hypothetical protein	1.20939	1.39159
TGME49_058980	hypothetical protein	-1.23591	0.493724
TGME49_059830	diacylglycerol kinase catalytic domain-containing protein	-0.0893597	0.295458
TGME49_060800	hypothetical protein	-0.874209	0.608283
TGME49_060990	hypothetical protein	-1.12201	0.128364
TGME49_061040	hypothetical protein	0.651343	0.876611
TGME49_061260	histone lysine demethylase JMJD6a	0.437899	1.66589
TGME49_061400	hypothetical protein	0.943541	0.602001
TGME49_061410	protein-tyrosine-phosphatase	-1.54369	0.444957
TGME49_061490	hypothetical protein	-0.526182	1.30649
TGME49_061510	hypothetical protein	-1.43169	0.454508
TGME49_061780	microneme protein MIC7	0.323399	0.630771
TGME49_062050	rhoptry kinase family protein ROP39	1.90248	0.685932
TGME49_062380	elongation factor Tu, putative	-1.06133	0.25
TGME49_062470	C protein immunoglobulin-A-binding beta antigen, putative	0.193038	1.0997
TGME49_062610	hypothetical protein	-1.22096	0.618612
TGME49_062680	hypothetical protein	-0.42273	0.413498
TGME49_062730	rhoptry protein ROP16	0.857925	0.354319
TGME49_062940	aspartyl proteinase (eimepsin), putative	0.223925	0.312155
TGME49_063070	CMGC kinase, CK2 family	-0.855042	0.903924
TGME49_063120	hypothetical protein	-1.07992	1.35193
TGME49_063220	rhoptry kinase family protein ROP21	-0.118659	1.19917
TGME49_063270	glycerophosphodiester phosphodiesterase family protein	1.5009	0.336601
TGME49_063450	hypothetical protein	2.32394	0.478287
TGME49_063560	hypothetical protein	0.700147	0.413123
TGME49_063690	hypothetical protein	0.0476792	0.261269
TGME49_063730	FAD-dependent glycerol-3-phosphate dehydrogenase	1.08561	0.137365
TGME49_063760	hypothetical protein	-0.812473	0.196199
TGME49_064040	hypothetical protein	-0.976764	0.257244
TGME49_064200	hypothetical protein	-1.14122	0.803135
TGME49_064740	hypothetical protein	0.428462	0.217493
TGME49_064970	hypothetical protein	0.818448	0.547607
TGME49_065230	electron transfer flavoprotein-ubiquinone oxidoreductase	0.214218	0.619934
TGME49_065240	hypothetical protein	-0.30354	1.01504
TGME49_065330	cell-cycle-associated protein kinase GSK, putative	-1.52854	0.29823
TGME49_065540	hypothetical protein	-1.55308	0.230419
TGME49_065790	hypothetical protein	-0.968765	0.133498
TGME49_065860	hydrolase, carbon-nitrogen family protein	-0.204004	0.769351
TGME49_066050	hypothetical protein	0.913998	0.847913
TGME49_066090	hypothetical protein	0.205252	1.13362
TGME49_066100	rhoptry kinase family protein ROP41	1.48323	0.73284
TGME49_066110	DEAD/DEAH box helicase domain-containing protein	-1.29858	0.221245
TGME49_066260	hypothetical protein	-0.710847	0.368522
TGME49_066320	hypothetical protein	-1.24397	0.307679
TGME49_066360	hypothetical protein	-0.640689	0.322149
TGME49_066910	cell-cycle-associated protein kinase GSK, putative	1.35054	1.33699
TGME49_067100	protein phosphatase 2C domain-containing protein	1.63813	0.212366
TGME49_067540	AGC kinase	1.0181	0.633509
TGME49_067740	hypothetical protein	1.90871	0.924326
TGME49_068210	AGC kinase	-1.4489	0.294994
TGME49_068220	hypothetical protein	1.52393	1.17014
TGME49_068270	hypothetical protein	0.964595	1.5368
TGME49_068290	DEAD/DEAH box helicase domain-containing protein	-0.359668	0.814716
TGME49_068350	hypothetical protein	-2.03785	0.960504
TGME49_068760	hypothetical protein	-0.176089	1.40448
TGME49_068770	dual specificity phosphatase, catalytic domain-containing protein	0.649084	0.712407
TGME49_068780	hypothetical protein	0.704371	2.2861
TGME49_068830	hypothetical protein	-1.67791	0.193033
TGME49_068880	hypothetical protein	0.305389	1.45443
TGME49_068890	citrate synthase I	-0.543214	0.674239
TGME49_068900	dense granular protein GRA10	-1.39841	0.214633
TGME49_068970	hypothetical protein	1.95395	0.811793
TGME49_069070	#N/A	-0.138324	0.86598
TGME49_069080	#N/A	-0.491196	1.71945
TGME49_069190	glyceraldehyde-3-phosphate dehydrogenase GAPDH2	-0.446468	0.372125
TGME49_069420	hypothetical protein	1.17154	0.85344
TGME49_069460	Ser/Thr phosphatase family protein	0.34166	0.764653
TGME49_069690	hypothetical protein	1.77057	0.394843
TGME49_069700	NLI interacting factor family phosphatase	-1.67144	0.568211
TGME49_069750	CrcB family protein	1.19909	0.66522
TGME49_070170	hypothetical protein	2.02282	0.903807
TGME49_070190	protein phosphatase 2C domain-containing protein	1.67365	0.40577
TGME49_070220	hypothetical protein	-0.792721	0.0623906
TGME49_070240	MAG1	1.11532	1.34398
TGME49_070320	protein phosphatase 2C domain-containing protein	0.917969	0.691325
TGME49_070330	cell-cycle-associated protein kinase, putative	-1.22607	0.399802
TGME49_070510	asparaginyl-tRNA synthetase (NOB+tRNA synthase)	-1.61758	0.18664
TGME49_070700	hypothetical protein	0.794005	0.602181
TGME49_070920	rhoptry kinase family protein ROP32	0.88593	1.54101
TGME49_070930	hypothetical protein	-1.7023	0.539178
TGME49_071070	hypothetical protein	-0.267545	1.18345
TGME49_071110	hypothetical protein	-1.31435	0.0824143
TGME49_071260	hypothetical protein	-1.22272	0.172597
TGME49_072200	AGC kinase	0.406858	1.3027
TGME49_072280	PP2C, putative	-0.58232	0.249012
TGME49_072340	hypothetical protein	-1.03893	0.432943
TGME49_072510	aspartyl protease	2.0523	0.75565
TGME49_072540	protein kinase (incomplete catalytic triad)	0.329024	1.25025
TGME49_074110	glycoprotease family protein	0.0771031	0.365127
TGME49_074170	protein kinase (incomplete catalytic triad)	1.77138	1.00396
TGME49_074190	eukaryotic initiation factor 2B epsilon subunit, putative	-2.25068	0.488472
TGME49_075440	dense granule protein GRA6	2.26376	1.22913
TGME49_075470	dense granule protein GRA15	2.33024	0.822411
TGME49_075690	ClpB, putative	-0.886934	0.494621
TGME49_075860	hypothetical protein	0.570308	1.25295
TGME49_076130	cathepsin CPC2	1.71935	0.561078
TGME49_076220	hypothetical protein	2.17075	0.0335833
TGME49_076920	protein phosphatase 2C domain-containing protein	0.358483	1.42636
TGME49_076970	hypothetical protein	-0.615663	0.654197
TGME49_077010	Fe-S metabolism associated domain-containing protein	-1.4347	0.322389
TGME49_077490	hypothetical protein	-1.39106	0.219236
TGME49_078170	hypothetical protein	-0.711304	0.587737
TGME49_078510	protein phosphatase 2C domain-containing protein	0.576928	0.259328
TGME49_078720	hypothetical protein	-0.421061	0.985002
TGME49_080670	hypothetical protein	0.643773	0.867473
TGME49_080720	hypothetical protein	-1.41304	0.976802
TGME49_081450	cell-cycle-associated protein kinase, putative	0.221115	1.05086
TGME49_081580	PP2C, putative	0.392638	0.537684
TGME49_081630	hydroxyacylglutathione hydrolase	1.61643	0.257605
TGME49_081670	#N/A	0.504826	1.22478
TGME49_081780	#N/A	0.815257	1.18249
TGME49_081790	#N/A	0.797558	0.232687
TGME49_082040	hypothetical protein	-1.04795	0.135086
TGME49_082150	hypothetical protein	-0.208011	0.563686
TGME49_083480	cell-cycle-associated protein kinase DYRK2, putative	1.5259	0.513635
TGME49_083540	hypothetical protein	2.04892	0.337579
TGME49_083590	NLI interacting factor family phosphatase	-1.03021	0.117219
TGME49_083780	glucose-6-phosphate isomerase GPI	-1.5919	0.391998
TGME49_084010	5'-3' exonuclease, N-terminal resolvase family domain-containing protein	-0.24499	0.538823
TGME49_085180	hypothetical protein	0.562085	0.468474
TGME49_085240	3-oxo-5-alpha-steroid 4-dehydrogenase	1.00239	0.388427
TGME49_085290	hypothetical protein	0.949644	1.19121
TGME49_085970	30S ribosomal protein S5, putative	-0.713999	0.35665
TGME49_086210	protein phosphatase 4, catalytic subunit	-1.93729	0.426561
TGME49_086450	dense granule protein GRA5	1.95498	1.47166
TGME49_086470	AGC kinase	-0.427536	1.18995
TGME49_086530	hypothetical protein	-1.23965	0.224067
TGME49_086760	hypothetical protein	-0.620841	0.539041
TGME49_086800	hypothetical protein	0.121562	0.926186
TGME49_087250	hypothetical protein	0.374022	1.4305
TGME49_087480	hypothetical protein	-1.48438	0.240762
TGME49_088500	FAD Malate-dehydrogenase (MDH-FAD)	1.79039	2.37067
TGME49_088570	hypothetical protein	-0.418939	0.822562
TGME49_088650	dense granule protein GRA12	2.57817	0.235653
TGME49_088680	endonuclease IV APN	0.412452	1.36324
TGME49_088840	hypothetical protein	1.69143	1.00697
TGME49_088880	hypothetical protein	-1.20627	0.424049
TGME49_089050	FIKK kinase, putative	2.43199	0.708083
TGME49_089080	HEAT repeat-containing protein	-1.0358	0.403679
TGME49_089150	hypothetical protein	-0.0594972	0.275119
TGME49_089310	cullin family protein	-1.59464	0.426369
TGME49_089320	casein kinase I, putative	-0.716576	0.519718
TGME49_089380	hypothetical protein	-1.27274	0.36167
TGME49_089490	serine/threonine specific protein phosphatase	-0.461077	0.800523
TGME49_089540	hypothetical protein	0.00195557	0.775027
TGME49_089620	cathepsin CPC1	1.70072	0.0523928
TGME49_089760	hypothetical protein	-0.349035	0.420822
TGME49_089800	hypothetical protein	-0.93433	0.431453
TGME49_089960	hypothetical protein	0.214878	0.656777
TGME49_090000	hypothetical protein	0.667593	0.856137
TGME49_090170	kelch repeat domain containing/Serine/threonine protein phosphatase protein	-1.5903	0.144215
TGME49_090700	hypothetical protein	1.77119	1.1336
TGME49_090730	CS domain-containing protein	0.944678	0.487396
TGME49_090900	hydrolase, NUDIX family protein	2.63302	0.318849
TGME49_090940	EMP/nonaspanin domain family protein	0.635774	1.19197
TGME49_091050	histone kinase SNF1, putative	1.53582	0.363626
TGME49_091960	rhoptry kinase family protein ROP40 (incomplete catalytic triad)	0.73014	1.5808
TGME49_092960	hypothetical protein	0.410389	0.0533194
TGME49_093450	protein phosphatase 2c containing protein	1.10369	0.675851
TGME49_093500	hypothetical protein	0.656645	0.188045
TGME49_093590	3-oxoacyl-acyl-carrier protein synthase I/II, putative	-1.19926	0.266635
TGME49_093660	hypothetical protein	-1.52374	1.23953
TGME49_093680	hypothetical protein	-0.252726	0.282354
TGME49_096000	hypothetical protein	1.7292	0.546851
TGME49_097070	hypothetical protein	0.45991	0.410497
TGME49_097100	hypothetical protein	-0.0290293	0.189638
TGME49_097160	hypothetical protein	0.432025	0.852758
TGME49_097280	hypothetical protein	-1.06806	1.18492
TGME49_097410	hypothetical protein	0.700714	1.34031
TGME49_098040	hypothetical protein	-0.0226043	0.474223
TGME49_099780	hypothetical protein	1.09561	0.818547
TGME49_099810	cysteine-tRNA synthetase (CysRS)	-1.19549	0.130572
TGME49_100050	hypothetical protein	1.00504	1.01107
TGME49_100120	aminotransferase, class V superfamily protein	2.24785	0.329374
TGME49_100130	apical membrane antigen 1 domain-containing protein	0.732681	1.05315
TGME49_101010	serine/threonine protein phosphatase, putative	-0.515132	0.409456
TGME49_101250	hypothetical protein	-1.17666	0.532614
TGME49_101440	calcium-dependent protein kinase CDPK1	-0.847884	0.168045
TGME49_104490	hypothetical protein	1.7529	0.542353
TGME49_104740	rhoptry kinase family protein ROP35	1.64729	0.139343
TGME49_104950	#N/A	1.01198	1.75836
TGME49_104960	#N/A	0.277357	2.42113
TGME49_104970	cell-cycle-associated protein kinase CDK, putative	-0.299028	0.63083
TGME49_105020	hypothetical protein	-0.568907	0.437204
TGME49_105270	hypothetical protein	0.703427	1.08957
TGME49_105320	mRNA capping enzyme	-0.907805	0.223649
TGME49_105510	hypothetical protein	0.0319654	0.722343
TGME49_105530	hypothetical protein	0.461685	1.16921
TGME49_105860	calcium-dependent protein kinase CDPK3	-0.718795	0.12039
TGME49_105920	endonuclease III family 1 protein	-0.260598	1.2733
TGME49_106000	AP2 domain transcription factor AP2IX-8	-1.29272	0.334469
TGME49_106480	CAM kinase, CDPK family	0.603126	0.716072
TGME49_106550	hypothetical protein	-0.124598	0.0857861
TGME49_106560	hypothetical protein	-1.70321	0.948949
TGME49_106910	hypothetical protein	-1.42385	0.423764
TGME49_107820	hypothetical protein	-0.462418	0.446249
TGME49_108000	Gpi16 subunit, GPI transamidase component protein	-1.7951	0.44587
TGME49_108070	hypothetical protein	-1.06627	0.628269
TGME49_108950	histidine acid phosphatase superfamily protein	2.23162	0.350661
TGME49_109100	hypothetical protein	-0.574806	0.639264
TGME49_110010	rhoptry neck protein RON1	0.552099	0.695025
TGME49_110230	hypothetical protein	-0.238175	0.0919661
TGME49_110610	hypothetical protein	-0.249951	1.57851
TGME49_110660	Dullard family phosphatase domain-containing protein	-0.877626	0.456395
TGME49_110700	serine/threonine phosophatase PP1	-1.43292	0.261006
TGME49_110750	emp24/gp25L/p24 family protein	-0.417997	0.201241
TGME49_110760	protein phosphatase 2C domain-containing protein	0.73167	0.487938
TGME49_110770	hypothetical protein	0.0380597	0.687085
TGME49_110780	dense granule protein GRA4	2.73123	0.687992
TGME49_111210	hypothetical protein	0.955062	0.619395
TGME49_111220	hypothetical protein	0.714446	1.01489
TGME49_111290	protein tyrosine phosphatase family protein, ptpla protein	-1.14445	0.216637
TGME49_111300	cyclic nucleotide-binding domain-containing protein	0.388272	1.08945
TGME49_111310	protein phosphatase 2B catalytic subunit, calcineurin family phosphatse superfamily protein	-1.27899	0.392039
TGME49_111470	rhoptry neck protein RON5	-1.13349	0.491163
TGME49_111510	eIF2 kinase IF2K-B	1.04874	0.970834
TGME49_111710	hypothetical protein	1.11528	1.29828
TGME49_111720	chaperonin protein BiP	-1.70549	0.343706
TGME49_112110	apicoplast-associated thioredoxin family protein Atrx1	-0.739727	0.526458
TGME49_112200	serine/threonine protein phosphatase	1.35176	1.07994
TGME49_112270	rhoptry protein ROP13	1.76917	0.467919
TGME49_112420	hypothetical protein	0.727659	1.42901
TGME49_112570	CMGC kinase, MAPK family (ERK) MAPK-1	-1.6518	0.0697765
TGME49_113180	cell-cycle-associated protein kinase PRP4, putative	-1.58118	0.641564
TGME49_113330	rhoptry kinase family protein ROP27	-0.590565	0.151301
TGME49_113440	hypothetical protein	1.53448	0.627607
TGME49_114280	AAR2 protein	-1.46255	0.232825
TGME49_114430	serine/threonine specific protein phosphatase	1.18661	0.897973
TGME49_115190	CAM kinase, SNF1 family	-1.53327	0.202883
TGME49_116360	hypothetical protein	-0.951406	0.636292
TGME49_118560	ATPase/histidine kinase/DNA gyrase B/HSP90 domain-containing protein	0.501271	0.641777
TGME49_118660	PP2C, putative	0.375759	1.17311
TGME49_118770	aurora kinase(incomplete catalytic triad)	-0.901468	0.240569
TGME49_119610	eIF2 kinase IF2K-D (incomplete catalytic triad)	0.521168	0.442908
TGME49_119650	3' exoribonuclease family, domain 1 domain-containing protein	-1.15516	0.15946
TGME49_119920	2-oxo acid dehydrogenases acyltransferase (catalytic domain) domain-containing protein	-0.834454	0.407545
TGME49_120060	DnaJ domain-containing protein	1.7147	0.314853
TGME49_121310	16S rRNA processing protein RimM domain-containing protein	0.782843	0.31286
TGME49_121570	beta-hydroxyacyl-acyl carrier protein dehydratase (FABZ)	-0.287299	0.439029
TGME49_121650	hypothetical protein	-0.483081	0.857381

## Sheet: 3200 - Per gRNA
		DNA input		replicate 1			replicate 2			replicate 3
gene	gRNA	raw reads	normalised reads	raw reads	normalised reads	lfc	raw reads	normalised reads	lfc	raw reads	normalised reads	lfc
TGME49_000010	TGME49_000010_0_2028_rev	483	71.7255	85	371.207	2.37166	80	117.953	0.717648	69	86.1685	0.264674
TGME49_000010	TGME49_000010_9_2028_rev	648	96.228	194	847.225	3.13822	28	41.2834	-1.2209	28	34.9669	-1.46047
TGME49_000010	TGME49_000010_87_1352_rev	870	129.195	34	148.483	0.200744	1167	1720.63	3.73532	1463	1827.02	3.82187
TGME49_000010	TGME49_000010_73_1352_rev	1273	189.041	135	589.564	1.64095	842	1241.45	2.71526	59	73.6803	-1.35934
TGME49_000010	TGME49_000010_81_1352_rev	5621	834.719	1214	5301.71	2.66709	3944	5815.06	2.80043	3510	4383.35	2.39267
TGME49_000360	TGME49_000360_31_698_rev	573	85.0905	639	2790.6	5.03543	358	527.838	2.63302	1396	1743.35	4.35672
TGME49_000360	TGME49_000360_21_698_rev	681	101.129	3	13.1014	-2.9484	11	16.2185	-2.64048	58	72.4315	-0.481501
TGME49_000360	TGME49_000360_8_1047_rev	692	102.762	104	454.182	2.14396	153	225.584	1.13436	308	384.636	1.90419
TGME49_000360	TGME49_000360_0_1047_rev	861	127.859	57	248.927	0.961174	17	25.0649	-2.35081	894	1116.44	3.12629
TGME49_000360	TGME49_000360_26_698_rev	1725	256.163	117	510.955	0.996137	826	1217.86	2.24922	138	172.337	-0.571827
TGME49_000410	TGME49_000410_9_2512_rev	711	105.584	42	183.42	0.796765	30	44.2322	-1.25522	646	806.737	2.93371
TGME49_000410	TGME49_000410_67_3140_rev	1271	188.744	258	1126.72	2.57763	57	84.0412	-1.16726	978	1221.34	2.69397
TGME49_000410	TGME49_000410_85_2512_rev	1697	252.005	61	266.395	0.0801195	341	502.773	0.996457	1051	1312.51	2.38081
TGME49_000410	TGME49_000410_65_2512_rev	6663	989.456	778	3397.63	1.77982	5284	7790.76	2.97706	4550	5682.13	2.52172
TGME49_000410	TGME49_000410_19_3140_rev	6860	1018.71	351	1532.87	0.589487	793	1169.2	0.198784	1514	1890.71	0.892186
TGME49_000590	TGME49_000590_61_4125_rev	603	89.5455	89	388.675	2.11787	83	122.376	0.450625	22	27.474	-1.70455
TGME49_000590	TGME49_000590_65_4125_rev	694	103.059	93	406.144	1.97852	1878	2768.94	4.74779	24	29.9717	-1.7818
TGME49_000590	TGME49_000590_38_4125_rev	722	107.217	54	235.825	1.13719	93	137.12	0.354903	38	47.4551	-1.1759
TGME49_000590	TGME49_000590_46_4125_rev	789	117.167	66	288.231	1.29867	673	992.276	3.08218	116	144.863	0.306129
TGME49_000590	TGME49_000590_44_4125_rev	1672	248.292	573	2502.37	3.33319	872	1285.68	2.37242	564	704.334	1.50422
TGME49_001130	TGME49_001130_60_628_rev	534	79.299	17	74.2413	-0.0950801	30	44.2322	-0.842206	70	87.4173	0.140616
TGME49_001130	TGME49_001130_52_628_rev	1085	161.123	61	266.395	0.725411	157	231.482	0.522741	1229	1534.8	3.25182
TGME49_001130	TGME49_001130_12_1256_rev	1101	163.499	69	301.332	0.882079	324	477.708	1.54685	126	157.351	-0.0552896
TGME49_001130	TGME49_001130_21_628_rev	2004	297.594	154	672.539	1.17627	533	785.859	1.40092	183	228.534	-0.380938
TGME49_001130	TGME49_001130_59_0_rev	4120	611.82	224	978.239	0.677079	800	1179.53	0.947027	729	910.389	0.573376
TGME49_001180	TGME49_001180_9_4355_rev	760	112.86	4	17.4686	-2.6917	47	69.2971	-0.703667	380	474.551	2.07203
TGME49_001180	TGME49_001180_137_3484_rev	958	142.263	17	74.2413	-0.938266	54	79.618	-0.837395	96	119.887	-0.24689
TGME49_001180	TGME49_001180_71_3484_rev	1680	249.48	555	2423.76	3.28025	916	1350.56	2.43656	1096	1368.71	2.45582
TGME49_001180	TGME49_001180_56_4355_rev	1935	287.348	85	371.207	0.369426	1031	1520.11	2.40331	1231	1537.3	2.41953
TGME49_001180	TGME49_001180_89_3484_rev	3860	573.21	543	2371.36	2.04858	312	460.015	-0.317383	2117	2643.75	2.20545
TGME49_001390	TGME49_001390_45_2008_rev	6023	894.416	832	3633.46	2.02233	1789	2637.71	1.56027	657	820.474	-0.124488
TGME49_001390	TGME49_001390_36_2008_rev	12158	1805.46	2183	9533.46	2.40063	16723	24656.5	3.77153	11049	13798.2	2.93404
TGME49_001390	TGME49_001390_41_2008_rev	20790	3087.32	14845	64830.2	4.39224	12061	17782.8	2.52606	12503	15614	2.33841
TGME49_001390	TGME49_001390_55_2008_rev	66670	9900.5	127315	556002	5.81145	41646	61403.1	2.63274	45457	56767.6	2.51949
TGME49_001520	TGME49_001520_72_700_rev	331	49.1535	1	4.36714	-3.49253	14	20.6417	-1.25173	2	2.49764	-4.29866
TGME49_001520	TGME49_001520_33_1400_rev	570	84.645	18	78.6085	-0.10674	304	448.22	2.40471	5	6.24409	-3.76086
TGME49_001520	TGME49_001520_30_700_rev	608	90.288	34	148.483	0.717688	139	204.943	1.18261	1585	1979.38	4.45437
TGME49_001520	TGME49_001520_41_2100_rev	739	109.742	18	78.6085	-0.481353	160	235.905	1.1041	810	1011.54	3.20438
TGME49_001520	TGME49_001520_36_2100_rev	1257	186.665	83	362.472	0.957424	394	580.916	1.63788	36	44.9575	-2.05381
TGME49_001800	TGME49_001800_30_1128_rev	212	31.482	2	8.73428	-1.84977	4	5.89763	-2.41632	1	1.24882	-4.65589
TGME49_001800	TGME49_001800_9_1128_rev	1618	240.273	17	74.2413	-1.69438	24	35.3858	-2.76343	101	126.131	-0.929755
TGME49_001800	TGME49_001800_55_1128_rev	4137	614.345	27	117.913	-2.38133	156	230.007	-1.41737	180	224.787	-1.45049
TGME49_001800	TGME49_001800_12_1128_rev	6775	1006.09	76	331.902	-1.59992	294	433.476	-1.21473	473	590.691	-0.76828
TGME49_001800	TGME49_001800_40_1128_rev	7549	1121.03	136	593.931	-0.916454	396	583.865	-0.941114	750	936.614	-0.259294
TGME49_002050	TGME49_002050_23_1149_rev	1129	167.657	118	515.322	1.61997	374	551.428	1.71766	78	97.4079	-0.783398
TGME49_002050	TGME49_002050_7_1149_rev	2451	363.974	258	1126.72	1.63023	413	608.93	0.742443	716	894.154	1.29669
TGME49_002050	TGME49_002050_27_1149_rev	3231	479.804	321	1401.85	1.54682	2535	3737.62	2.9616	930	1161.4	1.27535
TGME49_002050	TGME49_002050_18_1149_rev	4903	728.096	421	1838.56	1.33638	3301	4867.02	2.74084	832	1039.02	0.51302
TGME49_002050	TGME49_002050_6_1532_rev	5167	767.3	50	218.357	-1.8131	972	1433.12	0.901301	887	1107.7	0.529708
TGME49_002080	TGME49_002080_7_4935_rev	1352	200.772	10	43.6714	-2.2008	30	44.2322	-2.18239	26	32.4693	-2.62841
TGME49_002080	TGME49_002080_27_987_rev	2115	314.078	25	109.178	-1.52443	71	104.683	-1.5851	77	96.1591	-1.70763
TGME49_002080	TGME49_002080_34_658_rev	3108	461.538	88	384.308	-0.264186	146	215.263	-1.10035	127	158.6	-1.54106
TGME49_002080	TGME49_002080_2_987_rev	3656	542.916	31	135.381	-2.0037	343	505.721	-0.102386	188	234.778	-1.20943
TGME49_002080	TGME49_002080_31_1974_rev	6315	937.778	70	305.7	-1.61713	794	1170.68	0.320028	377	470.805	-0.994117
TGME49_002490	TGME49_002490_1_12312_rev	210	31.185	3	13.1014	-1.25113	0	0		13	16.2346	-0.941777
TGME49_002490	TGME49_002490_40_6840_rev	275	40.8375	2	8.73428	-2.22513	6	8.84644	-2.20673	8	9.99055	-2.03126
TGME49_002490	TGME49_002490_44_12312_rev	905	134.393	492	2148.63	3.99889	143	210.84	0.649697	108	134.872	0.00514274
TGME49_002490	TGME49_002490_31_13224_rev	2264	336.204	183	799.186	1.24919	442	651.688	0.954844	357	445.828	0.407151
TGME49_002490	TGME49_002490_68_12768_rev	4613	685.031	418	1825.46	1.41402	961	1416.9	1.0485	1309	1634.7	1.25479
TGME49_002550	TGME49_002550_15_1310_rev	159	23.6115	12	52.4057	1.15023	0	0		11	13.737	-0.781422
TGME49_002550	TGME49_002550_33_3668_rev	1066	158.301	56	244.56	0.627516	18	26.5393	-2.57647	40	49.9528	-1.66403
TGME49_002550	TGME49_002550_3_3406_rev	1308	194.238	18	78.6085	-1.30507	510	751.947	1.95281	25	31.2205	-2.63726
TGME49_002550	TGME49_002550_15_3144_rev	1768	262.548	229	1000.07	1.92945	91	134.171	-0.968508	219	273.491	0.0589137
TGME49_002550	TGME49_002550_4_2882_rev	2820	418.77	51	222.724	-0.910901	141	207.891	-1.01033	414	517.011	0.304037
TGME49_002610	TGME49_002610_22_1096_rev	229	34.0065	7	30.57	-0.153696	261	384.82	3.5003	14	17.4835	-0.95982
TGME49_002610	TGME49_002610_21_548_rev	448	66.528	8	34.9371	-0.929202	131	193.147	1.53767	46	57.4457	-0.211764
TGME49_002610	TGME49_002610_5_1644_rev	451	66.9735	23	100.444	0.584731	12	17.6929	-1.92042	21	26.2252	-1.35264
TGME49_002610	TGME49_002610_15_1644_rev	580	86.13	60	262.028	1.60513	269	396.615	2.20315	288	359.66	2.06205
TGME49_002610	TGME49_002610_12_1644_rev	3433	509.801	388	1694.45	1.73281	1204	1775.19	1.79997	293	365.904	-0.478468
TGME49_002620	TGME49_002620_52_1569_rev	333	49.4505	9	39.3042	-0.3313	592	872.849	4.14167	27	33.7181	-0.552462
TGME49_002620	TGME49_002620_12_1569_rev	380	56.43	319	1393.12	4.62571	370	545.53	3.27313	14	17.4835	-1.69047
TGME49_002620	TGME49_002620_39_1569_rev	863	128.156	5	21.8357	-2.55314	712	1049.78	3.03412	168	209.802	0.71113
TGME49_002620	TGME49_002620_28_1569_rev	1479	219.632	146	637.602	1.53757	848	1250.3	2.50911	521	650.635	1.56676
TGME49_002620	TGME49_002620_19_1569_rev	1678	249.183	207	903.997	1.85911	103	151.864	-0.714427	586	731.808	1.55426
TGME49_002750	TGME49_002750_9_1792_rev	910	135.135	5	21.8357	-2.62964	57	84.0412	-0.685233	53	66.1874	-1.02977
TGME49_002750	TGME49_002750_53_0_rev	1445	214.583	8	34.9371	-2.6187	48	70.7715	-1.60029	80	99.9055	-1.1029
TGME49_002750	TGME49_002750_79_1792_rev	1722	255.717	14	61.1399	-2.06436	35	51.6042	-2.30899	9057	11310.6	5.46698
TGME49_002750	TGME49_002750_11_1792_rev	2189	325.067	13	56.7728	-2.51746	47	69.2971	-2.22987	84	104.901	-1.63171
TGME49_002780	TGME49_002780_105_4145_rev	123	18.2655	21	91.7099	2.32796	0	0		27	33.7181	0.884402
TGME49_002780	TGME49_002780_7_4974_rev	513	76.1805	7	30.57	-1.31731	9	13.2697	-2.52129	674	841.704	3.46582
TGME49_002780	TGME49_002780_37_4145_rev	1333	197.951	205	895.263	2.17717	88	129.748	-0.60943	93	116.14	-0.769273
TGME49_002780	TGME49_002780_28_4145_rev	1426	211.761	159	694.375	1.71328	1100	1621.85	2.93713	167	208.553	-0.0220248
TGME49_002780	TGME49_002780_95_3316_rev	2480	368.28	619	2703.26	2.87582	223	328.793	-0.163625	1069	1334.99	1.85795
TGME49_002850	TGME49_002850_25_608_rev	237	35.1945	11	48.0385	0.448841	5	7.37203	-2.25522	86	107.398	1.60955
TGME49_002850	TGME49_002850_7_3648_rev	1642	243.837	58	253.294	0.0548956	173	255.072	0.0649893	142	177.332	-0.459462
TGME49_002850	TGME49_002850_11_3648_rev	2499	371.102	37	161.584	-1.19953	100	147.441	-1.33168	218	272.243	-0.446922
TGME49_002850	TGME49_002850_26_304_rev	5352	794.772	56	244.56	-1.70035	184	271.291	-1.5507	810	1011.54	0.347945
TGME49_003010	TGME49_003010_90_4224_rev	380	56.43	75	327.535	2.53712	11	16.2185	-1.79882	7	8.74173	-2.69047
TGME49_003010	TGME49_003010_87_4224_rev	1598	237.303	28	122.28	-0.956544	75	110.58	-1.10163	300	374.646	0.658796
TGME49_003010	TGME49_003010_103_4224_rev	1976	293.436	104	454.182	0.630225	165	243.277	-0.270446	636	794.249	1.43654
TGME49_003010	TGME49_003010_16_4224_rev	2186	324.621	34	148.483	-1.12846	181	266.868	-0.282632	548	684.353	1.07598
TGME49_003010	TGME49_003010_76_4224_rev	2936	435.996	123	537.158	0.301031	221	325.844	-0.420134	265	330.937	-0.397758
TGME49_003290	TGME49_003290_37_1347_rev	334	49.599	17	74.2413	0.581912	440	648.739	3.70925	1891	2361.52	5.57326
TGME49_003290	TGME49_003290_5_1347_rev	473	70.2405	356	1554.7	4.46819	25	36.8602	-0.930241	64	79.9244	0.186333
TGME49_003290	TGME49_003290_13_1347_rev	1208	179.388	120	524.057	1.54664	1163	1714.73	3.25683	1187	1482.35	3.04673
TGME49_003290	TGME49_003290_24_1347_rev	1487	220.82	24	104.811	-1.07507	535	788.808	1.83681	1062	1326.25	2.58641
TGME49_003290	TGME49_003290_42_1347_rev	2905	431.393	553	2415.03	2.48497	1026	1512.74	1.81009	1736	2167.95	2.32926
TGME49_003310	TGME49_003310_1_1000_rev	461	68.4585	39	170.318	1.31493	598	881.695	3.68698	26	32.4693	-1.07615
TGME49_003310	TGME49_003310_29_500_rev	1002	148.797	44	192.154	0.368918	284	418.731	1.49268	471	588.194	1.98295
TGME49_003310	TGME49_003310_5_1000_rev	1401	208.049	52	227.091	0.126351	527	777.012	1.90102	146	182.328	-0.190387
TGME49_003310	TGME49_003310_27_500_rev	3562	528.957	309	1349.45	1.35114	2423	3572.49	2.75571	789	985.318	0.897439
TGME49_003310	TGME49_003310_38_500_rev	4292	637.362	890	3886.75	2.60838	6902	10176.4	3.99696	1676	2093.02	1.7154
TGME49_003400	TGME49_003400_47_678_rev	886	131.571	14	61.1399	-1.10565	198	291.933	1.14979	35	43.7087	-1.58985
TGME49_003400	TGME49_003400_25_1356_rev	1653	245.471	83	362.472	0.562321	1168	1722.11	2.81055	686	856.69	1.80322
TGME49_003400	TGME49_003400_16_678_rev	3792	563.112	171	746.781	0.407262	573	844.835	0.585248	2214	2764.88	2.29573
TGME49_003400	TGME49_003400_2_678_rev	4344	645.084	713	3113.77	2.2711	2026	2987.15	2.21121	3334	4163.56	2.69026
TGME49_003400	TGME49_003400_23_678_rev	8251	1225.27	496	2166.1	0.821996	2154	3175.87	1.37405	4514	5637.17	2.20187
TGME49_003450	TGME49_003450_30_3340_rev	358	53.163	12	52.4057	-0.0207003	14	20.6417	-1.36486	15	18.7323	-1.5049
TGME49_003450	TGME49_003450_68_2505_rev	780	115.83	20	87.3428	-0.407249	30	44.2322	-1.38884	86	107.398	-0.109036
TGME49_003450	TGME49_003450_23_3340_rev	1074	159.489	4124	18010.1	6.8192	40	58.9763	-1.43525	377	470.805	1.56167
TGME49_003450	TGME49_003450_34_3340_rev	1244	184.734	75	327.535	0.826201	555	818.296	2.14717	83	103.652	-0.833702
TGME49_003450	TGME49_003450_43_4175_rev	2434	361.449	432	1886.6	2.38393	401	591.237	0.709944	385	480.795	0.41163
TGME49_003600	TGME49_003600_21_3095_rev	491	72.9135	119	519.689	2.83339	1001	1475.88	4.33925	30	37.4646	-0.960659
TGME49_003600	TGME49_003600_41_3095_rev	527	78.2595	124	541.525	2.79069	35	51.6042	-0.600777	109	136.121	0.798554
TGME49_003600	TGME49_003600_53_2476_rev	1154	171.369	215	938.935	2.45392	600	884.644	2.36799	1022	1276.29	2.89678
TGME49_003600	TGME49_003600_16_3095_rev	1177	174.785	54	235.825	0.432142	277	408.411	1.22444	41	51.2016	-1.77132
TGME49_003600	TGME49_003600_3_3095_rev	1293	192.011	256	1117.99	2.54165	1160	1710.31	3.155	1073	1339.98	2.80296
TGME49_003790	TGME49_003790_69_903_rev	601	89.2485	59	257.661	1.52957	695	1024.71	3.52125	282	352.167	1.98036
TGME49_003790	TGME49_003790_86_1806_rev	947	140.63	9	39.3042	-1.83914	63	92.8876	-0.598341	184	229.783	0.708371
TGME49_003790	TGME49_003790_92_1806_rev	2092	310.662	84	366.84	0.239803	2290	3376.39	3.44206	124	154.854	-1.00444
TGME49_004080	TGME49_004080_119_0_rev	1214	180.279	139	607.032	1.75154	284	418.731	1.21579	106	132.375	-0.445603
TGME49_004080	TGME49_004080_48_1011_rev	1255	186.368	9	39.3042	-2.24539	44	64.8739	-1.52244	704	879.168	2.23799
TGME49_004080	TGME49_004080_63_3033_rev	1411	209.534	265	1157.29	2.4655	197	290.458	0.471149	1800	2247.87	3.42331
TGME49_004080	TGME49_004080_56_3033_rev	3189	473.567	74	323.168	-0.551282	1477	2177.7	2.20117	816	1019.04	1.10557
TGME49_004080	TGME49_004080_35_3033_rev	5155	765.518	72	314.434	-1.28368	421	620.725	-0.302481	534	666.869	-0.199032
TGME49_004100	TGME49_004100_22_8820_rev	3234	480.249	48	209.623	-1.19599	70	103.208	-2.21822	139	173.586	-1.46813
TGME49_004100	TGME49_004100_15_7938_rev	4112	610.632	290	1266.47	1.05244	696	1026.19	0.748918	1005	1255.06	1.03938
TGME49_004100	TGME49_004100_48_7938_rev	5385	799.673	244	1065.58	0.41416	1050	1548.13	0.953042	508	634.4	-0.334017
TGME49_004100	TGME49_004100_34_8820_rev	6282	932.877	379	1655.15	0.827199	1939	2858.87	1.61569	3734	4663.09	2.32153
TGME49_004100	TGME49_004100_3_8379_rev	6561	974.309	172	751.148	-0.375282	439	647.265	-0.590023	1745	2179.19	1.16134
TGME49_004280	TGME49_004280_110_1724_rev	805	119.543	116	506.588	2.08329	114	168.082	0.491645	68	84.9197	-0.493353
TGME49_004280	TGME49_004280_52_862_rev	1003	148.946	149	650.703	2.12722	567	835.989	2.4887	31	38.7134	-1.94388
TGME49_004280	TGME49_004280_59_0_rev	1115	165.578	12	52.4057	-1.65971	68	100.26	-0.723766	30	37.4646	-2.14391
TGME49_004280	TGME49_004280_56_862_rev	1400	207.9	7	30.57	-2.7657	201	296.356	0.51144	291	363.406	0.805693
TGME49_004280	TGME49_004280_22_862_rev	5813	863.231	314	1371.28	0.667707	413	608.93	-0.50347	852	1063.99	0.301672
TGME49_004340	TGME49_004340_95_4445_rev	218	32.373	1	4.36714	-2.89003	28	41.2834	0.35077	7	8.74173	-1.8888
TGME49_004340	TGME49_004340_92_4445_rev	700	103.95	296	1292.67	3.6364	790	1164.78	3.4861	532	664.372	2.6761
TGME49_004340	TGME49_004340_30_3556_rev	990	147.015	190	829.756	2.49672	999	1472.93	3.32466	296	369.65	1.3302
TGME49_004340	TGME49_004340_77_4445_rev	1045	155.183	10	43.6714	-1.82921	485	715.087	2.20415	792	989.065	2.6721
TGME49_004340	TGME49_004340_23_3556_rev	1648	244.728	213	930.2	1.92636	233	343.537	0.489285	974	1216.35	2.31331
TGME49_004400	TGME49_004400_4_1692_rev	430	63.855	6	26.2028	-1.28508	108	159.236	1.31829	5	6.24409	-3.35424
TGME49_004400	TGME49_004400_16_1974_rev	1975	293.288	19	82.9756	-1.82156	67	98.7852	-1.56995	67	83.6709	-1.80952
TGME49_004400	TGME49_004400_8_2538_rev	2092	310.662	53	231.458	-0.424594	89	131.222	-1.24333	142	177.332	-0.808891
TGME49_004400	TGME49_004400_0_846_rev	5926	880.011	152	663.805	-0.406762	1061	1564.35	0.829966	266	332.186	-1.40553
TGME49_004410	TGME49_004410_25_7728_rev	1702	252.747	9	39.3042	-2.68494	37	54.553	-2.21196	115	143.614	-0.815496
TGME49_004410	TGME49_004410_18_7176_rev	2363	350.906	50	218.357	-0.684395	245	361.23	0.0418335	225	280.984	-0.320593
TGME49_004410	TGME49_004410_14_7176_rev	3168	470.448	26	113.546	-2.05076	389	573.544	0.285869	885	1105.2	1.23221
TGME49_004410	TGME49_004410_11_7176_rev	3472	515.592	125	545.892	0.0823861	1702	2509.44	2.28306	261	325.942	-0.661616
TGME49_004880	TGME49_004880_23_2172_rev	678	100.683	181	790.452	2.97286	213	314.049	1.64117	129	161.098	0.678115
TGME49_004880	TGME49_004880_27_2172_rev	892	132.462	2	8.73428	-3.92275	56	82.5668	-0.681945	12	14.9858	-3.14391
TGME49_004880	TGME49_004880_60_2172_rev	1891	280.814	133	580.829	1.0485	64	94.362	-1.57333	348	434.589	0.630039
TGME49_004880	TGME49_004880_32_2172_rev	2013	298.931	11	48.0385	-2.63755	66	97.3108	-1.61914	288	359.66	0.266823
TGME49_004880	TGME49_004880_51_2715_rev	3464	514.404	316	1380.02	1.42371	1165	1717.68	1.73949	407	508.269	-0.017309
TGME49_005240	TGME49_005240_22_5520_rev	1023	151.916	79	345.004	1.18334	81	119.427	-0.347141	223	278.487	0.874339
TGME49_005240	TGME49_005240_53_3680_rev	1817	269.825	75	327.535	0.279629	75	110.58	-1.28692	196	244.768	-0.140604
TGME49_005240	TGME49_005240_30_4600_rev	2413	358.331	143	624.501	0.801412	517	762.268	1.08901	368	459.565	0.358979
TGME49_005240	TGME49_005240_30_5520_rev	3200	475.2	143	624.501	0.394168	842	1241.45	1.38542	400	499.528	0.0720292
TGME49_005240	TGME49_005240_14_3680_rev	3300	490.05	261	1139.82	1.21781	1459	2151.16	2.13411	488	609.424	0.314516
TGME49_005250	TGME49_005250_42_2128_rev_CONTROL	539	80.0415	1	4.36714	-4.19599	147	216.738	1.43713	49	61.1921	-0.387402
TGME49_005250	TGME49_005250_10_2660_rev_CONTROL	756	112.266	13	56.7728	-0.98365	65	95.8364	-0.228275	1208	1508.57	3.74819
TGME49_005250	TGME49_005250_35_2660_rev_CONTROL	843	125.186	435	1899.7	3.92364	39	57.5019	-1.12239	743	927.872	2.88986
TGME49_005250	TGME49_005250_28_2660_rev_CONTROL	1076	159.786	103	449.815	1.49319	42	61.9251	-1.36755	275	343.425	1.10385
TGME49_005250	TGME49_005250_2_2660_rev_CONTROL	2038	302.643	18	78.6085	-1.94486	107	157.762	-0.939872	308	384.636	0.345877
TGME49_005290	TGME49_005290_78_3370_rev	144	21.384	0	0		1	1.47441	-3.85833	3	3.74646	-2.51293
TGME49_005290	TGME49_005290_30_3370_rev	753	111.821	12	52.4057	-1.09339	81	119.427	0.0949435	557	695.592	2.63706
TGME49_005290	TGME49_005290_67_2696_rev	1011	150.134	232	1013.18	2.75457	60	88.4644	-0.763077	95	118.638	-0.339682
TGME49_005290	TGME49_005290_12_3370_rev	2698	400.653	186	812.288	1.01964	154	227.059	-0.819289	236	294.721	-0.443002
TGME49_005290	TGME49_005290_71_3370_rev	9199	1366.05	104	454.182	-1.58867	517	762.268	-0.841641	445	555.724	-1.29757
TGME49_005360	TGME49_005360_9_6288_rev	1934	287.199	92	401.777	0.484343	297	437.899	0.608547	2117	2643.75	3.20246
TGME49_005360	TGME49_005360_18_6288_rev	2202	326.997	68	296.965	-0.138983	266	392.192	0.262283	801	1000.3	1.61309
TGME49_005360	TGME49_005360_28_4192_rev	2954	438.669	423	1847.3	2.07421	740	1091.06	1.31453	598	746.794	0.767577
TGME49_005360	TGME49_005360_46_6288_rev	4368	648.648	439	1917.17	1.56347	492	725.408	0.161357	723	902.896	0.477124
TGME49_005360	TGME49_005360_31_5764_rev	6071	901.544	372	1624.58	0.849593	899	1325.49	0.556058	650	811.732	-0.151393
TGME49_005440	TGME49_005440_116_1087_rev	131	19.4535	0	0		0	0		42	52.4504	1.43092
TGME49_005440	TGME49_005440_30_3261_rev	2607	387.14	35	152.85	-1.34074	78	115.004	-1.75117	63	78.6756	-2.29887
TGME49_005440	TGME49_005440_74_2174_rev	3837	569.795	245	1069.95	0.909028	1099	1620.37	1.50781	285	355.913	-0.678916
TGME49_005440	TGME49_005440_53_3261_rev	10501	1559.4	83	362.472	-2.10505	264	389.243	-2.00225	462	576.954	-1.43446
TGME49_005550	TGME49_005550_101_3440_rev	21	3.1185	0	0		0	0		3	3.74646	0.264674
TGME49_005550	TGME49_005550_91_3440_rev	1162	172.557	15	65.5071	-1.39735	1054	1554.02	3.17086	209	261.003	0.596994
TGME49_005550	TGME49_005550_67_3440_rev	1343	199.436	109	476.018	1.25509	1045	1540.75	2.94964	188	234.778	0.235374
TGME49_005550	TGME49_005550_5_4128_rev	1723	255.866	82	358.105	0.484998	914	1347.61	2.39694	218	272.243	0.0895066
TGME49_005550	TGME49_005550_10_3440_rev	2943	437.036	250	1091.78	1.32087	232	342.062	-0.353491	328	409.613	-0.0934906
TGME49_005620	TGME49_005620_51_9632_rev	273	40.5405	3	13.1014	-1.62964	25	36.8602	-0.137301	15	18.7323	-1.11384
TGME49_005620	TGME49_005620_16_12642_rev	934	138.699	22	96.077	-0.529694	89	131.222	-0.0799458	121	151.107	0.123614
TGME49_005620	TGME49_005620_39_16254_rev	997	148.055	8	34.9371	-2.0833	42	61.9251	-1.25753	37	46.2063	-1.67997
TGME49_005620	TGME49_005620_52_11438_rev	1110	164.835	16	69.8742	-1.23819	45	66.3483	-1.31289	134	167.342	0.0217745
TGME49_005620	TGME49_005620_16_15050_rev	5841	867.389	182	794.819	-0.126052	1131	1667.55	0.942983	649	810.483	-0.0978958
TGME49_005680	TGME49_005680_57_3568_rev	32	4.752	4	17.4686	1.87815	19	28.0137	2.55953	0	0
TGME49_005680	TGME49_005680_3_4460_rev	373	55.3905	0	0		11	16.2185	-1.772	60	74.9291	0.435888
TGME49_005680	TGME49_005680_10_3568_rev	926	137.511	40	174.686	0.345213	1759	2593.48	4.23727	136	169.839	0.304624
TGME49_005700	TGME49_005700_5_1868_rev	73	10.8405	2	8.73428	-0.311672	3	4.42322	-1.29326	12	14.9858	0.467167
TGME49_005700	TGME49_005700_40_1401_rev	364	54.054	11	48.0385	-0.17021	76	112.055	1.05173	208	259.754	2.26467
TGME49_005700	TGME49_005700_45_1401_rev	406	60.291	92	401.777	2.73638	27	39.809	-0.598849	361	450.824	2.90255
TGME49_005700	TGME49_005700_11_1868_rev	1066	158.301	59	257.661	0.702804	122	179.878	0.184345	33	41.211	-1.94157
TGME49_005700	TGME49_005700_27_1401_rev	1973	292.991	67	292.598	-0.00193304	2963	4368.67	3.89827	806	1006.55	1.78049
TGME49_006290	TGME49_006290_40_304_rev	56	8.316	5	21.8357	1.39273	1152	1698.52	7.67417	151	188.572	4.50308
TGME49_006290	TGME49_006290_11_608_rev	752	111.672	93	406.144	1.86272	343	505.721	2.17908	31	38.7134	-1.52836
TGME49_006290	TGME49_006290_1_608_rev	834	123.849	25	109.178	-0.181894	40	58.9763	-1.07038	779	972.83	2.97361
TGME49_006290	TGME49_006290_24_608_rev	1140	169.29	77	336.27	0.990121	311	458.54	1.43755	493	615.668	1.86265
TGME49_006290	TGME49_006290_16_608_rev	3111	461.984	422	1842.93	1.99609	844	1244.4	1.42954	1039	1297.52	1.48985
TGME49_006350	TGME49_006350_0_1437_rev	37	5.4945	0	0		0	0		0	0
TGME49_006350	TGME49_006350_8_479_rev	92	13.662	0	0		0	0		0	0
TGME49_006350	TGME49_006350_10_479_rev	454	67.419	12	52.4057	-0.363433	28	41.2834	-0.707594	474	591.94	3.13422
TGME49_006350	TGME49_006350_5_1437_rev	2051	304.574	271	1183.49	1.95819	1559	2298.6	2.91589	779	972.83	1.6754
TGME49_006390	TGME49_006390_4_6138_rev	93	13.8105	0	0		0	0		10	12.4882	-0.145201
TGME49_006390	TGME49_006390_4_5115_rev	104	15.444	2	8.73428	-0.822287	5	7.37203	-1.06691	9	11.2394	-0.458485
TGME49_006390	TGME49_006390_46_5115_rev	121	17.9685	136	593.931	5.04675	7	10.3208	-0.799909	0	0
TGME49_006390	TGME49_006390_53_4092_rev	506	75.141	15	65.5071	-0.19795	20	29.4881	-1.34947	1270	1586	4.39965
TGME49_006390	TGME49_006390_76_3069_rev	512	76.032	14	61.1399	-0.314492	75	110.58	0.540418	40	49.9528	-0.606043
TGME49_006590	TGME49_006590_0_8260_rev	229	34.0065	1	4.36714	-2.96105	29	42.7578	0.330377	3	3.74646	-3.18221
TGME49_006590	TGME49_006590_31_7670_rev	1726	256.311	322	1406.22	2.45585	80	117.953	-1.11969	12	14.9858	-4.09623
TGME49_006590	TGME49_006590_20_8260_rev	6903	1025.1	119	519.689	-0.980037	348	513.094	-0.998465	583	728.061	-0.493626
TGME49_007590	TGME49_007590_37_1755_rev	282	41.877	2	8.73428	-2.2614	31	45.7066	0.126244	16	19.9811	-1.06752
TGME49_007590	TGME49_007590_50_1755_rev	618	91.773	89	388.675	2.08242	350	516.042	2.49135	719	897.901	3.29041
TGME49_007590	TGME49_007590_25_1755_rev	916	136.026	19	82.9756	-0.713123	21	30.9625	-2.13529	36	44.9575	-1.59725
TGME49_007590	TGME49_007590_19_1755_rev	975	144.788	112	489.119	1.75625	31	45.7066	-1.66346	710883	887764	12.582
TGME49_007610	TGME49_007610_22_958_rev	177	26.2845	8	34.9371	0.410547	1	1.47441	-4.15601	10	12.4882	-1.07365
TGME49_007610	TGME49_007610_47_958_rev	186	27.621	0	0		1	1.47441	-4.22756	3	3.74646	-2.88217
TGME49_007610	TGME49_007610_46_479_rev	331	49.1535	2	8.73428	-2.49253	10	14.7441	-1.73716	19	23.7276	-1.05073
TGME49_007610	TGME49_007610_15_958_rev	1848	274.428	453	1978.31	2.84977	977	1440.5	2.39207	1322	1650.94	2.58879
TGME49_007610	TGME49_007610_37_958_rev	1940	288.09	9911	43282.7	7.23113	1161	1711.79	2.57091	196	244.768	-0.235102
TGME49_007700	TGME49_007700_24_1416_rev	71	10.5435	27	117.913	3.48329	2	2.94881	-1.83815	0	0
TGME49_007700	TGME49_007700_5_1888_rev	153	22.7205	1	4.36714	-2.37923	8	11.7953	-0.945788	7	8.74173	-1.378
TGME49_007700	TGME49_007700_35_1416_rev	506	75.141	6	26.2028	-1.51988	65	95.8364	0.350974	6	7.49291	-3.326
TGME49_007700	TGME49_007700_0_1416_rev	1254	186.219	68	296.965	0.673294	61	89.9388	-1.04998	71	88.6661	-1.07055
TGME49_007820	TGME49_007820_21_1992_rev	15	2.2275	0	0		0	0		0	0
TGME49_007820	TGME49_007820_79_0_rev	20	2.97	0	0		0	0		0	0
TGME49_007820	TGME49_007820_59_1992_rev	117	17.3745	1	4.36714	-1.99221	3	4.42322	-1.9738	0	0
TGME49_007820	TGME49_007820_102_0_rev	441	65.4885	1	4.36714	-3.90648	9	13.2697	-2.30311	19	23.7276	-1.46468
TGME49_007820	TGME49_007820_61_1992_rev	2732	405.702	24	104.811	-1.95263	41	60.4507	-2.74659	125	156.102	-1.37793
TGME49_007880	TGME49_007880_44_2716_rev	29	4.3065	41	179.053	5.37772	7	10.3208	1.26097	0	0
TGME49_007880	TGME49_007880_34_8148_rev	35	5.1975	0	0		0	0		0	0
TGME49_007880	TGME49_007880_25_679_rev	149	22.1265	2	8.73428	-1.34102	345	508.67	4.52288	5	6.24409	-1.82521
TGME49_007880	TGME49_007880_0_679_rev	339	50.3415	11	48.0385	-0.0675568	69	101.734	1.01498	258	322.195	2.67812
TGME49_007880	TGME49_007880_8_679_rev	368	54.648	0	0		6	8.84644	-2.627	30	37.4646	-0.544642
TGME49_007910	TGME49_007910_36_7896_rev	26	3.861	0	0		2	2.94881	-0.38884	0	0
TGME49_007910	TGME49_007910_31_7896_rev	228	33.858	1	4.36714	-2.95474	96	141.543	2.06367	47	58.6945	0.793728
TGME49_007910	TGME49_007910_40_8554_rev	507	75.2895	24	104.811	0.477274	108	159.236	1.08065	12	14.9858	-2.32885
TGME49_007910	TGME49_007910_26_9212_rev	705	104.693	2	8.73428	-3.58333	24	35.3858	-1.56492	24	29.9717	-1.80449
TGME49_007960	TGME49_007960_3_6194_rev	255	37.8675	6	26.2028	-0.531238	9	13.2697	-1.51283	1	1.24882	-4.92232
TGME49_007960	TGME49_007960_27_5216_rev	440	65.34	8	34.9371	-0.903207	13	19.1673	-1.76932	19	23.7276	-1.4614
TGME49_007960	TGME49_007960_9_9454_rev	533	79.1505	15	65.5071	-0.272948	2	2.94881	-4.74639	33	41.211	-0.941568
TGME49_007960	TGME49_007960_9_5216_rev	750	111.375	1	4.36714	-4.67259	10	14.7441	-2.91722	5	6.24409	-4.15679
TGME49_008360	TGME49_008360_66_1130_rev	48	7.128	0	0		0	0		4	4.99528	-0.512933
TGME49_008360	TGME49_008360_5_1130_rev	670	99.495	37	161.584	0.699589	20	29.4881	-1.75449	58	72.4315	-0.458007
TGME49_008360	TGME49_008360_11_565_rev	1034	153.549	78	340.637	1.14953	87	128.273	-0.259477	507	633.151	2.04385
TGME49_008360	TGME49_008360_70_565_rev	1197	177.755	16	69.8742	-1.34705	52	76.6691	-1.21317	45	56.1968	-1.66133
TGME49_008360	TGME49_008360_24_565_rev	2330	346.005	37	161.584	-1.09851	312	460.015	0.410887	105	131.126	-1.39984
TGME49_008380	TGME49_008380_2_1473_rev	527	78.2595	13	56.7728	-0.463066	12	17.6929	-2.1451	405	505.772	2.69215
TGME49_008380	TGME49_008380_21_1964_rev	699	103.802	13	56.7728	-0.870556	18	26.5393	-1.96762	154	192.318	0.889667
TGME49_008380	TGME49_008380_16_1473_rev	803	119.246	240	1048.11	3.13579	93	137.12	0.201502	28	34.9669	-1.76987
TGME49_008380	TGME49_008380_46_982_rev	1464	217.404	88	384.308	0.821885	498	734.255	1.7559	112	139.868	-0.636316
TGME49_008380	TGME49_008380_8_1473_rev	2401	356.549	140	611.399	0.778016	186	274.24	-0.378661	154	192.318	-0.890604
TGME49_008500	TGME49_008500_6_7128_rev	632	93.852	3	13.1014	-2.84067	36	53.0786	-0.822256	11	13.737	-2.77232
TGME49_008500	TGME49_008500_3_7128_rev	1780	264.33	91	397.41	0.588286	1153	1699.99	2.68511	548	684.353	1.3724
TGME49_008500	TGME49_008500_8_7392_rev	1936	287.496	50	218.357	-0.396854	1039	1531.91	2.41372	154	192.318	-0.580047
TGME49_008500	TGME49_008500_6_4224_rev	3634	539.649	324	1414.95	1.39066	536	790.282	0.550346	217	270.994	-0.993762
TGME49_008500	TGME49_008500_1_6336_rev	4712	699.732	369	1611.47	1.20351	826	1217.86	0.799474	1099	1372.45	0.971881
TGME49_008580	TGME49_008580_22_8164_rev	129	19.1565	7	30.57	0.674281	329	485.08	4.66232	11	13.737	-0.479766
TGME49_008580	TGME49_008580_18_8164_rev	784	116.424	248	1083.05	3.21764	42	61.9251	-0.910793	22	27.474	-2.08325
TGME49_008580	TGME49_008580_3_8478_rev	1590	236.115	28	122.28	-0.949303	70	103.208	-1.19393	97	121.135	-0.962869
TGME49_008580	TGME49_008580_12_8478_rev	1653	245.471	49	213.99	-0.198008	61	89.9388	-1.44853	64	79.9244	-1.61884
TGME49_008720	TGME49_008720_36_2452_rev	772	114.642	22	96.077	-0.254872	118	173.98	0.601786	97	121.135	0.079485
TGME49_008720	TGME49_008720_1_2452_rev	1532	227.502	36	157.217	-0.533123	617	909.709	1.99953	174	217.294	-0.0662279
TGME49_008720	TGME49_008720_36_3065_rev	1994	296.109	33	144.116	-1.0389	82	120.901	-1.2923	30589	38200.1	7.0113
TGME49_008720	TGME49_008720_16_2452_rev	4885	725.423	255	1113.62	0.618364	873	1287.16	0.827295	694	866.68	0.256678
TGME49_008720	TGME49_008720_2_2452_rev	11651	1730.17	229	1000.07	-0.790809	1287	1897.56	0.13323	535	668.118	-1.37274
TGME49_008830	TGME49_008830_59_1767_rev	375	55.6875	511	2231.61	5.32459	19	28.0137	-0.99122	21	26.2252	-1.0864
TGME49_008830	TGME49_008830_69_1767_rev	377	55.9845	450	1965.21	5.13351	392	577.967	3.36789	6	7.49291	-2.90143
TGME49_008830	TGME49_008830_29_1767_rev	1463	217.256	42	183.42	-0.244244	488	719.51	1.72762	1074	1341.23	2.62609
TGME49_008830	TGME49_008830_59_1178_rev	2969	440.897	607	2650.85	2.58794	1098	1618.9	1.8765	711	887.91	1.00997
TGME49_008830	TGME49_008830_42_1767_rev	12449	1848.68	1228	5362.84	1.53651	3347	4934.84	1.41651	2279	2846.06	0.622472
TGME49_009000	TGME49_009000_44_35130_rev	1383	205.376	14	61.1399	-1.74808	158	232.956	0.181795	55	68.685	-1.5802
TGME49_009000	TGME49_009000_132_30446_rev	1915	284.378	14	61.1399	-2.21762	127	187.25	-0.602844	142	177.332	-0.681352
TGME49_009000	TGME49_009000_135_23420_rev	2046	303.831	35	152.85	-0.991154	118	173.98	-0.804348	103	128.628	-1.24006
TGME49_009000	TGME49_009000_106_22249_rev	2579	382.982	81	353.738	-0.114593	199	293.407	-0.384372	460	574.457	0.584923
TGME49_009000	TGME49_009000_80_30446_rev	3765	559.103	42	183.42	-1.60796	193	284.56	-0.974378	694	866.68	0.632387
TGME49_009170	TGME49_009170_11_1524_rev	445	66.0825	4	17.4686	-1.91951	27	39.809	-0.731175	13	16.2346	-2.02519
TGME49_009170	TGME49_009170_1_1143_rev	708	105.138	124	541.525	2.36474	34	50.1298	-1.06854	69	86.1685	-0.287052
TGME49_009170	TGME49_009170_24_1143_rev	1373	203.891	893	3899.85	4.25755	377	555.851	1.4469	2118	2645	3.6974
TGME49_009170	TGME49_009170_20_1524_rev	1442	214.137	434	1895.34	3.14585	1088	1604.15	2.90521	292	364.655	0.767998
TGME49_009470	TGME49_009470_6_3450_rev	80	11.88	1	4.36714	-1.44378	4	5.89763	-1.01033	34	42.4598	1.83756
TGME49_009470	TGME49_009470_16_3450_rev	288	42.768	2	8.73428	-2.29177	9	13.2697	-1.6884	78	97.4079	1.18751
TGME49_009470	TGME49_009470_65_2760_rev	866	128.601	22	96.077	-0.420639	28	41.2834	-1.63927	103	128.628	0.000306536
TGME49_009470	TGME49_009470_22_3450_rev	869	129.047	30	131.014	0.0218312	795	1172.15	3.1832	488	609.424	2.23955
TGME49_009470	TGME49_009470_8_2760_rev	4251	631.274	381	1663.88	1.39821	252	371.55	-0.764707	431	538.241	-0.230013
TGME49_009490	TGME49_009490_20_4130_rev	26	3.861	0	0		0	0		24	29.9717	2.95655
TGME49_009490	TGME49_009490_61_2478_rev	1085	161.123	97	423.612	1.39459	108	159.236	-0.0169923	431	538.241	1.74009
TGME49_009490	TGME49_009490_35_4130_rev	2684	398.574	735	3209.85	3.00958	1342	1978.65	2.3116	197	246.017	-0.696088
TGME49_009490	TGME49_009490_45_4130_rev	4047	600.98	880	3843.08	2.67688	1797	2649.51	2.14034	2080	2597.54	2.11176
TGME49_009490	TGME49_009490_27_3304_rev	4057	602.465	391	1707.55	1.50298	732	1079.27	0.841102	1016	1268.8	1.07452
TGME49_009620	TGME49_009620_32_1395_rev	534	79.299	2	8.73428	-3.18254	6	8.84644	-3.16413	115	143.614	0.856823
TGME49_009620	TGME49_009620_19_1395_rev	556	82.566	27	117.913	0.514099	326	480.657	2.54139	55	68.685	-0.265552
TGME49_009620	TGME49_009620_13_1860_rev	1013	150.431	13	56.7728	-1.40583	209	308.151	1.03454	1461	1824.52	3.60035
TGME49_009620	TGME49_009620_9_1860_rev	1669	247.847	92	401.777	0.696947	350	516.042	1.05804	262	327.191	0.400684
TGME49_009620	TGME49_009620_26_1395_rev	1859	276.062	44	192.154	-0.522726	142	209.366	-0.398964	2263	2826.08	3.35574
TGME49_009720	TGME49_009720_19_479_rev	660	98.01	12	52.4057	-0.903207	254	374.499	1.93396	195	243.52	1.31304
TGME49_009720	TGME49_009720_13_479_rev	754	111.969	45	196.521	0.811585	187	275.714	1.30007	249	310.956	1.47361
TGME49_009720	TGME49_009720_9_479_rev	1095	162.608	29	126.647	-0.360581	73	107.632	-0.595291	141	176.083	0.114865
TGME49_009720	TGME49_009720_17_479_rev	1811	268.934	57	248.927	-0.111528	68	100.26	-1.42351	196	244.768	-0.135832
TGME49_009810	TGME49_009810_1_1152_rev	1296	192.456	52	227.091	0.238743	110	162.185	-0.246891	92	114.891	-0.744259
TGME49_009810	TGME49_009810_23_1152_rev	1498	222.453	16	69.8742	-1.67067	61	89.9388	-1.30649	79	98.6567	-1.17301
TGME49_009810	TGME49_009810_14_1152_rev	2139	317.642	527	2301.48	2.85709	435	641.367	1.01375	3097	3867.59	3.60596
TGME49_009810	TGME49_009810_26_1152_rev	2354	349.569	62	270.763	-0.368549	689	1015.87	1.53906	444	554.476	0.665546
TGME49_009810	TGME49_009810_47_768_rev	2749	408.227	131	572.095	0.486885	1591	2345.78	2.52263	332	414.608	0.0223775
TGME49_009980	TGME49_009980_75_1940_rev	344	51.084	25	109.178	1.09574	58	85.5156	0.743316	14	17.4835	-1.54688
TGME49_009980	TGME49_009980_8_2425_rev	791	117.464	120	524.057	2.15751	55	81.0924	-0.534575	57	71.1827	-0.722615
TGME49_009980	TGME49_009980_56_1940_rev	1084	160.974	37	161.584	0.00545733	60	88.4644	-0.863659	84	104.901	-0.617802
TGME49_009980	TGME49_009980_38_1940_rev	9232	1370.95	1319	5760.25	2.07095	2215	3265.81	1.25226	4982	6221.62	2.18211
TGME49_009980	TGME49_009980_67_1940_rev	10525	1562.96	1762	7694.9	2.29962	5134	7569.6	2.27593	5940	7417.98	2.24674
TGME49_010110	TGME49_010110_47_2550_rev	241	35.7885	6	26.2028	-0.449774	163	240.328	2.74744	2	2.49764	-3.84086
TGME49_010110	TGME49_010110_45_2040_rev	715	106.178	15	65.5071	-0.696756	26	38.3346	-1.46976	44	54.948	-0.950339
TGME49_010110	TGME49_010110_9_2550_rev	1802	267.597	287	1253.37	2.22768	1283	1891.66	2.82152	556	694.343	1.37559
TGME49_010370	TGME49_010370_31_2200_rev	934	138.699	87	379.941	1.45382	308	454.117	1.71111	1040	1298.77	3.22712
TGME49_010370	TGME49_010370_5_2750_rev	1163	172.706	67	292.598	0.760607	1145	1688.2	3.2891	275	343.425	0.991682
TGME49_010370	TGME49_010370_52_2200_rev	2345	348.233	101	441.081	0.340992	348	513.094	0.559171	261	325.942	-0.095437
TGME49_010730	TGME49_010730_22_11880_rev	720	106.92	46	200.888	0.909862	275	405.462	1.92303	19	23.7276	-2.1719
TGME49_010730	TGME49_010730_36_7920_rev	1794	266.409	22	96.077	-1.47138	190	280.137	0.0724909	166	207.304	-0.361896
TGME49_010730	TGME49_010730_43_14355_rev	2461	365.459	32	139.748	-1.38688	67	98.7852	-1.88734	118	147.361	-1.31036
TGME49_010730	TGME49_010730_42_7920_rev	3555	527.918	516	2253.44	2.09375	424	625.148	0.243886	367	458.317	-0.203968
TGME49_011260	TGME49_011260_58_1806_rev	694	103.059	2	8.73428	-3.56064	15	22.1161	-2.2203	22	27.474	-1.90733
TGME49_011260	TGME49_011260_54_1806_rev	737	109.445	10	43.6714	-1.32544	141	207.891	0.92563	457	570.71	2.38256
TGME49_011260	TGME49_011260_39_1806_rev	815	121.028	29	126.647	0.0654778	22	32.4369	-1.89963	195	243.52	1.0087
TGME49_011260	TGME49_011260_35_1806_rev	1485	220.523	313	1366.91	2.63192	502	740.152	1.7469	92	114.891	-0.940656
TGME49_011260	TGME49_011260_4_2408_rev	2488	369.468	169	738.046	0.998262	2231	3289.4	3.1543	650	811.732	1.13555
TGME49_011450	TGME49_011450_21_6876_rev	1	0.1485	0	0		165	243.277	10.6779	9	11.2394	6.24195
TGME49_011450	TGME49_011450_102_4584_rev	1762	261.657	80	349.371	0.417083	227	334.69	0.35515	334	417.105	0.672735
TGME49_011450	TGME49_011450_97_3438_rev	2196	326.106	152	663.805	1.02542	397	585.339	0.843932	524	654.381	1.00479
TGME49_011450	TGME49_011450_110_5730_rev	5499	816.602	198	864.693	0.0825561	278	409.885	-0.994413	474	591.94	-0.464181
TGME49_011610	TGME49_011610_21_1732_rev	98	14.553	0	0		0	0		0	0
TGME49_011610	TGME49_011610_47_1299_rev	503	74.6955	31	135.381	0.857935	151	222.635	1.57559	1770	2210.41	4.88715
TGME49_011610	TGME49_011610_8_1732_rev	739	109.742	24	104.811	-0.066315	139	204.943	0.90111	14	17.4835	-2.65005
TGME49_011610	TGME49_011610_34_1299_rev	966	143.451	286	1249	3.12214	103	151.864	0.0822207	49	61.1921	-1.22914
TGME49_011610	TGME49_011610_11_1299_rev	3648	541.728	117	510.955	-0.0843723	1614	2379.69	2.13513	799	997.806	0.881191
TGME49_011860	TGME49_011860_15_1068_rev	95	14.1075	0	0		7	10.3208	-0.450901	0	0
TGME49_011860	TGME49_011860_24_1068_rev	549	81.5265	1	4.36714	-4.22251	256	377.448	2.21094	60	74.9291	-0.121743
TGME49_011860	TGME49_011860_33_712_rev	922	136.917	6	26.2028	-2.38551	269	396.615	1.53444	47	58.6945	-1.222
TGME49_011860	TGME49_011860_2_1068_rev	1292	191.862	106	462.917	1.27068	100	147.441	-0.379935	88	109.896	-0.80393
TGME49_011860	TGME49_011860_0_1424_rev	1972	292.842	67	292.598	-0.00120164	93	137.12	-1.09469	598	746.794	1.35059
TGME49_012300	TGME49_012300_4_2882_rev	1039	154.292	24	104.811	-0.557864	122	179.878	0.221357	1002	1251.32	3.01972
TGME49_012300	TGME49_012300_12_2882_rev	1172	174.042	8	34.9371	-2.3166	214	315.523	0.85831	50	62.4409	-1.47887
TGME49_012300	TGME49_012300_8_2358_rev	1179	175.082	42	183.42	0.0671224	22	32.4369	-2.43232	590	736.803	2.07325
TGME49_012300	TGME49_012300_13_2882_rev	3875	575.438	29	126.647	-2.18385	889	1310.75	1.18766	1001	1250.07	1.11927
TGME49_012410	TGME49_012410_9_1395_rev	774	114.939	54	235.825	1.03685	21	30.9625	-1.89227	30	37.4646	-1.61727
TGME49_012410	TGME49_012410_23_930_rev	1451	215.474	53	231.458	0.103242	193	284.56	0.401225	81	101.154	-1.09095
TGME49_012410	TGME49_012410_40_930_rev	2080	308.88	98	427.979	0.470495	938	1382.99	2.16268	718	896.652	1.5375
TGME49_012410	TGME49_012410_49_465_rev	2649	393.377	159	694.375	0.819804	314	462.964	0.234988	514	641.893	0.706422
TGME49_012740	TGME49_012740_33_3560_rev	900	133.65	258	1126.72	3.0756	576	849.258	2.66774	75	93.6614	-0.512933
TGME49_012740	TGME49_012740_17_3560_rev	2031	301.604	195	851.592	1.49751	138	203.468	-0.567851	85	106.15	-1.50655
TGME49_012740	TGME49_012740_36_2848_rev	3113	462.281	293	1279.57	1.46882	696	1026.19	1.15045	2920	3646.55	2.97969
TGME49_012740	TGME49_012740_45_2136_rev	5517	819.275	1620	7074.76	3.11026	1971	2906.06	1.82664	2196	2742.41	1.74302
TGME49_013010	TGME49_013010_31_7518_rev	89	13.2165	4	17.4686	0.40242	0	0		0	0
TGME49_013010	TGME49_013010_12_10382_rev	831	123.404	2	8.73428	-3.82055	20	29.4881	-2.06518	18	22.4787	-2.45675
TGME49_013010	TGME49_013010_14_7518_rev	1913	284.081	41	179.053	-0.665916	79	116.478	-1.28624	228	284.731	0.00329808
TGME49_013010	TGME49_013010_25_8234_rev	2499	371.102	34	148.483	-1.32152	134	197.57	-0.909446	768	959.093	1.36986
TGME49_013040	TGME49_013040_41_1842_rev	914	135.729	4	17.4686	-2.9579	9	13.2697	-3.35453	168	209.802	0.628296
TGME49_013040	TGME49_013040_12_614_rev	1697	252.005	18	78.6085	-1.68069	84	123.85	-1.02485	115	143.614	-0.811252
TGME49_013040	TGME49_013040_12_3684_rev	1737	257.945	25	109.178	-1.24037	26	38.3346	-2.75034	335	418.354	0.697664
TGME49_013040	TGME49_013040_27_3991_rev	7226	1073.06	92	401.777	-1.41727	190	280.137	-1.93753	234	292.224	-1.87659
TGME49_013070	TGME49_013070_84_3624_rev	13	1.9305	0	0		0	0		12	14.9858	2.95655
TGME49_013070	TGME49_013070_83_3624_rev	41	6.0885	0	0		0	0		6	7.49291	0.29944
TGME49_013070	TGME49_013070_93_3624_rev	342	50.787	2	8.73428	-2.5397	42	61.9251	0.286064	17	21.2299	-1.25836
TGME49_013070	TGME49_013070_103_3624_rev	1355	201.218	39	170.318	-0.240522	66	97.3108	-1.04808	59	73.6803	-1.4494
TGME49_013070	TGME49_013070_18_5436_rev	2324	345.114	47	205.255	-0.749652	147	216.738	-0.671122	128	159.849	-1.11037
TGME49_013070	TGME49_013070_104_3624_rev	2990	444.015	70	305.7	-0.538494	116	171.031	-1.37635	176	219.792	-1.01447
TGME49_013070	TGME49_013070_74_3624_rev	3122	463.617	127	554.626	0.258583	247	364.178	-0.348288	629	785.507	0.760691
TGME49_013070	TGME49_013070_88_3624_rev	4080	605.88	90	393.042	-0.624347	339	499.824	-0.277612	410	512.016	-0.242844
TGME49_013570	TGME49_013570_38_2580_rev	625	92.8125	3	13.1014	-2.8246	110	162.185	0.805247	16	19.9811	-2.21568
TGME49_013570	TGME49_013570_67_2580_rev	1130	167.805	356	1554.7	3.21178	279	411.359	1.29361	117	146.112	-0.199713
TGME49_013570	TGME49_013570_50_2580_rev	1943	288.536	302	1318.88	2.19249	484	713.613	1.30639	261	325.942	0.175865
TGME49_013570	TGME49_013570_57_2580_rev	2008	298.188	27	117.913	-1.3385	27	39.809	-2.90506	467	583.198	0.967764
TGME49_013570	TGME49_013570_46_2580_rev	2340	347.49	108	471.651	0.440748	77	113.529	-1.61391	159	198.562	-0.807381
TGME49_014290	TGME49_014290_43_453_rev	297	44.1045	8	34.9371	-0.336166	20	29.4881	-0.580792	20	24.9764	-0.820362
TGME49_014290	TGME49_014290_23_1359_rev	1681	249.629	426	1860.4	2.89776	2880	4246.29	4.08835	366	457.068	0.872625
TGME49_014290	TGME49_014290_26_1359_rev	1926	286.011	303	1323.24	2.20994	1473	2171.8	2.92475	1421	1774.57	2.63333
TGME49_014290	TGME49_014290_0_906_rev	3201	475.349	100	436.714	-0.122298	1357	2000.77	2.0735	961	1200.11	1.33611
TGME49_014290	TGME49_014290_41_453_rev	3884	576.774	115	502.221	-0.199684	693	1021.76	0.824984	842	1051.51	0.866378
TGME49_014330	TGME49_014330_40_904_rev	618	91.773	5	21.8357	-2.07138	259	381.871	2.05694	759	947.853	3.36852
TGME49_014330	TGME49_014330_14_1356_rev	1752	260.172	31	135.381	-0.942438	261	384.82	0.564718	87	108.647	-1.25981
TGME49_014330	TGME49_014330_7_1356_rev	2434	361.449	597	2607.18	2.85063	810	1194.27	1.72426	341	425.847	0.236544
TGME49_014330	TGME49_014330_20_1356_rev	3635	539.798	249	1087.42	1.01042	892	1315.17	1.28476	1300	1623.46	1.58859
TGME49_014330	TGME49_014330_23_1356_rev	7034	1044.55	147	641.969	-0.702304	545	803.552	-0.378418	744	929.121	-0.168942
TGME49_014500	TGME49_014500_24_622_rev	438	65.043	6	26.2028	-1.31167	320	471.81	2.85874	204	254.759	1.96967
TGME49_014500	TGME49_014500_55_622_rev	1114	165.429	631	2755.66	4.05812	195	287.509	0.797396	39	48.7039	-1.7641
TGME49_014500	TGME49_014500_50_622_rev	1385	205.673	86	375.574	0.868748	342	504.247	1.29378	144	179.83	-0.193716
TGME49_014500	TGME49_014500_6_1244_rev	2562	380.457	67	292.598	-0.378813	516	760.794	0.999772	192	239.773	-0.666063
TGME49_014500	TGME49_014500_24_1866_rev	3279	486.932	130	567.728	0.221481	1649	2431.3	2.31994	1451	1812.04	1.89582
TGME49_014600	TGME49_014600_24_14716_rev	1144	169.884	10	43.6714	-1.95979	55	81.0924	-1.06691	195	243.52	0.519488
TGME49_014600	TGME49_014600_50_16414_rev	1749	259.727	18	78.6085	-1.72424	48	70.7715	-1.87575	95	118.638	-1.13043
TGME49_014600	TGME49_014600_36_15282_rev	1926	286.011	25	109.178	-1.38938	76	112.055	-1.35186	67	83.6709	-1.77327
TGME49_014600	TGME49_014600_0_11320_rev	3765	559.103	30	131.014	-2.09339	117	172.506	-1.69647	121	151.107	-1.88754
TGME49_014600	TGME49_014600_44_10188_rev	4586	681.021	54	235.825	-1.52998	163	240.328	-1.50269	229	285.98	-1.25179
TGME49_014750	TGME49_014750_3_9860_rev	194	28.809	3	13.1014	-1.1368	2	2.94881	-3.28831	32	39.9622	0.472116
TGME49_014750	TGME49_014750_0_9520_rev	464	68.904	11	48.0385	-0.520396	14	20.6417	-1.73903	40	49.9528	-0.464024
TGME49_014750	TGME49_014750_0_8500_rev	493	73.2105	0	0		24	35.3858	-1.04888	20	24.9764	-1.55149
TGME49_014750	TGME49_014750_86_9180_rev	1738	258.093	26	113.546	-1.18462	28	41.2834	-2.64426	71	88.6661	-1.54144
TGME49_014750	TGME49_014750_54_8160_rev	4819	715.622	84	366.84	-0.964048	219	322.895	-1.14813	200	249.764	-1.51863
TGME49_014760	TGME49_014760_31_1394_rev	138	20.493	9	39.3042	0.939554	5	7.37203	-1.475	1	1.24882	-4.0365
TGME49_014760	TGME49_014760_38_1394_rev	716	106.326	210	917.099	3.10858	1010	1489.15	3.80792	66	82.422	-0.367392
TGME49_014760	TGME49_014760_22_2091_rev	3726	553.311	200	873.428	0.658597	2488	3668.32	2.72896	678	846.699	0.613759
TGME49_014760	TGME49_014760_51_0_rev	3934	584.199	944	4122.58	2.81901	1913	2820.54	2.27144	3341	4172.3	2.83631
TGME49_014760	TGME49_014760_13_1394_rev	6032	895.752	1090	4760.18	2.40984	1521	2242.57	1.32398	6751	8430.78	3.23449
TGME49_014910	TGME49_014910_31_1338_rev	1183	175.676	33	144.116	-0.285687	221	325.844	0.891268	131	163.595	-0.102782
TGME49_014910	TGME49_014910_16_1338_rev	1396	207.306	31	135.381	-0.614734	171	252.124	0.282369	27	33.7181	-2.62017
TGME49_014910	TGME49_014910_34_1338_rev	1456	216.216	21	91.7099	-1.23732	72	106.157	-1.02627	439	548.231	1.34231
TGME49_014910	TGME49_014910_11_1338_rev	1656	245.916	91	397.41	0.692461	603	889.067	1.85413	168	209.802	-0.22914
TGME49_014910	TGME49_014910_4_1338_rev	2663	395.456	40	174.686	-1.17876	480	707.715	0.839653	570	711.827	0.848011
TGME49_015080	TGME49_015080_12_11362_rev	114	16.929	8	34.9371	1.04526	3	4.42322	-1.93633	5	6.24409	-1.43893
TGME49_015080	TGME49_015080_15_9880_rev	522	77.517	73	318.801	2.04007	382	563.223	2.86112	95	118.638	0.613979
TGME49_015080	TGME49_015080_12_9386_rev	1332	197.802	347	1515.4	2.93757	192	283.086	0.517184	823	1027.78	2.3774
TGME49_015080	TGME49_015080_28_11856_rev	1988	295.218	178	777.35	1.39678	255	375.974	0.348851	190	237.276	-0.315217
TGME49_015170	TGME49_015170_95_3126_rev	1051	156.074	20	87.3428	-0.837466	19	28.0137	-2.47802	63	78.6756	-0.988238
TGME49_015170	TGME49_015170_102_3126_rev	1148	170.478	11	48.0385	-1.82732	51	75.1947	-1.18088	198	247.266	0.536479
TGME49_015170	TGME49_015170_39_6252_rev	1473	218.741	32	139.748	-0.646389	157	231.482	0.0816785	205	256.008	0.226968
TGME49_015170	TGME49_015170_21_4168_rev	4036	599.346	36	157.217	-1.93063	194	286.035	-1.0672	143	178.581	-1.74681
TGME49_015220	TGME49_015220_11_628_rev	111	16.4835	0	0		4	5.89763	-1.48282	4	4.99528	-1.72239
TGME49_015220	TGME49_015220_35_1256_rev	410	60.885	4	17.4686	-1.80133	14	20.6417	-1.56053	123	153.605	1.33506
TGME49_015220	TGME49_015220_41_1256_rev	883	131.126	65	283.864	1.11425	73	107.632	-0.284846	39	48.7039	-1.42884
TGME49_015220	TGME49_015220_40_1256_rev	3308	491.238	566	2471.8	2.33107	1588	2341.36	2.25285	1914	2390.24	2.28266
TGME49_015220	TGME49_015220_19_628_rev	6307	936.59	1379	6022.28	2.68482	2129	3139.01	1.74482	3223	4024.94	2.10348
TGME49_015220	TGME49_015220_7_628_rev	7113	1056.28	1640	7162.11	2.76139	5480	8079.75	2.93532	6786	8474.48	3.00413
TGME49_015340	TGME49_015340_40_1808_rev	20	2.97	0	0		0	0		0	0
TGME49_015340	TGME49_015340_34_1808_rev	567	84.1995	11	48.0385	-0.80962	12	17.6929	-2.25064	198	247.266	1.55418
TGME49_015340	TGME49_015340_5_2260_rev	2017	299.525	20	87.3428	-1.77791	362	533.735	0.83345	254	317.2	0.0827185
TGME49_015340	TGME49_015340_46_1808_rev	3812	566.082	794	3467.51	2.61482	1923	2835.28	2.32441	1960	2447.68	2.11233
TGME49_015340	TGME49_015340_27_1808_rev	5378	798.633	1502	6559.44	3.03797	5096	7513.58	3.2339	1419	1772.07	1.14983
TGME49_015520	TGME49_015520_65_1446_rev	473	70.2405	6	26.2028	-1.42258	126	185.775	1.40318	544	679.357	3.2738
TGME49_015520	TGME49_015520_67_1446_rev	849	126.077	23	100.444	-0.327906	204	300.779	1.2544	42	52.4504	-1.26527
TGME49_015520	TGME49_015520_46_1928_rev	961	142.709	37	161.584	0.179214	1689	2490.27	4.12516	109	136.121	-0.0681791
TGME49_015520	TGME49_015520_56_1446_rev	1569	232.997	239	1043.75	2.16339	524	772.589	1.72939	226	282.233	0.276579
TGME49_015520	TGME49_015520_45_1446_rev	1850	274.725	217	947.669	1.78639	535	788.808	1.52169	687	857.939	1.64289
TGME49_015550	TGME49_015550_32_4890_rev	283	42.0255	1	4.36714	-3.26651	185	272.765	2.69832	9	11.2394	-1.9027
TGME49_015550	TGME49_015550_59_4890_rev	1102	163.647	12	52.4057	-1.64279	252	371.55	1.18297	153	191.069	0.223509
TGME49_015550	TGME49_015550_70_4890_rev	1809	268.637	103	449.815	0.743677	191	281.612	0.0680517	611	763.028	1.50608
TGME49_015550	TGME49_015550_75_4890_rev	3221	478.319	14	61.1399	-2.96779	101	148.915	-1.68348	147	183.576	-1.38159
TGME49_015590	TGME49_015590_28_7766_rev	428	63.558	6	26.2028	-1.27835	3	4.42322	-3.8449	1	1.24882	-5.66944
TGME49_015590	TGME49_015590_13_8472_rev	716	106.326	5	21.8357	-2.28373	51	75.1947	-0.499791	43	53.6992	-0.985522
TGME49_015590	TGME49_015590_10_9178_rev	1042	154.737	13	56.7728	-1.44655	44	64.8739	-1.25411	86	107.398	-0.526846
TGME49_015590	TGME49_015590_17_9531_rev	1045	155.183	9	39.3042	-1.98121	68	100.26	-0.630225	31	38.7134	-2.00306
TGME49_015590	TGME49_015590_24_7060_rev	2450	363.825	32	139.748	-1.38041	100	147.441	-1.30311	174	217.294	-0.743593
TGME49_015670	TGME49_015670_75_4455_rev	1021	151.619	43	187.787	0.308651	393	579.442	1.93422	1875	2341.54	3.94894
TGME49_015670	TGME49_015670_75_2673_rev	1744	258.984	22	96.077	-1.4306	39	57.5019	-2.17118	121	151.107	-0.777292
TGME49_015670	TGME49_015670_84_2673_rev	1892	280.962	102	445.448	0.664882	2561	3775.96	3.74839	577	720.568	1.35876
TGME49_015670	TGME49_015670_87_3564_rev	2024	300.564	201	877.795	1.54621	610	899.388	1.58127	1230	1536.05	2.35348
TGME49_015710	TGME49_015710_10_1221_rev	128	19.008	3	13.1014	-0.536884	6	8.84644	-1.10344	11	13.737	-0.468539
TGME49_015710	TGME49_015710_24_1221_rev	1240	184.14	11	48.0385	-1.93854	36	53.0786	-1.7946	209	261.003	0.503264
TGME49_015710	TGME49_015710_21_5291_rev	1714	254.529	20	87.3428	-1.54307	82	120.901	-1.074	75	93.6614	-1.4423
TGME49_015710	TGME49_015710_15_2442_rev	2561	380.309	32	139.748	-1.44434	93	137.12	-1.47173	197	246.017	-0.62841
TGME49_015710	TGME49_015710_25_2849_rev	3894	578.259	49	213.99	-1.43417	168	247.7	-1.22312	85	106.15	-2.44562
TGME49_015770	TGME49_015770_45_586_rev	286	42.471	2	8.73428	-2.28172	16	23.5905	-0.848272	6	7.49291	-2.50288
TGME49_015770	TGME49_015770_37_1172_rev	535	79.4475	229	1000.07	3.65396	75	110.58	0.477023	55	68.685	-0.210006
TGME49_015770	TGME49_015770_52_586_rev	1464	217.404	550	2401.93	3.46574	1258	1854.8	3.09282	1648	2058.05	3.24283
TGME49_015770	TGME49_015770_49_1172_rev	2973	441.491	588	2567.88	2.54012	666	981.955	1.15327	7867	9824.46	4.47592
TGME49_015780	TGME49_015780_18_2148_rev	396	58.806	105	458.549	2.96304	251	370.076	2.65379	50	62.4409	0.0865288
TGME49_015780	TGME49_015780_36_1432_rev	569	84.4965	31	135.381	0.680064	326	480.657	2.50804	880	1098.96	3.7011
TGME49_015780	TGME49_015780_17_2148_rev	1313	194.981	165	720.578	1.88582	28	41.2834	-2.2397	504	629.405	1.69066
TGME49_015780	TGME49_015780_26_2148_rev	3047	452.48	69	301.332	-0.586496	626	922.979	1.02844	2927	3655.29	3.01406
TGME49_015910	TGME49_015910_23_4032_rev	295	43.8075	55	240.193	2.45494	43	63.3995	0.533293	1	1.24882	-5.13254
TGME49_015910	TGME49_015910_23_2016_rev	528	78.408	16	69.8742	-0.166241	23	33.9114	-1.20923	0	0
TGME49_015910	TGME49_015910_50_5544_rev	1104	163.944	34	148.483	-0.142909	187	275.714	0.74997	52	64.9386	-1.33606
TGME49_015910	TGME49_015910_75_5544_rev	1346	199.881	192	838.49	2.06865	476	701.818	1.81195	197	246.017	0.299618
TGME49_015910	TGME49_015910_54_1512_rev	1965	291.803	410	1790.53	2.61732	1730	2550.72	3.12784	717	895.403	1.61754
TGME49_016460	TGME49_016460_40_906_rev	813	120.731	151	659.438	2.44945	306	451.168	1.90188	950	1186.38	3.2967
TGME49_016460	TGME49_016460_5_1359_rev	2073	307.841	258	1126.72	1.87188	1330	1960.96	2.67131	1359	1697.14	2.46285
TGME49_016460	TGME49_016460_19_906_rev	2709	402.287	44	192.154	-1.06596	1544	2276.48	2.50051	128	159.849	-1.33152
TGME49_016460	TGME49_016460_29_1359_rev	4660	692.01	279	1218.43	0.81616	1141	1682.3	1.28157	1599	1996.86	1.52887
TGME49_016460	TGME49_016460_9_1359_rev	6042	897.237	786	3432.57	1.93573	1789	2637.71	1.55573	1364	1703.39	0.924847
TGME49_016770	TGME49_016770_44_593_rev	34	5.049	88	384.308	6.25012	5	7.37203	0.546065	3	3.74646	-0.430471
TGME49_016770	TGME49_016770_54_593_rev	79	11.7315	0	0		0	0		0	0
TGME49_016770	TGME49_016770_58_593_rev	593	88.0605	21	91.7099	0.0585821	913	1346.13	3.93418	47	58.6945	-0.58527
TGME49_016770	TGME49_016770_64_593_rev	606	89.991	57871	252731	11.4555	21	30.9625	-1.53926	59	73.6803	-0.288502
TGME49_016770	TGME49_016770_5_1186_rev	1634	242.649	512	2235.97	3.20396	3999	5896.15	4.60283	1940	2422.71	3.31968
TGME49_016780	TGME49_016780_1_1504_rev	101	14.9985	2	8.73428	-0.780058	8	11.7953	-0.346612	4	4.99528	-1.58618
TGME49_016780	TGME49_016780_55_3384_rev	150	22.275	2	8.73428	-1.35067	8	11.7953	-0.917219	82	102.403	2.20076
TGME49_016780	TGME49_016780_40_1880_rev	940	139.59	8210	35854.2	8.0048	65	95.8364	-0.54255	43	53.6992	-1.37822
TGME49_016780	TGME49_016780_8_1128_rev	1200	178.2	194	847.225	2.24925	22	32.4369	-2.45779	423	528.25	1.56772
TGME49_016780	TGME49_016780_30_376_rev	3740	555.39	314	1371.28	1.30395	167	246.226	-1.17352	1001	1250.07	1.17043
TGME49_016840	TGME49_016840_81_0_rev	9	1.3365	0	0		0	0		0	0
TGME49_016840	TGME49_016840_29_2043_rev	163	24.2055	3	13.1014	-0.885613	232	342.062	3.82085	27	33.7181	0.478189
TGME49_016840	TGME49_016840_65_681_rev	304	45.144	4	17.4686	-1.36977	2	2.94881	-3.93633	12	14.9858	-1.59094
TGME49_016840	TGME49_016840_68_681_rev	934	138.699	86	375.574	1.43714	543	800.603	2.52913	1359	1697.14	3.61308
TGME49_016840	TGME49_016840_72_681_rev	1995	296.258	32	139.748	-1.08402	95	140.069	-1.08072	80	99.9055	-1.56822
TGME49_017160	TGME49_017160_12_1712_rev	4	0.594	0	0		0	0		0	0
TGME49_017160	TGME49_017160_23_1712_rev	85	12.6225	0	0		0	0		0	0
TGME49_017160	TGME49_017160_1_1284_rev	448	66.528	6	26.2028	-1.34424	3	4.42322	-3.91079	1	1.24882	-5.73533
TGME49_017160	TGME49_017160_18_1712_rev	584	86.724	100	436.714	2.33218	508	748.999	3.11046	100	124.882	0.526061
TGME49_017160	TGME49_017160_15_1712_rev	1389	206.267	37	161.584	-0.352225	80	117.953	-0.806303	20	24.9764	-3.04587
TGME49_017400	TGME49_017400_20_2349_rev	28	4.158	0	0		0	0		5	6.24409	0.586602
TGME49_017400	TGME49_017400_79_783_rev	514	76.329	65	283.864	1.8949	580	855.156	3.48588	5	6.24409	-3.61167
TGME49_017400	TGME49_017400_34_2349_rev	587	87.1695	13	56.7728	-0.618624	288	424.629	2.28431	50	62.4409	-0.481331
TGME49_017400	TGME49_017400_37_783_rev	763	113.306	5349	23359.8	7.68767	22	32.4369	-1.80451	178	222.29	0.972223
TGME49_017400	TGME49_017400_28_2349_rev	1228	182.358	128	558.994	1.61606	126	185.775	0.0267846	564	704.334	1.94949
TGME49_017460	TGME49_017460_19_6693_rev	489	72.6165	23	100.444	0.468024	17	25.0649	-1.53463	13	16.2346	-2.16122
TGME49_017460	TGME49_017460_34_6693_rev	868	128.898	4	17.4686	-2.8834	18	26.5393	-2.28003	285	355.913	1.4653
TGME49_017460	TGME49_017460_30_7857_rev	1347	200.03	245	1069.95	2.41926	80	117.953	-0.762007	285	355.913	0.831313
TGME49_017460	TGME49_017460_39_7857_rev	5233	777.101	194	847.225	0.124643	315	464.438	-0.742615	570	711.827	-0.126575
TGME49_017460	TGME49_017460_23_7857_rev	10010	1486.49	377	1646.41	0.147419	2054	3028.43	1.02667	620	774.268	-0.941001
TGME49_017530	TGME49_017530_10_1522_rev	762	113.157	14	61.1399	-0.888139	155	228.533	1.01408	23	28.7228	-1.97806
TGME49_017530	TGME49_017530_13_1522_rev	2280	338.58	221	965.137	1.51124	229	337.639	-0.00401481	279	348.42	0.0413324
TGME49_017530	TGME49_017530_23_1522_rev	2288	339.768	746	3257.88	3.26131	1869	2755.67	3.01978	601	750.54	1.14338
TGME49_017600	TGME49_017600_34_762_rev	909	134.987	277	1209.7	3.16376	86	126.799	-0.0902722	721	900.398	2.73775
TGME49_017600	TGME49_017600_13_5715_rev	1103	163.796	237	1035.01	2.65968	46	67.8227	-1.27206	46	57.4457	-1.51163
TGME49_017600	TGME49_017600_18_3810_rev	1444	214.434	52	227.091	0.0827377	374	551.428	1.36264	329	410.861	0.938118
TGME49_017620	TGME49_017620_36_1215_rev	264	39.204	0	0		25	36.8602	-0.0889384	71	88.6661	1.17738
TGME49_017620	TGME49_017620_15_1215_rev	361	53.6085	29	126.647	1.24028	62	91.4132	0.769941	63	78.6756	0.553454
TGME49_017620	TGME49_017620_17_1215_rev	474	70.389	332128	1.45045e+06	14.3308	264	389.243	2.46725	13	16.2346	-2.11627
TGME49_017620	TGME49_017620_10_1215_rev	589	87.4665	5	21.8357	-2.00204	61	89.9388	0.040213	49	61.1921	-0.515385
TGME49_017620	TGME49_017620_28_1215_rev	903	134.096	17	74.2413	-0.852966	22	32.4369	-2.04755	65	81.1732	-0.724185
TGME49_017740	TGME49_017740_24_1352_rev	1136	168.696	13	56.7728	-1.57115	22	32.4369	-2.37872	45	56.1968	-1.58586
TGME49_017740	TGME49_017740_21_1352_rev	1165	173.003	44	192.154	0.15147	89	131.222	-0.398781	43	53.6992	-1.68782
TGME49_017740	TGME49_017740_19_676_rev	1412	209.682	9	39.3042	-2.41545	20	29.4881	-2.83	432	539.49	1.36339
TGME49_017740	TGME49_017740_13_676_rev	1812	269.082	13	56.7728	-2.24477	159	234.431	-0.198885	96	119.887	-1.16638
TGME49_017740	TGME49_017740_1_676_rev	2300	341.55	82	358.105	0.0682869	193	284.56	-0.263362	6797	8488.22	4.63529
TGME49_018220	TGME49_018220_71_904_rev	854	126.819	16	69.8742	-0.859939	33	48.6554	-1.3821	50	62.4409	-1.02221
TGME49_018220	TGME49_018220_29_904_rev	862	128.007	6	26.2028	-2.28843	51	75.1947	-0.767519	56	69.9339	-0.87216
TGME49_018220	TGME49_018220_0_1808_rev	2128	316.008	24	104.811	-1.59217	76	112.055	-1.49576	158	197.313	-0.679472
TGME49_018220	TGME49_018220_23_904_rev	3070	455.895	49	213.99	-1.09116	91	134.171	-1.76463	83	103.652	-2.13695
TGME49_018220	TGME49_018220_76_0_rev	3195	474.458	34	148.483	-1.67598	434	639.892	0.431551	1221	1524.81	1.68428
TGME49_018270	TGME49_018270_3_1263_rev	165	24.5025	4	17.4686	-0.488169	16	23.5905	-0.0547227	29	36.2157	0.563688
TGME49_018270	TGME49_018270_24_842_rev	497	73.8045	8	34.9371	-1.07895	27	39.809	-0.890615	24	29.9717	-1.30011
TGME49_018270	TGME49_018270_9_1263_rev	978	145.233	23	100.444	-0.531976	404	595.66	2.03612	533	665.62	2.19633
TGME49_018270	TGME49_018270_33_842_rev	1034	153.549	176	768.616	2.32356	363	535.21	1.8014	51	63.6898	-1.26957
TGME49_018490	TGME49_018490_13_14297_rev	275	40.8375	10	43.6714	0.0967933	0	0		21	26.2252	-0.638941
TGME49_018490	TGME49_018490_10_9367_rev	337	50.0445	2	8.73428	-2.51845	104	153.338	1.61543	89	111.145	1.15116
TGME49_018490	TGME49_018490_15_9367_rev	693	102.911	15	65.5071	-0.651668	98	144.492	0.489598	36	44.9575	-1.19476
TGME49_018490	TGME49_018490_33_14297_rev	1038	154.143	113	493.487	1.67874	111	163.659	0.0864247	84	104.901	-0.555244
TGME49_018490	TGME49_018490_11_12818_rev	1235	183.398	15	65.5071	-1.48525	52	76.6691	-1.25826	111	138.619	-0.40385
TGME49_018590	TGME49_018590_41_6072_rev	452	67.122	56	244.56	1.86533	14	20.6417	-1.70122	820	1024.03	3.93133
TGME49_018590	TGME49_018590_107_5060_rev	644	95.634	14	61.1399	-0.645409	38	56.0275	-0.77139	219	273.491	1.5159
TGME49_018590	TGME49_018590_57_4048_rev	932	138.402	8	34.9371	-1.98603	83	122.376	-0.177547	24	29.9717	-2.20719
TGME49_018590	TGME49_018590_57_5060_rev	2546	378.081	128	558.994	0.564136	74	109.106	-1.79296	84	104.901	-1.84967
TGME49_018590	TGME49_018590_37_6072_rev	11230	1667.66	234	1021.91	-0.706553	579	853.681	-0.966051	473	590.691	-1.49734
TGME49_018720	TGME49_018720_10_1236_rev	951	141.224	108	471.651	1.73974	784	1155.93	3.03301	893	1115.2	2.98124
TGME49_018720	TGME49_018720_1_1236_rev	1348	200.178	47	205.255	0.0361371	977	1440.5	2.84721	499	623.161	1.63832
TGME49_018720	TGME49_018720_2_2472_rev	1381	205.079	14	61.1399	-1.74599	45	66.3483	-1.62804	106	132.375	-0.631548
TGME49_018830	TGME49_018830_10_7304_rev	69	10.2465	4	17.4686	0.769629	8	11.7953	0.203075	19	23.7276	1.21143
TGME49_018830	TGME49_018830_34_8964_rev	125	18.5625	2	8.73428	-1.08763	0	0		1	1.24882	-3.89376
TGME49_018830	TGME49_018830_3_9296_rev	383	56.8755	0	0		24	35.3858	-0.684639	34	42.4598	-0.421709
TGME49_018830	TGME49_018830_3_5976_rev	3399	504.752	122	532.791	0.0779957	99	145.966	-1.78994	135	168.591	-1.58205
TGME49_018830	TGME49_018830_44_9296_rev	6575	976.388	262	1144.19	0.228801	860	1267.99	0.377017	258	322.195	-1.59952
TGME49_018910	TGME49_018910_54_6714_rev	243	36.0855	24	104.811	1.5383	76	112.055	1.63471	81	101.154	1.48707
TGME49_018910	TGME49_018910_15_6714_rev	670	99.495	16	69.8742	-0.509864	27	39.809	-1.32153	30	37.4646	-1.4091
TGME49_018910	TGME49_018910_21_6714_rev	2149	319.127	5	21.8357	-3.86937	149	219.687	-0.538682	294	367.153	0.202252
TGME49_018910	TGME49_018910_36_6714_rev	2198	326.403	332	1449.89	2.15122	1190	1754.54	2.42637	144	179.83	-0.860021
TGME49_019070	TGME49_019070_2_24128_rev	434	64.449	72	314.434	2.28653	26	38.3346	-0.749512	5	6.24409	-3.36759
TGME49_019070	TGME49_019070_58_16704_rev	1250	185.625	72	314.434	0.760366	336	495.401	1.4162	144	179.83	-0.0457582
TGME49_019070	TGME49_019070_41_21344_rev	1584	235.224	64	279.497	0.248796	496	731.306	1.63644	485	605.677	1.36451
TGME49_019070	TGME49_019070_3_20416_rev	5698	846.153	245	1069.95	0.338551	721	1063.05	0.329215	1845	2304.07	1.44519
TGME49_019320	TGME49_019320_43_4360_rev	567	84.1995	9	39.3042	-1.09913	37	54.553	-0.626152	18	22.4787	-1.90525
TGME49_019320	TGME49_019320_80_4360_rev	2083	309.326	11	48.0385	-2.68686	56	82.5668	-1.90549	64	79.9244	-1.95242
TGME49_019320	TGME49_019320_51_4360_rev	3456	513.216	21	91.7099	-2.48442	102	150.389	-1.77086	275	343.425	-0.57957
TGME49_019320	TGME49_019320_65_4360_rev	3900	579.15	33	144.116	-2.00671	130	191.673	-1.59529	271	338.43	-0.77508
TGME49_019640	TGME49_019640_24_354_rev	830	123.255	27010	117956	9.90239	181	266.868	1.11448	71	88.6661	-0.475191
TGME49_019640	TGME49_019640_23_2832_rev	1439	213.692	278	1214.06	2.50624	122	179.878	-0.248514	123	153.605	-0.476307
TGME49_019640	TGME49_019640_26_1416_rev	2802	416.097	223	973.872	1.22681	625	921.504	1.14707	90	112.394	-1.88836
TGME49_019640	TGME49_019640_12_2832_rev	3194	474.309	10620	46379	6.6115	380	560.275	0.240307	165	206.055	-1.2028
TGME49_019640	TGME49_019640_17_2832_rev	3745	556.133	182	794.819	0.515198	442	651.688	0.228752	1314	1640.95	1.56103
TGME49_019810	TGME49_019810_76_5165_rev	490	72.765	230	1004.44	3.78701	17	25.0649	-1.53758	80	99.9055	0.457319
TGME49_019810	TGME49_019810_47_6198_rev	791	117.464	206	899.63	2.93712	2316	3414.73	4.86149	1043	1302.52	3.47102
TGME49_019810	TGME49_019810_58_6198_rev	954	141.669	15	65.5071	-1.1128	441	650.213	2.19839	70	87.4173	-0.696533
TGME49_019810	TGME49_019810_21_4132_rev	1340	198.99	22	96.077	-1.05043	367	541.107	1.44322	175	218.543	0.135223
TGME49_019810	TGME49_019810_84_4132_rev	2568	381.348	222	969.505	1.34614	1280	1887.24	2.3071	772	964.088	1.33806
TGME49_020210	TGME49_020210_5_9618_rev	524	77.814	0	0		18	26.5393	-1.5519	40	49.9528	-0.639466
TGME49_020210	TGME49_020210_41_9618_rev	1594	236.709	10	43.6714	-2.43835	64	94.362	-1.32684	70	87.4173	-1.43712
TGME49_020210	TGME49_020210_47_10534_rev	1878	278.883	10	43.6714	-2.6749	45	66.3483	-2.07153	357	445.828	0.676828
TGME49_020240	TGME49_020240_25_2650_rev	188	27.918	4	17.4686	-0.676436	4	5.89763	-2.24299	11	13.737	-1.02313
TGME49_020240	TGME49_020240_60_2120_rev	460	68.31	221	965.137	3.82057	7	10.3208	-2.72654	16	19.9811	-1.77346
TGME49_020240	TGME49_020240_45_2650_rev	1945	288.833	97	423.612	0.552511	236	347.96	0.268688	338	422.101	0.547354
TGME49_020240	TGME49_020240_35_2650_rev	1967	292.1	78	340.637	0.221774	755	1113.18	1.93015	643	802.991	1.45892
TGME49_020240	TGME49_020240_78_2120_rev	2763	410.306	698130	3.04883e+06	12.8593	159	234.431	-0.807537	544	679.357	0.727472
TGME49_020330	TGME49_020330_0_1756_rev	25	3.7125	0	0		0	0		0	0
TGME49_020330	TGME49_020330_49_1317_rev	264	39.204	2	8.73428	-2.16624	10	14.7441	-1.41087	1	1.24882	-4.97236
TGME49_020330	TGME49_020330_39_1317_rev	1049	155.777	256	1117.99	2.84335	798	1176.58	2.91705	1351	1687.15	3.43704
TGME49_020330	TGME49_020330_10_1756_rev	1267	188.15	74	323.168	0.780406	151	222.635	0.242803	1046	1306.26	2.7955
TGME49_020330	TGME49_020330_14_1756_rev	1310	194.535	33	144.116	-0.432804	61	89.9388	-1.11301	97	121.135	-0.683409
TGME49_020610	TGME49_020610_55_2648_rev	1246	185.031	382	1668.25	3.17249	688	1014.39	2.45478	1902	2375.25	3.68224
TGME49_020610	TGME49_020610_64_1986_rev	2035	302.198	50	218.357	-0.468804	56	82.5668	-1.87186	413	515.762	0.771214
TGME49_020610	TGME49_020610_1_3310_rev	2392	355.212	33	144.116	-1.30145	148	218.212	-0.702949	90	112.394	-1.66012
TGME49_020610	TGME49_020610_19_3310_rev	2716	403.326	107	467.284	0.212352	563	830.091	1.04132	948	1183.88	1.5535
TGME49_020610	TGME49_020610_32_3310_rev	11161	1657.41	274	1196.6	-0.469994	1358	2002.24	0.272689	499	623.161	-1.41125
TGME49_020860	TGME49_020860_76_0_rev	574	85.239	7	30.57	-1.4794	3	4.42322	-4.26834	58	72.4315	-0.234897
TGME49_020860	TGME49_020860_5_741_rev	2304	342.144	137	598.298	0.80626	112	165.134	-1.05097	117	146.112	-1.22753
TGME49_020860	TGME49_020860_91_0_rev	2844	422.334	82	358.105	-0.238001	238	350.909	-0.267288	174	217.294	-0.958733
TGME49_020860	TGME49_020860_2_741_rev	3306	490.941	273	1192.23	1.28004	707	1042.41	1.08629	217	270.994	-0.857291
TGME49_020950	TGME49_020950_32_696_rev	1036	153.846	150	655.071	2.09016	316	465.913	1.59857	959	1197.62	2.96061
TGME49_020950	TGME49_020950_15_696_rev	1041	154.589	34	148.483	-0.0581385	105	154.813	0.00209068	475	593.189	1.94006
TGME49_020950	TGME49_020950_44_696_rev	1871	277.844	14	61.1399	-2.18409	57	84.0412	-1.7251	147	183.576	-0.597892
TGME49_020950	TGME49_020950_59_696_rev	2376	352.836	553	2415.03	2.77497	3308	4877.34	3.78902	4519	5643.41	3.9995
TGME49_020950	TGME49_020950_0_696_rev	2528	375.408	512	2235.97	2.57437	4049	5969.87	3.99117	728	909.14	1.27604
TGME49_021180	TGME49_021180_3_6366_rev	1817	269.825	137	598.298	1.14884	59	86.99	-1.6331	276	344.674	0.353211
TGME49_021180	TGME49_021180_25_6366_rev	3009	446.837	185	807.92	0.854466	622	917.081	1.0373	332	414.608	-0.108
TGME49_021180	TGME49_021180_102_5305_rev	3236	480.546	46	200.888	-1.25828	121	178.403	-1.42953	270	337.181	-0.511151
TGME49_021180	TGME49_021180_84_5305_rev	3897	578.705	333	1454.26	1.32938	791	1166.26	1.01099	1408	1758.34	1.60331
TGME49_021330	TGME49_021330_26_9036_rev	928	137.808	38	165.951	0.2681	491	723.934	2.3932	150	187.323	0.442867
TGME49_021330	TGME49_021330_35_12048_rev	1865	276.953	207	903.997	1.70668	159	234.431	-0.240477	219	273.491	-0.0181436
TGME49_021330	TGME49_021330_7_8534_rev	3362	499.257	60	262.028	-0.93006	326	480.657	-0.0547763	798	996.557	0.99717
TGME49_021350	TGME49_021350_8_1100_rev	960	142.56	355	1550.33	3.44294	1352	1993.4	3.80559	30	37.4646	-1.92797
TGME49_021350	TGME49_021350_11_1100_rev	1467	217.85	352	1537.23	2.81893	638	940.671	2.11036	148	184.825	-0.237171
TGME49_021350	TGME49_021350_24_1100_rev	1692	251.262	19	82.9756	-1.59843	116	171.031	-0.554933	677	845.45	1.75053
TGME49_021350	TGME49_021350_32_1100_rev	1772	263.142	85	371.207	0.496381	460	678.227	1.36593	271	338.43	0.363015
TGME49_021350	TGME49_021350_27_1100_rev	4591	681.764	67591	295179	8.7581	1234	1819.42	1.41613	669	835.46	0.293299
TGME49_021500	TGME49_021500_120_3136_rev	227	33.7095	4	17.4686	-0.948395	6	8.84644	-1.92999	21	26.2252	-0.362202
TGME49_021500	TGME49_021500_60_3136_rev	696	103.356	17	74.2413	-0.477328	25	36.8602	-1.48749	50	62.4409	-0.727058
TGME49_021500	TGME49_021500_58_3136_rev	897	133.205	23	100.444	-0.407249	117	172.506	0.373	236	294.721	1.14571
TGME49_021500	TGME49_021500_16_3136_rev	919	136.472	30	131.014	-0.0588774	29	42.7578	-1.67434	111	138.619	0.022524
TGME49_021500	TGME49_021500_54_3136_rev	5629	835.907	177	772.983	-0.112904	1202	1772.24	1.08416	2839	3545.4	2.08453
TGME49_021550	TGME49_021550_6_1230_rev	3139	466.142	92	401.777	-0.214374	798	1176.58	1.33576	661	825.469	0.824446
TGME49_021550	TGME49_021550_1_615_rev	3203	475.646	135	589.564	0.309761	155	228.533	-1.05748	907	1132.68	1.25178
TGME49_021550	TGME49_021550_18_1230_rev	4213	625.631	120	524.057	-0.255589	721	1063.05	0.764823	1169	1459.87	1.22246
TGME49_021550	TGME49_021550_11_1230_rev	5617	834.125	469	2048.19	1.29601	4119	6073.08	2.86409	83471	104240	6.96543
TGME49_021590	TGME49_021590_77_733_rev	1240	184.14	215	938.935	2.35022	1090	1607.1	3.12559	395	493.283	1.42161
TGME49_021590	TGME49_021590_65_733_rev	1725	256.163	166	724.945	1.50081	2012	2966.51	3.53363	1031	1287.53	2.32948
TGME49_021590	TGME49_021590_41_733_rev	1905	282.893	282	1231.53	2.12213	723	1066	1.91388	86	107.398	-1.39728
TGME49_021590	TGME49_021590_63_733_rev	2328	345.708	853	3725.17	3.42968	277	408.411	0.240466	763	952.849	1.46269
TGME49_021590	TGME49_021590_76_733_rev	5619	834.422	597	2607.18	1.64364	3103	4575.08	2.45495	1310	1635.95	0.971283
TGME49_021640	TGME49_021640_19_1492_rev	156	23.166	22	96.077	2.05218	11	16.2185	-0.514371	8	9.99055	-1.21337
TGME49_021640	TGME49_021640_54_0_rev	256	38.016	5	21.8357	-0.799919	0	0		58	72.4315	0.93001
TGME49_021640	TGME49_021640_65_0_rev	1056	156.816	38	165.951	0.0816864	676	996.699	2.66808	225	280.984	0.841416
TGME49_021640	TGME49_021640_51_746_rev	5609	832.937	194	847.225	0.024538	405	597.135	-0.48015	765	955.346	0.197817
TGME49_021640	TGME49_021640_78_746_rev	5920	879.12	394	1720.65	0.968823	2514	3706.66	2.07599	1116	1393.68	0.664769
TGME49_021720	TGME49_021720_38_978_rev	537	79.7445	19	82.9756	0.0573022	6	8.84644	-3.17222	14	17.4835	-2.18939
TGME49_021720	TGME49_021720_27_978_rev	583	86.5755	12	52.4057	-0.724237	32	47.181	-0.875753	10	12.4882	-2.79339
TGME49_021720	TGME49_021720_2_1304_rev	651	96.6735	279	1218.43	3.65576	378	557.326	2.52733	1506	1880.72	4.28202
TGME49_021720	TGME49_021720_6_978_rev	1460	216.81	151	659.438	1.60481	153	225.584	0.0572347	2045	2553.83	3.55816
TGME49_021720	TGME49_021720_15_978_rev	2513	373.181	86	375.574	0.00922281	784	1155.93	1.63111	238	297.219	-0.328348
TGME49_022010	TGME49_022010_55_3916_rev	2523	374.666	67	292.598	-0.356682	2879	4244.82	3.50203	575	718.071	0.938523
TGME49_022010	TGME49_022010_41_5874_rev	3248	482.328	354	1545.97	1.68042	157	231.482	-1.05912	2696	3366.82	2.8033
TGME49_022010	TGME49_022010_32_3916_rev	3733	554.351	107	467.284	-0.2465	1757	2590.53	2.22438	1708	2132.98	1.944
TGME49_022010	TGME49_022010_14_5874_rev	4486	666.171	255	1113.62	0.741293	460	678.227	0.0258757	1812	2262.86	1.76418
TGME49_022040	TGME49_022040_22_1506_rev	141	20.9385	0	0		0	0		2	2.49764	-3.06752
TGME49_022040	TGME49_022040_18_1506_rev	576	85.536	5	21.8357	-1.96984	12	17.6929	-2.27336	17	21.2299	-2.01043
TGME49_022040	TGME49_022040_23_1004_rev	615	91.3275	13	56.7728	-0.68585	13	19.1673	-2.2524	181	226.036	1.30743
TGME49_022040	TGME49_022040_25_1004_rev	721	107.069	7	30.57	-1.80835	43	63.3995	-0.755991	30	37.4646	-1.51494
TGME49_022100	TGME49_022100_66_2532_rev	4	0.594	0	0		0	0		0	0
TGME49_022100	TGME49_022100_14_3165_rev	560	83.16	21	91.7099	0.141187	12	17.6929	-2.23272	151	188.572	1.18115
TGME49_022100	TGME49_022100_63_1899_rev	1115	165.578	12	52.4057	-1.65971	378	557.326	1.75101	19	23.7276	-2.80287
TGME49_022100	TGME49_022100_38_3165_rev	2348	348.678	49	213.99	-0.704354	621	915.607	1.39283	884	1103.96	1.66272
TGME49_022100	TGME49_022100_45_1899_rev	2720	403.92	119	519.689	0.36358	441	650.213	0.686843	778	971.581	1.26626
TGME49_022120	TGME49_022120_3_5376_rev	16	2.376	0	0		0	0		0	0
TGME49_022120	TGME49_022120_17_5376_rev	806	119.691	32	139.748	0.223517	91	134.171	0.164758	98	122.384	0.032103
TGME49_022120	TGME49_022120_30_3584_rev	1288	191.268	7999	34932.7	7.51284	59	86.99	-1.13667	99	123.633	-0.629531
TGME49_022120	TGME49_022120_11_5376_rev	2990	444.015	73	318.801	-0.477952	259	381.871	-0.217522	401	500.776	0.173558
TGME49_022120	TGME49_022120_21_5376_rev	3536	525.096	1084	4733.98	3.1724	175	258.021	-1.02509	122	152.356	-1.78514
TGME49_022140	TGME49_022140_9_9944_rev	2414	358.479	174	759.882	1.08389	178	262.444	-0.449877	597	745.545	1.05641
TGME49_022140	TGME49_022140_1_13108_rev	3413	506.831	156	681.273	0.426731	740	1091.06	1.10616	379	473.302	-0.0987414
TGME49_022140	TGME49_022140_27_12656_rev	5044	749.034	283	1235.9	0.722459	623	918.555	0.294335	801	1000.3	0.417335
TGME49_022140	TGME49_022140_5_7232_rev	5687	844.52	3027	13219.3	3.96837	719	1060.1	0.327995	979	1222.59	0.533742
TGME49_022140	TGME49_022140_12_12204_rev	5694	845.559	284	1240.27	0.552673	1090	1607.1	0.926485	1156	1443.63	0.771728
TGME49_022170	TGME49_022170_62_1392_rev	1251	185.774	59	257.661	0.47193	48	70.7715	-1.3923	167	208.553	0.166867
TGME49_022170	TGME49_022170_15_1392_rev	1253	186.071	375	1637.68	3.13773	1063	1567.29	3.07435	118	147.361	-0.336498
TGME49_022170	TGME49_022170_55_1392_rev	1425	211.613	27	117.913	-0.843706	617	909.709	2.10398	234	292.224	0.465648
TGME49_022170	TGME49_022170_36_1392_rev	1777	263.885	43	187.787	-0.49081	118	173.98	-0.600985	225	280.984	0.0905824
TGME49_022170	TGME49_022170_22_1392_rev	2107	312.89	56	244.56	-0.355467	1413	2083.34	2.73517	481	600.682	0.940948
TGME49_022270	TGME49_022270_11_1064_rev	247	36.6795	0	0		3	4.42322	-3.05181	20	24.9764	-0.55441
TGME49_022270	TGME49_022270_33_532_rev	3280	487.08	51	222.724	-1.1289	440	648.739	0.413479	256	319.698	-0.607451
TGME49_022270	TGME49_022270_12_532_rev	4694	697.059	179	781.718	0.165367	576	849.258	0.284922	982	1226.34	0.815006
TGME49_022270	TGME49_022270_4_1064_rev	8111	1204.48	231	1008.81	-0.255762	330	486.554	-1.30774	611	763.028	-0.658606
TGME49_022300	TGME49_022300_37_4830_rev	816	121.176	1	4.36714	-4.79427	55	81.0924	-0.579466	13	16.2346	-2.89996
TGME49_022300	TGME49_022300_6_4830_rev	897	133.205	33	144.116	0.113583	190	280.137	1.07249	102	127.38	-0.0645096
TGME49_022300	TGME49_022300_21_4830_rev	998	148.203	8	34.9371	-2.08474	148	218.212	0.558157	97	121.135	-0.290954
TGME49_022300	TGME49_022300_67_4830_rev	1190	176.715	151	659.438	1.89981	28	41.2834	-2.09779	1132	1413.66	2.99994
TGME49_022300	TGME49_022300_11_4830_rev	2121	314.969	152	663.805	1.07555	280	412.834	0.390354	105	131.126	-1.26425
TGME49_022310	TGME49_022310_73_0_rev	58	8.613	4	17.4686	1.02017	0	0		0	0
TGME49_022310	TGME49_022310_74_2016_rev	532	79.002	17	74.2413	-0.0896666	56	82.5668	0.063672	48	59.9433	-0.398291
TGME49_022310	TGME49_022310_57_0_rev	804	119.394	16	69.8742	-0.772899	49	72.2459	-0.724742	202	252.261	1.07919
TGME49_022310	TGME49_022310_98_1008_rev	1178	174.933	62	270.763	0.630225	478	704.766	2.01034	126	157.351	-0.152815
TGME49_022310	TGME49_022310_108_1008_rev	2212	328.482	95	414.878	0.336873	185	272.765	-0.268155	387	483.293	0.557083
TGME49_022940	TGME49_022940_29_932_rev	187	27.7695	0	0		6	8.84644	-1.65033	26	32.4693	0.225574
TGME49_022940	TGME49_022940_42_466_rev	233	34.6005	17	74.2413	1.10143	889	1310.75	5.24345	17	21.2299	-0.704694
TGME49_022940	TGME49_022940_35_932_rev	580	86.13	70	305.7	1.82753	227	334.69	1.95824	1363	1702.14	4.30469
TGME49_022940	TGME49_022940_57_932_rev	2605	386.843	508	2218.51	2.51977	802	1182.47	1.61199	329	410.861	0.0869053
TGME49_022940	TGME49_022940_5_1398_rev	2637	391.595	26	113.546	-1.78609	268	395.141	0.0130068	1883	2351.53	2.58616
TGME49_023430	TGME49_023430_61_1527_rev	567	84.1995	28	122.28	0.538303	16	23.5905	-1.83561	45	56.1968	-0.583323
TGME49_023430	TGME49_023430_49_2036_rev	1678	249.183	18	78.6085	-1.66445	201	296.356	0.250124	87	108.647	-1.19755
TGME49_023430	TGME49_023430_45_2036_rev	2334	346.599	233	1017.54	1.55375	1564	2305.97	2.73404	108	134.872	-1.36167
TGME49_023430	TGME49_023430_2_2545_rev	3373	500.891	99	432.347	-0.212307	1173	1729.48	1.78777	639	797.995	0.671885
TGME49_023440	TGME49_023440_7_6292_rev	4	0.594	0	0		0	0		0	0
TGME49_023440	TGME49_023440_26_6864_rev	441	65.4885	3	13.1014	-2.32152	90	132.697	1.01882	29	36.2157	-0.854625
TGME49_023440	TGME49_023440_20_6006_rev	582	86.427	28	122.28	0.500633	12	17.6929	-2.28831	36	44.9575	-0.942921
TGME49_023440	TGME49_023440_21_5148_rev	2720	403.92	76	331.902	-0.28331	250	368.602	-0.132007	303	378.392	-0.0941877
TGME49_024090	TGME49_024090_0_658_rev	19	2.8215	0	0		0	0		0	0
TGME49_024090	TGME49_024090_17_1316_rev	49	7.2765	0	0		0	0		1	1.24882	-2.54268
TGME49_024090	TGME49_024090_25_658_rev	50	7.425	0	0		0	0		0	0
TGME49_024090	TGME49_024090_14_658_rev	909	134.987	68	296.965	1.13748	72	106.157	-0.346612	216	269.745	0.99878
TGME49_024090	TGME49_024090_9_658_rev	1565	232.403	6	26.2028	-3.14883	30	44.2322	-2.39346	231	288.477	0.311831
TGME49_024220	TGME49_024220_60_0_rev	353	52.4205	0	0		12	17.6929	-1.56696	28	34.9669	-0.58414
TGME49_024220	TGME49_024220_42_1360_rev	741	110.039	29	126.647	0.202804	88	129.748	0.237701	29	36.2157	-1.60332
TGME49_024220	TGME49_024220_23_680_rev	925	137.363	10	43.6714	-1.65323	28	41.2834	-1.73436	21	26.2252	-2.38896
TGME49_024220	TGME49_024220_18_1360_rev	1095	162.608	28	122.28	-0.411207	77	113.529	-0.518329	30	37.4646	-2.1178
TGME49_024220	TGME49_024220_18_2040_rev	1144	169.884	43	187.787	0.144546	56	82.5668	-1.04092	117	146.112	-0.217477
TGME49_024240	TGME49_024240_99_0_rev	162	24.057	0	0		7	10.3208	-1.2209	0	0
TGME49_024240	TGME49_024240_89_2220_rev	1490	221.265	14	61.1399	-1.85559	66	97.3108	-1.1851	48	59.9433	-1.8841
TGME49_024240	TGME49_024240_136_2220_rev	2271	337.244	126	550.259	0.706321	138	203.468	-0.728988	166	207.304	-0.702043
TGME49_024240	TGME49_024240_52_1110_rev	3533	524.651	48	209.623	-1.32356	175	258.021	-1.02387	400	499.528	-0.0707926
TGME49_024280	TGME49_024280_55_12054_rev	978	145.233	4	17.4686	-3.05554	45	66.3483	-1.13024	28	34.9669	-2.05431
TGME49_024280	TGME49_024280_57_15498_rev	2669	396.347	350	1528.5	1.94728	361	532.261	0.425371	133	166.093	-1.25477
TGME49_024280	TGME49_024280_23_16646_rev	2823	419.216	39	170.318	-1.29946	130	191.673	-1.12905	142	177.332	-1.24124
TGME49_024280	TGME49_024280_6_16646_rev	4944	734.184	163	711.843	-0.0445819	364	536.684	-0.452069	427	533.246	-0.461342
TGME49_024340	TGME49_024340_25_1350_rev	1427	211.91	13	56.7728	-1.90018	28	41.2834	-2.35982	64	79.9244	-1.40674
TGME49_024340	TGME49_024340_28_1350_rev	1431	212.504	30	131.014	-0.697764	69	101.734	-1.06268	116	144.863	-0.552798
TGME49_024340	TGME49_024340_48_1350_rev	1779	264.182	14	61.1399	-2.11134	47	69.2971	-1.93066	64	79.9244	-1.72482
TGME49_024340	TGME49_024340_14_1350_rev	3376	501.336	85	371.207	-0.433555	213	314.049	-0.67479	511	638.146	0.34811
TGME49_024460	TGME49_024460_13_3210_rev	152	22.572	1	4.36714	-2.36977	0	0		1	1.24882	-4.1759
TGME49_024460	TGME49_024460_8_1926_rev	642	95.337	3	13.1014	-2.86331	69	101.734	0.0936945	33	41.211	-1.21001
TGME49_024460	TGME49_024460_1_4173_rev	817	121.325	177	772.983	2.67157	1306	1925.58	3.98835	30	37.4646	-1.69527
TGME49_024460	TGME49_024460_35_963_rev	1529	227.057	165	720.578	1.6661	1137	1676.4	2.88424	1273	1589.75	2.80767
TGME49_024460	TGME49_024460_13_4815_rev	1618	240.273	17	74.2413	-1.69438	94	138.594	-0.793808	75	93.6614	-1.35915
TGME49_024480	TGME49_024480_28_8424_rev	439	65.1915	5	21.8357	-1.578	26	38.3346	-0.766038	29	36.2157	-0.848067
TGME49_024480	TGME49_024480_36_8424_rev	1090	161.865	73	318.801	0.977865	89	131.222	-0.302779	259	323.444	0.998725
TGME49_024480	TGME49_024480_30_7128_rev	1534	227.799	268	1170.39	2.36116	30	44.2322	-2.36459	46	57.4457	-1.98749
TGME49_024480	TGME49_024480_22_8748_rev	2424	359.964	93	406.144	0.174138	66	97.3108	-1.88718	792	989.065	1.45821
TGME49_024920	TGME49_024920_30_5865_rev	378	56.133	4	17.4686	-1.68409	11	16.2185	-1.79121	30	37.4646	-0.583323
TGME49_024920	TGME49_024920_9_6210_rev	971	144.194	6	26.2028	-2.46021	28	41.2834	-1.80437	13	16.2346	-3.15086
TGME49_024920	TGME49_024920_29_9315_rev	1228	182.358	53	231.458	0.343979	19	28.0137	-2.70257	515	643.142	1.81836
TGME49_024920	TGME49_024920_36_9315_rev	1433	212.801	22	96.077	-1.14724	60	88.4644	-1.26633	114	142.365	-0.579904
TGME49_024920	TGME49_024920_29_5175_rev	1916	284.526	63	275.13	-0.0484489	157	231.482	-0.297662	127	158.6	-0.843168
TGME49_024950	TGME49_024950_44_2682_rev	701	104.099	31	135.381	0.379079	563	830.091	2.99532	18	22.4787	-2.21132
TGME49_024950	TGME49_024950_89_0_rev	727	107.96	4	17.4686	-2.62766	891	1313.7	3.60507	60	74.9291	-0.526892
TGME49_024950	TGME49_024950_99_0_rev	1454	215.919	28	122.28	-0.820304	250	368.602	0.771572	128	159.849	-0.433782
TGME49_024950	TGME49_024950_59_894_rev	2557	379.715	433	1890.97	2.31614	248	365.653	-0.0544406	370	462.063	0.283174
TGME49_024950	TGME49_024950_110_0_rev	2644	392.634	25	109.178	-1.8465	108	159.236	-1.30202	246	307.209	-0.353963
TGME49_025050	TGME49_025050_55_1623_rev	333	49.4505	3	13.1014	-1.91626	28	41.2834	-0.260424	5	6.24409	-2.98542
TGME49_025050	TGME49_025050_12_2705_rev	1067	158.45	10	43.6714	-1.85926	42	61.9251	-1.35543	81	101.154	-0.647465
TGME49_025050	TGME49_025050_18_2705_rev	1268	188.298	38	165.951	-0.182259	79	116.478	-0.692959	196	244.768	0.3784
TGME49_025050	TGME49_025050_24_2705_rev	1756	260.766	20	87.3428	-1.578	48	70.7715	-1.88152	55	68.685	-1.92469
TGME49_025050	TGME49_025050_7_2705_rev	6296	934.956	68	296.965	-1.6546	267	393.667	-1.24792	220	274.74	-1.76683
TGME49_025150	TGME49_025150_54_1772_rev	139	20.6415	0	0		3	4.42322	-2.22238	10	12.4882	-0.724984
TGME49_025150	TGME49_025150_80_886_rev	179	26.5815	0	0		0	0		0	0
TGME49_025150	TGME49_025150_36_886_rev	1161	172.409	38	165.951	-0.0550717	80	117.953	-0.547625	50	62.4409	-1.46527
TGME49_025150	TGME49_025150_75_886_rev	1621	240.719	33	144.116	-0.740121	196	288.984	0.263641	144	179.83	-0.420714
TGME49_025150	TGME49_025150_51_886_rev	1885	279.923	149	650.703	1.21697	572	843.361	1.59112	212	264.75	-0.0803991
TGME49_025160	TGME49_025160_14_1434_rev	423	62.8155	7	30.57	-1.03901	2	2.94881	-4.41291	24	29.9717	-1.06752
TGME49_025160	TGME49_025160_34_1434_rev	1098	163.053	58	253.294	0.635472	246	362.704	1.15345	48	59.9433	-1.44367
TGME49_025160	TGME49_025160_44_1434_rev	1409	209.237	643	2808.07	3.74637	1802	2656.88	3.66653	540	674.362	1.68839
TGME49_025160	TGME49_025160_6_1434_rev	1604	238.194	401	1751.22	2.87815	433	638.418	1.42236	328	409.613	0.782123
TGME49_025160	TGME49_025160_30_1434_rev	2630	390.555	147	641.969	0.716978	1598	2356.1	2.5928	1020	1273.8	1.70554
TGME49_025200	TGME49_025200_46_11718_rev	577	85.6845	9	39.3042	-1.12435	21	30.9625	-1.46851	511	638.146	2.89678
TGME49_025200	TGME49_025200_82_837_rev	798	118.503	279	1218.43	3.36203	17	25.0649	-2.24118	35	43.7087	-1.43893
TGME49_025200	TGME49_025200_51_1674_rev	1427	211.91	9	39.3042	-2.43069	410	604.507	1.51231	108	134.872	-0.651853
TGME49_025200	TGME49_025200_33_10881_rev	1694	251.559	72	314.434	0.32186	99	145.966	-0.785262	74	92.4126	-1.44474
TGME49_025200	TGME49_025200_40_10881_rev	2455	364.568	39	170.318	-1.09795	301	443.796	0.283712	234	292.224	-0.319113
TGME49_025290	TGME49_025290_16_1952_rev	569	84.4965	11	48.0385	-0.8147	70	103.208	0.288598	98	122.384	0.534454
TGME49_025290	TGME49_025290_28_1952_rev	904	134.244	260	1135.46	3.08034	107	157.762	0.232888	763	952.849	2.82739
TGME49_025290	TGME49_025290_52_1464_rev	1182	175.527	9	39.3042	-2.15894	41	60.4507	-1.53786	87	108.647	-0.692042
TGME49_025290	TGME49_025290_41_1464_rev	1736	257.796	73	318.801	0.306426	1121	1652.81	2.68062	211	263.501	0.0315772
TGME49_025320	TGME49_025320_4_1869_rev	11	1.6335	0	0		0	0		0	0
TGME49_025320	TGME49_025320_6_1246_rev	74	10.989	0	0		5	7.37203	-0.575926	0	0
TGME49_025320	TGME49_025320_30_1246_rev	1951	289.724	481	2100.59	2.85805	1323	1950.64	2.7512	831	1037.77	1.84074
TGME49_025320	TGME49_025320_28_1246_rev	2200	326.7	42	183.42	-0.832817	1046	1542.23	2.23898	202	252.261	-0.373047
TGME49_025330	TGME49_025330_19_768_rev	189	28.0665	0	0		3	4.42322	-2.66568	226	282.233	3.32997
TGME49_025330	TGME49_025330_71_768_rev	214	31.779	10	43.6714	0.458614	15	22.1161	-0.522977	25	31.2205	-0.0255816
TGME49_025330	TGME49_025330_66_768_rev	553	82.1205	17	74.2413	-0.14552	1208	1781.08	4.43887	25	31.2205	-1.39525
TGME49_025330	TGME49_025330_58_768_rev	556	82.566	134	585.196	2.8253	186	274.24	1.73182	142	177.332	1.10284
TGME49_025330	TGME49_025330_16_768_rev	1152	171.072	20	87.3428	-0.969844	183	269.816	0.657374	1496	1868.23	3.449
TGME49_025350	TGME49_025350_15_1632_rev	50	7.425	0	0		28	41.2834	2.4751	21	26.2252	1.82049
TGME49_025350	TGME49_025350_6_1632_rev	417	61.9245	4	17.4686	-1.82575	13	19.1673	-1.69186	18	22.4787	-1.46195
TGME49_025350	TGME49_025350_20_1224_rev	737	109.445	26	113.546	0.0530719	240	353.858	1.69297	24	29.9717	-1.86853
TGME49_025350	TGME49_025350_16_1224_rev	1142	169.587	43	187.787	0.147071	47	69.2971	-1.29116	29	36.2157	-2.22734
TGME49_025350	TGME49_025350_32_1632_rev	1543	229.136	1601	6991.79	4.93139	1926	2839.71	3.63147	881	1100.21	2.26351
TGME49_025490	TGME49_025490_40_1776_rev	1536	228.096	112	489.119	1.10055	989	1458.19	2.67646	1112	1388.69	2.60601
TGME49_025490	TGME49_025490_51_888_rev	1596	237.006	141	615.766	1.37746	907	1337.29	2.49631	330	412.11	0.798107
TGME49_025490	TGME49_025490_67_0_rev	2719	403.772	455	1987.05	2.29902	237	349.434	-0.208518	434	541.987	0.42472
TGME49_025490	TGME49_025490_25_888_rev	7155	1062.52	323	1410.59	0.408807	1564	2305.97	1.11789	2417	3018.4	1.50629
TGME49_025490	TGME49_025490_9_888_rev	9799	1455.15	233	1017.54	-0.51608	2056	3031.38	1.05881	2775	3465.47	1.25188
TGME49_025720	TGME49_025720_26_1186_rev	1094	162.459	55	240.193	0.564116	26	38.3346	-2.08336	41	51.2016	-1.66582
TGME49_025720	TGME49_025720_58_1186_rev	1143	169.736	18	78.6085	-1.11053	28	41.2834	-2.03966	116	144.863	-0.228599
TGME49_025720	TGME49_025720_29_1186_rev	2609	387.437	73	318.801	-0.281304	118	173.98	-1.15504	195	243.52	-0.669922
TGME49_025720	TGME49_025720_10_1186_rev	6027	895.01	130	567.728	-0.656704	730	1076.32	0.266128	1315	1642.2	0.875652
TGME49_025810	TGME49_025810_33_1404_rev	452	67.122	14	61.1399	-0.134671	135	199.045	1.56824	37	46.2063	-0.538696
TGME49_025810	TGME49_025810_16_1404_rev	1056	156.816	39	170.318	0.119161	120	176.929	0.174096	57	71.1827	-1.13947
TGME49_025810	TGME49_025810_25_1404_rev	3690	547.965	55	240.193	-1.18989	69	101.734	-2.42928	275	343.425	-0.674088
TGME49_025810	TGME49_025810_47_702_rev	7549	1121.03	98	427.979	-1.38921	356	524.889	-1.09474	455	568.213	-0.980318
TGME49_025830	TGME49_025830_73_686_rev	335	49.7475	3	13.1014	-1.9249	93	137.12	1.46274	6	7.49291	-2.73103
TGME49_025830	TGME49_025830_65_1372_rev	770	114.345	74	323.168	1.49889	312	460.015	2.00829	677	845.45	2.88633
TGME49_025830	TGME49_025830_53_1372_rev	1446	214.731	185	807.92	1.91168	249	367.127	0.77375	129	161.098	-0.414595
TGME49_025830	TGME49_025830_17_686_rev	1644	244.134	95	414.878	0.765014	100	147.441	-0.727539	97	121.135	-1.01105
TGME49_025830	TGME49_025830_37_686_rev	1672	248.292	158	690.008	1.47457	121	178.403	-0.476896	927	1157.66	2.2211
TGME49_025980	TGME49_025980_9_6321_rev	241	35.7885	4	17.4686	-1.03474	9	13.2697	-1.43136	11	13.737	-1.38143
TGME49_025980	TGME49_025980_3_8127_rev	708	105.138	18	78.6085	-0.419528	36	53.0786	-0.986081	21	26.2252	-2.00326
TGME49_025980	TGME49_025980_6_7224_rev	786	116.721	14	61.1399	-0.932878	34	50.1298	-1.21932	31	38.7134	-1.59216
TGME49_026090	TGME49_026090_3_6615_rev	77	11.4345	0	0		0	0		5	6.24409	-0.872829
TGME49_026090	TGME49_026090_16_7560_rev	208	30.888	0	0		10	14.7441	-1.06691	7	8.74173	-1.82106
TGME49_026090	TGME49_026090_20_7560_rev	1546	229.581	30	131.014	-0.809281	93	137.12	-0.743566	287	358.411	0.642612
TGME49_026090	TGME49_026090_26_7875_rev	1699	252.302	79	345.004	0.451464	483	712.138	1.49701	622	776.765	1.62233
TGME49_026090	TGME49_026090_4_8505_rev	2676	397.386	28	122.28	-1.70035	102	150.389	-1.40184	149	186.074	-1.09466
TGME49_026380	TGME49_026380_9_1138_rev	473	70.2405	3	13.1014	-2.42258	426	628.097	3.16061	14	17.4835	-2.00631
TGME49_026380	TGME49_026380_19_1138_rev	577	85.6845	121	528.424	2.62459	216	318.472	1.89406	5	6.24409	-3.77847
TGME49_026380	TGME49_026380_55_569_rev	959	142.412	97	423.612	1.57268	924	1362.35	3.25796	70	87.4173	-0.704075
TGME49_026380	TGME49_026380_49_569_rev	1724	256.014	39	170.318	-0.587989	153	225.584	-0.182557	67	83.6709	-1.61343
TGME49_026730	TGME49_026730_28_5282_rev	937	139.145	13	56.7728	-1.29331	19	28.0137	-2.31238	53	66.1874	-1.07196
TGME49_026730	TGME49_026730_24_5282_rev	2304	342.144	22	96.077	-1.83234	100	147.441	-1.21447	104	129.877	-1.39746
TGME49_026730	TGME49_026730_2_5282_rev	4526	672.111	93	406.144	-0.726709	171	252.124	-1.41457	220	274.74	-1.29063
TGME49_026730	TGME49_026730_32_7784_rev	8294	1231.66	560	2445.6	0.989584	5283	7789.29	2.66089	994	1241.33	0.0112789
TGME49_026730	TGME49_026730_32_5004_rev	10758	1597.56	83	362.472	-2.13993	400	589.763	-1.43767	525	655.63	-1.28492
TGME49_026830	TGME49_026830_18_3105_rev	509	75.5865	6	26.2028	-1.52841	18	26.5393	-1.51	9	11.2394	-2.74957
TGME49_026830	TGME49_026830_70_2484_rev	3020	448.47	44	192.154	-1.22275	253	373.025	-0.26574	415	518.26	0.208664
TGME49_026830	TGME49_026830_66_1863_rev	3816	566.676	46	200.888	-1.49613	237	349.434	-0.697503	141	176.083	-1.68626
TGME49_026830	TGME49_026830_66_2484_rev	5541	822.839	62	270.763	-1.60358	181	266.868	-1.62449	208	259.754	-1.66346
TGME49_026920	TGME49_026920_23_2031_rev	157	23.3145	1	4.36714	-2.41647	15	22.1161	-0.0761306	160	199.811	3.09934
TGME49_026920	TGME49_026920_3_677_rev	568	84.348	5	21.8357	-1.94967	872	1285.68	3.93004	37	46.2063	-0.868265
TGME49_026920	TGME49_026920_12_1354_rev	1107	164.39	230	1004.44	2.6112	841	1239.98	2.91512	118	147.361	-0.157767
TGME49_026920	TGME49_026920_41_677_rev	5305	787.793	366	1598.37	1.02072	773	1139.72	0.532787	1912	2387.74	1.59976
TGME49_027010	TGME49_027010_25_436_rev	431	64.0035	11	48.0385	-0.413959	8	11.7953	-2.43994	20	24.9764	-1.35759
TGME49_027010	TGME49_027010_32_436_rev	1108	164.538	7	30.57	-2.42823	446	657.585	1.99876	298	372.148	1.17746
TGME49_027010	TGME49_027010_11_872_rev	1538	228.393	56	244.56	0.0986681	827	1219.33	2.4165	1300	1623.46	2.82949
TGME49_027010	TGME49_027010_6_872_rev	1674	248.589	568	2480.53	3.31882	341	502.773	1.01614	1571	1961.89	2.98041
TGME49_027010	TGME49_027010_2_872_rev	1944	288.684	26	113.546	-1.34622	66	97.3108	-1.56882	353	440.833	0.610741
TGME49_027020	TGME49_027020_11_3990_rev	265	39.3525	95	414.878	3.39816	33	48.6554	0.306145	5	6.24409	-2.65589
TGME49_027020	TGME49_027020_71_2394_rev	674	100.089	10	43.6714	-1.19652	38	56.0275	-0.837078	29	36.2157	-1.46659
TGME49_027020	TGME49_027020_21_3990_rev	1176	174.636	45	196.521	0.170334	122	179.878	0.0426645	1713	2139.23	3.61467
TGME49_027020	TGME49_027020_53_2394_rev	1357	201.515	75	327.535	0.700767	1730	2550.72	3.66195	445	555.724	1.46349
TGME49_027020	TGME49_027020_43_3192_rev	3197	474.755	63	275.13	-0.78707	1169	1723.58	1.86016	584	729.31	0.619351
TGME49_027150	TGME49_027150_54_476_rev	131	19.4535	0	0		0	0		0	0
TGME49_027150	TGME49_027150_0_952_rev	419	62.2215	22	96.077	0.626778	23	33.9114	-0.875645	34	42.4598	-0.551314
TGME49_027150	TGME49_027150_17_952_rev	916	136.026	35	152.85	0.168232	311	458.54	1.75317	162	202.309	0.572675
TGME49_027150	TGME49_027150_44_952_rev	4278	635.283	617	2694.52	2.08456	1171	1726.53	1.4424	2574	3214.46	2.3391
TGME49_027280	TGME49_027280_8_2260_rev	103	15.2955	1	4.36714	-1.80835	2	2.94881	-2.3749	16	19.9811	0.385529
TGME49_027280	TGME49_027280_50_1808_rev	187	27.7695	2	8.73428	-1.66874	483	712.138	4.68058	324	404.617	3.86498
TGME49_027280	TGME49_027280_19_2260_rev	250	37.125	0	0		71	104.683	1.49556	396	494.532	3.7356
TGME49_027280	TGME49_027280_45_1808_rev	487	72.3195	33	144.116	0.994769	344	507.196	2.81009	76	94.9102	0.392179
TGME49_027280	TGME49_027280_4_2260_rev	2166	321.651	962	4201.19	3.70723	2420	3568.06	3.47157	2627	3280.65	3.35041
TGME49_027370	TGME49_027370_13_4256_rev	1147	170.33	8	34.9371	-2.2855	28	41.2834	-2.0447	51	63.6898	-1.4192
TGME49_027370	TGME49_027370_5_5320_rev	1289	191.417	510	2227.24	3.54047	723	1066	2.47741	47	58.6945	-1.70542
TGME49_027370	TGME49_027370_8_5320_rev	1296	192.456	123	537.158	1.48082	340	501.298	1.38114	101	126.131	-0.609609
TGME49_027370	TGME49_027370_1_6384_rev	1351	200.624	73	318.801	0.668166	73	107.632	-0.898388	2042	2550.09	3.66798
TGME49_027370	TGME49_027370_20_6384_rev	1725	256.163	232	1013.18	1.98375	241	355.332	0.472108	89	111.145	-1.20462
TGME49_027400	TGME49_027400_47_2772_rev	61	9.0585	1	4.36714	-1.05258	404	595.66	6.03907	12	14.9858	0.726254
TGME49_027400	TGME49_027400_50_3465_rev	833	123.701	18	78.6085	-0.654095	47	69.2971	-0.835984	19	23.7276	-2.38222
TGME49_027400	TGME49_027400_52_3465_rev	909	134.987	4	17.4686	-2.94998	21	30.9625	-2.12422	53	66.1874	-1.02819
TGME49_027400	TGME49_027400_8_4158_rev	928	137.808	44	192.154	0.479604	34	50.1298	-1.45892	76	94.9102	-0.538024
TGME49_027410	TGME49_027410_23_642_rev	458	68.013	10	43.6714	-0.639123	18	26.5393	-1.35768	17	21.2299	-1.67971
TGME49_027410	TGME49_027410_2_642_rev	1492	221.562	15	65.5071	-1.75799	73	107.632	-1.04161	32	39.9622	-2.471
TGME49_027410	TGME49_027410_31_642_rev	1767	262.4	11	48.0385	-2.4495	49	72.2459	-1.86078	25	31.2205	-3.0712
TGME49_027410	TGME49_027410_43_642_rev	3500	519.75	322	1406.22	1.43593	571	841.886	0.695807	2620	3271.91	2.65424
TGME49_027410	TGME49_027410_1_1284_rev	3958	587.763	51	222.724	-1.39998	352	518.991	-0.179525	149	186.074	-1.65936
TGME49_027620	TGME49_027620_4_1209_rev_CONTROL	766	113.751	16	69.8742	-0.703048	835	1231.13	3.43603	97	121.135	0.0907415
TGME49_027620	TGME49_027620_0_1612_rev_CONTROL	2900	430.65	1069	4668.47	3.43836	1326	1955.06	2.18263	4160	5195.09	3.59256
TGME49_027620	TGME49_027620_8_1209_rev_CONTROL	6504	965.844	917	4004.67	2.05182	5945	8765.35	3.18195	4052	5060.21	2.38934
TGME49_027800	TGME49_027800_3_8424_rev	496	73.656	8	34.9371	-1.07604	24	35.3858	-1.05763	69	86.1685	0.226357
TGME49_027800	TGME49_027800_25_9072_rev	1909	283.487	34	148.483	-0.932986	16	23.5905	-3.587	388	484.542	0.773341
TGME49_027800	TGME49_027800_8_9396_rev	2658	394.713	35	152.85	-1.36869	134	197.57	-0.998437	308	384.636	-0.0373096
TGME49_027810	TGME49_027810_19_968_rev	99	14.7015	3	13.1014	-0.166241	0	0		14	17.4835	0.250028
TGME49_027810	TGME49_027810_24_968_rev	290	43.065	63	275.13	2.67552	11	16.2185	-1.40888	6	7.49291	-2.52292
TGME49_027810	TGME49_027810_44_968_rev	436	64.746	531	2318.95	5.16254	8	11.7953	-2.45658	673	840.455	3.69831
TGME49_027810	TGME49_027810_6_1452_rev	984	146.124	42	183.42	0.327956	1834	2704.06	4.20986	727	907.891	2.63533
TGME49_027810	TGME49_027810_32_968_rev	1040	154.44	19	82.9756	-0.896287	80	117.953	-0.38884	1675	2091.77	3.75961
TGME49_027890	TGME49_027890_38_840_rev	506	75.141	21	91.7099	0.287477	67	98.7852	0.394695	109	136.121	0.85722
TGME49_027890	TGME49_027890_2_840_rev	668	99.198	10	43.6714	-1.18362	51	75.1947	-0.399679	88	109.896	0.147757
TGME49_027890	TGME49_027890_15_840_rev	1021	151.619	9	39.3042	-1.94769	263	387.769	1.35475	92	114.891	-0.400176
TGME49_027890	TGME49_027890_26_840_rev	4009	595.337	79	345.004	-0.787093	182	268.342	-1.14963	233	290.975	-1.03281
TGME49_027890	TGME49_027890_30_840_rev	6443	956.786	169	738.046	-0.374484	1030	1518.64	0.666511	275	343.425	-1.4782
TGME49_027930	TGME49_027930_69_2061_rev	1013	150.431	15	65.5071	-1.19937	72	106.157	-0.502894	80	99.9055	-0.590461
TGME49_027930	TGME49_027930_14_3435_rev	1436	213.246	437	1908.44	3.1618	633	933.299	2.12982	327	408.364	0.937336
TGME49_027930	TGME49_027930_66_3435_rev	2760	409.86	157	685.641	0.742321	469	691.497	0.754591	604	754.287	0.879981
TGME49_027930	TGME49_027930_72_2748_rev	2880	427.68	344	1502.3	1.81256	535	788.808	0.883142	455	568.213	0.409899
TGME49_027930	TGME49_027930_71_2061_rev	2887	428.72	7903	34513.5	6.33098	992	1462.61	1.77044	642	801.742	0.903103
TGME49_028070	TGME49_028070_84_8072_rev	218	32.373	1	4.36714	-2.89003	0	0		0	0
TGME49_028070	TGME49_028070_84_10090_rev	2440	362.34	33	144.116	-1.33012	478	704.766	0.959801	809	1010.29	1.47936
TGME49_028070	TGME49_028070_0_7063_rev	2488	369.468	12	52.4057	-2.81766	117	172.506	-1.09881	115	143.614	-1.36325
TGME49_028070	TGME49_028070_102_7063_rev	2547	378.23	22	96.077	-1.977	83	122.376	-1.62794	179	223.539	-0.758738
TGME49_028070	TGME49_028070_3_14126_rev	5830	865.755	35	152.85	-2.50184	230	339.114	-1.35219	295	368.402	-1.23268
TGME49_028130	TGME49_028130_2_1191_rev	174	25.839	3	13.1014	-0.979828	15	22.1161	-0.224453	0	0
TGME49_028130	TGME49_028130_47_794_rev	187	27.7695	0	0		0	0		2	2.49764	-3.47487
TGME49_028130	TGME49_028130_12_1191_rev	298	44.253	1	4.36714	-3.34102	12	17.6929	-1.32261	6	7.49291	-2.56218
TGME49_028130	TGME49_028130_38_794_rev	1696	251.856	27	117.913	-1.09488	185	272.765	0.115061	193	241.022	-0.0634342
TGME49_028130	TGME49_028130_33_794_rev	2740	406.89	124	541.525	0.412389	154	227.059	-0.841574	305	380.89	-0.0952655
TGME49_028250	TGME49_028250_24_2502_rev	956	141.966	5	21.8357	-2.70079	22	32.4369	-2.12984	152	189.82	0.41909
TGME49_028250	TGME49_028250_13_2502_rev	3609	535.937	24	104.811	-2.35427	108	159.236	-1.7509	95	118.638	-2.1755
TGME49_028250	TGME49_028250_4_2780_rev	4883	725.126	68	296.965	-1.28794	148	218.212	-1.7325	245	305.961	-1.24488
TGME49_028250	TGME49_028250_1_2780_rev	5012	744.282	139	607.032	-0.294077	332	489.503	-0.604532	407	508.269	-0.550256
TGME49_028250	TGME49_028250_12_2224_rev	5866	871.101	169	738.046	-0.239129	554	816.821	-0.0928197	450	561.968	-0.632351
TGME49_028330	TGME49_028330_3_11745_rev	506	75.141	2	8.73428	-3.10484	185	272.765	1.85999	34	42.4598	-0.823502
TGME49_028330	TGME49_028330_0_8100_rev	909	134.987	36	157.217	0.219942	56	82.5668	-0.709182	46	57.4457	-1.23255
TGME49_028330	TGME49_028330_17_11745_rev	1520	225.72	20	87.3428	-1.36977	54	79.618	-1.50337	591	738.052	1.70919
TGME49_028330	TGME49_028330_28_11340_rev	2108	313.038	32	139.748	-1.16351	61	89.9388	-1.79932	555	693.094	1.14671
TGME49_028330	TGME49_028330_11_8910_rev	3738	555.093	52	227.091	-1.28946	138	203.468	-1.44793	178	222.29	-1.32029
TGME49_028390	TGME49_028390_66_4116_rev	137	20.3445	1	4.36714	-2.21988	7	10.3208	-0.979078	4	4.99528	-2.026
TGME49_028390	TGME49_028390_48_5880_rev	301	44.6985	11	48.0385	0.103965	22	32.4369	-0.462589	0	0
TGME49_028390	TGME49_028390_1_2352_rev	1905	282.893	76	331.902	0.230505	97	143.017	-0.984063	111	138.619	-1.02913
TGME49_028390	TGME49_028390_43_7644_rev	3691	548.114	40634	177454	8.33876	620	914.132	0.737928	269	335.932	-0.706304
TGME49_028430	TGME49_028430_19_501_rev	262	38.907	188	821.022	4.39932	11	16.2185	-1.26239	23	28.7228	-0.437832
TGME49_028430	TGME49_028430_32_501_rev	941	139.739	61	266.395	0.930839	1403	2068.59	3.88785	189	236.027	0.756221
TGME49_028430	TGME49_028430_23_501_rev	3396	504.306	31	135.381	-1.89727	1146	1689.67	1.74437	1587	1981.88	1.97449
TGME49_028430	TGME49_028430_46_501_rev	3433	509.801	578	2524.21	2.30782	876	1291.58	1.34113	619	773.019	0.600571
TGME49_028430	TGME49_028430_24_1002_rev	3657	543.065	415	1812.36	1.73868	1550	2285.33	2.07321	2802	3499.19	2.68783
TGME49_028750	TGME49_028750_3_5675_rev	781	115.979	6	26.2028	-2.14606	23	33.9114	-1.77402	32	39.9622	-1.53715
TGME49_028750	TGME49_028750_93_5675_rev	1354	201.069	14	61.1399	-1.7175	48	70.7715	-1.50645	177	221.041	0.136623
TGME49_028750	TGME49_028750_167_5675_rev	2219	329.522	38	165.951	-0.989613	607	894.965	1.44146	148	184.825	-0.834211
TGME49_028750	TGME49_028750_95_4540_rev	8193	1216.66	83	362.472	-1.74698	262	386.295	-1.65515	365	455.819	-1.41639
TGME49_028770	TGME49_028770_2_5145_rev	214	31.779	29	126.647	1.99467	13	19.1673	-0.729428	21	26.2252	-0.27712
TGME49_028770	TGME49_028770_70_3087_rev	519	77.0715	35	152.85	0.987845	64	94.362	0.292009	55	68.685	-0.166202
TGME49_028770	TGME49_028770_90_5145_rev	916	136.026	4	17.4686	-2.96105	158	232.956	0.776176	73	91.1638	-0.57735
TGME49_028770	TGME49_028770_64_3087_rev	1958	290.763	133	580.829	0.99827	922	1359.4	2.22506	73	91.1638	-1.67331
TGME49_029010	TGME49_029010_15_2799_rev_CONTROL	203	30.1455	10	43.6714	0.534745	8	11.7953	-1.35374	26	32.4693	0.107133
TGME49_029010	TGME49_029010_26_3732_rev_CONTROL	401	59.5485	4	17.4686	-1.76931	41	60.4507	0.0216931	36	44.9575	-0.405504
TGME49_029010	TGME49_029010_20_2799_rev_CONTROL	1051	156.074	22	96.077	-0.699962	52	76.6691	-1.02551	96	119.887	-0.380555
TGME49_029010	TGME49_029010_27_2799_rev_CONTROL	1117	165.875	71	310.067	0.902487	67	98.7852	-0.747725	42	52.4504	-1.66107
TGME49_029010	TGME49_029010_5_2799_rev_CONTROL	1501	222.899	37	161.584	-0.464102	1039	1531.91	2.78087	51	63.6898	-1.80725
TGME49_029020	TGME49_029020_87_4244_rev	445	66.0825	8	34.9371	-0.919509	20	29.4881	-1.16413	33	41.211	-0.681238
TGME49_029020	TGME49_029020_3_5305_rev	580	86.13	9	39.3042	-1.13183	29	42.7578	-1.01033	31	38.7134	-1.15368
TGME49_029020	TGME49_029020_34_4244_rev	1254	186.219	13	56.7728	-1.71373	28	41.2834	-2.17337	30	37.4646	-2.3134
TGME49_029020	TGME49_029020_21_4244_rev	2539	377.042	36	157.217	-1.26197	73	107.632	-1.80862	95	118.638	-1.66816
TGME49_029020	TGME49_029020_9_5305_rev	2676	397.386	12	52.4057	-2.92275	63	92.8876	-2.09698	59	73.6803	-2.43119
TGME49_029480	TGME49_029480_8_3460_rev	200	29.7	0	0		10	14.7441	-1.01033	0	0
TGME49_029480	TGME49_029480_11_3460_rev	429	63.7065	44	192.154	1.59275	25	36.8602	-0.789378	42	52.4504	-0.280487
TGME49_029480	TGME49_029480_16_2768_rev	1929	286.457	87	379.941	0.407459	344	507.196	0.824227	145	181.079	-0.661699
TGME49_029480	TGME49_029480_17_3460_rev	2268	336.798	1122	4899.93	3.86281	161	237.379	-0.504689	135	168.591	-0.99836
TGME49_029500	TGME49_029500_45_1086_rev	951	141.224	8	34.9371	-2.01515	18	26.5393	-2.41178	1	1.24882	-6.82127
TGME49_029500	TGME49_029500_1_1086_rev	1048	155.628	16	69.8742	-1.15527	145	213.789	0.458086	300	374.646	1.26742
TGME49_029500	TGME49_029500_28_1086_rev	1078	160.083	78	340.637	1.08941	40	58.9763	-1.44061	113	141.117	-0.181933
TGME49_029500	TGME49_029500_4_1086_rev	1435	213.098	37	161.584	-0.399229	91	134.171	-0.667441	73	91.1638	-1.22498
TGME49_029500	TGME49_029500_35_1086_rev	2628	390.258	70	305.7	-0.352314	178	262.444	-0.572417	269	335.932	-0.216258
TGME49_029630	TGME49_029630_92_4837_rev	200	29.7	0	0		45	66.3483	1.1596	0	0
TGME49_029630	TGME49_029630_58_4146_rev	918	136.323	9	39.3042	-1.79427	51	75.1947	-0.858325	53	66.1874	-1.0424
TGME49_029630	TGME49_029630_29_2073_rev	960	142.56	5	21.8357	-2.70681	25	36.8602	-1.95143	139	173.586	0.28408
TGME49_029630	TGME49_029630_21_8983_rev	1226	182.061	6	26.2028	-2.79663	41	60.4507	-1.59059	22	27.474	-2.72828
TGME49_029630	TGME49_029630_11_9674_rev	3586	532.521	37	161.584	-1.72055	129	190.198	-1.48533	138	172.337	-1.62761
TGME49_029680	TGME49_029680_23_696_rev	678	100.683	60	262.028	1.3799	129	190.198	0.917685	30	37.4646	-1.42622
TGME49_029680	TGME49_029680_6_696_rev	690	102.465	88	384.308	1.90713	21	30.9625	-1.72654	342	427.096	2.05943
TGME49_029680	TGME49_029680_15_696_rev	2547	378.23	232	1013.18	1.42155	487	718.036	0.924794	846	1056.5	1.48196
TGME49_029680	TGME49_029680_17_696_rev	4188	621.918	391	1707.55	1.45713	601	886.118	0.510775	557	695.592	0.161517
TGME49_029920	TGME49_029920_65_2368_rev	151	22.4235	0	0		4	5.89763	-1.92681	0	0
TGME49_029920	TGME49_029920_17_2960_rev	1551	230.324	2	8.73428	-4.72083	109	160.71	-0.519199	87	108.647	-1.08401
TGME49_029920	TGME49_029920_60_2368_rev	1581	234.779	29	126.647	-0.890488	74	109.106	-1.10557	76	94.9102	-1.30666
TGME49_029920	TGME49_029920_11_2960_rev	5183	769.676	98	427.979	-0.846709	17746	26164.8	5.08723	616	769.272	-0.000755914
TGME49_030040	TGME49_030040_8_550_rev	463	68.7555	1020	4454.48	6.01764	187	275.714	2.00363	23	28.7228	-1.25928
TGME49_030040	TGME49_030040_12_550_rev	1350	200.475	255	1113.62	2.47376	254	374.499	0.901541	264	329.688	0.71768
TGME49_030040	TGME49_030040_18_550_rev	1406	208.791	80	349.371	0.7427	2704	3986.8	4.2551	480	599.433	1.52154
TGME49_030040	TGME49_030040_3_550_rev	3124	463.914	1395	6092.16	3.71502	1781	2625.92	2.50089	204	254.759	-0.864724
TGME49_030050	TGME49_030050_72_645_rev	482	71.577	4	17.4686	-2.03474	35	51.6042	-0.472007	24	29.9717	-1.2559
TGME49_030050	TGME49_030050_11_645_rev	784	116.424	23	100.444	-0.212995	184	271.291	1.22045	35	43.7087	-1.4134
TGME49_030050	TGME49_030050_44_645_rev	1634	242.649	30	131.014	-0.889149	66	97.3108	-1.3182	134	167.342	-0.536074
TGME49_030050	TGME49_030050_78_0_rev	2571	381.794	24	104.811	-1.865	119	175.454	-1.1217	55	68.685	-2.47472
TGME49_030050	TGME49_030050_35_645_rev	2992	444.312	272	1187.86	1.41872	419	617.776	0.475511	317	395.876	-0.166526
TGME49_030110	TGME49_030110_100_3405_rev	784	116.424	102	445.448	1.93587	38	56.0275	-1.05518	418	522.006	2.16468
TGME49_030110	TGME49_030110_96_2724_rev	949	140.927	9	39.3042	-1.84219	17	25.0649	-2.4912	106	132.375	-0.0903146
TGME49_030110	TGME49_030110_91_2724_rev	1791	265.964	55	240.193	-0.147037	79	116.478	-1.19117	734	916.633	1.78512
TGME49_030110	TGME49_030110_28_2724_rev	3408	506.088	208	908.365	0.843883	1047	1543.7	1.60894	3583	4474.52	3.14427
TGME49_030110	TGME49_030110_42_2724_rev	7132	1059.1	541	2362.62	1.15755	1950	2875.09	1.44077	2878	3594.1	1.76279
TGME49_030180	TGME49_030180_89_5185_rev	820	121.77	209	912.732	2.90603	94	138.594	0.186708	676	844.202	2.79343
TGME49_030180	TGME49_030180_105_5185_rev	1046	155.331	197	860.326	2.46954	2046	3016.64	4.27952	156	194.816	0.326764
TGME49_030180	TGME49_030180_4_6222_rev	1087	161.42	32	139.748	-0.207983	1562	2303.02	3.83464	32	39.9622	-2.01411
TGME49_030180	TGME49_030180_96_4148_rev	1235	183.398	56	244.56	0.415213	295	434.95	1.24588	96	119.887	-0.613304
TGME49_030180	TGME49_030180_51_5185_rev	2239	332.492	252	1100.52	1.72679	456	672.329	1.01585	244	304.712	-0.125872
TGME49_030470	TGME49_030470_18_792_rev	599	88.9515	70	305.7	1.78102	124	182.826	1.03938	22	27.474	-1.69495
TGME49_030470	TGME49_030470_5_1188_rev	675	100.238	93	406.144	2.01857	91	134.171	0.42065	205	256.008	1.35277
TGME49_030470	TGME49_030470_0_1188_rev	1055	156.668	51	222.724	0.507551	167	246.226	0.652277	500	624.409	1.99479
TGME49_030470	TGME49_030470_13_792_rev	1153	171.221	155	676.906	1.9831	91	134.171	-0.351783	125	156.102	-0.133363
TGME49_030520	TGME49_030520_13_688_rev	24	3.564	0	0		0	0		0	0
TGME49_030520	TGME49_030520_24_688_rev	99	14.7015	0	0		15	22.1161	0.589133	55	68.685	2.22403
TGME49_030520	TGME49_030520_6_688_rev	1074	159.489	3	13.1014	-3.60566	43	63.3995	-1.33091	18	22.4787	-2.82682
TGME49_030520	TGME49_030520_27_688_rev	1347	200.03	19	82.9756	-1.26945	381	561.749	1.48971	95	118.638	-0.753649
TGME49_030520	TGME49_030520_18_688_rev	1447	214.88	144	628.868	1.54923	630	928.876	2.11196	428	534.494	1.31465
TGME49_030590	TGME49_030590_19_2601_rev	971	144.194	7	30.57	-2.23782	173	255.072	0.8229	85	106.15	-0.441907
TGME49_030590	TGME49_030590_99_867_rev	997	148.055	12	52.4057	-1.49833	41	60.4507	-1.2923	36	44.9575	-1.7195
TGME49_030590	TGME49_030590_111_867_rev	1536	228.096	62	270.763	0.247387	87	128.273	-0.830419	76	94.9102	-1.26501
TGME49_030590	TGME49_030590_84_867_rev	6197	920.255	69	301.332	-1.61068	607	894.965	-0.040202	394	492.035	-0.903273
TGME49_031090	TGME49_031090_12_1612_rev	422	62.667	22	96.077	0.616485	33	48.6554	-0.365106	31	38.7134	-0.694874
TGME49_031090	TGME49_031090_33_1209_rev	463	68.7555	122	532.791	2.95402	28	41.2834	-0.735914	136	169.839	1.30462
TGME49_031090	TGME49_031090_28_1209_rev	600	89.1	12	52.4057	-0.765703	435	641.367	2.84765	27	33.7181	-1.4019
TGME49_031090	TGME49_031090_16_1612_rev	601	89.2485	49	213.99	1.26164	438	645.79	2.85517	70	87.4173	-0.0299089
TGME49_031090	TGME49_031090_18_1209_rev	1006	149.391	27	117.913	-0.341374	331	488.029	1.70787	187	233.529	0.644509
TGME49_031180	TGME49_031180_28_928_rev	700	103.95	16	69.8742	-0.573058	23	33.9114	-1.61605	147	183.576	0.82049
TGME49_031180	TGME49_031180_2_928_rev	1257	186.665	4	17.4686	-3.41762	366	539.633	1.53153	143	178.581	-0.0638684
TGME49_031180	TGME49_031180_23_928_rev	1270	188.595	26	113.546	-0.73202	539	794.705	2.07513	391	488.288	1.37244
TGME49_031180	TGME49_031180_19_928_rev	1777	263.885	449	1960.84	2.8935	1582	2332.51	3.14391	550	686.85	1.38009
TGME49_031180	TGME49_031180_39_928_rev	2281	338.729	210	917.099	1.43695	811	1195.74	1.81971	3244	4051.17	3.58014
TGME49_031780	TGME49_031780_27_2512_rev	139	20.6415	5	21.8357	0.08114	3	4.42322	-2.22238	203	253.51	3.61842
TGME49_031780	TGME49_031780_1_3140_rev	388	57.618	1	4.36714	-3.72176	0	0		7	8.74173	-2.72053
TGME49_031780	TGME49_031780_22_3140_rev	2479	368.132	927	4048.34	3.45904	2610	3848.2	3.38589	1881	2349.03	2.67377
TGME49_031780	TGME49_031780_19_3140_rev	3685	547.223	111	484.752	-0.17488	440	648.739	0.24551	1517	1894.46	1.79159
TGME49_031850	TGME49_031850_46_2697_rev	649	96.3765	10	43.6714	-1.14199	24	35.3858	-1.44551	42	52.4504	-0.877728
TGME49_031850	TGME49_031850_55_2697_rev	697	103.505	9	39.3042	-1.39694	9	13.2697	-2.96349	43	53.6992	-0.946721
TGME49_031850	TGME49_031850_97_1798_rev	1503	223.196	22	96.077	-1.21604	126	185.775	-0.26475	41	51.2016	-2.12405
TGME49_031850	TGME49_031850_51_2697_rev	1541	228.839	5	21.8357	-3.38957	43	63.3995	-1.85179	68	84.9197	-1.43016
TGME49_031850	TGME49_031850_26_1798_rev	2433	361.301	22	96.077	-1.91094	86	126.799	-1.51066	94	117.389	-1.6219
TGME49_031960	TGME49_031960_46_6846_rev	392	58.212	79	345.004	2.56722	33	48.6554	-0.258716	11	13.737	-2.08325
TGME49_031960	TGME49_031960_40_6846_rev	765	113.603	33	144.116	0.343231	567	835.989	2.87949	45	56.1968	-1.01543
TGME49_031960	TGME49_031960_51_6846_rev	1241	184.289	454	1982.68	3.42741	300	442.322	1.26313	1164	1453.63	2.97962
TGME49_031960	TGME49_031960_25_6846_rev	1317	195.575	73	318.801	0.704938	48	70.7715	-1.46648	23	28.7228	-2.76745
TGME49_031960	TGME49_031960_63_6846_rev	4218	626.373	477	2083.12	1.73366	904	1332.86	1.08944	1729	2159.21	1.78541
TGME49_032000	TGME49_032000_69_1442_rev	705	104.693	60	262.028	1.32356	142	209.366	0.999867	198	247.266	1.23991
TGME49_032000	TGME49_032000_75_721_rev	775	115.088	309	1349.45	3.55156	716	1055.68	3.19736	584	729.31	2.6638
TGME49_032000	TGME49_032000_11_2163_rev	902	133.947	26	113.546	-0.238391	564	831.565	2.63417	63	78.6756	-0.767674
TGME49_032000	TGME49_032000_15_2163_rev	1634	242.649	877	3829.98	3.98039	1339	1974.23	3.02435	1193	1489.84	2.61822
TGME49_032000	TGME49_032000_11_1442_rev	2443	362.786	154	672.539	0.890501	1821	2684.89	2.88768	98	122.384	-1.5677
TGME49_032010	TGME49_032010_13_4350_rev	772	114.642	12	52.4057	-1.12934	160	235.905	1.04107	157	196.065	0.774193
TGME49_032010	TGME49_032010_2_2175_rev	1434	212.949	188	821.022	1.94691	172	253.598	0.252035	133	166.093	-0.358518
TGME49_032010	TGME49_032010_7_3915_rev	1700	252.45	162	707.476	1.48668	30	44.2322	-2.51283	203	253.51	0.00604611
TGME49_032010	TGME49_032010_27_435_rev	1763	261.806	202	882.162	1.75255	57	84.0412	-1.63933	278	347.172	0.407154
TGME49_032010	TGME49_032010_16_6090_rev	2043	303.386	154	672.539	1.14847	636	937.723	1.62801	876	1093.97	1.85034
TGME49_032340	TGME49_032340_74_2034_rev	206	30.591	1	4.36714	-2.80835	143	210.84	2.78497	3	3.74646	-3.02951
TGME49_032340	TGME49_032340_8_3051_rev	245	36.3825	1	4.36714	-3.05848	145	213.789	2.55487	34	42.4598	0.222854
TGME49_032340	TGME49_032340_6_5085_rev	507	75.2895	103	449.815	2.57881	151	222.635	1.56416	297	370.899	2.30051
TGME49_032340	TGME49_032340_32_4068_rev	642	95.337	4	17.4686	-2.44828	48	70.7715	-0.429867	104	129.877	0.446039
TGME49_032340	TGME49_032340_82_2034_rev	2512	373.032	4541	19831.2	5.73233	594	875.798	1.2313	407	508.269	0.446293
TGME49_032540	TGME49_032540_27_7560_rev	2128	316.008	461	2013.25	2.67149	270	398.09	0.333133	603	753.038	1.25276
TGME49_032540	TGME49_032540_17_4320_rev	2707	401.99	67	292.598	-0.458237	185	272.765	-0.559498	437	545.734	0.44104
TGME49_032540	TGME49_032540_9_7290_rev	2965	440.303	62	270.763	-0.701467	77	113.529	-1.95543	170	212.299	-1.0524
TGME49_032540	TGME49_032540_24_5400_rev	6257	929.165	222	969.505	0.0613135	688	1014.39	0.126609	636	794.249	-0.226343
TGME49_032620	TGME49_032620_15_1842_rev	506	75.141	120	524.057	2.80205	29	42.7578	-0.813413	37	46.2063	-0.701511
TGME49_032620	TGME49_032620_55_1228_rev	1147	170.33	200	873.428	2.35836	300	442.322	1.37677	72	89.915	-0.921695
TGME49_032620	TGME49_032620_44_1228_rev	1442	214.137	191	834.123	1.96173	25	36.8602	-2.5384	128	159.849	-0.421826
TGME49_033010	TGME49_033010_58_985_rev	930	138.105	4	17.4686	-2.98293	86	126.799	-0.123223	663	827.967	2.58381
TGME49_033010	TGME49_033010_28_2955_rev	2137	317.345	249	1087.42	1.77678	467	688.548	1.11751	154	192.318	-0.722555
TGME49_033010	TGME49_033010_53_985_rev	4737	703.445	121	528.424	-0.412742	228	336.165	-1.06527	276	344.674	-1.0292
TGME49_033370	TGME49_033370_5_570_rev	68	10.098	0	0		0	0		0	0
TGME49_033370	TGME49_033370_1_570_rev	328	48.708	29	126.647	1.37858	945	1393.31	4.83822	22	27.474	-0.826091
TGME49_033370	TGME49_033370_7_570_rev	739	109.742	109	476.018	2.11691	266	392.192	1.83745	42	52.4504	-1.06508
TGME49_033370	TGME49_033370_15_570_rev	1267	188.15	70	305.7	0.700235	1260	1857.75	3.30361	3443	4299.68	4.51428
TGME49_033370	TGME49_033370_17_570_rev	4232	628.452	1037	4528.72	2.84923	6302	9291.71	3.88607	4514	5637.17	3.1651
TGME49_033530	TGME49_033530_78_842_rev	365	54.2025	46	200.888	1.88996	127	187.25	1.78853	31	38.7134	-0.485527
TGME49_033530	TGME49_033530_60_842_rev	1417	210.425	6	26.2028	-3.00551	593	874.323	2.05486	139	173.586	-0.277654
TGME49_033530	TGME49_033530_79_0_rev	1554	230.769	153	668.172	1.53377	1352	1993.4	3.11071	387	483.293	1.06645
TGME49_033530	TGME49_033530_72_0_rev	1698	252.153	82	358.105	0.506084	48	70.7715	-1.83306	799	997.806	1.98446
TGME49_033530	TGME49_033530_46_842_rev	3062	454.707	152	663.805	0.545822	365	538.158	0.243094	842	1051.51	1.20945
TGME49_033890	TGME49_033890_97_4415_rev	22	3.267	1	4.36714	0.418721	11	16.2185	2.3116	0	0
TGME49_033890	TGME49_033890_11_4415_rev	162	24.057	1	4.36714	-2.4617	3	4.42322	-2.44329	12	14.9858	-0.682858
TGME49_033890	TGME49_033890_58_4415_rev	549	81.5265	27	117.913	0.532378	31	45.7066	-0.834867	12	14.9858	-2.44367
TGME49_033890	TGME49_033890_5_3532_rev	1773	263.291	31	135.381	-0.959628	197	290.458	0.141675	376	469.556	0.834641
TGME49_033900	TGME49_033900_4_592_rev	419	62.2215	39	170.318	1.45275	320	471.81	2.92272	8	9.99055	-2.63878
TGME49_033900	TGME49_033900_31_1184_rev	665	98.7525	2800	12228	6.95215	32	47.181	-1.06561	36	44.9575	-1.13526
TGME49_033900	TGME49_033900_0_1184_rev	938	139.293	13	56.7728	-1.29485	67	98.7852	-0.495755	32	39.9622	-1.80141
TGME49_033900	TGME49_033900_18_592_rev	1353	200.921	13	56.7728	-1.82335	91	134.171	-0.582552	183	228.534	0.185783
TGME49_033900	TGME49_033900_2_1184_rev	6424	953.964	110	480.385	-0.989743	313	461.489	-1.04764	330	412.11	-1.2109
TGME49_033930	TGME49_033930_30_4620_rev	298	44.253	4	17.4686	-1.34102	23	33.9114	-0.384007	17	21.2299	-1.05968
TGME49_033930	TGME49_033930_8_2310_rev	379	56.2815	1	4.36714	-3.6879	10	14.7441	-1.93253	19	23.7276	-1.2461
TGME49_033930	TGME49_033930_29_660_rev	3113	462.281	86	375.574	-0.299672	658	970.16	1.06945	178	222.29	-1.05633
TGME49_033930	TGME49_033930_4_4950_rev	4457	661.865	49	213.99	-1.62899	266	392.192	-0.754975	188	234.778	-1.49524
TGME49_034470	TGME49_034470_44_2160_rev	248	36.828	2	8.73428	-2.07604	5	7.37203	-2.32067	0	0
TGME49_034470	TGME49_034470_32_2160_rev	569	84.4965	355	1550.33	4.19754	25	36.8602	-1.19683	58	72.4315	-0.222275
TGME49_034470	TGME49_034470_58_2160_rev	685	101.723	62	270.763	1.41239	77	113.529	0.158426	268	334.683	1.71816
TGME49_034470	TGME49_034470_31_2700_rev	777	115.385	670	2925.98	4.6644	36	53.0786	-1.12025	950	1186.38	3.36204
TGME49_034470	TGME49_034470_19_2160_rev	3232	479.952	54	235.825	-1.02517	167	246.226	-0.962908	1571	1961.89	2.03129
TGME49_034510	TGME49_034510_28_1964_rev	19	2.8215	0	0		0	0		0	0
TGME49_034510	TGME49_034510_27_1473_rev	1699	252.302	280	1222.8	2.27697	162	238.854	-0.0790206	59	73.6803	-1.7758
TGME49_034510	TGME49_034510_40_1964_rev	1793	266.261	86	375.574	0.496258	143	210.84	-0.336689	449	560.72	1.07444
TGME49_034510	TGME49_034510_42_1964_rev	2937	436.145	228	995.707	1.19092	801	1181	1.43713	835	1042.76	1.25753
TGME49_034510	TGME49_034510_2_1964_rev	3426	508.761	82	358.105	-0.506604	535	788.808	0.632685	739	922.877	0.85915
TGME49_034940	TGME49_034940_31_706_rev	615	91.3275	4	17.4686	-2.38629	949	1399.21	3.93742	20	24.9764	-1.87049
TGME49_034940	TGME49_034940_5_706_rev	934	138.699	170	742.413	2.42027	176	259.496	0.903752	436	544.485	1.97293
TGME49_034940	TGME49_034940_24_706_rev	1777	263.885	8	34.9371	-2.91707	49	72.2459	-1.86892	81	101.154	-1.38335
TGME49_034940	TGME49_034940_26_353_rev	2125	315.563	275	1200.96	1.92819	659	971.634	1.62249	105	131.126	-1.26697
TGME49_034940	TGME49_034940_14_706_rev	2532	376.002	280	1222.8	1.70137	2411	3554.79	3.24095	2323	2901.01	2.94774
TGME49_034950	TGME49_034950_2_1588_rev	701	104.099	172	751.148	2.85115	640	943.62	3.18026	34	42.4598	-1.29378
TGME49_034950	TGME49_034950_10_1588_rev	878	130.383	3	13.1014	-3.31496	40	58.9763	-1.14455	53	66.1874	-0.978127
TGME49_034950	TGME49_034950_24_1191_rev	1873	278.141	139	607.032	1.12596	170	250.649	-0.150145	695	867.929	1.64176
TGME49_034950	TGME49_034950_7_1588_rev	2257	335.165	572	2498	2.89783	448	660.534	0.978764	698	871.676	1.37892
TGME49_034950	TGME49_034950_21_1191_rev	2853	423.671	332	1449.89	1.77493	890	1312.22	1.631	1319	1647.19	1.95899
TGME49_035160	TGME49_035160_21_8007_rev	60	8.91	0	0		0	0		1	1.24882	-2.83486
TGME49_035160	TGME49_035160_4_8949_rev	1405	208.643	26	113.546	-0.877762	142	209.366	0.00499222	279	348.42	0.739796
TGME49_035160	TGME49_035160_48_11304_rev	1521	225.869	347	1515.4	2.74614	88	129.748	-0.799773	57	71.1827	-1.66589
TGME49_035160	TGME49_035160_58_10362_rev	3295	489.308	55	240.193	-1.02655	272	401.039	-0.287	272	339.679	-0.526571
TGME49_035160	TGME49_035160_12_10362_rev	6563	974.606	649	2834.27	1.54009	2418	3565.12	1.87106	1523	1901.95	0.96459
TGME49_035370	TGME49_035370_69_691_rev	126	18.711	2	8.73428	-1.09913	2	2.94881	-2.66568	5	6.24409	-1.58332
TGME49_035370	TGME49_035370_55_691_rev	424	62.964	4	17.4686	-1.84977	22	32.4369	-0.956889	17	21.2299	-1.56843
TGME49_035370	TGME49_035370_72_0_rev	1676	248.886	26	113.546	-1.13221	52	76.6691	-1.69877	95	118.638	-1.06892
TGME49_035370	TGME49_035370_88_691_rev	2658	394.713	37	161.584	-1.28852	71	104.683	-1.91478	107	133.624	-1.56263
TGME49_035400	TGME49_035400_38_8211_rev	346	51.381	3	13.1014	-1.97151	39	57.5019	0.162374	0	0
TGME49_035400	TGME49_035400_31_8211_rev	1218	180.873	5	21.8357	-3.05022	28	41.2834	-2.13134	57	71.1827	-1.34538
TGME49_035400	TGME49_035400_2_7038_rev	2398	356.103	23	100.444	-1.8259	101	148.915	-1.2578	164	204.806	-0.798035
TGME49_035400	TGME49_035400_3_8602_rev	3033	450.401	50	218.357	-1.04452	287	423.155	-0.0900233	247	308.458	-0.546133
TGME49_035400	TGME49_035400_24_9384_rev	4506	669.141	11484	50152.2	6.22786	616	908.235	0.440754	2719	3395.54	2.34326
TGME49_035470	TGME49_035470_37_2276_rev_CONTROL	499	74.1015	15	65.5071	-0.177852	16	23.5905	-1.6513	13	16.2346	-2.19043
TGME49_035470	TGME49_035470_99_1138_rev_CONTROL	883	131.126	21	91.7099	-0.515799	48	70.7715	-0.889708	41	51.2016	-1.35669
TGME49_035470	TGME49_035470_56_1138_rev_CONTROL	910	135.135	9	39.3042	-1.78164	55	81.0924	-0.736764	166	207.304	0.617346
TGME49_035470	TGME49_035470_69_1138_rev_CONTROL	1105	164.093	20	87.3428	-0.90975	22	32.4369	-2.3388	57	71.1827	-1.20491
TGME49_035470	TGME49_035470_83_1138_rev_CONTROL	1994	296.109	23	100.444	-1.55973	138	203.468	-0.541326	85	106.15	-1.48003
TGME49_035620	TGME49_035620_40_410_rev	10	1.485	0	0		0	0		0	0
TGME49_035620	TGME49_035620_42_820_rev	126	18.711	0	0		0	0		8	9.99055	-0.905251
TGME49_035620	TGME49_035620_36_820_rev	533	79.1505	9	39.3042	-1.00991	26	38.3346	-1.04595	1	1.24882	-5.98596
TGME49_035620	TGME49_035620_48_410_rev	757	112.415	10	43.6714	-1.36407	29	42.7578	-1.39457	111	138.619	0.302296
TGME49_035620	TGME49_035620_3_820_rev	1160	172.26	97	423.612	1.29816	36	53.0786	-1.69838	39	48.7039	-1.82248
TGME49_035720	TGME49_035720_0_1353_rev	61	9.0585	0	0		49	72.2459	2.99557	40	49.9528	2.46322
TGME49_035720	TGME49_035720_3_1353_rev	737	109.445	17	74.2413	-0.559905	37	54.553	-1.00447	25	31.2205	-1.80964
TGME49_035720	TGME49_035720_8_1353_rev	1278	189.783	23	100.444	-0.917957	44	64.8739	-1.54864	92	114.891	-0.724081
TGME49_036160	TGME49_036160_87_3900_rev	1041	154.589	43	187.787	0.280663	88	129.748	-0.252723	30	37.4646	-2.04483
TGME49_036160	TGME49_036160_8_4680_rev	1223	181.616	29	126.647	-0.520075	274	403.987	1.15342	37	46.2063	-1.97473
TGME49_036160	TGME49_036160_55_3900_rev	1300	193.05	6	26.2028	-2.88118	58	85.5156	-1.17472	69	86.1685	-1.16374
TGME49_036160	TGME49_036160_82_3900_rev	2908	431.838	47	205.255	-1.07307	376	554.377	0.360377	394	492.035	0.188269
TGME49_036160	TGME49_036160_60_3900_rev	3233	480.101	45	196.521	-1.28865	233	343.537	-0.482872	499	623.161	0.376267
TGME49_036190	TGME49_036190_7_1029_rev	1155	171.518	15	65.5071	-1.38863	70	103.208	-0.732795	116	144.863	-0.243667
TGME49_036190	TGME49_036190_14_686_rev	1213	180.131	22	96.077	-0.906779	107	157.762	-0.191297	92	114.891	-0.648773
TGME49_036190	TGME49_036190_24_686_rev	1419	210.722	13	56.7728	-1.89207	50	73.7203	-1.5152	31	38.7134	-2.44443
TGME49_036190	TGME49_036190_0_1029_rev	2075	308.138	73	318.801	0.0490819	72	106.157	-1.53737	175	218.543	-0.495655
TGME49_036190	TGME49_036190_23_686_rev	3399	504.752	29	126.647	-1.99476	144	212.315	-1.24937	158	197.313	-1.35508
TGME49_036260	TGME49_036260_27_2181_rev	1141	169.439	50	218.357	0.365926	557	821.245	2.27705	639	797.995	2.23562
TGME49_036260	TGME49_036260_49_727_rev	2474	367.389	151	659.438	0.843928	680	1002.6	1.44836	1283	1602.23	2.1247
TGME49_036260	TGME49_036260_17_2181_rev	2744	407.484	189543	827760	10.9883	678	999.648	1.29468	132	164.844	-1.30564
TGME49_036260	TGME49_036260_33_1454_rev	4331	643.154	42	183.42	-1.81001	1569	2313.34	1.84674	1363	1702.14	1.40411
TGME49_036400	TGME49_036400_23_2210_rev	1	0.1485	0	0		0	0		0	0
TGME49_036400	TGME49_036400_32_2210_rev	302	44.847	8	34.9371	-0.360252	17	25.0649	-0.839342	17	21.2299	-1.07891
TGME49_036400	TGME49_036400_52_1768_rev	440	65.34	22	96.077	0.556225	88	129.748	0.989671	56	69.9339	0.0980244
TGME49_036400	TGME49_036400_63_1768_rev	3288	488.268	363	1585.27	1.69898	746	1099.91	1.17164	3717	4641.86	3.24896
TGME49_036870	TGME49_036870_23_822_rev	55	8.1675	0	0		0	0		9	11.2394	0.460595
TGME49_036870	TGME49_036870_1_822_rev	173	25.6905	516	2253.44	6.45475	5	7.37203	-1.8011	17	21.2299	-0.275136
TGME49_036870	TGME49_036870_21_822_rev	216	32.076	3	13.1014	-1.29177	8	11.7953	-1.44329	3	3.74646	-3.0979
TGME49_036870	TGME49_036870_15_822_rev	407	60.4395	33	144.116	1.25366	534	787.333	3.70341	1418	1770.83	4.87279
TGME49_036870	TGME49_036870_8_822_rev	65776	9767.74	35404	154614	3.9845	74303	109553	3.48746	114478	142962	3.87147
TGME49_036890	TGME49_036890_44_1284_rev	616	91.476	120	524.057	2.51826	346	510.145	2.47944	1153	1439.89	3.97642
TGME49_036890	TGME49_036890_1_1712_rev	795	118.058	71	310.067	1.39309	106	156.287	0.404709	701	875.422	2.89049
TGME49_036890	TGME49_036890_48_1284_rev	3552	527.472	49	213.99	-1.30155	243	358.281	-0.558004	982	1226.34	1.21719
TGME49_036890	TGME49_036890_2_1712_rev	39323	5839.47	22761	99400.4	4.08934	29124	42940.6	2.87843	38350	47892.2	3.03588
TGME49_037070	TGME49_037070_39_774_rev	164	24.354	0	0		843	1242.92	5.67344	305	380.89	3.96714
TGME49_037070	TGME49_037070_42_774_rev	322	47.817	1	4.36714	-3.45276	9	13.2697	-1.84939	11	13.737	-1.79946
TGME49_037070	TGME49_037070_5_1161_rev	490	72.765	12	52.4057	-0.473522	27	39.809	-0.870151	24	29.9717	-1.27965
TGME49_037070	TGME49_037070_11_1161_rev	1566	232.551	188	821.022	1.81987	328	483.605	1.05628	893	1115.2	2.26168
TGME49_037070	TGME49_037070_32_774_rev	2824	419.364	82	358.105	-0.227819	145	213.789	-0.972016	215	268.496	-0.643302
TGME49_037230	TGME49_037230_67_2439_rev	65	9.6525	6	26.2028	1.44075	0	0		0	0
TGME49_037230	TGME49_037230_36_3252_rev	103	15.2955	13	56.7728	1.89209	52	76.6691	2.32554	4	4.99528	-1.61447
TGME49_037230	TGME49_037230_80_2439_rev	672	99.792	227	991.34	3.31238	18	26.5393	-1.91079	197	246.017	1.30176
TGME49_037230	TGME49_037230_75_2439_rev	1375	204.188	349	1524.13	2.90002	685	1009.97	2.30634	1136	1418.66	2.79656
TGME49_037230	TGME49_037230_38_3252_rev	10157	1508.31	3613	15778.5	3.38695	6936	10226.5	2.7613	14737	18403.8	3.609
TGME49_037250	TGME49_037250_16_1707_rev	260	38.61	30	131.014	1.76268	93	137.12	1.82839	27	33.7181	-0.195451
TGME49_037250	TGME49_037250_3_1138_rev	314	46.629	9	39.3042	-0.246543	0	0		14	17.4835	-1.41524
TGME49_037250	TGME49_037250_10_1707_rev	711	105.584	13	56.7728	-0.895113	20	29.4881	-1.84018	28	34.9669	-1.59432
TGME49_037250	TGME49_037250_5_1707_rev	1472	218.592	41	179.053	-0.287857	32	47.181	-2.21196	75	93.6614	-1.22271
TGME49_037250	TGME49_037250_5_1138_rev	2565	380.903	24	104.811	-1.86163	72	106.157	-1.84322	159	198.562	-0.939831
TGME49_037500	TGME49_037500_18_698_rev	359	53.3115	4	17.4686	-1.60969	21	30.9625	-0.783923	154	192.318	1.85098
TGME49_037500	TGME49_037500_9_1396_rev	926	137.511	23	100.444	-0.453153	749	1104.33	3.00555	66	82.422	-0.738445
TGME49_037500	TGME49_037500_10_698_rev	1497	222.305	25	109.178	-1.02585	138	203.468	-0.127735	91	113.643	-0.968035
TGME49_037500	TGME49_037500_0_698_rev	1531	227.354	55	240.193	0.0792542	2328	3432.42	3.91622	521	650.635	1.51691
TGME49_037500	TGME49_037500_22_1745_rev	2184	324.324	145	633.235	0.965305	657	968.685	1.57859	4648	5804.51	4.16167
TGME49_037800	TGME49_037800_34_804_rev	34	5.049	0	0		0	0		8	9.99055	0.984566
TGME49_037800	TGME49_037800_7_804_rev	423	62.8155	7	30.57	-1.03901	23	33.9114	-0.889352	387	483.293	2.94371
TGME49_037800	TGME49_037800_26_402_rev	569	84.4965	6	26.2028	-1.68917	200	294.881	1.80317	119	148.609	0.814562
TGME49_037800	TGME49_037800_18_402_rev	716	106.326	224	978.239	3.20169	389	573.544	2.43141	1371	1712.13	4.00923
TGME49_037800	TGME49_037800_2_804_rev	1102	163.647	70	305.7	0.901528	47	69.2971	-1.23972	95	118.638	-0.464024
TGME49_037870	TGME49_037870_19_538_rev	704	104.544	57	248.927	1.25161	52	76.6691	-0.447392	229	285.98	1.4518
TGME49_037870	TGME49_037870_3_2152_rev	1286	190.971	19	82.9756	-1.20259	73	107.632	-0.827251	53	66.1874	-1.52873
TGME49_037870	TGME49_037870_3_3766_rev	1965	291.803	42	183.42	-0.669843	688	1014.39	1.79755	59	73.6803	-1.98564
TGME49_037870	TGME49_037870_23_2690_rev	2023	300.416	30	131.014	-1.19724	160	235.905	-0.348753	67	83.6709	-1.84416
TGME49_037870	TGME49_037870_9_538_rev	3272	485.892	212	925.833	0.930116	562	828.617	0.770069	311	388.383	-0.323157
TGME49_037890	TGME49_037890_1_876_rev	3	0.4455	0	0		0	0		0	0
TGME49_037890	TGME49_037890_24_438_rev	5	0.7425	0	0		0	0		0	0
TGME49_037890	TGME49_037890_27_1314_rev	461	68.4585	13	56.7728	-0.27003	13	19.1673	-1.83658	43	53.6992	-0.350329
TGME49_037890	TGME49_037890_21_3942_rev	1115	165.578	149	650.703	1.97449	46	67.8227	-1.28767	38	47.4551	-1.80287
TGME49_037890	TGME49_037890_0_5256_rev	5085	755.123	196	855.959	0.180831	461	679.701	-0.15181	661	825.469	0.128504
TGME49_038020	TGME49_038020_28_936_rev	13	1.9305	0	0		0	0		0	0
TGME49_038020	TGME49_038020_11_936_rev	569	84.4965	812	3546.12	5.3912	52	76.6691	-0.140246	76	94.9102	0.167672
TGME49_038020	TGME49_038020_42_936_rev	1158	171.963	5	21.8357	-2.97734	261	384.82	1.16209	741	925.375	2.42794
TGME49_038020	TGME49_038020_34_936_rev	1457	216.365	19	82.9756	-1.3827	122	179.878	-0.266448	408	509.518	1.23567
TGME49_038020	TGME49_038020_3_936_rev	2374	352.539	190	829.756	1.2349	614	905.286	1.36059	338	422.101	0.259804
TGME49_038170	TGME49_038170_84_0_rev	571	84.7935	141	615.766	2.86036	87	128.273	0.597196	12	14.9858	-2.50036
TGME49_038170	TGME49_038170_11_1964_rev	1512	224.532	41	179.053	-0.326537	79	116.478	-0.946862	216	269.745	0.264674
TGME49_038170	TGME49_038170_60_1964_rev	1702	252.747	84	366.84	0.537455	225	331.741	0.392365	70	87.4173	-1.5317
TGME49_038170	TGME49_038170_79_1964_rev	4456	661.716	53	231.458	-1.51546	326	480.657	-0.461206	377	470.805	-0.491084
TGME49_038870	TGME49_038870_34_494_rev	866	128.601	11	48.0385	-1.42064	182	268.342	1.06117	69	86.1685	-0.57767
TGME49_038870	TGME49_038870_28_494_rev	1039	154.292	131	572.095	1.8906	281	414.308	1.42505	135	168.591	0.127865
TGME49_038870	TGME49_038870_16_494_rev	1120	166.32	41	179.053	0.106422	62	91.4132	-0.863487	269	335.932	1.01421
TGME49_038870	TGME49_038870_46_494_rev	3525	523.463	168	733.679	0.487063	439	647.265	0.306269	785	980.323	0.905171
TGME49_038870	TGME49_038870_50_494_rev	4757	706.415	255	1113.62	0.65667	667	983.429	0.477306	286	357.162	-0.983936
TGME49_038950	TGME49_038950_26_8736_rev	37	5.4945	0	0		0	0		0	0
TGME49_038950	TGME49_038950_4_9744_rev	191	28.3635	3	13.1014	-1.11431	0	0		4	4.99528	-2.5054
TGME49_038950	TGME49_038950_17_8736_rev	897	133.205	17	74.2413	-0.843348	35	51.6042	-1.36808	14	17.4835	-2.92958
TGME49_038950	TGME49_038950_18_8400_rev	2830	420.255	195	851.592	1.0189	246	362.704	-0.212472	82	102.403	-2.03701
TGME49_038950	TGME49_038950_20_9408_rev	2852	423.522	34	148.483	-1.51214	75	110.58	-1.93734	11653	14552.5	5.10268
TGME49_039010	TGME49_039010_13_3185_rev	544	80.784	5	21.8357	-1.88738	11	16.2185	-2.31643	560	699.339	3.11385
TGME49_039010	TGME49_039010_70_2548_rev	938	139.293	245	1069.95	2.94135	733	1080.74	2.95582	1536	1918.19	3.78355
TGME49_039010	TGME49_039010_77_2548_rev	1682	249.777	483	2109.33	3.07807	288	424.629	0.765563	934	1166.4	2.22335
TGME49_039010	TGME49_039010_49_2548_rev	2345	348.233	1495	6528.87	4.22871	373	549.954	0.659259	1282	1600.99	2.20084
TGME49_039420	TGME49_039420_3_7498_rev	64	9.504	0	0		0	0		0	0
TGME49_039420	TGME49_039420_18_9128_rev	1137	168.845	9	39.3042	-2.10294	41	60.4507	-1.48187	42	52.4504	-1.68667
TGME49_039420	TGME49_039420_35_7172_rev	1324	196.614	15	65.5071	-1.58564	66	97.3108	-1.01469	29	36.2157	-2.44068
TGME49_039420	TGME49_039420_0_9454_rev	1894	281.259	17	74.2413	-1.9216	77	113.529	-1.30883	49	61.1921	-2.20048
TGME49_039420	TGME49_039420_6_7172_rev	3194	474.309	30	131.014	-1.8561	72	106.157	-2.15962	98	122.384	-1.95441
TGME49_039440	TGME49_039440_16_1072_rev	761	113.009	243	1061.21	3.23121	36	53.0786	-1.09023	746	931.619	3.04331
TGME49_039440	TGME49_039440_30_4020_rev	1119	166.172	87	379.941	1.1931	39	57.5019	-1.53099	238	297.219	0.838853
TGME49_039440	TGME49_039440_36_1072_rev	1140	169.29	87	379.941	1.16628	674	993.75	2.55339	632	789.254	2.22099
TGME49_039440	TGME49_039440_28_1072_rev	1148	170.478	371	1620.21	3.24852	452	666.432	1.96687	67	83.6709	-1.02679
TGME49_039440	TGME49_039440_11_1072_rev	1275	189.338	16	69.8742	-1.43813	305	449.694	1.24798	389	485.791	1.35937
TGME49_039600	TGME49_039600_48_1719_rev	398	59.103	7	30.57	-0.951117	18	26.5393	-1.1551	21	26.2252	-1.17228
TGME49_039600	TGME49_039600_68_1719_rev	559	83.0115	96	419.245	2.33641	23	33.9114	-1.29154	281	350.918	2.07975
TGME49_039600	TGME49_039600_64_1719_rev	1016	150.876	16	69.8742	-1.11053	259	381.871	1.33972	62	77.4268	-0.962459
TGME49_039600	TGME49_039600_4_1719_rev	1036	153.846	22	96.077	-0.679224	35	51.6042	-1.57593	221	275.989	0.843123
TGME49_039680	TGME49_039680_26_2520_rev	281	41.7285	8	34.9371	-0.256273	27	39.809	-0.0679393	1	1.24882	-5.0624
TGME49_039680	TGME49_039680_54_3150_rev	845	125.483	31	135.381	0.109542	63	92.8876	-0.433928	634	791.751	2.65756
TGME49_039680	TGME49_039680_60_3150_rev	854	126.819	8	34.9371	-1.85994	222	327.318	1.36792	56	69.9339	-0.858708
TGME49_039680	TGME49_039680_80_3150_rev	2394	355.509	135	589.564	0.729761	83	122.376	-1.53857	111	138.619	-1.35876
TGME49_039680	TGME49_039680_3_3780_rev	2399	356.252	24	104.811	-1.7651	413	608.93	0.77338	217	270.994	-0.394637
TGME49_039740	TGME49_039740_18_2308_rev	465	69.0525	15	65.5071	-0.0760433	11	16.2185	-2.09006	1520	1898.2	4.7808
TGME49_039740	TGME49_039740_39_1731_rev	789	117.167	28	122.28	0.0616264	502	740.152	2.65926	55	68.685	-0.770493
TGME49_039740	TGME49_039740_10_2308_rev	1127	167.36	66	288.231	0.784275	449	662.009	1.9839	129	161.098	-0.0550153
TGME49_039740	TGME49_039740_48_1731_rev	1148	170.478	82	358.105	1.0708	132	194.622	0.191087	1604	2003.11	3.55458
TGME49_039740	TGME49_039740_15_2308_rev	2232	331.452	134	585.196	0.820121	1109	1635.12	2.30252	21445	26780.9	6.33626
TGME49_039780	TGME49_039780_74_602_rev	70	10.395	23	100.444	3.27243	2	2.94881	-1.81768	0	0
TGME49_039780	TGME49_039780_18_602_rev	476	70.686	70	305.7	2.11262	37	54.553	-0.373765	13	16.2346	-2.12235
TGME49_039780	TGME49_039780_32_602_rev	649	96.3765	18	78.6085	-0.293997	736	1085.16	3.49309	331	413.359	2.10064
TGME49_039780	TGME49_039780_9_1806_rev	866	128.601	25	109.178	-0.236214	51	75.1947	-0.774198	84	104.901	-0.293877
TGME49_039780	TGME49_039780_22_602_rev	1202	178.497	166	724.945	2.02197	1852	2730.6	3.93525	81	101.154	-0.819342
TGME49_039880	TGME49_039880_52_2313_rev	120	17.82	10	43.6714	1.29319	1	1.47441	-3.59529	91	113.643	2.67293
TGME49_039880	TGME49_039880_3_3084_rev	914	135.729	57	248.927	0.874993	1068	1574.67	3.53625	92	114.891	-0.240459
TGME49_039880	TGME49_039880_69_2313_rev	1030	152.955	125	545.892	1.83551	609	897.914	2.55347	72	89.915	-0.766474
TGME49_039880	TGME49_039880_9_3084_rev	1164	172.854	0	0		75	110.58	-0.644457	275	343.425	0.990442
TGME49_040090	TGME49_040090_62_1978_rev	825	122.513	353	1541.6	3.65343	957	1411.01	3.52572	600	749.291	2.6126
TGME49_040090	TGME49_040090_69_1978_rev	944	140.184	482	2104.96	3.9084	231	340.588	1.28071	1142	1426.15	3.34673
TGME49_040090	TGME49_040090_64_1978_rev	2962	439.857	139	607.032	0.464738	427	629.572	0.517336	256	319.698	-0.460327
TGME49_040090	TGME49_040090_73_1978_rev	2983	442.976	348	1519.76	1.77855	663	977.532	1.14192	662	826.718	0.900168
TGME49_040090	TGME49_040090_78_1978_rev	3069	455.747	325	1419.32	1.6389	2746	4048.72	3.15116	3124	3901.31	3.09766
TGME49_040390	TGME49_040390_22_5264_rev	501	74.3985	33	144.116	0.95388	18	26.5393	-1.48714	8	9.99055	-2.89664
TGME49_040390	TGME49_040390_31_6580_rev	1024	152.064	8	34.9371	-2.12185	72	106.157	-0.518475	408	509.518	1.74445
TGME49_040390	TGME49_040390_8_7567_rev	1752	260.172	644	2812.44	3.43428	123	181.352	-0.520673	3530	4408.33	4.08269
TGME49_040390	TGME49_040390_2_8883_rev	3228	479.358	636	2777.5	2.53461	694	1023.24	1.09397	421	525.753	0.133281
TGME49_040580	TGME49_040580_23_1167_rev	5	0.7425	0	0		1	1.47441	0.989671	0	0
TGME49_040580	TGME49_040580_6_1167_rev	912	135.432	15	65.5071	-1.04785	99	145.966	0.108066	31	38.7134	-1.80666
TGME49_040580	TGME49_040580_26_1167_rev	1402	208.197	72	314.434	0.594807	775	1142.67	2.45638	117	146.112	-0.510877
TGME49_040580	TGME49_040580_16_1167_rev	3327	494.06	697	3043.89	2.62316	919	1354.98	1.45551	2288	2857.3	2.53189
TGME49_040640	TGME49_040640_51_629_rev	74	10.989	0	0		0	0		2	2.49764	-2.13742
TGME49_040640	TGME49_040640_64_1258_rev	935	138.848	9467	41343.7	8.21802	240	353.858	1.34967	583	728.061	2.39056
TGME49_040640	TGME49_040640_42_629_rev	964	143.154	10	43.6714	-1.71281	51	75.1947	-0.928864	46	57.4457	-1.3173
TGME49_040640	TGME49_040640_32_629_rev	1833	272.201	33	144.116	-0.917444	45	66.3483	-2.03654	116	144.863	-0.909981
TGME49_040860	TGME49_040860_51_2226_rev	313	46.4805	1	4.36714	-3.41187	14	20.6417	-1.17106	6	7.49291	-2.63303
TGME49_040860	TGME49_040860_37_2968_rev	429	63.7065	4	17.4686	-1.86668	8	11.7953	-2.43323	23	28.7228	-1.14924
TGME49_040860	TGME49_040860_55_2226_rev	1023	151.916	21	91.7099	-0.72812	64	94.362	-0.686991	177	221.041	0.541044
TGME49_040860	TGME49_040860_29_2968_rev	4708	699.138	47	205.255	-1.76816	122	179.878	-1.95856	447	558.222	-0.324738
TGME49_040970	TGME49_040970_12_2994_rev	529	78.5565	27	117.913	0.585917	142	209.366	1.41422	22	27.474	-1.51566
TGME49_040970	TGME49_040970_34_998_rev	1188	176.418	11	48.0385	-1.87673	34	50.1298	-1.81526	48	59.9433	-1.55733
TGME49_040970	TGME49_040970_9_1996_rev	1788	265.518	41	179.053	-0.568426	83	122.376	-1.11749	387	483.293	0.864088
TGME49_040970	TGME49_040970_12_1996_rev	2234	331.749	18	78.6085	-2.07734	113	166.608	-0.993635	150	187.323	-0.824566
TGME49_040970	TGME49_040970_40_1996_rev	3446	511.731	103	449.815	-0.186053	248	365.653	-0.484911	420	524.504	0.0355678
TGME49_041610	TGME49_041610_40_910_rev	179	26.5815	0	0		2	2.94881	-3.17222	31	38.7134	0.54241
TGME49_041610	TGME49_041610_31_910_rev	203	30.1455	3	13.1014	-1.20222	16	23.5905	-0.353736	1229	1534.8	5.66996
TGME49_041610	TGME49_041610_21_910_rev	1016	150.876	319	1393.12	3.20688	275	405.462	1.4262	1326	1655.93	3.45621
TGME49_041610	TGME49_041610_6_910_rev	1385	205.673	36	157.217	-0.387592	733	1080.74	2.3936	88	109.896	-0.904209
TGME49_041610	TGME49_041610_38_1365_rev	2707	401.99	399	1742.49	2.11592	399	588.288	0.549365	215	268.496	-0.582257
TGME49_042100	TGME49_042100_15_854_rev	843	125.186	56	244.56	0.966119	15	22.1161	-2.5009	16	19.9811	-2.64736
TGME49_042100	TGME49_042100_11_427_rev	1419	210.722	21	91.7099	-1.20019	381	561.749	1.41459	68	84.9197	-1.31117
TGME49_042100	TGME49_042100_7_854_rev	2061	306.059	478	2087.49	2.76989	586	864.002	1.49723	1978	2470.16	3.01273
TGME49_042100	TGME49_042100_0_854_rev	4021	597.119	63	275.13	-1.11791	256	377.448	-0.661739	1408	1758.34	1.55812
TGME49_042110	TGME49_042110_28_1042_rev	1	0.1485	0	0		5	7.37203	5.63353	0	0
TGME49_042110	TGME49_042110_20_521_rev	888	131.868	30	131.014	-0.00937226	276	406.936	1.62571	20	24.9764	-2.40046
TGME49_042110	TGME49_042110_46_521_rev	1881	279.329	145	633.235	1.18078	736	1085.16	1.95788	208	259.754	-0.104815
TGME49_042110	TGME49_042110_33_521_rev	2882	427.977	185	807.92	0.91668	231	340.588	-0.329506	285	355.913	-0.266007
TGME49_042110	TGME49_042110_17_521_rev	3077	456.935	52	227.091	-1.00872	91	134.171	-1.76791	920	1148.91	1.33021
TGME49_042120	TGME49_042120_1_1251_rev	693	102.911	67	292.598	1.50753	357	526.363	2.35467	334	417.105	2.01902
TGME49_042120	TGME49_042120_0_834_rev	708	105.138	9	39.3042	-1.41953	49	72.2459	-0.541296	208	259.754	1.30486
TGME49_042120	TGME49_042120_12_834_rev	771	114.494	207	903.997	2.98105	16	23.5905	-2.27899	25	31.2205	-1.8747
TGME49_042120	TGME49_042120_27_834_rev	1037	153.995	265	1157.29	2.9098	100	147.441	-0.0627445	100	124.882	-0.302315
TGME49_042120	TGME49_042120_2_834_rev	1784	264.924	17	74.2413	-1.83528	352	518.991	0.970131	149	186.074	-0.509702
TGME49_042230	TGME49_042230_47_452_rev	6	0.891	0	0		0	0		2	2.49764	1.48707
TGME49_042230	TGME49_042230_52_452_rev	634	94.149	53	231.458	1.29773	96	141.543	0.588223	160	199.811	1.08562
TGME49_042230	TGME49_042230_27_904_rev	1085	161.123	58	253.294	0.652655	21	30.9625	-2.37956	38	47.4551	-1.76352
TGME49_042230	TGME49_042230_25_904_rev	1331	197.654	528	2305.85	3.54425	645	950.992	2.26646	342	427.096	1.11159
TGME49_042230	TGME49_042230_30_904_rev	2084	309.474	141	615.766	0.992565	545	803.552	1.37657	619	773.019	1.32069
TGME49_042240	TGME49_042240_17_924_rev	137	20.3445	43	187.787	3.20639	76	112.055	2.46149	2	2.49764	-3.026
TGME49_042240	TGME49_042240_38_924_rev	565	83.9025	58	253.294	1.59403	27	39.809	-1.07562	71	88.6661	0.0796693
TGME49_042240	TGME49_042240_6_1386_rev	923	137.066	51	222.724	0.700392	116	171.031	0.319394	31	38.7134	-1.82396
TGME49_042240	TGME49_042240_15_1386_rev	2386	354.321	137	598.298	0.755807	787	1160.36	1.71144	1741	2174.19	2.61735
TGME49_042240	TGME49_042240_2_1386_rev	2660	395.01	30	131.014	-1.59217	61	89.9388	-2.13487	81	101.154	-1.96533
TGME49_042250	TGME49_042250_27_492_rev	1002	148.797	14	61.1399	-1.28316	33	48.6554	-1.61267	68	84.9197	-0.809175
TGME49_042250	TGME49_042250_18_492_rev	1020	151.47	7	30.57	-2.30885	232	342.062	1.17523	29	36.2157	-2.06434
TGME49_042250	TGME49_042250_31_492_rev	1136	168.696	24	104.811	-0.686632	1979	2917.85	4.11241	1728	2157.96	3.67717
TGME49_042250	TGME49_042250_24_492_rev	2116	314.226	161	703.109	1.16195	156	230.007	-0.450122	174	217.294	-0.532151
TGME49_042250	TGME49_042250_0_738_rev	5270	782.595	411	1794.89	1.19756	1944	2866.25	1.87282	798	996.557	0.348687
TGME49_042320	TGME49_042320_0_12320_rev	872	129.492	16	69.8742	-0.890031	25	36.8602	-1.81273	44	54.948	-1.23672
TGME49_042320	TGME49_042320_4_11000_rev	1375	204.188	13	56.7728	-1.84662	26	38.3346	-2.41318	23808	29731.9	7.18597
TGME49_042320	TGME49_042320_2_11000_rev	1896	281.556	28	122.28	-1.20324	74	109.106	-1.36769	76	94.9102	-1.56879
TGME49_042320	TGME49_042320_29_7920_rev	2517	373.775	6	26.2028	-3.83437	64	94.362	-1.98589	101	126.131	-1.56725
TGME49_042320	TGME49_042320_22_8800_rev	2969	440.897	37	161.584	-1.44816	93	137.12	-1.685	193	241.022	-0.871275
TGME49_042400	TGME49_042400_27_3740_rev	44	6.534	0	0		395	582.391	6.47788	0	0
TGME49_042400	TGME49_042400_37_5610_rev	858	127.413	26	113.546	-0.166241	68	100.26	-0.345771	223	278.487	1.1281
TGME49_042400	TGME49_042400_15_5610_rev	900	133.65	20	87.3428	-0.6137	10	14.7441	-3.18025	133	166.093	0.31353
TGME49_042400	TGME49_042400_19_5610_rev	932	138.402	137	598.298	2.112	141	207.891	0.586965	226	282.233	1.02802
TGME49_042400	TGME49_042400_31_3740_rev	1252	185.922	657	2869.21	3.94788	36	53.0786	-1.80849	79	98.6567	-0.914209
TGME49_043290	TGME49_043290_41_2288_rev	558	82.863	9	39.3042	-1.07604	213	314.049	1.92219	26	32.4693	-1.35165
TGME49_043290	TGME49_043290_61_2860_rev	645	95.7825	37	161.584	0.754451	101	148.915	0.636656	36	44.9575	-1.0912
TGME49_043290	TGME49_043290_63_2288_rev	1220	181.17	69	301.332	0.734012	313	461.489	1.34895	50	62.4409	-1.53678
TGME49_043290	TGME49_043290_5_2288_rev	1877	278.735	24	104.811	-1.4111	275	405.462	0.540674	104	129.877	-1.10174
TGME49_043290	TGME49_043290_34_2860_rev	3228	479.358	116	506.588	0.0797091	752	1108.75	1.20976	706	881.666	0.879129
TGME49_043340	TGME49_043340_24_5016_rev	621	92.2185	8	34.9371	-1.4003	28	41.2834	-1.1595	27	33.7181	-1.45153
TGME49_043340	TGME49_043340_19_6864_rev	1360	201.96	9	39.3042	-2.36131	61	89.9388	-1.16705	134	167.342	-0.271273
TGME49_043340	TGME49_043340_15_7128_rev	2090	310.365	22	96.077	-1.6917	186	274.24	-0.178529	245	305.961	-0.0206201
TGME49_043340	TGME49_043340_34_6072_rev	2409	357.737	31	135.381	-1.40187	64	94.362	-1.92262	89	111.145	-1.68646
TGME49_043470	TGME49_043470_11_1526_rev	199	29.5515	9	39.3042	0.411453	16	23.5905	-0.325025	7	8.74173	-1.75724
TGME49_043470	TGME49_043470_39_763_rev	533	79.1505	3	13.1014	-2.59488	108	159.236	1.0085	22	27.474	-1.52653
TGME49_043470	TGME49_043470_27_763_rev	1215	180.428	140	611.399	1.7607	381	561.749	1.63851	2125	2653.74	3.87854
TGME49_043470	TGME49_043470_47_763_rev	1842	273.537	83	362.472	0.406135	1411	2080.39	2.92704	733	915.384	1.74264
TGME49_043580	TGME49_043580_13_1002_rev	238	35.343	66	288.231	3.02773	9	13.2697	-1.41329	34	42.4598	0.264674
TGME49_043580	TGME49_043580_16_1002_rev	716	106.326	343	1497.93	3.8164	808	1191.32	3.486	51	63.6898	-0.739361
TGME49_043580	TGME49_043580_42_501_rev	1343	199.436	58	253.294	0.34489	631	930.351	2.22185	251	313.454	0.652329
TGME49_043580	TGME49_043580_6_1002_rev	3690	547.965	885	3864.92	2.81828	2787	4109.17	2.90669	2246	2804.85	2.35577
TGME49_043780	TGME49_043780_5_978_rev	404	59.994	7	30.57	-0.972704	6	8.84644	-2.76165	1	1.24882	-5.58618
TGME49_043780	TGME49_043780_9_489_rev	430	63.855	7	30.57	-1.06268	13	19.1673	-1.73615	16	19.9811	-1.67616
TGME49_043780	TGME49_043780_30_489_rev	3395	504.158	70	305.7	-0.72176	109	160.71	-1.64941	754	941.609	0.901254
TGME49_043780	TGME49_043780_16_978_rev	4216	626.076	39	170.318	-1.8781	153	225.584	-1.47267	212	264.75	-1.24171
TGME49_043930	TGME49_043930_85_3321_rev	326	48.411	3	13.1014	-1.88561	388	572.07	3.56278	20	24.9764	-0.954771
TGME49_043930	TGME49_043930_54_4428_rev	365	54.2025	2	8.73428	-2.6336	8	11.7953	-2.20015	11	13.737	-1.98029
TGME49_043930	TGME49_043930_45_4428_rev	599	88.9515	61	266.395	1.58248	18	26.5393	-1.74489	31	38.7134	-1.20019
TGME49_043930	TGME49_043930_16_5535_rev	1712	254.232	125	545.892	1.10247	528	778.487	1.61453	849	1060.25	2.06018
TGME49_043930	TGME49_043930_130_4428_rev	3203	475.646	172	751.148	0.65921	82	120.901	-1.97606	397	495.781	0.0598163
TGME49_043990	TGME49_043990_62_0_rev	20	2.97	0	0		0	0		0	0
TGME49_043990	TGME49_043990_40_2589_rev	834	123.849	59	257.661	1.05689	89	131.222	0.0834294	238	297.219	1.26294
TGME49_043990	TGME49_043990_65_0_rev	1160	172.26	318	1388.75	3.01113	94	138.594	-0.313721	144	179.83	0.0620451
TGME49_043990	TGME49_043990_52_0_rev	2902	430.947	39	170.318	-1.33928	96	141.543	-1.60627	110	137.37	-1.64944
TGME49_044080	TGME49_044080_6_1809_rev	452	67.122	0	0		21	30.9625	-1.11626	22	27.474	-1.28872
TGME49_044080	TGME49_044080_41_1206_rev	1144	169.884	99	432.347	1.34764	143	210.84	0.3116	135	168.591	-0.0110265
TGME49_044080	TGME49_044080_3_1809_rev	2432	361.152	22	96.077	-1.91034	411	605.981	0.746667	468	584.447	0.694466
TGME49_044080	TGME49_044080_27_1809_rev	3786	562.221	435	1899.7	1.75657	601	886.118	0.656362	1358	1695.9	1.59284
TGME49_044080	TGME49_044080_9_1809_rev	6837	1015.29	626	2733.83	1.42902	487	718.036	-0.49977	2210	2759.89	1.44271
TGME49_044170	TGME49_044170_35_1916_rev	156	23.166	56	244.56	3.40011	0	0		2	2.49764	-3.21337
TGME49_044170	TGME49_044170_48_1916_rev	466	69.201	181	790.452	3.51381	245	361.23	2.38405	19	23.7276	-1.54423
TGME49_044170	TGME49_044170_25_2395_rev	1400	207.9	31	135.381	-0.618862	166	244.752	0.235428	413	515.762	1.31082
TGME49_044170	TGME49_044170_36_2395_rev	1426	211.761	42	183.42	-0.207288	46	67.8227	-1.6426	464	579.452	1.45225
TGME49_044200	TGME49_044200_0_7749_rev	622	92.367	5	21.8357	-2.08069	49	72.2459	-0.354461	18	22.4787	-2.03882
TGME49_044200	TGME49_044200_5_6314_rev	746	110.781	17	74.2413	-0.577416	21	30.9625	-1.83911	36	44.9575	-1.30108
TGME49_044200	TGME49_044200_5_7175_rev	908	134.838	17	74.2413	-0.860933	180	265.393	0.976904	34	42.4598	-1.66706
TGME49_044200	TGME49_044200_15_6888_rev	1059	157.262	48	209.623	0.414629	44	64.8739	-1.27746	54	67.4362	-1.22157
TGME49_044230	TGME49_044230_29_710_rev	284	42.174	3	13.1014	-1.68663	42	61.9251	0.55417	155	193.567	2.19841
TGME49_044230	TGME49_044230_14_710_rev	645	95.7825	6	26.2028	-1.87004	76	112.055	0.226372	123	153.605	0.681388
TGME49_044230	TGME49_044230_0_1065_rev	1262	187.407	41	179.053	-0.0657912	95	140.069	-0.420041	154	192.318	0.0373196
TGME49_044230	TGME49_044230_5_710_rev	1847	274.28	31	135.381	-1.01862	277	408.411	0.574374	44	54.948	-2.31951
TGME49_044230	TGME49_044230_10_710_rev	2837	421.295	90	393.042	-0.100144	516	760.794	0.852676	330	412.11	-0.031799
TGME49_044240	TGME49_044240_23_1120_rev	514	76.329	19	82.9756	0.120456	39	57.5019	-0.408623	33	41.211	-0.889201
TGME49_044240	TGME49_044240_12_1120_rev	801	118.949	14	61.1399	-0.960151	102	150.389	0.338366	32	39.9622	-1.57363
TGME49_044240	TGME49_044240_14_1120_rev	912	135.432	26	113.546	-0.254297	26	38.3346	-1.82085	61	76.1779	-0.830123
TGME49_044240	TGME49_044240_5_1120_rev	914	135.729	11	48.0385	-1.49847	98	144.492	0.090259	176	219.792	0.69541
TGME49_044240	TGME49_044240_6_560_rev	996	147.906	5	21.8357	-2.75992	48	70.7715	-1.06344	58	72.4315	-1.02999
TGME49_044450	TGME49_044450_65_0_rev	1454	215.919	129	563.361	1.38357	204	300.779	0.478213	955	1192.62	2.46557
TGME49_044450	TGME49_044450_4_1074_rev	2225	330.413	485	2118.06	2.6804	225	331.741	0.00579109	166	207.304	-0.672521
TGME49_044450	TGME49_044450_50_1074_rev	2324	345.114	50	218.357	-0.660385	232	342.062	-0.0128138	651	812.981	1.23615
TGME49_044450	TGME49_044450_53_1074_rev	5672	842.292	1631	7122.8	3.08005	2847	4197.64	2.31718	2397	2993.42	1.8294
TGME49_044520	TGME49_044520_40_2050_rev	217	32.2245	0	0		7	10.3208	-1.6426	7	8.74173	-1.88217
TGME49_044520	TGME49_044520_58_1025_rev	232	34.452	8	34.9371	0.020172	0	0		3	3.74646	-3.20099
TGME49_044520	TGME49_044520_97_1025_rev	985	146.273	10	43.6714	-1.7439	81	119.427	-0.29253	80	99.9055	-0.550023
TGME49_044520	TGME49_044520_67_1025_rev	2583	383.576	48	209.623	-0.871716	85	125.325	-1.61384	124	154.854	-1.30861
TGME49_044520	TGME49_044520_76_1025_rev	4497	667.805	140	611.399	-0.127311	163	240.328	-1.47442	132	164.844	-2.01832
TGME49_044550	TGME49_044550_35_1928_rev	28	4.158	0	0		0	0		0	0
TGME49_044550	TGME49_044550_37_1446_rev	400	59.4	3	13.1014	-2.18074	12	17.6929	-1.74729	13	16.2346	-1.87139
TGME49_044550	TGME49_044550_7_1928_rev	1106	164.241	18	78.6085	-1.06306	255	375.974	1.19482	335	418.354	1.34891
TGME49_044550	TGME49_044550_1_1928_rev	1475	219.038	159	694.375	1.66454	110	162.185	-0.43354	453	565.715	1.3689
TGME49_044550	TGME49_044550_13_1928_rev	4888	725.868	429	1873.5	1.36796	1589	2342.83	1.69047	1560	1948.16	1.42433
TGME49_044560	TGME49_044560_85_2086_rev	418	62.073	8	34.9371	-0.829206	17	25.0649	-1.3083	26	32.4693	-0.93489
TGME49_044560	TGME49_044560_36_3129_rev	903	134.096	18	78.6085	-0.770504	72	106.157	-0.337058	64	79.9244	-0.746553
TGME49_044560	TGME49_044560_77_2086_rev	1212	179.982	3	13.1014	-3.78006	52	76.6691	-1.23113	49	61.1921	-1.55643
TGME49_044560	TGME49_044560_26_3129_rev	2510	372.735	45	196.521	-0.923466	288	424.629	0.188053	243	303.463	-0.29663
TGME49_044560	TGME49_044560_94_2086_rev	3783	561.776	52	227.091	-1.30672	196	288.984	-0.959006	251	313.454	-0.841742
TGME49_044600	TGME49_044600_19_3745_rev	341	50.6385	1	4.36714	-3.53547	0	0		20	24.9764	-1.01967
TGME49_044600	TGME49_044600_4_2996_rev	376	55.836	0	0		21	30.9625	-0.850672	23	28.7228	-0.958998
TGME49_044600	TGME49_044600_54_3745_rev	430	63.855	8	34.9371	-0.87004	5	7.37203	-3.11467	17	21.2299	-1.5887
TGME49_044600	TGME49_044600_28_3745_rev	1359	201.812	113	493.487	1.29	69	101.734	-0.988206	136	169.839	-0.248838
TGME49_044600	TGME49_044600_61_3745_rev	3443	511.286	113	493.487	-0.0511185	225	331.741	-0.62407	745	930.37	0.863675
TGME49_044680	TGME49_044680_80_3192_rev	102	15.147	0	0		6	8.84644	-0.775863	0	0
TGME49_044680	TGME49_044680_76_3990_rev	1073	159.341	25	109.178	-0.545425	34	50.1298	-1.66837	35	43.7087	-1.86612
TGME49_044680	TGME49_044680_7_3192_rev	1498	222.453	156	681.273	1.61473	391	576.493	1.3738	434	541.987	1.28476
TGME49_044680	TGME49_044680_73_3192_rev	1648	244.728	84	366.84	0.58397	390	575.019	1.23243	1413	1764.58	2.85007
TGME49_044680	TGME49_044680_80_3990_rev	2218	329.373	85	371.207	0.1725	71	104.683	-1.6537	84	104.901	-1.6507
TGME49_045580	TGME49_045580_15_4906_rev	919	136.472	265	1157.29	3.08408	22	32.4369	-2.07289	40	49.9528	-1.44996
TGME49_045580	TGME49_045580_3_5352_rev	1022	151.767	15	65.5071	-1.21214	40	58.9763	-1.36365	42	52.4504	-1.53283
TGME49_045580	TGME49_045580_7_5798_rev	1268	188.298	14	61.1399	-1.62283	131	193.147	0.0366835	99	123.633	-0.606953
TGME49_045580	TGME49_045580_68_2230_rev	1992	295.812	25	109.178	-1.43799	121	178.403	-0.729539	51	63.6898	-2.21555
TGME49_045580	TGME49_045580_26_4906_rev	3558	528.363	167	729.312	0.465007	754	1111.7	1.07317	992	1238.83	1.22937
TGME49_045640	TGME49_045640_18_2166_rev	459	68.1615	9	39.3042	-0.794272	7	10.3208	-2.7234	3	3.74646	-4.18536
TGME49_045640	TGME49_045640_10_2888_rev	2490	369.765	441	1925.91	2.38086	397	585.339	0.662665	647	807.986	1.12772
TGME49_045640	TGME49_045640_45_2888_rev	2584	383.724	56	244.56	-0.649882	133	196.096	-0.968508	83	103.652	-1.88832
TGME49_045640	TGME49_045640_12_2888_rev	2855	423.968	102	445.448	0.0713033	56	82.5668	-2.36032	149	186.074	-1.18808
TGME49_045640	TGME49_045640_22_2888_rev	3408	506.088	323	1410.59	1.47883	1022	1506.84	1.57407	1079	1347.48	1.4128
TGME49_045660	TGME49_045660_107_5105_rev	1139	169.142	4	17.4686	-3.2754	33	48.6554	-1.79756	64	79.9244	-1.08152
TGME49_045660	TGME49_045660_118_5105_rev	1757	260.915	144	628.868	1.26918	106	156.287	-0.739379	291	363.406	0.478006
TGME49_045660	TGME49_045660_34_5105_rev	4075	605.138	42	183.42	-1.72211	94	138.594	-2.1264	220	274.74	-1.1392
TGME49_045770	TGME49_045770_61_737_rev	591	87.7635	130	567.728	2.69351	139	204.943	1.22353	267	333.435	1.92571
TGME49_045770	TGME49_045770_87_737_rev	724	107.514	431	1882.24	4.12985	825	1216.39	3.5	286	357.162	1.73205
TGME49_045770	TGME49_045770_55_737_rev	761	113.009	9	39.3042	-1.52367	628	925.927	3.03447	1195	1492.34	3.72307
TGME49_045770	TGME49_045770_72_1474_rev	1378	204.633	57	248.927	0.282683	74	109.106	-0.907307	286	357.162	0.80354
TGME49_045770	TGME49_045770_66_737_rev	1442	214.137	679	2965.29	3.79157	2471	3643.26	4.08862	308	384.636	0.84496
TGME49_046340	TGME49_046340_40_2296_rev	746	110.781	41	179.053	0.692673	14	20.6417	-2.42408	65	81.1732	-0.448635
TGME49_046340	TGME49_046340_20_1148_rev	1308	194.238	61	266.395	0.455744	930	1371.2	2.81954	120615	150626	9.59893
TGME49_046340	TGME49_046340_38_1148_rev	2220	329.67	41	179.053	-0.880639	74	109.106	-1.59529	79	98.6567	-1.74053
TGME49_046340	TGME49_046340_46_2296_rev	2342	347.787	54	235.825	-0.560485	768	1132.34	1.70304	443	553.227	0.669667
TGME49_046340	TGME49_046340_31_2296_rev	3704	550.044	71	310.067	-0.826968	490	722.459	0.393369	210	262.252	-1.06859
TGME49_046450	TGME49_046450_57_3524_rev	76	11.286	1	4.36714	-1.36977	8	11.7953	0.063672	0	0
TGME49_046450	TGME49_046450_62_3524_rev	536	79.596	9	39.3042	-1.01801	35	51.6042	-0.625207	726	906.642	3.50977
TGME49_046450	TGME49_046450_19_5286_rev	557	82.7145	111	484.752	2.55104	9	13.2697	-2.64001	525	655.63	2.98667
TGME49_046450	TGME49_046450_20_4405_rev	1836	272.646	367	1602.74	2.55544	540	796.18	1.54606	584	729.31	1.4195
TGME49_046450	TGME49_046450_27_4405_rev	3512	521.532	583	2546.04	2.28743	252	371.55	-0.489198	215	268.496	-0.957855
TGME49_046700	TGME49_046700_1_783_rev	523	77.6655	291	1270.84	4.03236	2	2.94881	-4.71907	13	16.2346	-2.2582
TGME49_046700	TGME49_046700_10_783_rev	3401	505.049	87	379.941	-0.410647	112	165.134	-1.61279	429	535.743	0.0851198
TGME49_046700	TGME49_046700_12_783_rev	4270	634.095	416	1816.73	1.51857	1994	2939.97	2.21303	1922	2400.23	1.9204
TGME49_046700	TGME49_046700_7_783_rev	6093	904.811	250	1091.78	0.271	754	1111.7	0.297083	1130	1411.17	0.641199
TGME49_046920	TGME49_046920_21_3360_rev	554	82.269	0	0		16	23.5905	-1.80214	13	16.2346	-2.34127
TGME49_046920	TGME49_046920_58_1120_rev	2532	376.002	22	96.077	-1.96848	1736	2559.57	2.76709	509	635.649	0.757489
TGME49_046920	TGME49_046920_5_2240_rev	2660	395.01	124	541.525	0.455139	458	675.278	0.773593	1012	1263.8	1.67781
TGME49_046920	TGME49_046920_8_2240_rev	2834	420.849	245	1069.95	1.34617	394	580.916	0.465027	730	911.638	1.11516
TGME49_046920	TGME49_046920_15_2240_rev	3122	463.617	112	489.119	0.0772531	1818	2680.47	2.53148	1633	2039.32	2.13708
TGME49_047400	TGME49_047400_20_844_rev	149	22.1265	0	0		69	101.734	2.20096	6	7.49291	-1.56218
TGME49_047400	TGME49_047400_31_844_rev	625	92.8125	47	205.255	1.14503	128	188.724	1.02389	95	118.638	0.354172
TGME49_047400	TGME49_047400_5_844_rev	1079	160.232	227	991.34	2.62922	964	1421.33	3.14901	143	178.581	0.156421
TGME49_047400	TGME49_047400_36_844_rev	1994	296.109	113	493.487	0.736882	153	225.584	-0.392462	101	126.131	-1.23121
TGME49_047400	TGME49_047400_10_844_rev	2719	403.772	630	2751.3	2.7685	455	670.855	0.732462	350	437.087	0.11438
TGME49_047530	TGME49_047530_33_1266_rev	94	13.959	348	1519.76	6.76651	9	13.2697	-0.0730643	12	14.9858	0.102403
TGME49_047530	TGME49_047530_21_1266_rev	811	120.434	85	371.207	1.62399	20	29.4881	-2.03003	307	383.387	1.67057
TGME49_047530	TGME49_047530_42_1266_rev	2132	316.602	104	454.182	0.520601	308	454.117	0.520394	1320	1648.44	2.38036
TGME49_047530	TGME49_047530_49_1266_rev	4210	625.185	319	1393.12	1.15596	1776	2618.55	2.06641	3015	3765.19	2.59037
TGME49_047680	TGME49_047680_17_5440_rev	429	63.7065	2	8.73428	-2.86668	20	29.4881	-1.11131	34	42.4598	-0.585342
TGME49_047680	TGME49_047680_0_9280_rev	1887	280.22	22	96.077	-1.54429	119	175.454	-0.675461	168	209.802	-0.417532
TGME49_047680	TGME49_047680_20_8320_rev	4703	698.396	86	375.574	-0.894948	446	657.585	-0.0868662	352	439.584	-0.667905
TGME49_047680	TGME49_047680_41_8000_rev	6660	989.01	85	371.207	-1.41376	287	423.155	-1.2248	389	485.791	-1.02565
TGME49_047680	TGME49_047680_3_5440_rev	7447	1105.88	8975	39195.1	5.14741	370	545.53	-1.01946	906	1131.43	0.0329528
TGME49_047710	TGME49_047710_71_1910_rev	67	9.9495	0	0		0	0		0	0
TGME49_047710	TGME49_047710_34_2865_rev	2969	440.897	185	807.92	0.873773	137	201.994	-1.12613	380	474.551	0.106123
TGME49_047710	TGME49_047710_69_1910_rev	3262	484.407	41	179.053	-1.43584	939	1384.47	1.51504	808	1009.05	1.0587
TGME49_047710	TGME49_047710_44_1910_rev	5173	768.191	176	768.616	0.000799151	728	1073.37	0.482609	1595	1991.87	1.37458
TGME49_047710	TGME49_047710_56_1910_rev	5770	856.845	477	2083.12	1.28164	496	731.306	-0.22856	7146	8924.06	3.38059
TGME49_047940	TGME49_047940_11_3105_rev	1408	209.088	37	161.584	-0.371825	423	623.674	1.57668	991	1237.58	2.56534
TGME49_047940	TGME49_047940_37_2484_rev	1648	244.728	274	1196.6	2.28968	767	1130.87	2.20818	1013	1265.05	2.36995
TGME49_047940	TGME49_047940_20_2484_rev	3730	553.905	606	2646.49	2.25637	824	1214.91	1.13314	1367	1707.14	1.62387
TGME49_047940	TGME49_047940_42_2484_rev	4185	621.473	186	812.288	0.3863	218	321.421	-0.951228	476	594.438	-0.0641649
TGME49_048130	TGME49_048130_6_1911_rev	170	25.245	2	8.73428	-1.53124	64	94.362	1.90221	2	2.49764	-3.33736
TGME49_048130	TGME49_048130_10_1911_rev	1697	252.005	17	74.2413	-1.76315	71	104.683	-1.26742	885	1105.2	2.13279
TGME49_048130	TGME49_048130_68_637_rev	2302	341.847	43	187.787	-0.864254	102	150.389	-1.18465	120	149.858	-1.18975
TGME49_048130	TGME49_048130_42_637_rev	3791	562.964	246	1074.32	0.932305	765	1127.92	1.00255	413	515.762	-0.126336
TGME49_048140	TGME49_048140_45_2152_rev	345	51.2325	13	56.7728	0.14814	22	32.4369	-0.659421	17	21.2299	-1.27096
TGME49_048140	TGME49_048140_58_2152_rev	1083	160.826	181	790.452	2.29718	162	238.854	0.570632	291	363.406	1.17609
TGME49_048140	TGME49_048140_27_2152_rev	2724	404.514	826	3607.26	3.15664	1310	1931.47	2.25544	1001	1250.07	1.62774
TGME49_048140	TGME49_048140_23_2152_rev	2811	417.434	131	572.095	0.454708	341	502.773	0.26836	914	1141.42	1.45121
TGME49_048140	TGME49_048140_11_2152_rev	5650	839.025	146	637.602	-0.396058	1773	2614.12	1.63954	2079	2596.29	1.62967
TGME49_048150	TGME49_048150_23_12740_rev	686	101.871	2	8.73428	-3.54391	105	154.813	0.60378	1449	1809.54	4.15081
TGME49_048150	TGME49_048150_79_12740_rev	2009	298.337	276	1205.33	2.01442	1969	2903.11	3.28259	346	432.091	0.534396
TGME49_048150	TGME49_048150_1_13230_rev	2363	350.906	7748	33836.6	6.59136	323	476.233	0.440586	1819	2271.6	2.69456
TGME49_048150	TGME49_048150_17_13230_rev	2938	436.293	292	1275.2	1.54736	161	237.379	-0.878102	435	543.236	0.316282
TGME49_048320	TGME49_048320_49_1257_rev	64	9.504	1	4.36714	-1.12185	0	0		0	0
TGME49_048320	TGME49_048320_6_1676_rev	2735	406.148	24	104.811	-1.95421	99	145.966	-1.47637	106	132.375	-1.61738
TGME49_048320	TGME49_048320_36_1257_rev	3460	513.81	39	170.318	-1.593	183	269.816	-0.929257	184	229.783	-1.16097
TGME49_048320	TGME49_048320_14_1676_rev	3745	556.133	42	183.42	-1.60028	151	222.635	-1.32075	157	196.065	-1.5041
TGME49_048320	TGME49_048320_16_1676_rev	6861	1018.86	759	3314.66	1.70191	1447	2133.47	1.06625	2603	3250.68	1.67379
TGME49_048500	TGME49_048500_29_1470_rev	94	13.959	2	8.73428	-0.676436	5	7.37203	-0.921061	4	4.99528	-1.48256
TGME49_048500	TGME49_048500_7_1470_rev	1247	185.18	25	109.178	-0.762237	38	56.0275	-1.72472	111	138.619	-0.417801
TGME49_048500	TGME49_048500_17_1470_rev	1542	228.987	38	165.951	-0.464507	33	48.6554	-2.23459	83	103.652	-1.14352
TGME49_048500	TGME49_048500_74_735_rev	2239	332.492	37	161.584	-1.04103	88	129.748	-1.35761	51547	64372.9	7.59699
TGME49_048500	TGME49_048500_8_2205_rev	8707	1292.99	181	790.452	-0.709961	707	1042.41	-0.310794	1400	1748.35	0.43528
TGME49_048510	TGME49_048510_21_21328_rev	1659	246.362	29	126.647	-0.959964	62	91.4132	-1.4303	1269	1584.75	2.68541
TGME49_048510	TGME49_048510_29_37324_rev	2409	357.737	44	192.154	-0.896634	100	147.441	-1.27876	142	177.332	-1.01244
TGME49_048510	TGME49_048510_154_25327_rev	5600	831.6	47	205.255	-2.01847	125	184.301	-2.17383	346	432.091	-0.944554
TGME49_048730	TGME49_048730_28_2216_rev	365	54.2025	19	82.9756	0.614328	405	597.135	3.46162	274	342.176	2.65831
TGME49_048730	TGME49_048730_10_2770_rev	529	78.5565	7	30.57	-1.36162	168	247.7	1.65679	564	704.334	3.16446
TGME49_048730	TGME49_048730_15_2216_rev	1235	183.398	449	1960.84	3.41843	382	563.223	1.61873	250	312.205	0.767518
TGME49_048730	TGME49_048730_36_1662_rev	4064	603.504	1195	5218.73	3.11226	1700	2506.49	2.05423	1846	2305.32	1.93353
TGME49_048890	TGME49_048890_19_1995_rev	149	22.1265	110	480.385	4.44034	344	507.196	4.5187	147	183.576	3.05253
TGME49_048890	TGME49_048890_28_665_rev	1351	200.624	75	327.535	0.70716	204	300.779	0.584213	68	84.9197	-1.24032
TGME49_048890	TGME49_048890_17_665_rev	1887	280.22	12	52.4057	-2.41876	117	172.506	-0.699914	98	122.384	-1.19514
TGME49_048890	TGME49_048890_28_1995_rev	2916	433.026	74	323.168	-0.422169	234	345.011	-0.327811	330	412.11	-0.0714236
TGME49_048890	TGME49_048890_9_665_rev	4087	606.92	21	91.7099	-2.72636	150	221.161	-1.45641	86	107.398	-2.49853
TGME49_049260	TGME49_049260_13_10894_rev	1614	239.679	9	39.3042	-2.60835	195	287.509	0.262505	24	29.9717	-2.99943
TGME49_049260	TGME49_049260_5_10894_rev	1737	257.945	16	69.8742	-1.88423	70	103.208	-1.3215	117	146.112	-0.819988
TGME49_049260	TGME49_049260_1_11313_rev	1777	263.885	20	87.3428	-1.59515	349	514.568	0.963455	50	62.4409	-2.07934
TGME49_049260	TGME49_049260_20_11732_rev	4156	617.166	45	196.521	-1.65097	329	485.08	-0.347437	580	724.315	0.230958
TGME49_049260	TGME49_049260_27_11313_rev	4244	630.234	42	183.42	-1.78074	125	184.301	-1.77383	131	163.595	-1.94576
TGME49_049390	TGME49_049390_44_398_rev	9	1.3365	0	0		0	0		0	0
TGME49_049390	TGME49_049390_41_796_rev	210	31.185	6	26.2028	-0.25113	1105	1629.22	5.70718	1	1.24882	-4.64222
TGME49_049390	TGME49_049390_4_796_rev	735	109.148	691	3017.69	4.78909	73	107.632	-0.0201764	248	309.707	1.50463
TGME49_049390	TGME49_049390_1_1194_rev	1450	215.325	164	716.211	1.73387	47	69.2971	-1.63565	51	63.6898	-1.75738
TGME49_049390	TGME49_049390_9_1592_rev	2335	346.748	311	1358.18	1.96972	331	488.029	0.49308	86	107.398	-1.69091
TGME49_049470	TGME49_049470_40_3095_rev	347	51.5295	0	0		10	14.7441	-1.80526	0	0
TGME49_049470	TGME49_049470_45_3095_rev	620	92.07	4	17.4686	-2.39797	6	8.84644	-3.37956	27	33.7181	-1.44921
TGME49_049470	TGME49_049470_59_3095_rev	702	104.247	200	873.428	3.06668	862	1270.94	3.60782	21	26.2252	-1.99098
TGME49_049470	TGME49_049470_42_2476_rev	2140	317.79	243	1061.21	1.73957	231	340.588	0.0999535	560	699.339	1.13792
TGME49_049470	TGME49_049470_38_2476_rev	3333	494.951	330	1441.16	1.54187	521	768.166	0.634133	178	222.29	-1.15484
TGME49_049650	TGME49_049650_54_1102_rev	410	60.885	6	26.2028	-1.21636	19	28.0137	-1.11995	812	1014.04	4.05789
TGME49_049650	TGME49_049650_43_1102_rev	1539	228.542	168	733.679	1.68269	193	284.56	0.316279	66	82.422	-1.47135
TGME49_049650	TGME49_049650_40_1102_rev	1605	238.343	184	803.553	1.75336	20	29.4881	-3.01483	602	751.789	1.65729
TGME49_049650	TGME49_049650_11_2204_rev	1807	268.34	1204	5258.03	4.29239	1876505	2.76673e+06	13.3318	180	224.787	-0.255498
TGME49_049650	TGME49_049650_34_1102_rev	3416	507.276	153	668.172	0.397449	200	294.881	-0.782637	196	244.768	-1.05135
TGME49_049690	TGME49_049690_67_725_rev	1093	162.311	12	52.4057	-1.63096	44	64.8739	-1.32305	144	179.83	0.147877
TGME49_049690	TGME49_049690_50_0_rev	1390	206.415	17	74.2413	-1.47525	185	272.765	0.402112	117	146.112	-0.498475
TGME49_049690	TGME49_049690_6_1450_rev	2100	311.85	16	69.8742	-2.15802	61	89.9388	-1.79384	174	217.294	-0.521201
TGME49_049690	TGME49_049690_19_725_rev	2916	433.026	87	379.941	-0.188678	563	830.091	0.938816	299	373.397	-0.213744
TGME49_049690	TGME49_049690_65_725_rev	3806	565.191	49	213.99	-1.4012	254	374.499	-0.593776	167	208.553	-1.43833
TGME49_050050	TGME49_050050_28_8088_rev	783	116.276	33	144.116	0.309679	17	25.0649	-2.21381	202	252.261	1.11737
TGME49_050050	TGME49_050050_3_9436_rev	1131	167.954	23	100.444	-0.741668	10	14.7441	-3.50986	30	37.4646	-2.16446
TGME49_050050	TGME49_050050_30_8425_rev	1377	204.485	91	397.41	0.958635	156	230.007	0.169689	430	536.992	1.39291
TGME49_050050	TGME49_050050_9_9436_rev	2735	406.148	57	248.927	-0.706282	73	107.632	-1.9159	135	168.591	-1.26848
TGME49_050050	TGME49_050050_19_9099_rev	7207	1070.24	193	842.858	-0.344573	749	1104.33	0.0452383	1484	1853.25	0.792121
TGME49_050770	TGME49_050770_14_2965_rev_CONTROL	575	85.3875	9	39.3042	-1.11934	13	19.1673	-2.15538	10	12.4882	-2.77346
TGME49_050770	TGME49_050770_62_1779_rev_CONTROL	653	96.9705	12	52.4057	-0.887824	27	39.809	-1.28445	24	29.9717	-1.69395
TGME49_050770	TGME49_050770_28_2965_rev_CONTROL	851	126.374	4	17.4686	-2.85486	50	73.7203	-0.77756	66	82.422	-0.616592
TGME49_050770	TGME49_050770_21_2965_rev_CONTROL	1339	198.842	25	109.178	-0.864931	53	78.1436	-1.34742	31	38.7134	-2.36071
TGME49_050770	TGME49_050770_10_2965_rev_CONTROL	9751	1448.02	80	349.371	-2.05125	342	504.247	-1.52188	336	419.603	-1.78699
TGME49_050850	TGME49_050850_21_4704_rev	1540	228.69	75	327.535	0.518257	173	255.072	0.157513	35	43.7087	-2.3874
TGME49_050850	TGME49_050850_4_6468_rev	1714	254.529	4320	18866	6.21182	123	181.352	-0.489037	1144	1428.65	2.48875
TGME49_050850	TGME49_050850_4_8232_rev	1854	275.319	360	1572.17	2.51358	755	1113.18	2.01551	437	545.734	0.987093
TGME49_050850	TGME49_050850_24_7056_rev	2875	426.938	79	345.004	-0.307412	404	595.66	0.480465	1498	1870.73	2.1315
TGME49_050900	TGME49_050900_77_1876_rev	63	9.3555	0	0		0	0		0	0
TGME49_050900	TGME49_050900_60_938_rev	251	37.2735	3	13.1014	-1.50843	12	17.6929	-1.07498	14	17.4835	-1.09216
TGME49_050900	TGME49_050900_67_1876_rev	638	94.743	9	39.3042	-1.26933	17	25.0649	-1.91835	50	62.4409	-0.601527
TGME49_050900	TGME49_050900_61_1876_rev	791	117.464	7	30.57	-1.94203	16	23.5905	-2.31593	180	224.787	0.936348
TGME49_050900	TGME49_050900_69_938_rev	1501	222.899	19	82.9756	-1.42563	207	305.202	0.453378	34	42.4598	-2.39222
TGME49_051500	TGME49_051500_3_557_rev	616	91.476	34	148.483	0.698829	11	16.2185	-2.49576	73	91.1638	-0.00493276
TGME49_051500	TGME49_051500_28_1114_rev	1152	171.072	7	30.57	-2.48442	17	25.0649	-2.77086	44	54.948	-1.63846
TGME49_051500	TGME49_051500_38_557_rev	1934	287.199	73	318.801	0.150605	1718	2533.03	3.14074	570	711.827	1.30948
TGME49_051500	TGME49_051500_14_557_rev	3020	448.47	49	213.99	-1.06747	124	182.826	-1.29454	150	187.323	-1.25948
TGME49_051500	TGME49_051500_24_557_rev	5219	775.022	235	1026.28	0.405112	741	1092.54	0.495372	570	711.827	-0.12271
TGME49_051540	TGME49_051540_45_580_rev	291	43.2135	2	8.73428	-2.30672	167	246.226	2.51043	49	61.1921	0.501864
TGME49_051540	TGME49_051540_52_580_rev	604	89.694	226	986.973	3.45993	34	50.1298	-0.839342	80	99.9055	0.155553
TGME49_051540	TGME49_051540_34_580_rev	935	138.848	135	589.564	2.08615	1006	1483.25	3.41719	1091	1362.46	3.29464
TGME49_051540	TGME49_051540_59_580_rev	1054	156.519	155	676.906	2.11262	913	1346.13	3.10441	288	359.66	1.2003
TGME49_051540	TGME49_051540_40_580_rev	2567	381.2	743	3244.78	3.0895	2246	3311.52	3.11887	510	636.898	0.740515
TGME49_051590	TGME49_051590_75_4030_rev	158	23.463	1	4.36714	-2.42563	6	8.84644	-1.40722	16	19.9811	-0.231752
TGME49_051590	TGME49_051590_35_4030_rev	184	27.324	0	0		9	13.2697	-1.04204	1	1.24882	-4.45153
TGME49_051590	TGME49_051590_0_4836_rev	396	58.806	4	17.4686	-1.7512	19	28.0137	-1.06983	16	19.9811	-1.55733
TGME49_051590	TGME49_051590_67_4030_rev	754	111.969	6	26.2028	-2.09531	230	339.114	1.59867	124	154.854	0.467805
TGME49_051590	TGME49_051590_56_4030_rev	2757	409.415	160	698.742	0.771198	199	293.407	-0.480659	96	119.887	-1.77189
TGME49_051780	TGME49_051780_6_4204_rev	59	8.7615	0	0		89	131.222	3.90469	299	373.397	5.41339
TGME49_051780	TGME49_051780_95_4204_rev	395	58.6575	18	78.6085	0.422369	11	16.2185	-1.85468	7	8.74173	-2.74632
TGME49_051780	TGME49_051780_16_6306_rev	1831	271.904	11	48.0385	-2.50083	76	112.055	-1.27889	86	107.398	-1.34012
TGME49_051780	TGME49_051780_71_4204_rev	1962	291.357	9	39.3042	-2.89003	59	86.99	-1.74387	61	76.1779	-1.93534
TGME49_051780	TGME49_051780_92_4204_rev	9004	1337.09	81	353.738	-1.91835	222	327.318	-2.03033	384	479.546	-1.47936
TGME49_051800	TGME49_051800_17_1772_rev	22	3.267	0	0		0	0		0	0
TGME49_051800	TGME49_051800_27_1772_rev	906	134.541	20	87.3428	-0.623286	91	134.171	-0.00397308	22	27.474	-2.29191
TGME49_051800	TGME49_051800_49_1772_rev	952	141.372	713	3113.77	4.46109	160	235.905	0.73871	460	574.457	2.0227
TGME49_051800	TGME49_051800_11_1772_rev	1198	177.903	17	74.2413	-1.2608	34	50.1298	-1.82735	79	98.6567	-0.850602
TGME49_051850	TGME49_051850_13_5820_rev	289	42.9165	3	13.1014	-1.71181	17	25.0649	-0.775863	13	16.2346	-1.40246
TGME49_051850	TGME49_051850_29_5820_rev	1259	186.962	32	139.748	-0.41991	561	827.142	2.14539	286	357.162	0.933838
TGME49_051850	TGME49_051850_26_1940_rev	2328	345.708	298	1301.41	1.91245	296	436.424	0.336178	125	156.102	-1.14706
TGME49_051850	TGME49_051850_39_5820_rev	2592	384.912	105	458.549	0.252549	2331	3436.84	3.15848	356	444.58	0.207913
TGME49_051850	TGME49_051850_45_5820_rev	2664	395.604	901	3934.79	3.31416	880	1297.48	1.71358	1206	1506.08	1.92867
TGME49_051930	TGME49_051930_10_921_rev	313	46.4805	30	131.014	1.49502	18	26.5393	-0.808494	36	44.9575	-0.0480646
TGME49_051930	TGME49_051930_4_921_rev	623	92.5155	0	0		16	23.5905	-1.97149	20	24.9764	-1.88913
TGME49_051930	TGME49_051930_86_0_rev	857	127.265	30	131.014	0.0418922	47	69.2971	-0.876963	21	26.2252	-2.2788
TGME49_051930	TGME49_051930_80_0_rev	1263	187.556	59	257.661	0.458157	44	64.8739	-1.53161	228	284.731	0.60228
TGME49_051930	TGME49_051930_93_921_rev	3610	536.085	73	318.801	-0.749806	300	442.322	-0.277365	236	294.721	-0.863111
TGME49_052360	TGME49_052360_15_954_rev	362	53.757	22	96.077	0.837739	3	4.42322	-3.60328	613	765.526	3.83193
TGME49_052360	TGME49_052360_51_954_rev	2036	302.346	487	2126.8	2.81441	1167	1720.63	2.50867	996	1243.82	2.04051
TGME49_052360	TGME49_052360_12_477_rev	2355	349.718	568	2480.53	2.82639	999	1472.93	2.07443	618	771.77	1.14198
TGME49_052360	TGME49_052360_21_954_rev	4201	623.849	140	611.399	-0.029081	453	667.906	0.0984497	373	465.809	-0.421456
TGME49_052380	TGME49_052380_7_6678_rev	201	29.8485	124	541.525	4.1813	0	0		0	0
TGME49_052380	TGME49_052380_15_8904_rev	257	38.1645	7	30.57	-0.320117	11	16.2185	-1.23459	72	89.915	1.23633
TGME49_052380	TGME49_052380_21_8904_rev	929	137.957	9	39.3042	-1.81146	14	20.6417	-2.74058	77	96.1591	-0.520719
TGME49_052380	TGME49_052380_28_8904_rev	1019	151.322	40	174.686	0.207143	30	44.2322	-1.77445	51	63.6898	-1.24848
TGME49_052380	TGME49_052380_4_5088_rev	1372	203.742	33	144.116	-0.499518	73	107.632	-0.920641	1549	1934.42	3.24709
TGME49_052500	TGME49_052500_15_1852_rev	18	2.673	0	0		0	0		0	0
TGME49_052500	TGME49_052500_5_1852_rev	244	36.234	3	13.1014	-1.46762	9	13.2697	-1.44921	2	2.49764	-3.85871
TGME49_052500	TGME49_052500_1_1852_rev	704	104.544	62	270.763	1.37292	73	107.632	0.0419925	303	378.392	1.85577
TGME49_052500	TGME49_052500_51_1389_rev	1010	149.985	265	1157.29	2.94786	725	1068.94	2.8333	847	1057.75	2.81811
TGME49_052880	TGME49_052880_16_7992_rev	314	46.629	1	4.36714	-3.41647	39	57.5019	0.302381	24	29.9717	-0.637629
TGME49_052880	TGME49_052880_18_6660_rev	635	94.2975	4	17.4686	-2.43246	102	150.389	0.673412	50	62.4409	-0.594727
TGME49_052880	TGME49_052880_11_5328_rev	986	146.421	183	799.186	2.44841	123	181.352	0.30867	624	779.263	2.41199
TGME49_052880	TGME49_052880_23_7326_rev	1790	265.815	15	65.5071	-2.0207	123	181.352	-0.55163	52	64.9386	-2.03327
TGME49_052880	TGME49_052880_49_5661_rev	2379	353.282	15	65.5071	-2.4311	315	464.438	0.394668	343	428.345	0.277954
TGME49_053040	TGME49_053040_31_2608_rev	14	2.079	0	0		0	0		1	1.24882	-0.735326
TGME49_053040	TGME49_053040_38_2608_rev	2126	315.711	414	1807.99	2.51771	69	101.734	-1.6338	138	172.337	-0.873372
TGME49_053040	TGME49_053040_60_2608_rev	2246	333.531	90	393.042	0.236864	66	97.3108	-1.77715	99	123.633	-1.43176
TGME49_053040	TGME49_053040_47_2608_rev	2461	365.459	44	192.154	-0.927444	95	140.069	-1.38357	707	882.915	1.27257
TGME49_053040	TGME49_053040_39_3260_rev	3421	508.019	60	262.028	-0.955159	137	201.994	-1.33057	86	107.398	-2.24191
TGME49_053330	TGME49_053330_3_1896_rev	585	86.8725	9	39.3042	-1.14421	123	181.352	1.06182	269	335.932	1.9512
TGME49_053330	TGME49_053330_2_1896_rev	758	112.563	50	218.357	0.955955	59	86.99	-0.371811	467	583.198	2.37325
TGME49_053330	TGME49_053330_44_1422_rev	921	136.769	39	170.318	0.316498	600	884.644	2.69336	294	367.153	1.42464
TGME49_053330	TGME49_053330_16_2370_rev	1047	155.48	83	362.472	1.22115	203	299.305	0.94489	154	192.318	0.30677
TGME49_053330	TGME49_053330_8_2370_rev	1942	288.387	407	1777.42	2.62371	433	638.418	1.1465	282	352.167	0.288253
TGME49_053370	TGME49_053370_57_3685_rev	761	113.009	7	30.57	-1.88624	257	378.923	1.74547	1087	1357.47	3.58641
TGME49_053370	TGME49_053370_29_10318_rev	976	144.936	6	26.2028	-2.46762	440	648.739	2.16222	13	16.2346	-3.15827
TGME49_053370	TGME49_053370_31_3685_rev	1225	181.913	48	209.623	0.204549	245	361.23	0.989671	214	267.247	0.55493
TGME49_053370	TGME49_053370_31_5896_rev	2173	322.691	211	921.466	1.51378	112	165.134	-0.966518	59	73.6803	-2.1308
TGME49_053440	TGME49_053440_2_1405_rev	183	27.1755	1	4.36714	-2.63755	4	5.89763	-2.2041	20	24.9764	-0.121743
TGME49_053440	TGME49_053440_9_1124_rev	201	29.8485	0	0		4	5.89763	-2.33945	0	0
TGME49_053440	TGME49_053440_37_562_rev	328	48.708	11	48.0385	-0.0199674	11	16.2185	-1.58652	22	27.474	-0.826091
TGME49_053440	TGME49_053440_16_843_rev	957	142.115	16	69.8742	-1.02422	44	64.8739	-1.13134	86	107.398	-0.404081
TGME49_053440	TGME49_053440_17_562_rev	1968	292.248	23	100.444	-1.5408	175	258.021	-0.179704	77	96.1591	-1.6037
TGME49_053450	TGME49_053450_56_563_rev	317	47.0745	4	17.4686	-1.43019	12	17.6929	-1.41178	355	443.331	3.23537
TGME49_053450	TGME49_053450_40_1126_rev	757	112.415	10	43.6714	-1.36407	298	439.373	1.96662	246	307.209	1.45039
TGME49_053450	TGME49_053450_11_1689_rev	1490	221.265	63	275.13	0.314336	564	831.565	1.91005	83	103.652	-1.09403
TGME49_053450	TGME49_053450_52_1126_rev	1664	247.104	210	917.099	1.89196	196	288.984	0.22587	95	118.638	-1.05855
TGME49_053450	TGME49_053450_51_563_rev	2237	332.195	88	384.308	0.210235	319	470.336	0.501663	550	686.85	1.04797
TGME49_053580	TGME49_053580_10_1734_rev	741	110.039	68	296.965	1.43229	196	288.984	1.39298	895	1117.69	3.34444
TGME49_053580	TGME49_053580_20_1734_rev	955	141.818	263	1148.56	3.01772	498	734.255	2.37224	1089	1359.96	3.26146
TGME49_053580	TGME49_053580_39_2601_rev	1165	173.003	11	48.0385	-1.84853	461	679.701	1.97411	436	544.485	1.6541
TGME49_053580	TGME49_053580_111_867_rev	2543	377.636	61	266.395	-0.503425	808	1191.32	1.6575	112	139.868	-1.43293
TGME49_053580	TGME49_053580_94_0_rev	4282	635.877	865	3777.57	2.57064	712	1049.78	0.723264	803	1002.8	0.657216
TGME49_053940	TGME49_053940_12_5500_rev	927	137.66	18	78.6085	-0.808348	30	44.2322	-1.63794	34	42.4598	-1.69693
TGME49_053940	TGME49_053940_20_7700_rev	1059	157.262	288	1257.74	2.99959	87	128.273	-0.293944	21	26.2252	-2.58414
TGME49_053940	TGME49_053940_21_4675_rev	1591	236.264	278	1214.06	2.36138	587	865.477	1.8731	2284	2852.3	3.59366
TGME49_053940	TGME49_053940_12_6600_rev	4674	694.089	76	331.902	-1.06436	1858	2739.45	1.98069	25274	31562.6	5.50695
TGME49_053940	TGME49_053940_0_4950_rev	5994	890.109	280	1222.8	0.458133	930	1371.2	0.623383	1158	1446.13	0.700145
TGME49_054000	TGME49_054000_23_2455_rev	212	31.482	2	8.73428	-1.84977	6	8.84644	-1.83136	4	4.99528	-2.65589
TGME49_054000	TGME49_054000_7_2455_rev	379	56.2815	21	91.7099	0.704416	32	47.181	-0.254455	83	103.652	0.881015
TGME49_054000	TGME49_054000_63_2455_rev	864	128.304	5	21.8357	-2.55481	35	51.6042	-1.314	373	465.809	1.86017
TGME49_054000	TGME49_054000_49_2455_rev	1354	201.069	14	61.1399	-1.7175	97	143.017	-0.4915	103	128.628	-0.644482
TGME49_054000	TGME49_054000_58_2455_rev	2868	425.898	34	148.483	-1.52021	93	137.12	-1.63507	154	192.318	-1.14701
TGME49_054190	TGME49_054190_37_441_rev	549	81.5265	6	26.2028	-1.63755	32	47.181	-0.789063	55	68.685	-0.247273
TGME49_054190	TGME49_054190_45_441_rev	1363	202.406	60	262.028	0.372474	758	1117.6	2.46508	762	951.6	2.23311
TGME49_054190	TGME49_054190_25_882_rev	1477	219.335	61	266.395	0.280436	33	48.6554	-2.17246	76	94.9102	-1.2085
TGME49_054190	TGME49_054190_34_441_rev	1874	278.289	28	122.28	-1.1864	618	911.183	1.71116	398	497.03	0.836749
TGME49_054190	TGME49_054190_29_882_rev	3067	455.45	63	275.13	-0.72718	1962	2892.79	2.6671	834	1041.51	1.19332
TGME49_054410	TGME49_054410_33_3456_rev	485	72.0225	3	13.1014	-2.45873	289	426.104	2.56468	21	26.2252	-1.45749
TGME49_054410	TGME49_054410_55_4320_rev	2183	324.176	37	161.584	-1.00449	741	1092.54	1.75283	442	551.978	0.767835
TGME49_054410	TGME49_054410_14_5184_rev	2612	387.882	242	1056.85	1.44608	405	597.135	0.622438	6987	8725.5	4.49155
TGME49_054410	TGME49_054410_11_5184_rev	2750	408.375	1200846	5.24426e+06	13.6486	1050	1548.13	1.92256	283	353.416	-0.208528
TGME49_054410	TGME49_054410_28_5184_rev	5483	814.226	3533	15429.1	4.24408	915	1349.08	0.728478	1452	1813.28	1.15511
TGME49_054470	TGME49_054470_89_0_rev	611	90.7335	598	2611.55	4.84713	780	1150.04	3.6639	30	37.4646	-1.27611
TGME49_054470	TGME49_054470_56_1798_rev	1031	153.104	72	314.434	1.03825	458	675.278	2.14097	2883	3600.34	4.55556
TGME49_054470	TGME49_054470_4_899_rev	1602	237.897	9	39.3042	-2.59758	120	176.929	-0.427168	184	229.783	-0.0500673
TGME49_054470	TGME49_054470_91_1798_rev	2142	318.087	102	445.448	0.485836	177	260.97	-0.285538	2437	3043.37	3.25818
TGME49_054630	TGME49_054630_53_3425_rev	2208	327.888	17	74.2413	-2.14291	113	166.608	-0.976746	95	118.638	-1.46664
TGME49_054630	TGME49_054630_46_2740_rev	3734	554.499	19	82.9756	-2.74043	87	128.273	-2.11196	129	161.098	-1.78325
TGME49_054630	TGME49_054630_67_3425_rev	4582	680.427	27	117.913	-2.52872	123	181.352	-1.90765	239	298.468	-1.18887
TGME49_054630	TGME49_054630_66_3425_rev	5161	766.409	65	283.864	-1.43291	238	350.909	-1.12702	266	332.186	-1.20612
TGME49_054720	TGME49_054720_9_842_rev	167	24.7995	0	0		0	0		0	0
TGME49_054720	TGME49_054720_38_842_rev	539	80.0415	116	506.588	2.66199	857	1263.57	3.98061	352	439.584	2.45732
TGME49_054720	TGME49_054720_25_842_rev	1956	290.466	486	2122.43	2.86927	688	1014.39	1.80417	4794	5986.84	4.36535
TGME49_054720	TGME49_054720_53_842_rev	2199	326.552	42	183.42	-0.832161	38	56.0275	-2.5431	2442	3049.62	3.22324
TGME49_054720	TGME49_054720_72_842_rev	2459	365.162	324	1414.95	1.95415	1607	2369.37	2.6979	363	453.321	0.311999
TGME49_054770	TGME49_054770_0_1302_rev	1359	201.812	343	1497.93	2.89189	82	120.901	-0.739178	1401	1749.6	3.11594
TGME49_054770	TGME49_054770_26_1302_rev	2007	298.04	131	572.095	0.940751	204	300.779	0.0132	207	258.505	-0.205309
TGME49_054770	TGME49_054770_32_1302_rev	2827	419.81	405	1768.69	2.07487	5536	8162.32	4.28117	1072	1338.73	1.67306
TGME49_054770	TGME49_054770_19_1302_rev	2895	429.908	176	768.616	0.838237	2468	3638.84	3.08138	1079	1347.48	1.64816
TGME49_054770	TGME49_054770_37_1302_rev	3621	537.719	775	3384.53	2.65403	1057	1558.45	1.53519	2016	2517.62	2.22714
TGME49_054790	TGME49_054790_60_2265_rev	154	22.869	39	170.318	2.89677	53	78.1436	1.77273	222	277.238	3.59966
TGME49_054790	TGME49_054790_52_2265_rev	1791	265.964	71	310.067	0.221351	1509	2224.88	3.06443	657	820.474	1.62523
TGME49_054790	TGME49_054790_66_2265_rev	2777	412.385	96	419.245	0.023804	1131	1667.55	2.01567	295	368.402	-0.162711
TGME49_054790	TGME49_054790_85_2265_rev	5729	850.757	1456	6358.55	2.90188	2984	4399.63	2.37056	1152	1438.64	0.757887
TGME49_054880	TGME49_054880_21_3060_rev	704	104.544	14	61.1399	-0.773924	380	560.275	2.42202	56	69.9339	-0.580047
TGME49_054880	TGME49_054880_29_1020_rev	2866	425.601	269	1174.76	1.46479	323	476.233	0.162167	1691	2111.75	2.31087
TGME49_054880	TGME49_054880_33_1020_rev	3986	591.921	206	899.63	0.603928	464	684.125	0.208855	1953	2438.94	2.04278
TGME49_054880	TGME49_054880_1_1360_rev	6772	1005.64	1627	7105.33	2.82079	1006	1483.25	0.560648	2481	3098.32	1.62337
TGME49_054920	TGME49_054920_8_1812_rev	332	49.302	5	21.8357	-1.17496	8	11.7953	-2.06344	9	11.2394	-2.13309
TGME49_054920	TGME49_054920_15_1359_rev	479	71.1315	3	13.1014	-2.44077	74	109.106	0.617171	47	58.6945	-0.277264
TGME49_054920	TGME49_054920_40_1359_rev	926	137.511	28	122.28	-0.16936	37	54.553	-1.33382	25	31.2205	-2.13898
TGME49_054920	TGME49_054920_33_1359_rev	4305	639.293	88	384.308	-0.734213	233	343.537	-0.896012	520	649.386	0.0225995
TGME49_054920	TGME49_054920_4_1812_rev	5466	811.701	83	362.472	-1.16308	220	324.369	-1.32331	382	477.049	-0.766812
TGME49_055260	TGME49_055260_17_2136_rev_CONTROL	249	36.9765	7	30.57	-0.274494	0	0		0	0
TGME49_055260	TGME49_055260_25_2136_rev_CONTROL	373	55.3905	9	39.3042	-0.494954	13	19.1673	-1.53099	83	103.652	0.904037
TGME49_055260	TGME49_055260_16_3204_rev_CONTROL	551	81.8235	8	34.9371	-1.22776	34	50.1298	-0.706846	53	66.1874	-0.305959
TGME49_055260	TGME49_055260_54_1068_rev_CONTROL	1196	177.606	14	61.1399	-1.53849	31	45.7066	-1.95821	81	101.154	-0.812122
TGME49_055510	TGME49_055510_18_6132_rev	685	101.723	12	52.4057	-0.956845	87	128.273	0.334583	21	26.2252	-1.95561
TGME49_055510	TGME49_055510_17_5110_rev	925	137.363	19	82.9756	-0.727229	52	76.6691	-0.84127	60	74.9291	-0.87439
TGME49_055510	TGME49_055510_26_5110_rev	962	142.857	22	96.077	-0.572308	27	39.809	-1.84341	48	59.9433	-1.2529
TGME49_055510	TGME49_055510_53_4088_rev	1527	226.76	17	74.2413	-1.61087	19	28.0137	-3.01696	51	63.6898	-1.83203
TGME49_055650	TGME49_055650_79_0_rev	212	31.482	66	288.231	3.19463	5	7.37203	-2.09439	51	63.6898	1.01653
TGME49_055650	TGME49_055650_89_2070_rev	508	75.438	12	52.4057	-0.525569	16	23.5905	-1.67709	323	403.368	2.41873
TGME49_055650	TGME49_055650_9_3105_rev	1755	260.618	245	1069.95	2.03754	265	390.718	0.584193	84	104.901	-1.31291
TGME49_055650	TGME49_055650_69_0_rev	2911	432.284	49	213.99	-1.01444	372	548.479	0.343459	1646	2055.56	2.24948
TGME49_055650	TGME49_055650_4_3105_rev	3184	472.824	657	2869.21	2.60128	525	774.063	0.711149	1157	1444.88	1.61158
TGME49_055660	TGME49_055660_12_990_rev	70	10.395	0	0		3	4.42322	-1.23272	12	14.9858	0.527709
TGME49_055660	TGME49_055660_6_990_rev	893	132.611	63	275.13	1.05292	1504	2217.51	4.06367	79	98.6567	-0.426706
TGME49_055660	TGME49_055660_21_990_rev	1146	170.181	63	275.13	0.693042	252	371.55	1.12649	300	374.646	1.13846
TGME49_055660	TGME49_055660_17_990_rev	2159	320.612	363	1585.27	2.30583	1334	1966.86	2.61699	1038	1296.27	2.01547
TGME49_055660	TGME49_055660_30_990_rev	4088	607.068	233	1017.54	0.74516	1452	2140.84	1.81825	791	987.816	0.702384
TGME49_056000	TGME49_056000_45_1034_rev	10	1.485	0	0		0	0		0	0
TGME49_056000	TGME49_056000_43_1034_rev	827	122.81	11	48.0385	-1.35416	24	35.3858	-1.79518	10	12.4882	-3.29779
TGME49_056000	TGME49_056000_38_1034_rev	1373	203.891	14	61.1399	-1.73761	35	51.6042	-1.98223	27	33.7181	-2.5962
TGME49_056000	TGME49_056000_47_1034_rev	3146	467.181	39	170.318	-1.45575	72	106.157	-2.13778	120	149.858	-1.64038
TGME49_056000	TGME49_056000_34_1034_rev	3651	542.174	119	519.689	-0.0611052	72	106.157	-2.35255	144	179.83	-1.59212
TGME49_056070	TGME49_056070_55_892_rev	741	110.039	25	109.178	-0.0113205	21	30.9625	-1.82941	26	32.4693	-1.76086
TGME49_056070	TGME49_056070_45_892_rev	1431	212.504	18	78.6085	-1.43473	189	278.663	0.391034	126	157.351	-0.433499
TGME49_056070	TGME49_056070_33_892_rev	2109	313.187	18	78.6085	-1.99427	4494	6625.98	4.40304	155	193.567	-0.69419
TGME49_056070	TGME49_056070_2_1784_rev	2355	349.718	31	135.381	-1.36916	55	81.0924	-2.10855	90	112.394	-1.63763
TGME49_056070	TGME49_056070_74_0_rev	3382	502.227	35	152.85	-1.71622	770	1135.29	1.17665	924	1153.91	1.20012
TGME49_057050	TGME49_057050_70_2232_rev	862	128.007	17	74.2413	-0.785928	149	219.687	0.779224	107	133.624	0.0619522
TGME49_057050	TGME49_057050_55_2232_rev	1241	184.289	240	1048.11	2.50776	17	25.0649	-2.87823	83	103.652	-0.830219
TGME49_057050	TGME49_057050_142_2232_rev	1434	212.949	1360	5939.31	4.80171	536	790.282	1.89186	100	124.882	-0.769944
TGME49_057050	TGME49_057050_114_2232_rev	1946	288.981	13	56.7728	-2.3477	677	998.173	1.78832	577	720.568	1.31816
TGME49_057360	TGME49_057360_48_2526_rev	37	5.4945	0	0		0	0		0	0
TGME49_057360	TGME49_057360_82_1684_rev	999	148.352	152	663.805	2.16174	318	468.861	1.66014	1195	1492.34	3.33048
TGME49_057360	TGME49_057360_97_1684_rev	1440	213.84	162	707.476	1.72615	54	79.618	-1.42537	223	278.487	0.381076
TGME49_057360	TGME49_057360_44_842_rev	2107	312.89	144	628.868	1.0071	877	1293.05	2.04706	478	596.935	0.931921
TGME49_057360	TGME49_057360_4_2526_rev	2362	350.757	31	135.381	-1.37344	976	1439.02	2.03654	552	689.348	0.97476
TGME49_058010	TGME49_058010_20_8176_rev	1044	155.034	45	196.521	0.3421	121	178.403	0.202557	57	71.1827	-1.12299
TGME49_058010	TGME49_058010_23_4672_rev	1488	220.968	153	668.172	1.59638	372	548.479	1.3116	405	505.772	1.19465
TGME49_058010	TGME49_058010_4_8176_rev	3962	588.357	289	1262.1	1.10107	2212	3261.39	2.47072	163	203.557	-1.53126
TGME49_058010	TGME49_058010_5_5548_rev	4209	625.037	403	1759.96	1.49353	980	1444.92	1.20898	1842	2300.32	1.87982
TGME49_058010	TGME49_058010_11_8176_rev	4854	720.819	1095	4782.02	2.72991	7624	11240.9	3.96297	662	826.718	0.197758
TGME49_058200	TGME49_058200_18_495_rev	21	3.1185	0	0		3	4.42322	0.504245	3	3.74646	0.264674
TGME49_058200	TGME49_058200_43_495_rev	1047	155.48	34	148.483	-0.0664299	535	788.808	2.34295	68	84.9197	-0.872554
TGME49_058200	TGME49_058200_52_990_rev	1154	171.369	14	61.1399	-1.48692	131	193.147	0.172595	51	63.6898	-1.42797
TGME49_058200	TGME49_058200_33_495_rev	3112	462.132	267	1166.03	1.33522	929	1369.72	1.56751	481	600.682	0.378296
TGME49_058200	TGME49_058200_8_495_rev	3522	523.017	176	768.616	0.555405	532	784.384	0.584703	1891	2361.52	2.17478
TGME49_058230	TGME49_058230_8_1470_rev	1002	148.797	5	21.8357	-2.76859	141	207.891	0.482484	133	166.093	0.158645
TGME49_058230	TGME49_058230_2_1960_rev	1136	168.696	85	371.207	1.1378	51	75.1947	-1.16572	121	151.107	-0.158855
TGME49_058230	TGME49_058230_38_1470_rev	1136	168.696	64	279.497	0.728406	309	455.592	1.43332	288	359.66	1.09221
TGME49_058230	TGME49_058230_35_980_rev	1190	176.715	275	1200.96	2.76469	362	533.735	1.5947	92	114.891	-0.621155
TGME49_058360	TGME49_058360_3_3340_rev	127	18.8595	1	4.36714	-2.11053	16	23.5905	0.322915	4	4.99528	-1.91666
TGME49_058360	TGME49_058360_18_3340_rev	590	87.615	17	74.2413	-0.238955	28	41.2834	-1.08562	32	39.9622	-1.13254
TGME49_058360	TGME49_058360_55_3340_rev	1377	204.485	19	82.9756	-1.30123	277	408.411	0.998029	1217	1519.81	2.89383
TGME49_058360	TGME49_058360_9_3340_rev	2434	361.449	50	218.357	-0.727104	113	166.608	-1.11733	78	97.4079	-1.89168
TGME49_058360	TGME49_058360_3_4008_rev	2546	378.081	109	476.018	0.332321	266	392.192	0.0528652	396	494.532	0.387369
TGME49_058370	TGME49_058370_12_1760_rev	25	3.7125	0	0		0	0		0	0
TGME49_058370	TGME49_058370_44_1760_rev	853	126.671	105	458.549	1.856	120	176.929	0.482088	143	178.581	0.495499
TGME49_058370	TGME49_058370_13_2200_rev	1181	175.379	7	30.57	-2.52029	61	89.9388	-0.963456	17	21.2299	-3.0463
TGME49_058370	TGME49_058370_1_2200_rev	1539	228.542	297	1297.04	2.50469	1797	2649.51	3.5352	755	942.858	2.04458
TGME49_058370	TGME49_058370_25_2200_rev	2206	327.591	220	960.77	1.5523	912	1344.66	2.03727	527	658.128	1.00647
TGME49_058390	TGME49_058390_15_1332_rev	483	71.7255	8	34.9371	-1.03773	50	73.7203	0.0395763	164	204.806	1.5137
TGME49_058390	TGME49_058390_45_888_rev	584	86.724	7	30.57	-1.50432	15	22.1161	-1.97133	40	49.9528	-0.795867
TGME49_058390	TGME49_058390_13_1776_rev	1287	191.12	24	104.811	-0.866681	46	67.8227	-1.49463	92	114.891	-0.734205
TGME49_058390	TGME49_058390_4_1332_rev	1467	217.85	21	91.7099	-1.24818	167	246.226	0.176651	182	227.285	0.0611707
TGME49_058390	TGME49_058390_4_1776_rev	2584	383.724	55	240.193	-0.675878	107	157.762	-1.28232	189	236.027	-0.701119
TGME49_058560	TGME49_058560_53_2900_rev	233	34.6005	4	17.4686	-0.986033	8	11.7953	-1.55259	6	7.49291	-2.20719
TGME49_058560	TGME49_058560_25_2900_rev	482	71.577	75	327.535	2.19408	102	150.389	1.07114	15	18.7323	-1.93397
TGME49_058560	TGME49_058560_8_2320_rev	1123	166.766	17	74.2413	-1.16753	380	560.275	1.74831	206	257.257	0.625388
TGME49_058560	TGME49_058560_39_2900_rev	1217	180.725	28	122.28	-0.563606	66	97.3108	-0.89312	173	216.046	0.257544
TGME49_058560	TGME49_058560_59_2900_rev	2050	304.425	123	537.158	0.819259	350	516.042	0.761402	295	368.402	0.275192
TGME49_058580	TGME49_058580_59_2284_rev	110	16.335	3	13.1014	-0.318244	2	2.94881	-2.46976	0	0
TGME49_058580	TGME49_058580_52_1713_rev	802	119.097	128	558.994	2.23069	63	92.8876	-0.358579	75	93.6614	-0.346611
TGME49_058580	TGME49_058580_66_2284_rev	893	132.611	112	489.119	1.88299	61	89.9388	-0.56018	28	34.9669	-1.92313
TGME49_058580	TGME49_058580_21_2284_rev	973	144.491	122	532.791	1.88259	661	974.583	2.75381	23	28.7228	-2.3307
TGME49_058580	TGME49_058580_39_1713_rev	2145	318.533	155	676.906	1.08752	1227	1809.1	2.50576	147	183.576	-0.79506
TGME49_058690	TGME49_058690_54_3716_rev	1753	260.321	28	122.28	-1.0901	84	123.85	-1.07169	67	83.6709	-1.63749
TGME49_058690	TGME49_058690_44_3716_rev	3000	445.5	14	61.1399	-2.86524	81	119.427	-1.8993	139	173.586	-1.35978
TGME49_058690	TGME49_058690_34_4645_rev	3158	468.963	43	187.787	-1.32038	172	253.598	-0.886931	676	844.202	0.848113
TGME49_058690	TGME49_058690_67_3716_rev	3688	547.668	45	196.521	-1.47862	144	212.315	-1.3671	200	249.764	-1.13274
TGME49_058800	TGME49_058800_32_352_rev	208	30.888	0	0		0	0		91	113.643	1.87938
TGME49_058800	TGME49_058800_24_704_rev	576	85.536	4	17.4686	-2.29177	17	25.0649	-1.77086	64	79.9244	-0.0978958
TGME49_058800	TGME49_058800_15_704_rev	985	146.273	14	61.1399	-1.25847	1832	2701.11	4.20682	180	224.787	0.619902
TGME49_058800	TGME49_058800_8_704_rev	1184	175.824	58	253.294	0.526681	71	104.683	-0.748107	223	278.487	0.663476
TGME49_058800	TGME49_058800_13_704_rev	1614	239.679	13	56.7728	-2.07783	52	76.6691	-1.64439	581	725.564	1.598
TGME49_058830	TGME49_058830_56_532_rev	542	80.487	14	61.1399	-0.396641	20	29.4881	-1.44862	149	186.074	1.20905
TGME49_058830	TGME49_058830_31_2660_rev	662	98.307	0	0		20	29.4881	-1.73716	16	19.9811	-2.29866
TGME49_058830	TGME49_058830_19_6384_rev	775	115.088	16	69.8742	-0.719899	79	116.478	0.0173278	111	138.619	0.268393
TGME49_058830	TGME49_058830_8_1596_rev	1603	238.046	13	56.7728	-2.06797	52	76.6691	-1.63452	93	116.14	-1.03537
TGME49_058830	TGME49_058830_27_5320_rev	4379	650.282	48	209.623	-1.63327	123	181.352	-1.84227	390	487.039	-0.417026
TGME49_058870	TGME49_058870_38_4555_rev	11	1.6335	0	0		4	5.89763	1.85217	1	1.24882	-0.387402
TGME49_058870	TGME49_058870_1_5466_rev	408	60.588	5	21.8357	-1.47234	661	974.583	4.00768	14	17.4835	-1.79304
TGME49_058870	TGME49_058870_10_5466_rev	575	85.3875	272	1187.86	3.7982	20	29.4881	-1.53389	149	186.074	1.12378
TGME49_058870	TGME49_058870_17_5466_rev	1144	169.884	162	707.476	2.05813	216	318.472	0.906616	58	72.4315	-1.22986
TGME49_058870	TGME49_058870_22_5466_rev	2966	440.451	486	2122.43	2.26866	3175	4681.24	3.40984	1834	2290.33	2.3785
TGME49_058980	TGME49_058980_34_581_rev	1002	148.797	12	52.4057	-1.50555	29	42.7578	-1.79909	31	38.7134	-1.94244
TGME49_058980	TGME49_058980_8_1743_rev	1151	170.924	19	82.9756	-1.04259	11	16.2185	-3.39764	49	61.1921	-1.48193
TGME49_058980	TGME49_058980_21_1162_rev	2451	363.974	29	126.647	-1.52302	129	190.198	-0.936328	320	399.622	0.134803
TGME49_058980	TGME49_058980_1_581_rev	2522	374.517	49	213.99	-0.80749	154	227.059	-0.721967	189	236.027	-0.666081
TGME49_058980	TGME49_058980_16_581_rev	3916	581.526	39	170.318	-1.77161	136	200.519	-1.5361	818	1021.53	0.812821
TGME49_059830	TGME49_059830_83_0_rev	688	102.168	18	78.6085	-0.378187	15	22.1161	-2.20777	39	48.7039	-1.06883
TGME49_059830	TGME49_059830_33_818_rev	778	115.533	69	301.332	1.38305	73	107.632	-0.102202	183	228.534	0.984103
TGME49_059830	TGME49_059830_52_1636_rev	1038	154.143	17	74.2413	-1.05397	956	1409.53	3.19288	143	178.581	0.21231
TGME49_059830	TGME49_059830_54_818_rev	1774	263.439	387	1690.08	2.68155	81	119.427	-1.14134	69	86.1685	-1.61224
TGME49_059830	TGME49_059830_96_0_rev	2192	325.512	54	235.825	-0.464992	1032	1521.59	2.22479	1020	1273.8	1.96835
TGME49_060030	TGME49_060030_0_3654_rev	504	74.844	3	13.1014	-2.51416	9	13.2697	-2.49576	19	23.7276	-1.65732
TGME49_060030	TGME49_060030_57_3045_rev	1340	198.99	14	61.1399	-1.70251	46	67.8227	-1.55286	752	939.112	2.2386
TGME49_060030	TGME49_060030_41_3045_rev	2077	308.435	142	620.134	1.00761	83	122.376	-1.33365	179	223.539	-0.464441
TGME49_060030	TGME49_060030_59_3045_rev	2826	419.661	230	1004.44	1.2591	429	632.52	0.591888	1740	2172.94	2.37236
TGME49_060030	TGME49_060030_46_3045_rev	63466	9424.7	26786	116978	3.63365	16200	23885.4	1.34161	14255	17801.9	0.917513
TGME49_060800	TGME49_060800_47_1870_rev	616	91.476	18	78.6085	-0.218709	7	10.3208	-3.14783	34	42.4598	-1.10729
TGME49_060800	TGME49_060800_25_1870_rev	674	100.089	15	65.5071	-0.611561	38	56.0275	-0.837078	27	33.7181	-1.56969
TGME49_060800	TGME49_060800_43_0_rev	755	112.118	16	69.8742	-0.68218	56	82.5668	-0.441378	17	21.2299	-2.40084
TGME49_060800	TGME49_060800_45_935_rev	785	116.573	11	48.0385	-1.27896	171	252.124	1.1129	24	29.9717	-1.95956
TGME49_060800	TGME49_060800_19_1870_rev	5931	880.754	196	855.959	-0.0411968	938	1382.99	0.650984	642	801.742	-0.135601
TGME49_060990	TGME49_060990_28_369_rev	257	38.1645	81	353.738	3.21238	29	42.7578	0.163956	13	16.2346	-1.23316
TGME49_060990	TGME49_060990_1_738_rev	1701	252.599	24	104.811	-1.26905	65	95.8364	-1.3982	45	56.1968	-2.16829
TGME49_060990	TGME49_060990_21_369_rev	2326	345.411	22	96.077	-1.84605	112	165.134	-1.06468	162	202.309	-0.771756
TGME49_060990	TGME49_060990_31_369_rev	2494	370.359	39	170.318	-1.12069	155	228.533	-0.696522	145	181.079	-1.03231
TGME49_060990	TGME49_060990_25_369_rev	5338	792.693	70	305.7	-1.37465	178	262.444	-1.59475	313	390.88	-1.02004
TGME49_061040	TGME49_061040_13_834_rev	12	1.782	1	4.36714	1.29319	2	2.94881	0.726637	0	0
TGME49_061040	TGME49_061040_3_834_rev	641	95.1885	7	30.57	-1.63867	527	777.012	3.02908	25	31.2205	-1.6083
TGME49_061040	TGME49_061040_20_834_rev	2236	332.046	124	541.525	0.705645	453	667.906	1.00826	273	340.928	0.0380819
TGME49_061040	TGME49_061040_8_834_rev	2404	356.994	284	1240.27	1.79668	306	451.168	0.337766	172	214.797	-0.732927
TGME49_061040	TGME49_061040_6_834_rev	5210	773.685	128504	561195	9.50254	2481	3658	2.24124	2427	3030.88	1.96992
TGME49_061260	TGME49_061260_65_5375_rev	223	33.1155	1	4.36714	-2.92275	14	20.6417	-0.681945	0	0
TGME49_061260	TGME49_061260_69_5375_rev	1204	178.794	154	672.539	1.91132	919	1354.98	2.9219	266	332.186	0.893692
TGME49_061260	TGME49_061260_4_4300_rev	2325	345.263	17	74.2413	-2.2174	300	442.322	0.357403	1910	2385.24	2.78837
TGME49_061260	TGME49_061260_46_5375_rev	4484	665.874	543	2371.36	1.83239	936	1380.04	1.05139	1850	2310.31	1.79477
TGME49_061260	TGME49_061260_38_4300_rev	5220	775.17	78	340.637	-1.18628	661	974.583	0.330272	3488	4355.88	2.49038
TGME49_061400	TGME49_061400_24_4025_rev	111	16.4835	6	26.2028	0.6687	6	8.84644	-0.897854	1	1.24882	-3.72239
TGME49_061400	TGME49_061400_70_4025_rev	475	70.5375	17	74.2413	0.0738321	83	122.376	0.794855	53	66.1874	-0.091834
TGME49_061400	TGME49_061400_55_4025_rev	598	88.803	13	56.7728	-0.645409	240	353.858	1.99449	454	566.964	2.67458
TGME49_061400	TGME49_061400_40_4025_rev	1252	185.922	58	253.294	0.446115	701	1033.56	2.47485	810	1011.54	2.44379
TGME49_061410	TGME49_061410_43_782_rev	41	6.0885	0	0		0	0		0	0
TGME49_061410	TGME49_061410_66_782_rev	883	131.126	16	69.8742	-0.908117	51	75.1947	-0.802245	22	27.474	-2.25481
TGME49_061410	TGME49_061410_66_0_rev	1729	256.757	14	61.1399	-2.07021	50	73.7203	-1.80027	40	49.9528	-2.36176
TGME49_061410	TGME49_061410_95_782_rev	2025	300.713	25	109.178	-1.4617	94	138.594	-1.11752	357	445.828	0.568103
TGME49_061410	TGME49_061410_39_782_rev	3403	505.346	26	113.546	-2.154	178	262.444	-0.945258	152	189.82	-1.41263
TGME49_061490	TGME49_061490_49_344_rev	14	2.079	0	0		0	0		0	0
TGME49_061490	TGME49_061490_38_4128_rev	1104	163.944	11	48.0385	-1.77094	23	33.9114	-2.27336	406	507.02	1.62884
TGME49_061490	TGME49_061490_37_2752_rev	1116	165.726	13	56.7728	-1.54553	57	84.0412	-0.979632	65	81.1732	-1.02972
TGME49_061490	TGME49_061490_3_1376_rev	1117	165.875	108	471.651	1.50763	89	131.222	-0.338081	256	319.698	0.946616
TGME49_061510	TGME49_061510_27_1281_rev	47	6.9795	0	0		1	1.47441	-2.24299	12	14.9858	1.1024
TGME49_061510	TGME49_061510_7_1281_rev	324	48.114	14	61.1399	0.345658	26	38.3346	-0.327811	13	16.2346	-1.56738
TGME49_061510	TGME49_061510_0_1281_rev	548	81.378	0	0		11	16.2185	-2.327	61	76.1779	-0.0952655
TGME49_061510	TGME49_061510_12_1281_rev	735	109.148	9	39.3042	-1.47352	24	35.3858	-1.62504	45	56.1968	-0.957718
TGME49_061510	TGME49_061510_23_1281_rev	1048	155.628	11	48.0385	-1.69584	29	42.7578	-1.86384	49	61.1921	-1.34668
TGME49_061780	TGME49_061780_53_4310_rev	855	126.968	54	235.825	0.89326	222	327.318	1.36623	53	66.1874	-0.939831
TGME49_061780	TGME49_061780_58_4310_rev	1425	211.613	48	209.623	-0.0136307	148	218.212	0.0443067	378	472.054	1.15753
TGME49_061780	TGME49_061780_43_3448_rev	1825	271.013	88	384.308	0.503904	330	486.554	0.844241	167	208.553	-0.377947
TGME49_061780	TGME49_061780_2_4310_rev	2409	357.737	99	432.347	0.273291	479	706.241	0.981263	90	112.394	-1.67034
TGME49_061780	TGME49_061780_35_3448_rev	135323	20095.5	25979	113454	2.49716	17526	25840.5	0.362761	16074	20073.5	-0.00157695
TGME49_062050	TGME49_062050_11_1575_rev	55	8.1675	1	4.36714	-0.903207	0	0		8	9.99055	0.29067
TGME49_062050	TGME49_062050_46_525_rev	92	13.662	46	200.888	3.87815	0	0		858	1071.49	6.2933
TGME49_062050	TGME49_062050_24_1050_rev	240	35.64	49	213.99	2.58597	3	4.42322	-3.01033	7	8.74173	-2.02751
TGME49_062050	TGME49_062050_14_1050_rev	1870	277.695	192	838.49	1.59429	420	619.251	1.15702	1264	1578.51	2.50699
TGME49_062050	TGME49_062050_29_1050_rev	2076	308.286	291	1270.84	2.04344	1374	2025.83	2.71618	1986	2480.15	3.00809
TGME49_062380	TGME49_062380_44_3875_rev	148	21.978	44	192.154	3.12813	0	0		8	9.99055	-1.13742
TGME49_062380	TGME49_062380_63_3875_rev	329	48.8565	3	13.1014	-1.89883	8	11.7953	-2.05034	10	12.4882	-1.96799
TGME49_062380	TGME49_062380_74_3875_rev	1520	225.72	66	288.231	0.352692	67	98.7852	-1.19217	109	136.121	-0.729642
TGME49_062380	TGME49_062380_49_3875_rev	1988	295.218	12	52.4057	-2.49399	100	147.441	-1.00165	96	119.887	-1.30011
TGME49_062470	TGME49_062470_31_710_rev	169	25.0965	3	13.1014	-0.937764	3	4.42322	-2.50432	27	33.7181	0.426037
TGME49_062470	TGME49_062470_20_710_rev	472	70.092	8	34.9371	-1.00449	9	13.2697	-2.40112	17	21.2299	-1.72315
TGME49_062470	TGME49_062470_23_710_rev	901	133.799	50	218.357	0.706626	589	868.426	2.69834	447	558.222	2.06078
TGME49_062470	TGME49_062470_6_1065_rev	1100	163.35	15	65.5071	-1.31824	1010	1489.15	3.18845	87	108.647	-0.588315
TGME49_062470	TGME49_062470_17_710_rev	1264	187.704	9	39.3042	-2.2557	284	418.731	1.15757	787	982.82	2.38847
TGME49_062610	TGME49_062610_109_1065_rev	188	27.918	2	8.73428	-1.67644	3	4.42322	-2.65803	19	23.7276	-0.234632
TGME49_062610	TGME49_062610_29_2130_rev	224	33.264	5	21.8357	-0.607274	52	76.6691	1.20468	4	4.99528	-2.73533
TGME49_062610	TGME49_062610_4_1065_rev	385	57.1725	1	4.36714	-3.71056	14	20.6417	-1.46976	32	39.9622	-0.516685
TGME49_062610	TGME49_062610_93_2130_rev	1202	178.497	1	4.36714	-5.35307	43	63.3995	-1.49336	32	39.9622	-2.15919
TGME49_062610	TGME49_062610_123_0_rev	2571	381.794	473	2065.66	2.43574	3632	5355.04	3.81003	694	866.68	1.18271
TGME49_062680	TGME49_062680_33_2256_rev	259	38.4615	42	183.42	2.25366	13	19.1673	-1.00477	1	1.24882	-4.94478
TGME49_062680	TGME49_062680_63_2256_rev	428	63.558	8	34.9371	-0.863314	11	16.2185	-1.97044	26	32.4693	-0.968998
TGME49_062680	TGME49_062680_35_2820_rev	1034	153.549	14	61.1399	-1.32851	60	88.4644	-0.79553	188	234.778	0.612598
TGME49_062680	TGME49_062680_73_2256_rev	3933	584.051	187	816.655	0.483633	722	1064.52	0.86604	943	1177.64	1.01173
TGME49_062730	TGME49_062730_27_2865_rev_CONTROL	814	120.879	60	262.028	1.11616	101	148.915	0.300926	173	216.046	0.837772
TGME49_062730	TGME49_062730_35_2292_rev_CONTROL	1583	235.076	69	301.332	0.358232	4442	6549.31	4.80015	702	876.671	1.89891
TGME49_062730	TGME49_062730_75_2865_rev_CONTROL	2302	341.847	94	410.511	0.26407	468	690.022	1.01329	254	317.2	-0.107958
TGME49_062730	TGME49_062730_52_2292_rev_CONTROL	3680	546.48	233	1017.54	0.896849	1132	1669.03	1.61077	32147	40145.8	6.19894
TGME49_062730	TGME49_062730_15_2865_rev_CONTROL	3761	558.509	175	764.249	0.452464	352	518.991	-0.105869	964	1203.86	1.10802
TGME49_062940	TGME49_062940_38_493_rev	63	9.3555	1	4.36714	-1.09913	0	0		0	0
TGME49_062940	TGME49_062940_26_493_rev	138	20.493	7	30.57	0.576983	0	0		1	1.24882	-4.0365
TGME49_062940	TGME49_062940_1_1479_rev	139	20.6415	4	17.4686	-0.240788	0	0		16	19.9811	-0.0469118
TGME49_062940	TGME49_062940_3_1479_rev	2276	337.986	367	1602.74	2.2455	179	263.919	-0.35687	352	439.584	0.379176
TGME49_062940	TGME49_062940_10_986_rev	2606	386.991	138	602.665	0.639056	329	485.08	0.325922	373	465.809	0.26744
TGME49_063070	TGME49_063070_67_981_rev	292	43.362	16	69.8742	0.688328	2	2.94881	-3.87823	10	12.4882	-1.79587
TGME49_063070	TGME49_063070_46_1962_rev	372	55.242	13	56.7728	0.0394339	11	16.2185	-1.76813	42	52.4504	-0.0748122
TGME49_063070	TGME49_063070_97_1962_rev	1299	192.902	4	17.4686	-3.46503	30	44.2322	-2.1247	10	12.4882	-3.94923
TGME49_063070	TGME49_063070_88_981_rev	1401	208.049	219	956.403	2.2007	619	912.658	2.13315	194	242.271	0.219701
TGME49_063070	TGME49_063070_119_1962_rev	3679	546.332	63	275.13	-0.989665	110	162.185	-1.75214	245	305.961	-0.836431
TGME49_063120	TGME49_063120_21_2620_rev	304	45.144	2	8.73428	-2.36977	4	5.89763	-2.93633	420	524.504	3.53835
TGME49_063120	TGME49_063120_0_2620_rev	778	115.533	12	52.4057	-1.14051	137	201.994	0.806005	114	142.365	0.301293
TGME49_063120	TGME49_063120_10_2096_rev	1363	202.406	53	231.458	0.193504	26	38.3346	-2.40053	92	114.891	-0.816979
TGME49_063120	TGME49_063120_15_2620_rev	1744	258.984	12	52.4057	-2.30507	14	20.6417	-3.64923	54	67.4362	-1.94127
TGME49_063120	TGME49_063120_24_2096_rev	2134	316.899	266	1161.66	1.87409	209	308.151	-0.0403858	548	684.353	1.11072
TGME49_063220	TGME49_063220_42_1864_rev	96	14.256	0	0		4	5.89763	-1.27336	9	11.2394	-0.343008
TGME49_063220	TGME49_063220_50_1864_rev	1069	158.747	153	668.172	2.07349	58	85.5156	-0.892466	57	71.1827	-1.15713
TGME49_063220	TGME49_063220_2_932_rev	1892	280.962	88	384.308	0.451888	1617	2384.12	3.08501	136	169.839	-0.726204
TGME49_063270	TGME49_063270_35_594_rev	1	0.1485	0	0		0	0		0	0
TGME49_063270	TGME49_063270_33_1188_rev	836	124.146	116	506.588	2.02877	1735	2558.1	4.36496	173	216.046	0.799298
TGME49_063270	TGME49_063270_31_1485_rev	1379	204.782	123	537.158	1.39126	156	230.007	0.167595	517	645.639	1.65664
TGME49_063270	TGME49_063270_9_891_rev	2023	300.416	200	873.428	1.53973	440	648.739	1.11068	713	890.408	1.56751
TGME49_063270	TGME49_063270_22_891_rev	2611	387.734	77	336.27	-0.205447	1591	2345.78	2.59693	307	383.387	-0.0162627
TGME49_063450	TGME49_063450_73_1274_rev	727	107.96	181	790.452	2.87219	2277	3357.22	4.95871	48	59.9433	-0.84882
TGME49_063450	TGME49_063450_39_1274_rev	758	112.563	337	1471.73	3.7087	329	485.08	2.10749	522	651.883	2.53388
TGME49_063450	TGME49_063450_34_1911_rev	1021	151.619	9	39.3042	-1.94769	98	144.492	-0.0694578	483	603.179	1.99214
TGME49_063560	TGME49_063560_68_3888_rev	388	57.618	12	52.4057	-0.136797	31	45.7066	-0.334117	42	52.4504	-0.135566
TGME49_063560	TGME49_063560_0_3888_rev	2272	337.392	283	1235.9	1.87306	965	1422.8	2.07624	190	237.276	-0.507862
TGME49_063560	TGME49_063560_9_3888_rev	2898	430.353	51	222.724	-0.950264	215	316.997	-0.44105	422	527.002	0.292287
TGME49_063560	TGME49_063560_51_2916_rev	3373	500.891	249	1087.42	1.11834	548	807.975	0.689815	1193	1489.84	1.57259
TGME49_063560	TGME49_063560_55_3888_rev	3504	520.344	537	2345.15	2.17214	1509	2224.88	2.09619	1548	1933.17	1.89343
TGME49_063690	TGME49_063690_58_3048_rev	1362	202.257	127	554.626	1.45533	174	256.547	0.343032	47	58.6945	-1.78489
TGME49_063690	TGME49_063690_35_3048_rev	1499	222.602	44	192.154	-0.2122	89	131.222	-0.762452	439	548.231	1.30032
TGME49_063690	TGME49_063690_55_3048_rev	3061	454.559	186	812.288	0.837524	641	945.095	1.05599	1740	2172.94	2.25711
TGME49_063690	TGME49_063690_63_3048_rev	9600	1425.6	74	323.168	-2.14121	280	412.834	-1.78794	490	611.921	-1.22015
TGME49_063730	TGME49_063730_2_6601_rev	1529	227.057	427	1864.77	3.03787	365	538.158	1.24498	647	807.986	1.83128
TGME49_063730	TGME49_063730_11_6601_rev	1947	289.13	101	441.081	0.609327	930	1371.2	2.24565	475	593.189	1.03678
TGME49_063730	TGME49_063730_18_8036_rev	2128	316.008	171	746.781	1.24072	92	135.645	-1.22012	348	434.589	0.45969
TGME49_063730	TGME49_063730_10_7175_rev	3898	578.853	239	1043.75	0.850501	562	828.617	0.517507	523	653.132	0.174178
TGME49_063730	TGME49_063730_6_5740_rev	7146	1061.18	734	3205.48	1.59487	1419	2092.18	0.979338	2581	3223.2	1.60282
TGME49_063760	TGME49_063760_11_1206_rev	786	116.721	37	161.584	0.469221	17	25.0649	-2.21932	66	82.422	-0.501962
TGME49_063760	TGME49_063760_33_1206_rev	959	142.412	18	78.6085	-0.857309	56	82.5668	-0.786433	51	63.6898	-1.16093
TGME49_063760	TGME49_063760_31_603_rev	2065	306.653	34	148.483	-1.04631	113	166.608	-0.880148	100	124.882	-1.29604
TGME49_063760	TGME49_063760_39_1206_rev	4974	738.639	132	576.462	-0.357644	231	340.588	-1.11684	513	640.644	-0.205347
TGME49_064040	TGME49_064040_0_1335_rev	1019	151.322	17	74.2413	-1.02732	20	29.4881	-2.35941	96	119.887	-0.335947
TGME49_064040	TGME49_064040_3_1335_rev	1116	165.726	12	52.4057	-1.66101	63	92.8876	-0.835242	295	368.402	1.15248
TGME49_064040	TGME49_064040_45_890_rev	2060	305.91	43	187.787	-0.704011	95	140.069	-1.12697	151	188.572	-0.697995
TGME49_064040	TGME49_064040_30_890_rev	2425	360.113	252	1100.52	1.61166	70	103.208	-1.80289	139	173.586	-1.0528
TGME49_064040	TGME49_064040_36_890_rev	2472	367.092	25	109.178	-1.74945	108	159.236	-1.20498	97	121.135	-1.59952
TGME49_064200	TGME49_064200_43_2770_rev	525	77.9625	0	0		3	4.42322	-4.13961	56	69.9339	-0.156789
TGME49_064200	TGME49_064200_51_1662_rev	1480	219.78	14	61.1399	-1.84587	29	42.7578	-2.3618	48	59.9433	-1.87439
TGME49_064200	TGME49_064200_52_2770_rev	2488	369.468	91	397.41	0.105177	64	94.362	-1.96917	123	153.605	-1.26623
TGME49_064200	TGME49_064200_19_2770_rev	3445	511.583	78	340.637	-0.586733	229	337.639	-0.599485	359	448.326	-0.190419
TGME49_064200	TGME49_064200_36_2216_rev	3456	513.216	39	170.318	-1.59133	144	212.315	-1.27336	319	398.373	-0.365446
TGME49_064740	TGME49_064740_23_4410_rev	357	53.0145	83	362.472	2.77341	1	1.47441	-5.16818	10	12.4882	-2.08582
TGME49_064740	TGME49_064740_44_4410_rev	600	89.1	11	48.0385	-0.891234	90	132.697	0.574634	41	51.2016	-0.799237
TGME49_064740	TGME49_064740_35_3528_rev	847	125.78	232	1013.18	3.00992	182	268.342	1.09318	441	550.729	2.13045
TGME49_064740	TGME49_064740_96_3528_rev	849	126.077	30	131.014	0.0554229	113	166.608	0.402158	146	182.328	0.532233
TGME49_064740	TGME49_064740_11_4410_rev	1793	266.261	69	301.332	0.178518	569	838.937	1.65572	751	937.863	1.81654
TGME49_064970	TGME49_064970_14_857_rev	649	96.3765	37	161.584	0.745532	40	58.9763	-0.708547	89	111.145	0.205688
TGME49_064970	TGME49_064970_18_857_rev	668	99.198	205	895.263	3.17393	39	57.5019	-0.786703	40	49.9528	-0.989747
TGME49_064970	TGME49_064970_57_1714_rev	972	144.342	2	8.73428	-4.04666	491	723.934	2.32637	1251	1562.27	3.43608
TGME49_064970	TGME49_064970_25_857_rev	1670	247.995	136	593.931	1.25998	334	492.452	0.989671	111	138.619	-0.839187
TGME49_064970	TGME49_064970_20_857_rev	5613	833.531	1049	4581.13	2.4584	1592	2347.26	1.49367	2077	2593.8	1.63776
TGME49_065230	TGME49_065230_82_4790_rev	622	92.367	1	4.36714	-4.40262	419	617.776	2.74164	30	37.4646	-1.30185
TGME49_065230	TGME49_065230_61_4790_rev	1669	247.847	15	65.5071	-1.91972	40	58.9763	-2.07124	559	698.09	1.49397
TGME49_065230	TGME49_065230_67_4790_rev	2246	333.531	214	934.567	1.48648	415	611.879	0.875425	101	126.131	-1.4029
TGME49_065230	TGME49_065230_25_5748_rev	2524	374.814	347	1515.4	2.01545	938	1382.99	1.88355	2515	3140.78	3.06688
TGME49_065230	TGME49_065230_8_3832_rev	3407	505.94	126	550.259	0.121147	160	235.905	-1.10076	317	395.876	-0.353918
TGME49_065240	TGME49_065240_26_2244_rev	27	4.0095	0	0		0	0		0	0
TGME49_065240	TGME49_065240_44_3366_rev	99	14.7015	7	30.57	1.05615	2	2.94881	-2.31776	20	24.9764	0.764601
TGME49_065240	TGME49_065240_68_3366_rev	768	114.048	61	266.395	1.22393	39	57.5019	-0.987961	167	208.553	0.870771
TGME49_065240	TGME49_065240_56_1122_rev	784	116.424	5	21.8357	-2.41463	352	518.991	2.15632	1007	1257.56	3.43317
TGME49_065240	TGME49_065240_46_1122_rev	2824	419.364	21	91.7099	-2.19305	113	166.608	-1.33175	150	187.323	-1.16268
TGME49_065330	TGME49_065330_54_1974_rev	155	23.0175	0	0		0	0		0	0
TGME49_065330	TGME49_065330_34_1974_rev	1801	267.449	6	26.2028	-3.35147	64	94.362	-1.50298	50	62.4409	-2.0987
TGME49_065330	TGME49_065330_30_1974_rev	2738	406.593	39	170.318	-1.25535	59	86.99	-2.22466	171	213.548	-0.929025
TGME49_065330	TGME49_065330_40_1974_rev	2900	430.65	20	87.3428	-2.30176	107	157.762	-1.44877	122	152.356	-1.49907
TGME49_065330	TGME49_065330_20_2632_rev	3799	564.152	52	227.091	-1.31281	124	182.826	-1.62561	784	979.074	0.795335
TGME49_065540	TGME49_065540_98_1064_rev	318	47.223	2	8.73428	-2.43473	8	11.7953	-2.00128	39	48.7039	0.0445485
TGME49_065540	TGME49_065540_82_1064_rev	2207	327.74	16	69.8742	-2.22972	125	184.301	-0.830487	94	117.389	-1.48125
TGME49_065540	TGME49_065540_20_1064_rev	4710	699.435	69	301.332	-1.21483	118	173.98	-2.00727	215	268.496	-1.38129
TGME49_065540	TGME49_065540_71_0_rev	5228	776.358	64	279.497	-1.47389	191	281.612	-1.46302	247	308.458	-1.33165
TGME49_065540	TGME49_065540_44_1064_rev	7036	1044.85	68	296.965	-1.81492	373	549.954	-0.925908	312	389.631	-1.42311
TGME49_065790	TGME49_065790_51_1168_rev	399	59.2515	10	43.6714	-0.440164	17	25.0649	-1.24118	16	19.9811	-1.56822
TGME49_065790	TGME49_065790_58_1168_rev	582	86.427	4	17.4686	-2.30672	449	662.009	2.9373	38	47.4551	-0.864919
TGME49_065790	TGME49_065790_32_1168_rev	794	117.909	98	427.979	1.85987	286	421.68	1.83848	113	141.117	0.259213
TGME49_065790	TGME49_065790_36_1168_rev	1251	185.774	16	69.8742	-1.41071	34	50.1298	-1.8898	93	116.14	-0.677678
TGME49_065790	TGME49_065790_62_1168_rev	2006	297.891	36	157.217	-0.922028	93	137.12	-1.11935	115	143.614	-1.05259
TGME49_065860	TGME49_065860_3_2515_rev	347	51.5295	89	388.675	2.91509	93	137.12	1.41197	1	1.24882	-5.36676
TGME49_065860	TGME49_065860_29_2515_rev	804	119.394	11	48.0385	-1.31347	235	346.486	1.53706	44	54.948	-1.11959
TGME49_065860	TGME49_065860_43_2515_rev	3512	521.532	29	126.647	-2.04194	85	125.325	-2.05709	282	352.167	-0.566497
TGME49_065860	TGME49_065860_35_2012_rev	5816	863.676	275	1200.96	0.475629	542	799.128	-0.112063	2929	3657.79	2.08241
TGME49_066050	TGME49_066050_6_842_rev	435	64.5975	7	30.57	-1.07936	42	61.9251	-0.0609547	7	8.74173	-2.88549
TGME49_066050	TGME49_066050_1_842_rev	705	104.693	10	43.6714	-1.2614	49	72.2459	-0.53517	186	232.28	1.14971
TGME49_066050	TGME49_066050_30_842_rev	1279	189.932	289	1262.1	2.73228	67	98.7852	-0.943112	1565	1954.4	3.36318
TGME49_066050	TGME49_066050_33_842_rev	2602	386.397	285	1244.63	1.68757	1303	1921.15	2.31382	1577	1969.39	2.34959
TGME49_066050	TGME49_066050_23_842_rev	4314	640.629	409	1786.16	1.4793	1716	2530.08	1.98162	1284	1603.48	1.32365
TGME49_066090	TGME49_066090_48_2915_rev	627	93.1095	4	17.4686	-2.41417	616	908.235	3.28606	35	43.7087	-1.09101
TGME49_066090	TGME49_066090_43_2915_rev	928	137.808	24	104.811	-0.394865	64	94.362	-0.546381	25	31.2205	-2.1421
TGME49_066090	TGME49_066090_42_1749_rev	1074	159.489	396	1729.39	3.43873	40	58.9763	-1.43525	43	53.6992	-1.57048
TGME49_066090	TGME49_066090_61_1749_rev	2887	428.72	159	694.375	0.695681	633	933.299	1.12231	4655	5813.25	3.76124
TGME49_066090	TGME49_066090_55_1749_rev	5350	794.475	836	3650.93	2.20019	1086	1601.21	1.01108	704	879.168	0.146138
TGME49_066100	TGME49_066100_18_1590_rev	590	87.615	85	371.207	2.08297	474	698.869	2.99577	228	284.731	1.70035
TGME49_066100	TGME49_066100_33_1590_rev	782	116.127	60	262.028	1.17402	125	184.301	0.666359	622	776.765	2.74178
TGME49_066100	TGME49_066100_42_1590_rev	927	137.66	124	541.525	1.97592	33	48.6554	-1.50043	81	101.154	-0.444546
TGME49_066100	TGME49_066100_49_1060_rev	1415	210.128	258	1126.72	2.42279	54	79.618	-1.4001	141	176.083	-0.255006
TGME49_066100	TGME49_066100_48_1590_rev	1600	237.6	612	2672.69	3.49168	2174	3205.36	3.75388	4074	5087.69	4.4204
TGME49_066110	TGME49_066110_31_1950_rev	995	147.758	13	56.7728	-1.37996	22	32.4369	-2.18752	55	68.685	-1.10516
TGME49_066110	TGME49_066110_103_975_rev	1607	238.64	13	56.7728	-2.07156	91	134.171	-0.83076	49	61.1921	-1.96342
TGME49_066110	TGME49_066110_68_975_rev	2097	311.405	30	131.014	-1.24907	93	137.12	-1.18335	66	82.422	-1.91769
TGME49_066110	TGME49_066110_31_975_rev	5471	812.444	87	379.941	-1.09649	284	418.731	-0.956242	503	628.156	-0.371145
TGME49_066260	TGME49_066260_28_1126_rev	545	80.9325	34	148.483	0.875503	114	168.082	1.05438	29	36.2157	-1.1601
TGME49_066260	TGME49_066260_18_1126_rev	968	143.748	15	65.5071	-1.13382	80	117.953	-0.285336	79	98.6567	-0.543053
TGME49_066260	TGME49_066260_19_1126_rev	1286	190.971	10	43.6714	-2.12859	237	349.434	0.871668	150	187.323	-0.027827
TGME49_066260	TGME49_066260_11_1126_rev	1391	206.564	25	109.178	-0.919898	111	163.659	-0.335891	51	63.6898	-1.69745
TGME49_066260	TGME49_066260_22_1126_rev	4350	645.975	105	458.549	-0.494401	155	228.533	-1.49908	272	339.679	-0.927308
TGME49_066320	TGME49_066320_45_3395_rev	449	66.6765	3	13.1014	-2.34746	5	7.37203	-3.17704	229	285.98	2.10066
TGME49_066320	TGME49_066320_5_3395_rev	1242	184.437	20	87.3428	-1.07837	79	116.478	-0.663069	57	71.1827	-1.37353
TGME49_066320	TGME49_066320_22_3395_rev	2879	427.532	33	144.116	-1.5688	113	166.608	-1.35957	101	126.131	-1.76111
TGME49_066320	TGME49_066320_10_3395_rev	3548	526.878	41	179.053	-1.55709	186	274.24	-0.942032	200	249.764	-1.0769
TGME49_066320	TGME49_066320_95_2037_rev	5534	821.799	177	772.983	-0.0883484	705	1039.46	0.338972	280	349.669	-1.23279
TGME49_066360	TGME49_066360_17_1173_rev	127	18.8595	0	0		2	2.94881	-2.67709	0	0
TGME49_066360	TGME49_066360_10_1173_rev	255	37.8675	4	17.4686	-1.1162	0	0		0	0
TGME49_066360	TGME49_066360_27_1173_rev	976	144.936	18	78.6085	-0.882659	81	119.427	-0.279288	62	77.4268	-0.904512
TGME49_066360	TGME49_066360_50_782_rev	3390	503.415	53	231.458	-1.121	246	362.704	-0.472956	276	344.674	-0.546516
TGME49_066360	TGME49_066360_22_1173_rev	7185	1066.97	636	2777.5	1.38026	1329	1959.49	0.876952	3495	4364.62	2.03233
TGME49_066910	TGME49_066910_7_3045_rev	767	113.9	7	30.57	-1.89757	250	368.602	1.6943	72	89.915	-0.341129
TGME49_066910	TGME49_066910_32_3045_rev	914	135.729	79	345.004	1.34588	13	19.1673	-2.82401	492	614.419	2.17849
TGME49_066910	TGME49_066910_21_3045_rev	919	136.472	73	318.801	1.22406	938	1382.99	3.34112	51	63.6898	-1.09947
TGME49_066910	TGME49_066910_13_3045_rev	2145	318.533	63	275.13	-0.211329	904	1332.86	2.06502	1622	2025.58	2.66883
TGME49_066910	TGME49_066910_27_3045_rev	2553	379.121	76	331.902	-0.191897	1215	1791.4	2.24036	2662	3324.36	3.13235
TGME49_067100	TGME49_067100_16_3328_rev	1820	270.27	62	270.763	0.00262658	566	834.514	1.62654	212	264.75	-0.0297731
TGME49_067100	TGME49_067100_72_4160_rev	2409	357.737	54	235.825	-0.601178	904	1332.86	1.89756	1083	1352.47	1.91863
TGME49_067100	TGME49_067100_0_4992_rev	2412	358.182	4634	20237.3	5.82018	122	179.878	-0.993677	560	699.339	0.965298
TGME49_067100	TGME49_067100_27_4992_rev	3121	463.469	1403	6127.09	3.72466	947	1396.26	1.59103	3448	4305.93	3.21578
TGME49_067540	TGME49_067540_77_3824_rev	22	3.267	0	0		0	0		0	0
TGME49_067540	TGME49_067540_56_4780_rev	2644	392.634	51	222.724	-0.817928	525	774.063	0.979267	395	493.283	0.329232
TGME49_067540	TGME49_067540_37_4780_rev	4154	616.869	931	4065.81	2.7205	1741	2566.94	2.05701	1572	1963.14	1.67013
TGME49_067540	TGME49_067540_37_5736_rev	6397	949.955	288	1257.74	0.404898	645	950.992	0.0015751	3583	4474.52	2.2358
TGME49_067740	TGME49_067740_49_550_rev	99	14.7015	0	0		0	0		2	2.49764	-2.55733
TGME49_067740	TGME49_067740_39_550_rev	417	61.9245	7	30.57	-1.0184	557	821.245	3.72923	8	9.99055	-2.63187
TGME49_067740	TGME49_067740_3_1100_rev	3743	555.836	351	1532.87	1.4635	879	1296	1.22134	3395	4239.74	2.93125
TGME49_067740	TGME49_067740_55_550_rev	13249	1967.48	3880	16944.5	3.1064	11580	17073.6	3.11735	10216	12757.9	2.69698
TGME49_067740	TGME49_067740_2_1100_rev	83448	12392	17847	77940.3	2.65296	43779	64548	2.38096	18759	23426.6	0.918735
TGME49_068210	TGME49_068210_45_3924_rev	756	112.266	14	61.1399	-0.876734	17	25.0649	-2.16318	39	48.7039	-1.20481
TGME49_068210	TGME49_068210_12_3924_rev	1483	220.226	7	30.57	-2.84879	56	82.5668	-1.41535	28	34.9669	-2.65492
TGME49_068210	TGME49_068210_29_4905_rev	2026	300.861	50	218.357	-0.462409	247	364.178	0.275548	1276	1593.49	2.40502
TGME49_068210	TGME49_068210_23_4905_rev	6679	991.832	72	314.434	-1.65734	134	197.57	-2.32773	306	382.139	-1.376
TGME49_068220	TGME49_068220_77_0_rev	221	32.8185	0	0		223	328.793	3.3246	36	44.9575	0.454052
TGME49_068220	TGME49_068220_26_927_rev	1126	167.211	98	427.979	1.35587	130	191.673	0.196976	223	278.487	0.735938
TGME49_068220	TGME49_068220_22_2781_rev	1368	203.148	26	113.546	-0.83926	639	942.146	2.21342	128	159.849	-0.345823
TGME49_068220	TGME49_068220_49_1854_rev	1922	285.417	693	3026.43	3.40647	2279	3360.17	3.55739	310	387.134	0.439761
TGME49_068270	TGME49_068270_33_548_rev	918	136.323	382	1668.25	3.61323	112	165.134	0.276604	49	61.1921	-1.15561
TGME49_068270	TGME49_068270_37_548_rev	989	146.867	184	803.553	2.45189	95	140.069	-0.0683716	1580	1973.13	3.74791
TGME49_068270	TGME49_068270_10_548_rev	1081	160.529	239	1043.75	2.70087	35	51.6042	-1.63727	651	812.981	2.34039
TGME49_068270	TGME49_068270_18_548_rev	1612	239.382	66	288.231	0.267911	87	128.273	-0.900093	115	143.614	-0.737117
TGME49_068290	TGME49_068290_30_8464_rev	554	82.269	23	100.444	0.287973	39	57.5019	-0.51674	25	31.2205	-1.39786
TGME49_068290	TGME49_068290_13_9936_rev	1303	193.496	70	305.7	0.659815	23	33.9114	-2.51246	42	52.4504	-1.88327
TGME49_068290	TGME49_068290_2_10672_rev	1504	223.344	135	589.564	1.40038	44	64.8739	-1.78356	395	493.283	1.14315
TGME49_068290	TGME49_068290_6_10672_rev	1668	247.698	52	227.091	-0.125311	143	210.84	-0.232433	350	437.087	0.819337
TGME49_068290	TGME49_068290_13_10672_rev	3727	553.46	182	794.819	0.522149	265	390.718	-0.502351	209	261.003	-1.08441
TGME49_068350	TGME49_068350_37_2160_rev	196	29.106	2	8.73428	-1.73656	10	14.7441	-0.981182	2	2.49764	-3.54268
TGME49_068350	TGME49_068350_30_2160_rev	504	74.844	0	0		4	5.89763	-3.66568	7	8.74173	-3.0979
TGME49_068350	TGME49_068350_45_1728_rev	560	83.16	4	17.4686	-2.25113	21	30.9625	-1.42537	28	34.9669	-1.2499
TGME49_068350	TGME49_068350_11_1728_rev	975	144.788	14	61.1399	-1.24375	42	61.9251	-1.22534	13	16.2346	-3.15679
TGME49_068350	TGME49_068350_4_1728_rev	1267	188.15	12	52.4057	-1.84409	257	378.923	1.01002	42	52.4504	-1.84285
TGME49_068760	TGME49_068760_7_2152_rev	395	58.6575	5	21.8357	-1.42563	19	28.0137	-1.06618	28	34.9669	-0.746325
TGME49_068760	TGME49_068760_23_2152_rev	416	61.776	30	131.014	1.0846	492	725.408	3.55367	385	480.795	2.9603
TGME49_068760	TGME49_068760_28_2152_rev	581	86.2785	24	104.811	0.280721	157	231.482	1.42383	192	239.773	1.4746
TGME49_068760	TGME49_068760_41_2152_rev	814	120.879	12	52.4057	-1.20577	362	533.735	2.14256	25	31.2205	-1.953
TGME49_068760	TGME49_068760_12_2152_rev	855	126.968	5	21.8357	-2.5397	182	268.342	1.07961	43	53.6992	-1.24149
TGME49_068770	TGME49_068770_82_4550_rev	147	21.8295	35	152.85	2.80776	22	32.4369	0.571359	11	13.737	-0.668212
TGME49_068770	TGME49_068770_64_4550_rev	807	119.84	5	21.8357	-2.45634	300	442.322	1.88399	91	113.643	-0.076601
TGME49_068770	TGME49_068770_48_4550_rev	1514	224.829	131	572.095	1.34743	88	129.748	-0.793118	499	623.161	1.47078
TGME49_068770	TGME49_068770_11_5460_rev	1944	288.684	379	1655.15	2.51939	753	1110.23	1.94329	1910	2385.24	3.04657
TGME49_068770	TGME49_068770_95_4550_rev	1988	295.218	54	235.825	-0.324062	320	471.81	0.676426	177	221.041	-0.417467
TGME49_068780	TGME49_068780_3_25080_rev	139	20.6415	0	0		7	10.3208	-0.999987	14	17.4835	-0.239557
TGME49_068780	TGME49_068780_12_22572_rev	209	31.0365	131	572.095	4.20422	0	0		2	2.49764	-3.63533
TGME49_068780	TGME49_068780_58_16720_rev	255	37.8675	1	4.36714	-3.1162	22	32.4369	-0.223322	17	21.2299	-0.834861
TGME49_068780	TGME49_068780_47_15048_rev	266	39.501	150	655.071	4.05169	39	57.5019	0.541719	46	57.4457	0.540309
TGME49_068780	TGME49_068780_49_24244_rev	1589	235.967	336	1467.36	2.63657	53	78.1436	-1.59438	123	153.605	-0.61936
TGME49_068830	TGME49_068830_9_3324_rev	263	39.0555	2	8.73428	-2.16077	3	4.42322	-3.14236	0	0
TGME49_068830	TGME49_068830_74_3324_rev	566	84.051	9	39.3042	-1.09658	15	22.1161	-1.92617	54	67.4362	-0.317742
TGME49_068830	TGME49_068830_19_2216_rev	1426	211.761	14	61.1399	-1.79225	72	106.157	-0.996234	39	48.7039	-2.12033
TGME49_068830	TGME49_068830_131_2216_rev	1567	232.7	0	0		56	82.5668	-1.49484	52	64.9386	-1.84132
TGME49_068830	TGME49_068830_11_2216_rev	5189	770.567	58	253.294	-1.60511	144	212.315	-1.85972	286	357.162	-1.10934
TGME49_068880	TGME49_068880_22_2895_rev	286	42.471	3	13.1014	-1.69676	0	0		2	2.49764	-4.08784
TGME49_068880	TGME49_068880_100_2895_rev	869	129.047	67	292.598	1.18103	384	566.172	2.13335	68	84.9197	-0.60372
TGME49_068880	TGME49_068880_8_2895_rev	1302	193.347	178	777.35	2.00737	467	688.548	1.83236	313	390.88	1.01553
TGME49_068880	TGME49_068880_1_3860_rev	1467	217.85	22	96.077	-1.18107	234	345.011	0.663311	26	32.4693	-2.74618
TGME49_068880	TGME49_068880_6_3860_rev	3405	505.643	84	366.84	-0.462969	1854	2733.55	2.43459	480	599.433	0.245481
TGME49_068890	TGME49_068890_26_2177_rev	148	21.978	0	0		4	5.89763	-1.89785	21	26.2252	0.254893
TGME49_068890	TGME49_068890_30_933_rev	2142	318.087	22	96.077	-1.72716	165	243.277	-0.386821	232	289.726	-0.134733
TGME49_068890	TGME49_068890_8_4354_rev	3746	556.281	75	327.535	-0.764163	270	398.09	-0.48272	477	595.687	0.0987395
TGME49_068900	TGME49_068900_1_4644_rev	201	29.8485	1	4.36714	-2.7729	5	7.37203	-2.01752	5	6.24409	-2.25709
TGME49_068900	TGME49_068900_2_3096_rev	400	59.4	8	34.9371	-0.765703	13	19.1673	-1.63182	2	2.49764	-4.57183
TGME49_068900	TGME49_068900_27_3870_rev	564	83.754	0	0		7	10.3208	-3.0206	29	36.2157	-1.20954
TGME49_068900	TGME49_068900_18_3096_rev	769	114.197	17	74.2413	-0.621224	277	408.411	1.8385	92	114.891	0.00875139
TGME49_068900	TGME49_068900_76_3870_rev	791	117.464	7	30.57	-1.94203	32	47.181	-1.31593	52	64.9386	-0.855065
[truncated: 826 more rows]

## Sheet: 3200 - Per gene
		replicate 1		replicate 2		replicate 3
Gene	number of gRNA	median of gRNA lfc	mad across gRNA	median of gRNA lfc	mad across gRNA	median of gRNA lfc	mad across gRNA
TGME49_000010	5	2.37166	1.08335	2.71526	1.51234	0.264674	2.55769
TGME49_000360	5	0.996137	1.70177	1.13436	2.22192	1.90419	3.53702
TGME49_000410	5	0.796765	1.0625	0.198784	2.02529	2.52172	0.255374
TGME49_000590	5	1.97852	1.00795	2.37242	2.84926	-1.1759	0.89831
TGME49_001130	5	0.725411	0.232276	0.947027	0.672948	0.140616	0.641609
TGME49_001180	5	0.369426	2.48951	-0.317383	0.770969	2.20545	0.31739
TGME49_001390	4	3.39644	1.75682	2.5794	0.795021	2.42895	0.441537
TGME49_001520	5	-0.10674	1.2223	1.18261	0.674982	-2.05381	3.3282
TGME49_001800	5	-1.69438	0.230377	-1.41737	0.706094	-0.929755	0.772037
TGME49_002050	5	1.54682	0.123661	1.71766	1.44586	0.529708	1.10549
TGME49_002080	5	-1.61713	0.573129	-1.10035	1.47958	-1.54106	0.491667
TGME49_002490	5		3.70698		0.295635		1.4039
TGME49_002550	5	0.627516	1.93025	-0.989418	1.19198	-0.781422	1.30856
TGME49_002610	5	0.584731	1.51285	1.79997	0.597766	-0.478468	0.713652
TGME49_002620	5	1.53757	2.77079	3.03412	0.778369	0.71113	1.26856
TGME49_002750	4	-2.56808	0.0831576	-1.91508	0.525356	-1.06633	0.446216
TGME49_002780	5	2.17717	0.68777	-0.386527	1.74774	0.884402	1.44338
TGME49_002850	4	-0.572317	1.22194	-1.44119	0.684617	-0.0494884	0.598531
TGME49_003010	5	0.301031	1.86448	-0.420134	0.221928	0.658796	1.15309
TGME49_003290	5	1.54664	1.4303	1.83681	2.10533	2.58641	0.682471
TGME49_003310	5	1.31493	1.40256	2.75571	1.3807	0.897439	1.60937
TGME49_003400	5	0.562321	0.384994	1.37405	1.16948	2.20187	0.591029
TGME49_003450	5	0.826201	1.82871	-1.36486	0.104359	-0.109036	1.07439
TGME49_003600	5	2.54165	0.369232	2.36799	1.69542	0.798554	2.97173
TGME49_003790	3	0.239803	1.91222	3.44206	0.117397	0.708371	1.88585
TGME49_004080	5	-0.551282	2.51169	0.471149	1.14698	1.10557	1.9342
TGME49_004100	5	0.41416	0.946311	0.748918	1.28507	1.03938	1.9009
TGME49_004280	5	0.667707	2.16387	0.491645	1.47536	-0.493353	1.92597
TGME49_004340	5	1.92636	2.5353	2.20415	1.90061	2.31331	0.537878
TGME49_004400	4	-0.854836	0.651095	-0.206684	1.77906	-1.60752	0.741765
TGME49_004410	4	-1.36758	1.483	0.163851	1.66142	-0.491105	0.366871
TGME49_004880	5	1.0485	2.85305	-0.681945	1.38948	0.266823	0.538504
TGME49_005240	5	0.801412	0.60378	1.08901	1.54947	0.314516	0.359511
TGME49_005250	5		3.67216		0.634069		2.21094
TGME49_005290	5	-0.0368767	1.93354	-0.819289	0.083339	-0.443002	1.26698
TGME49_005360	5	0.849593	1.0584	0.556058	0.435551	0.767577	1.25356
TGME49_005440	4	-1.34074	1.13316	-1.75117	0.37224	-1.05669	1.20087
TGME49_005550	5	0.870046	0.619629	2.67329	0.573708	0.235374	0.216264
TGME49_005620	5	-1.23819	1.05042	-0.137301	1.60163	-0.0978958	0.32841
TGME49_005680	3	1.11168	1.13637	2.55953	2.48742	0.370256	0.0973062
TGME49_005700	5	-0.00193304	0.459218	0.184345	1.28599	1.78049	1.66356
TGME49_006290	5	1.39273	0.696817	1.43755	1.09938	1.86265	1.64709
TGME49_006350	4	0.797379	1.72102	1.10415	2.68609	2.40481	1.08143
TGME49_006390	5	-0.256221	0.462821	-0.93341	0.407387	-0.301843	0.341622
TGME49_006590	3	-0.980037	2.93705	-0.998465	0.179727	-3.18221	1.35512
TGME49_007590	4	0.521563	2.07234	-0.768609	1.67647	1.11145	3.62323
TGME49_007610	5		3.96025		3.69227		1.20925
TGME49_007700	4	-0.423292	2.26284	-0.997887	0.661506	-1.378	0.455838
TGME49_007820	5	-1.99221	0.0586894	-2.30311	0.488231	-1.4213	0.0643077
TGME49_007880	5	-0.0675568	1.88803	1.13798	2.60041	-0.544642	1.89857
TGME49_007910	4	-2.95474	0.931947	0.345902	1.81805	-1.80449	0.77742
TGME49_007960	4	-0.717222	0.467211	-2.34327	1.04107	-2.8091	2.38344
TGME49_008360	5	-0.199459	1.51718	-0.736323	1.10825	-0.512933	1.31493
TGME49_008380	5	0.778016	1.84003	-0.378661	2.3558	-0.636316	1.68061
TGME49_008500	5	0.588286	1.1896	0.799474	2.39328	-0.580047	2.30089
TGME49_008580	4	0.238136	1.20356	-1.05236	0.398628	-1.29086	0.830538
TGME49_008720	5	-0.533123	0.412534	0.601786	0.694681	0.079485	0.262707
TGME49_008830	5		3.77406		0.461256		2.53357
TGME49_009000	5	-1.60796	0.903878	-0.602844	0.323907	-0.681352	1.33263
TGME49_009170	4	2.7553	1.40314	0.357865	1.8647	0.240473	2.07059
TGME49_009470	5	-0.420639	1.5169	-1.01033	0.932467	1.18751	1.55977
TGME49_009490	5	2.08993	0.950561	1.49072	1.09008	1.74009	0.986785
TGME49_009620	5	-0.522726	1.5372	1.03454	2.12531	0.856823	1.66403
TGME49_009720	4	-0.236054	0.586872	0.352391	1.87494	0.713951	1.00724
TGME49_009810	5	0.238743	0.900371	1.01375	1.86903	0.0223775	1.13661
TGME49_009980	5	2.07095	0.339018	0.743316	1.8946	-0.617802	1.37745
TGME49_010110	3	-0.449774	0.366176	2.74744	0.109836	-0.950339	3.44842
TGME49_010370	3	0.760607	0.622121	1.71111	1.70786	0.991682	1.61176
TGME49_010730	4	-0.238507	1.76521	0.158189	1.37181	-0.836126	0.820166
TGME49_011260	5	0.0654778	2.06217	0.92563	3.30423	1.0087	2.03688
TGME49_011450	4	0.417083	0.495969	0.599541	1.36277	0.838763	1.08895
TGME49_011610	5	0.39581	0.698532	1.23835	0.914782	-0.173975	2.61771
TGME49_011860	5	-1.19335	2.71033	-0.379935	1.05969	-0.462836	0.815624
TGME49_012300	4	-1.37086	1.30375	0.539833	0.716319	1.59626	1.4088
TGME49_012410	4	0.645149	0.419839	0.318106	1.42899	-0.192265	1.72255
TGME49_012740	4	2.28655	1.19111	1.48855	1.12477	0.615045	2.40891
TGME49_013010	4	-0.993718	1.27796	-1.28624	0.558635	0.00329808	2.02606
TGME49_013040	4	-1.54898	0.326409	-2.34393	1.05042	-0.0914776	1.11856
TGME49_013070	8	-0.581421	0.377419	-0.509705	0.57115	-0.628657	1.07522
TGME49_013570	5	0.440748	2.63792	0.805247	0.742999	-0.199713	0.900928
TGME49_014290	5	-0.122298	0.317081	2.0735	1.85105	0.872625	0.68717
TGME49_014330	5	-0.702304	2.02979	1.28476	1.06753	0.236544	2.00454
TGME49_014500	5	0.221481	0.959638	1.29378	0.735941	-0.193716	2.32825
TGME49_014600	5	-1.72424	0.349232	-1.50269	0.287294	-1.25179	0.773155
TGME49_014750	5	-1.05042	0.16351	-1.73903	1.02321	-1.51863	0.0487091
TGME49_014760	5	2.40984	1.03595	2.27144	1.4047	0.613759	3.29516
TGME49_014910	5	-0.614734	0.836219	0.839653	0.82623	-0.102782	1.40965
TGME49_015080	4	1.71843	0.737452	0.433017	1.81879	0.149381	1.52182
TGME49_015170	4	-1.33239	0.810364	-1.12404	0.935936	-0.380635	1.13027
TGME49_015220	6	2.33107	0.637997	0.729988	2.76371	1.71927	1.37011
TGME49_015340	5	0.902598	2.85222	1.57893	1.77945	1.35201	0.713502
TGME49_015520	5	0.179214	2.37482	1.52169	0.307948	0.276579	2.02569
TGME49_015550	4	-2.30529	1.20366	0.625511	1.94982	-0.579041	1.57616
TGME49_015590	5	-1.44655	0.249366	-1.25411	0.92497	-0.985522	0.680033
TGME49_015670	4	0.486766	0.917404	1.75774	1.60649	1.85612	1.9201
TGME49_015710	5	-1.44434	0.14638	-1.22312	0.221086	-0.62841	1.20668
TGME49_015770	4	3.00293	0.82569	0.815149	1.48375	1.51641	3.47368
TGME49_015780	4	1.28294	1.69237	1.76824	1.20487	2.35236	1.49034
TGME49_015910	5	2.06865	0.813453	0.74997	1.5745	-0.518219	2.1895
TGME49_016460	5	1.87188	0.856306	1.90188	0.887538	1.52887	1.38473
TGME49_016770	5		4.58979		3.00728		0.219994
TGME49_016780	5	1.30395	3.08975	-0.917219	0.555485	1.17043	1.52757
TGME49_016840	5		0.358909		3.63353		1.53384
TGME49_017160	5		1.47076		4.60272		3.98738
TGME49_017400	5	1.75548	1.86327	1.15555	2.56423	0.586602	1.58332
TGME49_017460	5	0.147419	0.475329	-0.762007	1.14549	-0.126575	1.42017
TGME49_017530	3	1.51124	2.59466	1.01408	1.50942	0.0413324	1.63389
TGME49_017600	3	2.65968	0.747348	-0.0902722	1.75211	0.938118	2.66813
TGME49_017620	5	0.193656	2.40353	0.040213	1.08189	-0.515385	1.58466
TGME49_017740	5	-1.57115	1.25175	-0.398781	0.296367	-1.16638	0.773094
TGME49_018220	5	-1.59217	0.742793	-1.3821	0.567139	-0.87216	0.285678
TGME49_018270	4	-0.510072	0.437945	0.873341	1.54994	-0.352939	1.38163
TGME49_018490	5	-0.651668	1.23587	0.288011	1.13345	-0.555244	0.224457
TGME49_018590	5	-0.645409	1.79327	-0.966051	1.08997	-1.49734	1.05242
TGME49_018720	3	0.0361371	2.52576	2.84721	0.275465	1.63832	1.99102
TGME49_018830	5	0.153398	0.512707	-0.240782	0.787005	-1.58205	1.72032
TGME49_018910	4	0.514219	1.97266	0.548016	2.19146	-0.328885	1.19449
TGME49_019070	4	0.549458	0.379226	0.87271	0.969045	0.659378	1.10524
TGME49_019320	4	-2.24556	0.504196	-1.68308	0.229952	-1.34017	0.87276
TGME49_019640	5	2.50624	2.95192	0.240307	0.724725	-0.476307	1.07709
TGME49_019810	5	1.34614	3.55316	2.19839	1.11962	0.457319	1.30578
TGME49_020210	3	-2.55663	0.175351	-1.5519	0.333677	-0.639466	1.18261
TGME49_020240	5	0.552511	1.82204	-0.807537	2.1282	0.547354	1.35149
TGME49_020330	5	0.173801	2.18435	-0.435105	1.22587	1.05604	3.05449
TGME49_020610	5	-0.468804	1.00988	0.272689	1.44648	0.771214	3.23573
TGME49_020860	4	0.28413	1.12532	-0.65913	1.58435	-0.908012	0.274459
TGME49_020950	5	2.09016	1.01529	1.59857	3.24756	1.94006	1.51307
TGME49_021180	4	1.00165	0.352056	-0.209274	1.82866	0.122606	0.640752
TGME49_021330	3	0.2681	1.77639	-0.0547763	0.27532	0.442867	0.683494
TGME49_021350	5	2.81893	3.44341	1.41613	1.02926	0.293299	0.786474
TGME49_021500	5	-0.407249	0.436396	-1.48749	0.656049	0.022524	1.11133
TGME49_021550	4	0.0476931	0.419093	1.05029	1.55619	1.23712	0.316782
TGME49_021590	5	2.12213	0.709404	2.45495	0.994287	1.42161	0.667661
TGME49_021640	5	0.0816864	1.30707	0.797918	1.92023	0.664769	0.393247
TGME49_021720	5		1.15871		2.33343		3.65468
TGME49_022010	4	0.247396	0.813929	1.12513	2.43405	1.85409	0.745361
TGME49_022040	4	-1.80835	0.239435	-2.2524	0.0310747	-1.76268	1.15093
TGME49_022100	5	-0.281583	0.791659	1.03984	0.78887	1.22371	0.356983
TGME49_022120	5	1.69796	2.70601	-0.621307	0.681368	-0.298714	0.59533
TGME49_022140	5	0.722459	0.438447	0.327995	0.887321	0.533742	0.352838
TGME49_022170	5	-0.355467	0.723863	2.10398	1.43868	0.166867	0.442972
TGME49_022270	4	-0.255762	0.624365	-0.51141	1.27594	-0.58093	0.0772408
TGME49_022300	5	0.113583	2.64826	0.390354	1.01134	-0.290954	1.44301
TGME49_022310	5	0.336873	0.632388	-0.102241	0.584452	0.202134	0.708219
TGME49_022940	5	1.46448	1.05142	1.61199	2.37065	0.225574	1.37922
TGME49_023430	4	0.162998	1.30918	1.01895	1.84132	-0.890438	0.57699
TGME49_023440	4	-0.28331	1.16227	-0.132007	1.70621	-0.854625	0.130908
TGME49_024090	5	-1.00568	3.17744	-1.37003	1.51733	0.311831	1.01847
TGME49_024220	5	-0.13333	0.455167	-1.04092	0.779915	-1.60332	1.16479
TGME49_024240	4	-1.32356	0.788782	-1.10449	0.146057	-0.702043	0.935892
TGME49_024280	4	-0.67202	2.23202	-0.790557	0.502727	-1.248	0.58817
TGME49_024340	4	-1.29897	1.04789	-1.49667	0.930978	-0.979769	0.868821
TGME49_024460	5	-1.69438	1.73306	1.48897	2.72654	-1.35915	0.498338
TGME49_024480	4	0.576001	1.62124	-1.32661	1.17452	0.0753291	1.70964
TGME49_024920	5	-1.14724	1.62907	-1.79121	0.778185	-0.583323	0.385247
TGME49_024950	5	-0.820304	1.7782	0.771572	3.07431	-0.433782	0.138044
TGME49_025050	5	-1.6546	0.303428	-1.24792	0.822792	-1.76683	1.65957
TGME49_025150	5	-0.0550717	1.01565	-0.141992	1.58545	-0.572849	0.477831
TGME49_025160	5	0.716978	2.60342	1.42236	1.73529	0.782123	1.36905
TGME49_025200	5	-1.09795	1.97592	-0.785262	1.58486	-0.651853	1.16692
TGME49_025290	4	-0.254137	1.82757	0.260743	1.35396	0.283016	0.909201
TGME49_025320	4	1.01262	2.73604	2.23898	0.759417	0.733844	1.64108
TGME49_025330	5	0.156547	1.05892	0.657374	1.74999	1.10284	3.30194
TGME49_025350	5	0.100071	1.46245	1.69297	2.87402	-1.46195	1.13476
TGME49_025490	5	1.10055	1.02557	1.11789	1.96653	1.25188	0.672768
TGME49_025720	4	-0.469004	0.614707	-1.59735	0.688163	-0.449261	1.06541
TGME49_025810	4	-0.662282	0.929987	-0.46032	1.92988	-0.827203	0.327374
TGME49_025830	5	1.47457	0.648056	0.77375	1.83033	-0.414595	3.43434
TGME49_025980	3	-0.932878	0.151016	-1.21932	0.314373	-1.59216	0.31243
TGME49_026090	5	-0.809281	1.32111	-0.905239	0.487976	-0.872829	1.40584
TGME49_026380	4	0.492345	2.38148	2.52734	1.01106	-1.80987	0.965349
TGME49_026730	5	-1.29331	0.840046	-1.41457	0.296668	-1.28492	0.166847
TGME49_026830	4	-1.51227	0.0796533	-1.10375	0.687172	-1.67486	0.80513
TGME49_026920	4	-0.464475	2.54798	1.72395	2.21742	0.720996	1.82955
TGME49_027010	5	-0.413959	1.38217	1.01614	2.07617	1.17746	2.4493
TGME49_027020	5	0.170334	1.41945	0.306145	1.69494	0.619351	3.09262
TGME49_027150	4	0.626778	0.67984	1.4424	0.460736	0.572675	1.66643
TGME49_027280	5	-0.336986	2.07795	2.81009	1.94891	3.35041	0.762905
TGME49_027370	5	1.48082	1.20484	0.472108	2.0319	-1.20462	0.742487
TGME49_027400	4	-0.85334	1.13581	-1.14745	0.954969	-0.783106	1.30057
TGME49_027410	5	-1.39998	1.12804	-1.04161	1.2145	-1.67971	1.17317
TGME49_027620	3	2.05182	2.05569	3.18195	0.376702	2.38934	1.7839
TGME49_027800	3	-1.07604	0.212097	-1.05763	0.0877664	0.226357	0.390913
TGME49_027810	5	0.327956	1.81506	-0.898859	1.53282	2.63533	1.66686
TGME49_027890	5	-0.787093	0.611733	0.394695	1.17774	-0.400176	0.937945
TGME49_027930	5	1.81256	2.00038	0.883142	1.31551	0.879981	0.0850339
TGME49_028070	5	-2.50184	0.575526	-1.2255	0.39225	-0.995709	0.448126
TGME49_028130	5	-1.03735	1.11734	-0.533014	0.709153	-1.32872	1.85232
TGME49_028250	5	-1.28794	1.55496	-1.7325	0.589091	-0.632351	0.908143
TGME49_028330	5	-1.28946	0.186736	-1.44793	0.520979	-0.823502	0.736536
TGME49_028390	4	0.167235	1.81647	-0.720833	0.386569	-1.02913	0.478621
TGME49_028430	5	1.73868	1.1977	1.74437	0.59784	0.756221	1.7703
TGME49_028750	4	-1.73224	0.317691	-1.5808	0.198348	-1.1253	0.521088
TGME49_028770	4	0.993058	0.746357	0.534093	1.1161	-0.427235	0.304784
TGME49_029010	5	-0.464102	1.48089	-0.747725	0.898473	-0.405504	0.760036
TGME49_029020	5	-1.26197	0.507728	-1.80862	0.540773	-1.66816	0.956636
TGME49_029480	4	1.59275	1.75731	-0.647033	0.374831	-0.661699	0.499134
TGME49_029500	5	-0.399229	1.12091	-0.667441	1.14631	-0.216258	1.49553
TGME49_029630	5	-2.25054	0.731112	-1.48533	0.691043	-1.335	1.24974
TGME49_029680	4	1.43934	0.0572506	0.71423	0.306912	0.821738	1.40692
TGME49_029920	4	-0.890488	0.0649065	-0.812384	1.04346	-1.08401	0.330108
TGME49_030040	4	3.09439	2.20338	2.25226	1.1856	-0.0735223	1.46552
TGME49_030050	5	-0.889149	1.44679	-0.472007	1.25456	-1.2559	1.06721
TGME49_030110	5	0.843883	1.46914	-1.05518	2.12904	1.78512	0.56274
[truncated: 414 more rows]
