# Supplementary material for: A CRISPR platform for targeted in vivo screens identifies Toxoplasma gondii virulence factors in mice
Source: Nat Commun. 2019 Sep 3;10:3963. doi: 10.1038/s41467-019-11855-w (PMC6722137; doi:10.1038/s41467-019-11855-w)
Supplement: Supplementary file 6 — Supplementary Data 3 [file 41467_2019_11855_MOESM6_ESM.xlsx]

## Sheet: Phenotype scores
		In vitro		In vivo
Gene	ToxoDB annotation	mean lfc across replicates	sd across replicates	mean lfc across replicates	sd across replicates		Phenotype scores	mean of each replicate's gene lfc, shown with standard deviation across replicates
TGME49_000010	hypothetical protein			0.578137	0.274472		Per gRNA	Raw and normalised counts with gRNA lfc for each replicate
TGME49_000590	Toxoplasma gondii family C protein	0.494633	0.189588	0.0240888	0.616289		Per gene	Median of gRNA lfcs to generate gene lfc. Shown with Median absolute deviation across gRNA per gene.
TGME49_001130	rhoptry kinase family protein ROP33	0.211904	0.175168	0.370218	0.175263			Thresholded by removal of lfcs for genes with the highest 1.5% of MAD scores.
TGME49_001520	protein phosphatase 2C domain-containing protein	0.0554978	0.334723				DISCO	In vitro and in vivo phenotype scores with concordance/discordance DISCO score (higher score = more confidence in discordance)
TGME49_002610	protein phosphatase 2C domain-containing protein	0.226824	0.33427	0.438286	0.487146
TGME49_002620	hypothetical protein	0.473903	0.260849	0.97269	0.561762
TGME49_003290	hypothetical protein	0.833457	0.133285	1.00961	0.22618
TGME49_003310	dense granule protein GRA7	0.88193	0.264722	0.53593	0.119808
TGME49_003500	alanine dehydrogenase/pyridine nucleotide transhydrogenase domain-containing protein	0.267038	0.454161	0.112975	0.508945
TGME49_003520	hypothetical protein	-0.369058	0.302429	-1.13185	0.497623
TGME49_003530	#N/A	-0.940924	0.322648	-0.596194	0.360275
TGME49_003540	RNA binding protein, putative	-1.28108	0.437258	-1.656	0.464421
TGME49_003570	acyltransferase domain-containing protein	0.422395	0.32072	0.167255	0.851859
TGME49_003590	hypothetical protein	-0.841673	0.439271
TGME49_003620	hypothetical protein	-1.4672	0.397388	-1.98359	0.456715
TGME49_003640	#N/A	-0.0118311	0.323683	0.0640602	0.469286
TGME49_003650	#N/A	-0.670233	0.354603	-0.855385	0.856629
TGME49_004340	hypothetical protein	0.642726	0.362117	0.653529	0.256799
TGME49_004540	DUF367 domain-containing protein	-1.228	0.538507
TGME49_004550	hypothetical protein			-0.85464	0.481759
TGME49_004560	type I fatty acid synthase, putative	0.440332	0.17403	0.60991	0.206516
TGME49_004870	hypothetical protein	0.248178	0.233464	0.506172	0.853658
TGME49_005010	U2 small nuclear ribonucleoprotein family protein, putative	-0.813928	0.354891	-1.32157	0.320991
TGME49_005020	hypothetical protein			0.0310755	0.615207
TGME49_005040	PGAP1 family protein	-0.236801	0.437576	-0.0268963	0.371584
TGME49_005050	hypothetical protein	0.229546	0.207414	0.67222	0.399583
TGME49_005060	hypothetical protein	0.0948517	0.475106	0.24824	0.344594
TGME49_005120	hypothetical protein	-0.984398	0.316415	-1.0995	0.489679
TGME49_005130	hypothetical protein	-0.00313076	0.401188	-0.345831	0.624632
TGME49_005140	hypothetical protein	0.0453417	0.282903	0.592048	0.312826
TGME49_005160	hypothetical protein	-0.477874	0.346449	-1.66221	0.42424
TGME49_005180	RNA recognition motif-containing protein			-1.8395	0.280382
TGME49_005190	hypothetical protein	-1.17327	0.373442	-1.99645	0.507584
TGME49_005240	cleft lip and palate transmembrane protein 1 (clptm1) protein	-0.151498	0.21138	-1.50476	0.21335
TGME49_005250	rhoptry protein ROP18	-0.0514714	0.325579	-2.02218	0.483907
TGME49_005700	cyclophilin precursor	0.836669	0.270533	0.170146	0.604596
TGME49_007610	rhoptry kinase family protein ROP36 (incomplete catalytic triad)	-0.965034	0.569358
TGME49_007700	rhoptry kinase family protein ROP22 (incomplete catalytic triad)	-0.379549	0.315184	-0.231905	0.810909
TGME49_007910	manganese resistance 1 protein, putative	-0.658172	0.139793	-1.18627	0.463093
TGME49_008360	hypothetical protein	-0.368864	0.307673	-0.450587	0.354879
TGME49_008830	hypothetical protein (GRA16)	0.579618	0.306223	0.760437	0.202033
TGME49_011260	rhoptry kinase family protein ROP26 (incomplete catalytic triad)	-0.0307793	0.275927	0.136319	0.242975
TGME49_012300	hypothetical protein	-0.793398	0.535902	-0.845343	0.403759
TGME49_012410	dense granule protein GRA11	0.134776	0.179453	0.560668	0.318455
TGME49_013070	hypothetical protein	-0.893196	0.450448	-1.5818	0.583455
TGME49_016840	hypothetical protein	-0.879866	0.7951	-0.754632	0.764961
TGME49_017530	hypothetical protein	0.86295	0.232197	0.789061	0.23199
TGME49_019810	hypothetical protein	0.13406	0.227568	0.712267	0.336688
TGME49_020240	hypothetical protein	-0.285204	0.289426	-0.134546	0.502329
TGME49_020950	hypothetical protein	0.566528	0.314353	0.406064	0.211116
TGME49_022170	dense-granule antigen DG32 (GRA17)	0.0399828	0.371828	-1.20434	0.194605
TGME49_022310	hypothetical protein	-0.570333	0.338203	-1.46927	0.58569
TGME49_024220	serine/threonine-protein phosphatase PP2A catalytic subunit	-0.962476	0.317661	-1.93317	0.434713
TGME49_025160	hypothetical protein	-0.0506724	0.302468	-0.0171448	0.376019
TGME49_025330	hypothetical protein	0.331877	0.329173	0.407233	0.424021
TGME49_026380	hypothetical protein	0.835447	0.134895	-0.192635	0.415915
TGME49_027010	rhoptry kinase family protein ROP30	0.309617	0.289303	-0.00334121	0.444436
TGME49_027280	dense granule protein GRA3	1.30693	0.353856	0.0240728	0.286005
TGME49_027810	rhoptry kinase family protein ROP11 (incomplete catalytic triad)	0.596867	0.354547	0.237802	0.705943
TGME49_029010	rhoptry neck protein RON4			-1.51413	0.79339
TGME49_029500	hypothetical protein	-0.433164	0.145252	0.19472	0.297329
TGME49_029630	eIF2 kinase IF2K-A (incomplete catalytic triad)	-1.41536	0.399822	-1.71367	0.536585
TGME49_029680	hypothetical protein	-0.0205716	0.2451	0.613629	0.410084
TGME49_030180	hypothetical protein	0.826424	0.311924	0.630301	0.240126
TGME49_030470	rhoptry kinase family protein ROP46, putative	0.23568	0.281183	0.534885	0.253927
TGME49_032000	hypothetical protein	0.501013	0.341879	0.427988	0.286783
TGME49_034950	protein kinase (incomplete catalytic triad)	-0.0188475	0.0693506	0.4573	0.263051
TGME49_035470	myosin A	-1.56516	0.475892	-2.15209	0.506506
TGME49_037230	hypothetical protein (MYR3)	1.04351	0.36827	1.06602	0.336852
TGME49_037500	protein phosphatase 2C domain-containing protein	-0.0782275	0.590577	0.37706	0.666793
TGME49_037800	dense granule protein GRA11	0.0314459	0.164696	0.0602937	0.653959
TGME49_039010	hypothetical protein	0.712936	0.16782	1.29399	0.404916
TGME49_039420	protein kinase	-1.75594	0.419749	-1.98816	0.454008
TGME49_039440	protein kinase (incomplete catalytic triad)	-0.0636183	0.270294	0.254133	0.435242
TGME49_039600	rhoptry kinase family protein ROP23 (incomplete catalytic triad)	-0.241006	0.367757	0.297388	0.333186
TGME49_039740	dense granule protein GRA14	0.198871	0.477962	0.189876	0.267171
TGME49_040090	rhoptry kinase family protein ROP34, putative	1.29074	0.291902	0.441529	0.409675
TGME49_041610	hypothetical protein	0.575235	0.230448	0.975675	0.244816
TGME49_042110	rhoptry kinase family protein ROP38	-0.015804	0.239623
TGME49_042120	myosin-light-chain kinase	0.205286	0.230141	0.718699	0.497414
TGME49_042230	rhoptry kinase family protein ROP29	0.180139	0.182104	0.412059	0.319054
TGME49_042240	rhoptry kinase family protein ROP19A	-0.187592	0.372446
TGME49_042250	rhoptry kinase family protein ROP19B	-0.514654	0.328023	-0.154946	0.661761
TGME49_043990	Dullard family phosphatase domain-containing protein	-0.323237	0.267263	-0.16498	0.268016
TGME49_044240	hypothetical protein	-1.47802	0.296345	-1.74219	0.442664
TGME49_044450	protein phosphatase 2C domain-containing protein	0.352978	0.149749	0.497999	0.365678
TGME49_045580	hypothetical protein	-0.932488	0.288098	-1.74007	0.400373
TGME49_050770	eukaryotic initiation factor-4A, putative	-1.92122	0.799038	-2.11583	0.556235
TGME49_051540	dense granule protein GRA9	0.822164	0.411256	0.777397	0.368244
TGME49_051780	heat shock protein	-1.3072	0.153255	-1.76471	0.560309
TGME49_052360	rhoptry kinase family protein ROP24 (incomplete catalytic triad)	-0.146039	0.323248	0.610506	0.310929
TGME49_052500	polo kinase	-0.100886	0.601037
TGME49_053330	Rhoptry kinase family protein, truncated (incomplete catalytic triad)	0.602124	0.326954	0.586174	0.223204
TGME49_054470	hypothetical protein (MYR1)	0.262126	0.229036	0.609582	0.267007
TGME49_054720	dense granule protein GRA8	0.952552	0.15999	0.221292	0.178815
TGME49_055260	apical membrane antigen AMA1	-1.19418	0.356586	-1.92205	0.433086
TGME49_058230	rhoptry kinase family protein ROP20	0.299927	0.130351	0.429327	0.468583
TGME49_058370	rhoptry kinase family protein ROP28	-0.0443496	0.264119	0.309512	0.63454
TGME49_058580	rhoptry protein ROP17	-0.214235	0.370669	0.398997	0.390485
TGME49_058800	rhoptry kinase family protein ROP31	-0.110173	0.139596	0.227177	0.344402
TGME49_058870	hypothetical protein	0.463586	0.116867	-0.171411	0.647456
TGME49_059830	diacylglycerol kinase catalytic domain-containing protein	-0.0820113	0.182909	-0.183145	0.504533
TGME49_060030	atypical MEK-related kinase (incomplete catalytic triad)	0.0159853	0.105392	-0.466471	0.210103
TGME49_062050	rhoptry kinase family protein ROP39	0.839904	0.291032	0.857959	0.722948
TGME49_062730	rhoptry protein ROP16	0.397141	0.08471	0.520771	0.196544
TGME49_063220	rhoptry kinase family protein ROP21	0.068028	0.375966	0.605421	0.247107
TGME49_063270	glycerophosphodiester phosphodiesterase family protein	0.366985	0.324219	-0.222238	0.926249
TGME49_065540	hypothetical protein			-1.90626	0.395542
TGME49_066100	rhoptry kinase family protein ROP41	0.796989	0.0938873	0.759095	0.220572
TGME49_068770	dual specificity phosphatase, catalytic domain-containing protein	0.0873779	0.258446
TGME49_068900	dense granular protein GRA10	-1.35899	0.390453	-1.29042	0.26156
TGME49_069420	hypothetical protein	0.893498	0.369253
TGME49_069690	hypothetical protein	0.511368	0.195128	0.564659	0.158568
TGME49_070240	MAG1	0.714949	0.17746	0.772827	0.557648
TGME49_070320	protein phosphatase 2C domain-containing protein	-0.184901	0.101553	0.180275	0.457098
TGME49_070920	rhoptry kinase family protein ROP32	0.133317	0.215901	0.481604	0.339503
TGME49_075470	dense granule protein GRA15	1.10168	0.301257	1.42383	0.32232
TGME49_075850	dense granule protein GRA12	0.279748	0.420571	0.144129	0.482703
TGME49_075860	hypothetical protein	0.510734	0.190901	0.343519	0.223767
TGME49_076920	protein phosphatase 2C domain-containing protein	-0.166037	0.248782	0.392286	0.616048
TGME49_078510	protein phosphatase 2C domain-containing protein	-0.390645	0.361543	0.0144148	0.549966
TGME49_081450	cell-cycle-associated protein kinase, putative	-0.209806	0.383075
TGME49_083590	NLI interacting factor family phosphatase	-1.33135	0.478378	-2.09194	0.470817
TGME49_088650	dense granule protein GRA12	0.408617	0.0902551	-1.95089	0.448067
TGME49_089150	hypothetical protein	-0.544574	0.208795	-1.42606	0.400817
TGME49_089380	hypothetical protein	-0.904371	0.223107	-1.67167	0.446484
TGME49_089540	hypothetical protein	-0.0666006	0.321707	-0.171809	0.249852
TGME49_090700	hypothetical protein (GRA25)			-1.02919	0.433396
TGME49_091960	rhoptry kinase family protein ROP40 (incomplete catalytic triad)			0.427206	0.69173
TGME49_097410	hypothetical protein	-0.624251	0.302882	-0.0897597	0.651995
TGME49_099780	hypothetical protein	-0.559473	0.315172	-1.59909	0.342947
TGME49_101270	Tyrosine kinase-like (TKL) protein	-0.581973	0.324879	-1.56814	0.360028
TGME49_104490	hypothetical protein	0.456874	0.0698251	0.651025	0.176067
TGME49_104740	rhoptry kinase family protein ROP35	0.498291	0.102457	-0.0356225	0.080778
TGME49_110010	rhoptry neck protein RON1	-0.463679	0.327532	-1.01593	0.503206
TGME49_110780	dense granule protein GRA4	1.07877	0.160556	-0.193981	0.131432
TGME49_111290	protein tyrosine phosphatase family protein, ptpla protein	-1.53575	0.489986	-1.77421	0.567984
TGME49_111470	rhoptry neck protein RON5	-1.18964	0.502576	-1.30745	0.584957
TGME49_112270	rhoptry protein ROP13	0.521425	0.245712	0.905705	0.121071
TGME49_112420	hypothetical protein	-0.364805	0.218101	-1.48532	0.251331
TGME49_113330	rhoptry kinase family protein ROP27	-0.785791	0.338466
TGME49_113440	hypothetical protein	0.284819	0.311975	0.524051	0.201813
TGME49_114430	serine/threonine specific protein phosphatase	0.45481	0.2811	2.13404	0.361311
TGME49_114500	subtilisin SUB2	0.231649	0.443208	0.158144	0.335432
TGME49_114780	myosin G	-0.287317	0.351674	0.332866	0.338823
TGME49_114850	hypothetical protein	-0.574747	0.190034	-0.613327	0.30923

## Sheet: Per gRNA
		In vitro																	In vivo
		DNA input		replicate 1			replicate 2			replicate 3			replicate 4			replicate 5			mouse inoculum		mouse 1			mouse 2			mouse 3			mouse 4			mouse 5			mouse 6			mouse 7			mouse 8
Gene	gRNA	raw reads	normalised reads	raw reads	normalised reads	lfc	raw reads	normalised reads	lfc	raw reads	normalised reads	lfc	raw reads	normalised reads	lfc	raw reads	normalised reads	lfc	raw reads	normalised reads	raw reads	normalised reads	lfc	raw reads	normalised reads	lfc	raw reads	normalised reads	lfc	raw reads	normalised reads	lfc	raw reads	normalised reads	lfc	raw reads	normalised reads	lfc	raw reads	normalised reads	lfc	raw reads	normalised reads	lfc
TGME49_000010	TGME49_000010_0_2028_rev	737	1877.07	2045	2102.2	0.163417	22427	5451.56	1.53818	23351	6554.55	1.80401	4423	3775.02	1.008	23271	5785.35	1.62392	42334	5110.29	30427	13437.6	1.3948	4652	7838.95	0.617254	6730	9762.89	0.933902	5142	7172.1	0.48899	2971	4771.05	-0.0991001	583	4359.71	-0.229175	1276	6437.23	0.333034	1137	2681.79	-0.930209
TGME49_000010	TGME49_000010_73_1352_rev	2781	7082.96	7752	7968.84	0.170017	39040	9489.86	0.422034	15588	4375.5	-0.694904	9007	7687.45	0.118153	23801	5917.11	-0.259461	59191	7145.16	23445	10354.1	0.535164	9921	16717.6	1.22633	8807	12775.9	0.838385	7744	10801.4	0.596178	4369	7016.06	-0.0263066	778	5817.93	-0.296461	2002	10099.8	0.499287	5552	13095.3	0.874005
TGME49_000010	TGME49_000010_81_1352_rev	3644	9280.95	8549	8788.13	-0.0787148	56412	13712.7	0.563164	48782	13692.9	0.561089	23597	20140	1.11772	47361	11774.3	0.343298	125456	15144.3	82060	36240.5	1.25883	22562	38018.5	1.32793	20599	29882	0.980505	15826	22074.2	0.543592	16737	26877.5	0.827628	3511	26255.5	0.793847	5256	26515.7	0.808079	9838	23204.5	0.615631
TGME49_000010	TGME49_000010_87_1352_rev	528	1344.77	5509	5663.1	2.07423	11030	2681.18	0.995508	15862	4452.41	1.72723	2578	2200.32	0.710353	6579	1635.59	0.282451	31144	3759.51	10611	4686.18	0.317868	3055	5147.89	0.453437	3168	4595.67	0.28973	6243	8707.78	1.21176	2097	3367.51	-0.158859	1037	7754.75	1.04454	627	3163.12	-0.249194	3242	7646.76	1.02431
TGME49_000010	TGME49_000010_9_2028_rev	703	1790.48	3228	3318.29	0.890096	3800	923.706	-0.954841	9081	2549.01	0.50959	3154	2691.93	0.588296	19300	4798.12	1.42213	29508	3562.02	9198	4062.15	0.189548	3612	6086.47	0.772911	2564	3719.47	0.0624024	5528	7710.5	1.11413	2699	4334.25	0.283087	860	6431.13	0.852377	1114	5619.97	0.657866	906	2136.94	-0.737148
TGME49_000590	TGME49_000590_38_4125_rev	741	1887.26	4897	5033.98	1.41541	10680	2596.1	0.460051	15262	4283.99	1.18266	3970	3388.39	0.844304	9496	2360.78	0.322967	23382	2822.53	10600	4681.32	0.729928	3172	5345.04	0.921214	6984	10131.4	1.84377	1647	2297.25	-0.297081	2640	4239.5	0.586908	941	7036.85	1.31794	743	3748.33	0.409259	3387	7988.77	1.50099
TGME49_000590	TGME49_000590_44_4125_rev	1957	4984.31	8589	8829.25	0.824899	44008	10697.5	1.10181	40707	11426.3	1.1969	17272	14741.6	1.56443	49392	12279.2	1.30075	84249	10170	43796	19341.8	0.927401	10007	16862.5	0.729497	8781	12738.2	0.324838	8847	12339.9	0.279006	7854	12612.5	0.310536	937	7006.94	-0.537464	2135	10770.8	0.0827994	10415	24565.4	1.27231
TGME49_000590	TGME49_000590_46_4125_rev	1086	2765.95	3712	3815.83	0.464225	12710	3089.55	0.159625	9018	2531.32	-0.127881	1819	1552.51	-0.833168	15193	3777.09	0.449504	28646	3457.96	3608	1593.42	-1.1178	708	1193.03	-1.53529	1691	2453.05	-0.495345	1413	1970.86	-0.811095	1982	3182.84	-0.119609	427	3193.13	-0.114951	288	1452.92	-1.25097	618	1457.65	-1.24628
TGME49_000590	TGME49_000590_61_4125_rev	1167	2972.25	5309	5457.5	0.876688	28364	6894.73	1.21394	13738	3856.21	0.375631	4479	3822.82	0.363082	9868	2453.26	-0.276854	36937	4458.8	5349	2362.3	-0.916464	6399	10782.8	1.274	3197	4637.73	0.0567643	3501	4883.22	0.131177	4025	6463.64	0.53569	644	4815.87	0.11114	1008	5085.21	0.189652	802	1891.64	-1.23702
TGME49_000590	TGME49_000590_65_4125_rev	789	2009.51	2185	2246.12	0.160589	8297	2016.84	0.00524925	6702	1881.23	-0.0951701	2717	2318.95	0.206628	19932	4955.24	1.30211	30570	3690.22	4342	1917.57	-0.944423	3223	5430.98	0.557507	6673	9680.2	1.39133	8071	11257.5	1.60911	5159	8284.7	1.16674	1083	8098.74	1.13399	857	4323.44	0.228473	831	1960.04	-0.912821
TGME49_001130	TGME49_001130_12_1256_rev	1366	3479.08	6643	6828.82	0.97293	38106	9262.82	1.41275	14269	4005.26	0.20319	6283	5362.53	0.624206	20295	5045.49	0.536288	50411	6085.3	23413	10340	0.764833	4045	6816.11	0.16362	5191	7530.33	0.307386	5792	8078.72	0.4088	6344	10187.7	0.743422	1280	9571.91	0.65348	1267	6391.83	0.0709009	4208	9925.22	0.705772
TGME49_001130	TGME49_001130_21_628_rev	2963	7546.5	6951	7145.44	-0.0787856	19247	4678.57	-0.68974	16532	4640.48	-0.701534	4561	3892.8	-0.954998	22725	5649.61	-0.417657	46876	5658.57	8009	3537.05	-0.677894	3420	5762.94	0.0263662	6423	9317.54	0.71951	3362	4689.34	-0.271053	5105	8197.98	0.53483	528	3948.41	-0.519165	1863	9398.56	0.732001	4063	9583.22	0.760072
TGME49_001130	TGME49_001130_52_628_rev	2336	5949.59	7369	7575.13	0.348481	21804	5300.13	-0.166763	27448	7704.56	0.372924	10606	9052.2	0.605479	20965	5212.06	-0.190936	49944	6028.92	32363	14292.6	1.2453	4852	8175.96	0.439487	3127	4536.19	-0.41042	6466	9018.82	0.581039	7983	12819.7	1.08839	617	4613.96	-0.385895	1676	8455.17	0.487934	3924	9255.36	0.618389
TGME49_001130	TGME49_001130_59_0_rev	5955	15166.9	12819	13177.6	-0.202837	75243	18290.1	0.270141	72423	20328.9	0.42261	17542	14972.1	-0.01865	75319	18724.9	0.304033	129088	15582.7	29742	13135.1	-0.24652	5054	8516.34	-0.871638	10600	15376.9	-0.0191784	8354	11652.2	-0.419339	7929	12733	-0.291376	3527	26375.1	0.759233	2915	14705.7	-0.0835642	5498	12967.9	-0.265
TGME49_001130	TGME49_001130_60_628_rev	2118	5394.36	4062	4175.62	-0.36946	28376	6897.65	0.354653	32654	9165.87	0.764821	7216	6158.84	0.191207	27060	6727.32	0.31858	48268	5826.61	14355	6339.65	0.121748	4592	7737.84	0.409275	11134	16151.6	1.47095	7582	10575.4	0.859988	3131	5027.99	-0.212675	972	7268.67	0.319035	1735	8752.82	0.587092	1943	4582.87	-0.346406
TGME49_001520	TGME49_001520_30_700_rev	1063	2707.37	1931	1985.01	-0.447741	14921	3627	0.421887	7078	1986.77	-0.446464	4879	4164.22	0.621154	8449	2100.48	-0.366168	21268	2567.34	6896	3045.51	0.246409	2086	3515.06	0.453274	2164	3139.21	0.290128	762	1062.84	-1.27234	693	1112.87	-1.20599	157	1174.06	-1.12877	1221	6159.77	1.2626	3231	7620.82	1.56967
TGME49_001520	TGME49_001520_33_1400_rev	734	1869.43	1876	1928.48	0.0448603	5287	1285.17	-0.540646	13050	3663.09	0.970461	986	841.549	-1.15148	12086	3004.67	0.684606	13119	1583.64	4980	2199.34	0.473822	3786	6379.67	2.01024	2497	3622.28	1.19365	5481	7644.94	2.27126	1071	1719.89	0.119069	227	1697.52	0.100181	160	807.176	-0.972291	2320	5472.08	1.78884
TGME49_001520	TGME49_001520_36_2100_rev	207	527.211	507	521.182	-0.0165926	2688	653.4	0.309587	1515	425.256	-0.310049	1098	937.14	0.829886	3079	765.463	0.537952	3012	363.59	1735	766.235	1.07548	75	126.38	-1.52454	224	324.946	-0.162111	313	436.575	0.263918	513	823.813	1.18001	200	1495.61	2.04035	34	171.525	-1.08389	52	122.65	-1.56776
TGME49_001520	TGME49_001520_41_2100_rev	796	2027.34	1969	2024.08	-0.00232479	7458	1812.89	-0.161295	8742	2453.85	0.275458	2781	2373.58	0.227474	12941	3217.23	0.66623	18158	2191.92	3612	1595.18	-0.458474	2098	3535.28	0.689629	2564	3719.47	0.762903	2635	3675.32	0.745674	763	1225.28	-0.839082	680	5085.08	1.21408	1066	5377.81	1.29483	1629	3842.25	0.809757
TGME49_001520	TGME49_001520_72_700_rev	330	840.481	680	699.021	-0.265879	2187	531.617	-0.660828	1785	501.044	-0.746278	52	44.3819	-4.24317	1115	277.197	-1.6003	2333	281.625	183	80.819	-1.80101	392	660.547	1.22989	38	55.1248	-2.353	1857	2590.16	3.20119	1120	1798.58	2.67501	52	388.859	0.465472	146	736.548	1.387	263	620.326	1.13925
TGME49_002610	TGME49_002610_12_1644_rev	2836	7223.04	8788	9033.82	0.32273	48732	11845.8	0.713697	34164	9589.72	0.408883	10805	9222.04	0.35248	26614	6616.44	-0.126551	68560	8276.13	41616	18379	1.15103	12521	21098.8	1.35013	9338	13546.2	0.710859	5895	8222.39	-0.00939855	7934	12741	0.622449	1558	11650.8	0.493402	1803	9095.87	0.136255	6643	15668.5	0.920843
TGME49_002610	TGME49_002610_15_1644_rev	1256	3198.92	4918	5055.57	0.660288	32335	7860.01	1.29694	8705	2443.47	-0.388657	7731	6598.39	1.04453	16310	4054.79	0.342041	37536	4531.11	19103	8436.53	0.896786	5385	9074.1	1.00189	2461	3570.05	-0.343918	2498	3484.23	-0.379025	5812	9333.33	1.04253	1065	7964.13	0.813653	634	3198.44	-0.502497	5874	13854.7	1.61244
TGME49_002610	TGME49_002610_21_548_rev	1173	2987.53	1194	1227.4	-1.28335	8160	1983.54	-0.590877	13908	3903.93	0.385975	2645	2257.5	-0.404225	19308	4800.11	0.684117	28186	3402.44	10960	4840.31	0.508531	3612	6086.47	0.839038	9145	13266.2	1.96312	2970	4142.58	0.283961	1452	2331.73	-0.545169	733	5481.42	0.687981	430	2169.29	-0.649347	1869	4408.33	0.373663
TGME49_002610	TGME49_002610_22_1096_rev	3124	7956.55	12351	12696.5	0.674214	27301	6636.34	-0.261756	34048	9557.16	0.264439	7605	6490.85	-0.293736	34470	8569.5	0.107068	61538	7428.48	29611	13077.2	0.815917	9428	15886.8	1.09669	10581	15349.3	1.04704	15118	21086.7	1.50519	11735	18844.9	1.34304	1338	10005.6	0.429675	2536	12793.7	0.7843	3412	8047.73	0.115516
TGME49_002610	TGME49_002610_5_1644_rev	1345	3425.6	6520	6702.38	0.968318	11849	2880.26	-0.250156	8713	2445.71	-0.486101	5520	4711.31	0.459772	13968	3472.55	0.0196403	37400	4514.69	4620	2040.35	-1.14581	1117	1882.22	-1.26219	2535	3677.4	-0.29594	2410	3361.49	-0.425528	1972	3166.78	-0.511611	197	1473.18	-1.6157	416	2098.66	-1.10516	1267	2988.42	-0.595246
TGME49_002620	TGME49_002620_12_1569_rev	538	1370.24	1968	2023.05	0.562105	7082	1721.5	0.329235	6972	1957.02	0.51423	3639	3105.88	1.18057	9016	2241.45	0.710002	11627	1403.54	4866	2148.99	0.614591	2941	4955.79	1.82005	894	1296.88	-0.11402	2208	3079.73	1.13374	2988	4798.35	1.77347	715	5346.81	1.92961	725	3657.52	1.3818	981	2313.84	0.721222
TGME49_002620	TGME49_002620_19_1569_rev	4277	10893.1	15477	15909.9	0.546507	80585	19588.6	0.846597	87345	24517.5	1.17039	21146	18048.1	0.728424	69991	17400.3	0.675691	146520	17687	100080	44198.7	1.32132	29380	49507.4	1.48496	42438	61562.8	1.79937	31274	43621.2	1.30234	33216	53340.7	1.59255	8568	64072	1.85701	8566	43214.2	1.28882	12836	30275.7	0.775474
TGME49_002620	TGME49_002620_28_1569_rev	1954	4976.67	5161	5305.36	0.0922726	25712	6250.08	0.328696	26242	7366.04	0.565711	8996	7678.06	0.625563	24862	6180.88	0.312633	59355	7164.96	31254	13802.8	0.945933	5554	9358.88	0.385377	8981	13028.3	0.862619	9921	13837.9	0.949593	10349	16619.2	1.21382	3252	24318.6	1.76303	2390	12057.2	0.750864	6326	14920.9	1.0583
TGME49_002620	TGME49_002620_39_1569_rev	328	835.387	160	164.476	-2.34457	14086	3424.03	2.03518	5417	1520.53	0.864062	951	811.676	-0.0415403	5287	1314.39	0.653874	12941	1562.16	3032	1339.03	-0.222346	2208	3720.63	1.25201	701	1016.91	-0.61935	1465	2043.39	0.387428	292	468.915	-1.73614	73	545.898	-1.51683	950	4792.61	1.61727	689	1625.11	0.0570024
TGME49_002620	TGME49_002620_52_1569_rev	428	1090.08	225	231.294	-2.23663	3856	937.318	-0.217821	3669	1029.88	-0.0819604	2240	1911.83	0.810526	3490	867.64	-0.329263	10406	1256.15	1735	766.235	-0.713146	1374	2315.29	0.882186	125	181.332	-2.7923	1786	2491.13	0.987793	285	457.674	-1.45661	98	732.85	-0.777416	542	2734.31	1.12217	1317	3106.35	1.30622
TGME49_003290	TGME49_003290_13_1347_rev	2112	5379.08	17469	17957.6	1.73917	68392	16624.8	1.6279	35501	9965.02	0.889513	19194	16382	1.60668	60774	15108.9	1.48997	100158	12090.4	84571	37349.4	1.62722	27928	47060.6	1.96065	19409	28155.7	1.21956	25768	35941.4	1.57178	20490	32904.3	1.44441	5069	37906.3	1.64857	6041	30476	1.3338	15406	36337.4	1.58759
TGME49_003290	TGME49_003290_24_1347_rev	3278	8348.78	8908	9157.18	0.133338	63698	15483.7	0.891117	45796	12854.8	0.622669	13346	11390.8	0.44823	57652	14332.7	0.779676	104278	12587.8	57831	25540.1	1.02074	16285	27441.4	1.12433	16419	23818.3	0.920044	15326	21376.8	0.764023	13300	21358.1	0.76276	3035	22695.9	0.850408	3083	15553.3	0.305195	9253	21824.6	0.793934
TGME49_003290	TGME49_003290_37_1347_rev	1266	3224.39	6798	6988.16	1.11589	14674	3566.96	0.14567	18292	5134.51	0.671199	10513	8972.82	1.47654	17749	4412.53	0.452581	53707	6483.17	33443	14769.6	1.18786	4371	7365.44	0.184073	5247	7611.57	0.231495	8470	11814	0.865729	5061	8127.32	0.32608	1228	9183.05	0.502275	1697	8561.12	0.401099	2918	6882.56	0.0862454
TGME49_003290	TGME49_003290_42_1347_rev	6931	17652.6	25507	26220.5	0.57081	114277	27778.5	0.654084	115508	32422.7	0.877121	35978	30707.1	0.79869	102526	25488.7	0.529975	203212	24530.5	111365	49182.6	1.00357	48607	81906.2	1.7394	37924	55014.5	1.16524	41554	57959.8	1.24048	26369	42345.3	0.787625	9722	72701.7	1.56741	8144	41085.3	0.744047	23420	55239.7	1.17113
TGME49_003290	TGME49_003290_5_1347_rev	1623	4133.64	8192	8421.15	1.02661	36675	8914.97	1.10882	20122	5648.18	0.450374	7577	6466.95	0.645674	30338	7542.25	0.867584	64209	7750.9	49951	22060.1	1.509	11091	18689.1	1.26976	13492	19572.2	1.33637	14118	19691.9	1.34517	13448	21595.8	1.47831	1918	14342.9	0.887902	2605	13141.8	0.761731	4730	11156.4	0.52544
TGME49_003310	TGME49_003310_1_1000_rev	1182	3010.45	3188	3277.18	0.122474	20410	4961.27	0.720731	5729	1608.11	-0.904611	2563	2187.51	-0.460686	20285	5043	0.744304	23755	2867.55	10513	4642.9	0.695205	1376	2318.66	-0.306531	5052	7328.69	1.35374	3650	5091.05	0.828142	1235	1983.25	-0.531952	300	2243.42	-0.354122	707	3566.71	0.314774	2494	5882.49	1.03661
TGME49_003310	TGME49_003310_27_500_rev	5732	14598.9	27639	28412.1	0.960647	109757	26679.8	0.869887	87378	24526.7	0.748495	42771	36504.9	1.32223	135946	33797.2	1.21104	258498	31204.2	83718	36972.7	0.244718	30608	51576.6	0.724975	30741	44594.5	0.515123	27956	38993.2	0.321482	34495	55394.6	0.828002	5483	41002.2	0.393959	8389	42321.3	0.439641	20053	47298.1	0.600041
TGME49_003310	TGME49_003310_29_500_rev	2749	7001.46	8481	8718.23	0.31638	75602	18377.4	1.3922	81231	22801.3	1.70339	20756	17715.2	1.33926	56319	14001.3	0.999836	115506	13943.2	52778	23308.6	0.741302	13820	23287.7	0.740009	11482	16656.4	0.256518	18261	25470.6	0.869275	12590	20217.9	0.536079	2476	18515.7	0.40919	2582	13025.8	-0.098184	8400	19812.7	0.506869
TGME49_003310	TGME49_003310_38_500_rev	5354	13636.2	22816	23454.2	0.782409	121521	29539.4	1.1152	75215	21112.6	0.630667	34708	29623.2	1.11929	103417	25710.2	0.914905	200481	24200.8	86967	38407.6	0.666336	16520	27837.4	0.201967	23289	33784.2	0.481295	24664	34401.5	0.507418	25413	40810	0.753869	4461	33359.6	0.463048	6811	34360.5	0.505696	10425	24589	0.0229575
TGME49_003500	TGME49_003500_20_884_82_K01_rev	1362	3468.89	4526	4652.6	0.423562	19001	4618.77	0.413033	24470	6868.65	0.985551	6690	5709.9	0.71899	22752	5656.32	0.705388	43793	5286.41	27786	12271.2	1.21492	3818	6433.6	0.283336	3239	4698.66	-0.17004	4721	6584.89	0.316869	5325	8551.27	0.693849	1014	7582.75	0.520432	660	3329.6	-0.666939	2006	4731.46	-0.160003
TGME49_003500	TGME49_003500_28_884_82_A03_rev	556	1416.08	1631	1676.62	0.243652	4453	1082.44	-0.387623	9930	2787.32	0.976972	823	702.429	-1.01148	6121	1521.73	0.103803	23453	2831.1	3253	1436.64	-0.978668	1943	3274.09	0.209733	2108	3057.97	0.111215	553	771.329	-1.87594	4936	7926.59	1.48534	253	1891.95	-0.581489	727	3667.61	0.373478	1787	4214.92	0.574143
TGME49_003500	TGME49_003500_33_884_82_O01_rev	835	2126.67	2885	2965.7	0.479776	9648	2345.24	0.141138	10919	3064.93	0.527256	1319	1125.76	-0.917693	24467	6082.68	1.51611	22757	2747.08	13247	5850.32	1.09062	2560	4313.78	0.651053	5077	7364.96	1.42278	3618	5046.41	0.877359	2335	3749.71	0.44888	229	1712.48	-0.681817	396	1997.76	-0.459515	1629	3842.25	0.484052
TGME49_003500	TGME49_003500_36_442_82_C03_rev	913	2325.33	2382	2448.63	0.0745391	20188	4907.31	1.0775	3068	861.178	-1.43305	2660	2270.3	-0.0345503	10682	2655.63	0.191616	24004	2897.61	8593	3794.96	0.389221	3934	6629.07	1.19394	1455	2110.7	-0.457143	1163	1622.16	-0.836947	1402	2251.43	-0.36402	169	1263.79	-1.19711	455	2295.41	-0.336113	1626	3835.17	0.404428
TGME49_003520	TGME49_003520_50_6552_82_G05_rev	17037	43391.7	35833	36835.3	-0.23633	159741	38829.9	-0.160252	149843	42060.4	-0.0449561	48420	41326.4	-0.0703581	152735	37971.1	-0.19252	326717	39439.2	83202	36744.8	-0.10209	29918	50413.9	0.354192	25038	36321.4	-0.11881	25759	35928.8	-0.134488	28499	45765.8	0.214638	6404	47889.5	0.280078	9585	48354.9	0.294032	20453	48241.6	0.290647
TGME49_003520	TGME49_003520_59_5460_82_A05_rev	216	550.133	618	635.287	0.207628	2824	686.459	0.319394	96	26.9469	-4.35159	679	579.525	0.0750904	1443	358.741	-0.616839	1414	170.689	103	45.4883	-1.9078	47	79.1983	-1.10783	30	43.5196	-1.97164	46	64.1611	-1.4116	34	54.5997	-1.64441	2	14.9561	-3.51256	3	15.1346	-3.49545	16	37.7385	-2.17726
TGME49_003520	TGME49_003520_62_6552_82_E05_rev	4076	10381.2	5473	5626.09	-0.88377	33176	8064.44	-0.364329	20257	5686.07	-0.86847	11054	9434.56	-0.137947	24269	6033.46	-0.782918	63842	7706.6	5166	2281.48	-1.75612	1170	1971.53	-1.96678	1249	1811.86	-2.08862	3681	5134.29	-0.585931	1364	2190.41	-1.81489	518	3873.63	-0.992408	823	4151.91	-0.892319	1275	3007.29	-1.35763
TGME49_003520	TGME49_003520_76_5460_82_O03_rev	245	623.993	669	687.713	0.140277	3045	740.18	0.246345	1901	533.605	-0.22576	1510	1288.78	1.04641	8429	2095.51	1.7477	9288	1121.19	6327	2794.22	1.31742	1072	1806.4	0.688084	127	184.233	-2.60543	1181	1647.27	0.555046	257	412.709	-1.44183	83	620.679	-0.85311	200	1008.97	-0.152145	378	891.572	-0.330606
TGME49_003520	TGME49_003520_91_5460_82_C05_rev	985	2508.71	437	449.224	-2.48144	5311	1291	-0.958455	5272	1479.83	-0.76151	1246	1063.46	-1.23818	3063	761.485	-1.72006	17546	2118.04	3190	1408.81	-0.588252	194	326.904	-2.69579	198	287.229	-2.88246	318	443.549	-2.25557	675	1083.96	-0.966415	68	508.508	-2.05839	146	736.548	-1.52388	252	594.381	-1.83327
TGME49_003530	TGME49_003530_13_1860_82_A07_rev	2125	5412.19	3874	3982.36	-0.442586	14418	3504.73	-0.626907	7619	2138.63	-1.33953	1936	1652.37	-1.71167	12895	3205.79	-0.75553	22522	2718.71	17011	7512.63	1.46639	4378	7377.24	1.44016	970	1407.13	-0.950166	1861	2595.74	-0.0667801	1208	1939.89	-0.486946	158	1181.53	-1.20226	518	2613.23	-0.057088	1215	2865.77	0.075997
TGME49_003530	TGME49_003530_17_1860_82_M05_rev	5170	13167.5	8119	8346.11	-0.65781	24751	6016.48	-1.12999	31177	8751.28	-0.589419	6710	5726.97	-1.20114	27677	6880.71	-0.936356	69352	8371.74	6348	2803.49	-1.5783	3034	5112.5	-0.711497	3151	4571	-0.873015	5428	7571.01	-0.14504	3948	6339.98	-0.401047	747	5586.11	-0.583683	1440	7264.59	-0.204646	1718	4052.17	-1.04683
TGME49_003530	TGME49_003530_23_1860_82_K05_rev	1880	4788.19	3265	3356.33	-0.512597	14812	3600.51	-0.411281	14099	3957.54	-0.274876	2434	2077.41	-1.20469	6310	1568.71	-1.6099	24221	2923.81	6635	2930.24	0.0031716	1668	2810.7	-0.0569198	3602	5225.25	0.837652	1702	2373.96	-0.300551	2025	3251.89	0.153432	434	3245.48	0.150583	763	3849.22	0.396719	324	764.204	-1.93582
TGME49_003530	TGME49_003530_24_2325_82_O05_rev	7133	18167.1	9424	9687.61	-0.907117	35099	8531.88	-1.09039	36660	10290.3	-0.820039	8286	7072.08	-1.36112	23234	5776.15	-1.65315	93973	11343.8	8191	3617.42	-1.64887	2414	4067.76	-1.4796	1660	2408.08	-2.23595	4432	6181.79	-0.875812	1800	2890.57	-1.97248	845	6318.96	-0.844149	1031	5201.24	-1.12498	1950	4599.38	-1.3024
TGME49_003540	TGME49_003540_26_3605_82_G07_rev	1425	3629.35	1318	1354.87	-1.42156	5567	1353.23	-1.42331	8891	2495.67	-0.540281	1310	1118.08	-1.69868	5841	1452.12	-1.32155	14875	1795.62	745	329.017	-2.44824	306	515.631	-1.80007	456	661.497	-1.44067	315	439.364	-2.03099	318	510.667	-1.81402	64	478.596	-1.9076	115	580.158	-1.62996	299	705.238	-1.3483
TGME49_003540	TGME49_003540_88_3605_82_I07_rev	1593	4057.23	1690	1737.27	-1.22367	6483	1575.89	-1.36433	13145	3689.76	-0.136969	2227	1900.74	-1.09393	10064	2501.99	-0.697421	29681	3582.9	2239	988.818	-1.85735	1832	3087.05	-0.214901	1490	2161.47	-0.729115	1363	1901.12	-0.914277	5109	8204.4	1.19527	706	5279.51	0.559275	381	1922.09	-0.898454	998	2353.94	-0.606052
TGME49_003540	TGME49_003540_99_3605_82_K07_rev	5	12.7346	2	2.05594	-2.63088	3	0.729241	-4.12621	7	1.96488	-2.69624	2	1.707	-2.89922	15	3.72911	-1.77184	559	67.4789	8	3.53307	-4.25544	8	13.4806	-2.32356	6	8.70391	-2.9547	5	6.97404	-3.27437	13	20.8763	-1.69257	3	22.4342	-1.58874	9	45.4037	-0.571628	11	25.9452	-1.37897
TGME49_003560	TGME49_003560_10_1116_82_M07_rev	70	178.284	58	59.6224	-1.58025	747	181.581	0.0264381	260	72.9812	-1.28858	2050	1749.67	3.29484	1062	264.021	0.566478	7929	957.139	3550	1567.8	0.711942	480	808.834	-0.242885	94	136.361	-2.81129	2043	2849.59	1.57396	156	250.516	-1.93382	52	388.859	-1.29948	182	918.163	-0.0599775	108	254.735	-1.90973
TGME49_003560	TGME49_003560_17_1116_82_E09_rev	387	985.655	1054	1083.48	0.136522	6036	1467.23	0.573944	4430	1243.49	0.335237	1782	1520.93	0.625802	5286	1314.14	0.414964	6430	776.189	525	231.858	-1.74317	912	1536.78	0.985434	403	584.613	-0.408927	2223	3100.66	1.99809	720	1156.23	0.574946	112	837.542	0.109754	370	1866.6	1.26593	1725	4068.68	2.39008
TGME49_003560	TGME49_003560_19_1116_82_A09_rev	1124	2862.73	1995	2050.8	-0.481201	19173	4660.58	0.703119	12734	3574.39	0.320307	1829	1561.05	-0.874877	12576	3126.49	0.127152	30279	3655.09	20112	8882.14	1.281	3866	6514.48	0.833743	3607	5232.5	0.517594	1347	1878.81	-0.960091	5368	8620.32	1.23784	952	7119.11	0.96179	1435	7239.36	0.985956	1883	4441.35	0.281091
TGME49_003570	TGME49_003570_1_2193_82_G09_rev	689	1754.82	2008	2064.17	0.234236	10469	2544.81	0.536233	6564	1842.49	0.0703348	1947	1661.76	-0.0786128	5927	1473.5	-0.252081	21794	2630.83	12423	5486.42	1.06034	446	751.541	-1.8076	3071	4454.95	0.75989	1204	1679.35	-0.647619	473	759.578	-1.79225	926	6924.68	1.39623	252	1271.3	-1.04921	3722	8778.92	1.73852
TGME49_003570	TGME49_003570_11_2193_82_M09_rev	768	1956.03	1826	1877.08	-0.059439	8394	2040.42	0.0609369	11166	3134.26	0.680198	3120	2662.91	0.445078	13231	3289.33	0.749865	22429	2707.49	1358	599.739	-2.17455	492	829.054	-1.70742	679	984.993	-1.45877	791	1103.29	-1.29514	1326	2129.39	-0.346516	166	1241.36	-1.12504	255	1286.44	-1.07357	327	771.28	-1.81163
TGME49_003570	TGME49_003570_42_731_82_K09_rev	2032	5175.32	4885	5021.64	-0.0434894	44030	10702.8	1.04827	37634	10563.7	1.0294	14477	12356.1	1.2555	42424	10546.9	1.0271	60057	7249.7	43203	19079.9	1.39606	11033	18591.4	1.35864	22104	32065.2	2.14502	12225	17051.5	1.23391	12304	19758.7	1.44649	2222	16616.2	1.1966	2866	14458.5	0.995929	13274	31308.8	2.11057
TGME49_003570	TGME49_003570_66_1462_82_O09_rev	1567	3991.01	3295	3387.17	-0.236674	11150	2710.35	-0.558277	11035	3097.49	-0.365655	3730	3183.55	-0.326119	16489	4099.29	0.0386197	24179	2918.74	2031	896.958	-1.70223	1408	2372.58	-0.298888	2761	4005.25	0.456549	1218	1698.88	-0.780764	895	1437.26	-1.02203	156	1166.58	-1.32306	171	862.67	-1.75846	1037	2445.93	-0.254963
TGME49_003570	TGME49_003570_76_731_82_I09_rev	2089	5320.5	6364	6542.02	0.298174	26582	6461.56	0.280322	36569	10264.8	0.948072	12275	10476.7	0.977549	44382	11033.7	1.05228	77831	9395.27	47064	20785.1	1.14554	5225	8804.49	-0.0936946	23667	34332.6	1.86957	11898	16595.4	0.820779	7074	11359.9	0.273949	3080	23032.4	1.29366	4280	21592	1.20049	6309	14880.8	0.663442
TGME49_003590	TGME49_003590_15_1143_82_K11_rev	1924	4900.26	3607	3707.9	-0.402257	5756	1399.17	-1.80829	10397	2918.4	-0.747678	1888	1611.4	-1.60454	11664	2899.76	-0.756925	12657	1527.87	3542	1564.27	0.0339623	569	958.805	-0.672216	488	707.918	-1.10987	325	453.312	-1.75295	384	616.655	-1.30899	201	1503.09	-0.0235938	363	1831.28	0.261329	432	1018.94	-0.584457
TGME49_003590	TGME49_003590_18_1524_82_C13_rev	367	934.717	1906	1959.32	1.06775	9628	2340.38	1.32414	9712	2726.13	1.54425	2365	2018.52	1.1107	1889	469.62	-0.993036	14300	1726.21	8608	3801.58	1.139	1784	3006.16	0.80032	8783	12741.1	2.88381	443	617.9	-1.48216	4310	6921.31	2.00344	1037	7754.75	2.16748	835	4212.45	1.28706	2733	6446.21	1.90085
TGME49_003590	TGME49_003590_28_1143_82_M11_rev	1148	2923.85	1880	1932.59	-0.597338	8883	2159.28	-0.437319	3601	1010.79	-1.53239	2659	2269.45	-0.365529	8784	2183.77	-0.421052	20519	2476.92	5901	2606.08	0.0733326	344	579.664	-2.09526	247	358.311	-2.78927	733	1022.39	-1.2766	2119	3402.84	0.458191	293	2191.07	-0.176914	348	1755.61	-0.496578	968	2283.18	-0.117506
TGME49_003590	TGME49_003590_6_1143_82_A13_rev	625	1591.82	1715	1762.97	0.147333	9643	2344.02	0.558311	1462	410.379	-1.95565	676	576.964	-1.46412	2893	719.222	-1.14617	6103	736.716	923	407.628	-0.853854	405	682.453	-0.110377	1665	2415.34	1.71304	205	285.936	-1.36542	236	378.986	-0.958964	107	800.152	0.119167	59	297.646	-1.30751	507	1195.84	0.698843
TGME49_003590	TGME49_003590_8_1524_82_O11_rev	2689	6848.65	3960	4070.77	-0.750517	11360	2761.39	-1.31042	12970	3640.64	-0.911628	2780	2372.72	-1.52927	11256	2798.33	-1.29125	30143	3638.67	9440	4169.02	0.196297	969	1632.83	-1.15604	612	887.799	-2.03511	1116	1556.61	-1.22501	1062	1705.44	-1.09327	474	3544.6	-0.0377897	661	3334.65	-0.125878	1488	3509.68	-0.0520729
TGME49_003620	TGME49_003620_100_0_82_O13_rev	3175	8086.44	2697	2772.44	-1.54435	12677	3081.53	-1.39186	14948	4195.86	-0.946541	2952	2519.53	-1.68235	11782	2929.09	-1.46505	36336	4386.25	2964	1309	-1.74452	668	1125.63	-1.96226	418	606.373	-2.85471	734	1023.79	-2.09907	660	1059.88	-2.04909	191	1428.31	-1.61868	384	1937.22	-1.179	514	1212.35	-1.85518
TGME49_003620	TGME49_003620_31_824_82_C15_rev	1667	4245.7	2519	2589.46	-0.713351	2546	618.883	-2.77827	5751	1614.29	-1.39511	1689	1441.56	-1.55837	7318	1819.31	-1.22261	12696	1532.58	597	263.655	-2.53924	153	257.816	-2.57155	169	245.16	-2.64417	252	351.491	-2.1244	256	411.103	-1.89839	76	568.332	-1.43116	98	494.396	-1.63223	184	433.993	-1.82022
TGME49_003620	TGME49_003620_32_1648_82_A15_rev	1006	2562.19	870	894.336	-1.51849	1175	285.619	-3.16521	766	215.014	-3.57488	252	215.081	-3.57442	737	183.224	-3.8057	6586	795.02	236	104.226	-2.93128	72	121.325	-2.71211	60	87.0391	-3.19126	107	149.244	-2.41331	93	149.346	-2.41233	29	216.864	-1.8742	62	312.781	-1.34584	67	158.03	-2.33079
TGME49_003620	TGME49_003620_6_824_82_E15_rev	2010	5119.29	5848	6011.58	0.2318	17879	4346.03	-0.236245	13516	3793.9	-0.432264	4284	3656.38	-0.485527	14803	3680.14	-0.476185	38954	4702.28	7562	3339.64	-0.49367	1753	2953.93	-0.670726	4447	6451.05	0.456173	2227	3106.24	-0.598193	2507	4025.92	-0.224041	273	2041.51	-1.20372	593	2991.6	-0.652445	1720	4056.89	-0.212987
TGME49_003640	TGME49_003640_0_2632_82_A17_rev	649	1652.95	2701	2776.55	0.748256	7111	1728.54	0.0645187	2079	583.569	-1.50207	1511	1289.63	-0.358077	8812	2190.73	0.406372	9547	1152.45	1548	683.649	-0.75338	421	709.414	-0.700008	529	767.395	-0.586667	1208	1684.93	0.547978	292	468.915	-1.29731	142	1061.88	-0.118082	147	741.593	-0.636008	751	1771.35	0.620141
TGME49_003640	TGME49_003640_0_3290_82_K15_rev	2673	6807.89	7438	7646.06	0.167507	37082	9013.91	0.404944	24716	6937.7	0.027249	9169	7825.72	0.201015	28043	6971.7	0.0343018	59709	7207.69	41696	18414.4	1.35322	11477	19339.5	1.42394	10147	14719.8	1.03015	10254	14302.4	0.988643	5975	9595.09	0.412758	2020	15105.7	1.06748	1578	7960.78	0.143372	4877	11503.2	0.674421
TGME49_003640	TGME49_003640_58_3290_82_M15_rev	4784	12184.4	10906	11211.1	-0.120115	63677	15478.6	0.34524	51861	14557.2	0.256696	14779	12613.8	0.0499695	65088	16181.4	0.409295	119578	14434.7	47791	21106.1	0.548121	10338	17420.3	0.271224	9616	13949.5	-0.0493309	8847	12339.9	-0.226215	11933	19162.9	0.408773	1275	9534.52	-0.598309	3112	15699.6	0.121185	9041	21324.6	0.562978
TGME49_003640	TGME49_003640_70_1974_82_I15_rev	2479	6313.79	5543	5698.05	-0.148039	11903	2893.39	-1.12575	10016	2811.46	-1.16719	7786	6645.33	0.0738342	17072	4244.23	-0.573005	36375	4390.96	25648	11327	1.36716	1338	2254.62	-0.96165	1867	2708.37	-0.697113	2200	3068.58	-0.516967	1509	2423.26	-0.857586	499	3731.55	-0.234761	455	2295.41	-0.935786	1412	3330.42	-0.398832
TGME49_003650	TGME49_003650_0_2700_82_E17_rev	713	1815.95	464	476.979	-1.92872	6515	1583.67	-0.197452	6283	1763.62	-0.042185	1182	1008.83	-0.848034	5260	1307.68	-0.473718	13816	1667.78	6162	2721.35	0.706392	896	1509.82	-0.14355	1702	2469.01	0.566003	552	769.934	-1.11512	496	796.513	-1.06616	171	1278.75	-0.383197	533	2688.91	0.68909	399	941.104	-0.825504
TGME49_003650	TGME49_003650_18_3375_82_K17_rev	3153	8030.41	3526	3624.63	-1.14764	33405	8120.1	0.0160236	24363	6838.62	-0.23177	9559	8158.58	0.0228447	22140	5504.17	-0.544949	50752	6126.46	16128	7122.67	0.217365	6287	10594	0.790126	10227	14835.8	1.27596	5668	7905.77	0.367852	5324	8549.67	0.480814	1021	7635.1	0.317593	1639	8268.51	0.432574	5541	13069.3	1.09306
TGME49_003650	TGME49_003650_19_2700_82_I17_rev	1790	4558.97	2675	2749.83	-0.729368	16976	4126.53	-0.143778	11182	3138.75	-0.538518	4511	3850.13	-0.243802	11936	2967.38	-0.619519	36651	4424.28	2824	1247.17	-1.82678	457	770.077	-2.52237	2459	3567.15	-0.310669	1282	1788.14	-1.30698	951	1527.18	-1.53457	189	1413.35	-1.64632	585	2951.24	-0.584121	993	2342.15	-0.917611
TGME49_003650	TGME49_003650_27_3375_82_C17_rev	1150	2928.95	1025	1053.67	-1.47496	7831	1903.56	-0.621681	4585	1286.99	-1.18638	1368	1167.58	-1.32686	7573	1882.7	-0.637576	14064	1697.72	2796	1234.81	-0.459309	258	434.748	-1.96534	1474	2138.26	0.332842	287	400.31	-2.08441	331	531.544	-1.67534	86	643.113	-1.40045	419	2113.79	0.316238	518	1221.78	-0.474607
TGME49_003650	TGME49_003650_44_3375_82_G17_rev	4258	10844.7	6297	6473.14	-0.744459	10356	2517.34	-2.10702	10820	3037.14	-1.83621	3733	3186.11	-1.76713	14326	3561.55	-1.60642	30115	3635.29	1541	680.558	-2.41728	351	591.46	-2.61972	356	516.432	-2.81542	624	870.36	-2.06239	676	1085.57	-1.74362	153	1144.14	-1.6678	294	1483.19	-1.29337	366	863.268	-2.07419
TGME49_004340	TGME49_004340_23_3556_rev	2481	6318.89	7717	7932.86	0.328171	30341	7375.3	0.223032	23270	6531.81	0.047813	11568	9873.26	0.643856	58587	14565.2	1.20478	76004	9174.72	39154	17291.7	0.914346	7038	11859.5	0.370309	10121	14682	0.678317	9453	13185.1	0.523174	5914	9497.13	0.049827	2883	21559.2	1.23257	2386	12037	0.391742	6688	15774.7	0.781875
TGME49_004340	TGME49_004340_30_3556_rev	1312	3341.55	5113	5256.02	0.653455	26559	6455.97	0.950118	19963	5603.55	0.745824	12098	10325.6	1.62764	26273	6531.67	0.966934	57344	6922.21	22689	10020.2	0.533612	6549	11035.5	0.672851	4820	6992.14	0.0145029	10609	14797.5	1.09605	7318	11751.8	0.763575	1538	11501.3	0.732487	3367	16986	1.29504	4529	10682.4	0.625926
TGME49_004340	TGME49_004340_77_4445_rev	2169	5524.25	5953	6119.52	0.147639	26188	6365.79	0.204561	30958	8689.81	0.653546	8939	7629.42	0.465794	31508	7833.13	0.503809	58072	7010.08	25486	11255.5	0.683124	10487	17671.3	1.33391	7812	11332.5	0.692961	5727	7988.06	0.188414	5692	9140.63	0.382861	1344	10050.5	0.519765	2818	14216.4	1.02005	6415	15130.8	1.10998
TGME49_004340	TGME49_004340_92_4445_rev	836	2129.22	3749	3853.87	0.855983	18933	4602.24	1.11201	7155	2008.39	-0.0842876	4788	4086.55	0.940558	14525	3611.02	0.762084	28651	3458.57	7306	3226.58	-0.10017	5349	9013.44	1.3819	2834	4111.15	0.249367	6451	8997.9	1.37941	4473	7183.07	1.05443	696	5204.73	0.589648	492	2482.07	-0.478632	3795	8951.1	1.37189
TGME49_004340	TGME49_004340_95_4445_rev	80	203.753	655	673.322	1.72448	3367	818.452	2.00608	101	28.3504	-2.84538	360	307.259	0.592635	1549	385.093	0.918386	718	86.6724	478	211.101	1.28429	24	40.4417	-1.09973	21	30.4637	-1.50848	471	656.954	2.92215	541	868.777	3.32534	6	44.8683	-0.949875	5	25.2243	-1.78076	5	11.7933	-2.87761
TGME49_004540	TGME49_004540_18_1470_82_A19_rev	1271	3237.12	1533	1575.88	-1.03855	4993	1213.7	-1.4153	6879	1930.91	-0.74543	1104	942.261	-1.78051	4220	1049.12	-1.62553	6151	742.51	1222	539.677	-0.460315	106	178.617	-2.05554	1139	1652.29	1.15399	540	753.196	0.0206152	204	327.598	-1.18048	101	755.284	0.0246086	327	1649.67	1.15169	78	183.975	-2.0129
TGME49_004540	TGME49_004540_38_490_82_C19_rev	915	2330.42	1572	1615.97	-0.52819	7377	1793.2	-0.378053	9360	2627.32	0.173	1289	1100.16	-1.08288	2929	728.171	-1.67824	6682	806.609	488	215.517	-1.90407	1096	1846.84	1.19512	145	210.345	-1.93911	179	249.671	-1.69184	192	308.328	-1.38741	34	254.254	-1.6656	153	771.862	-0.0635254	316	745.335	-0.11398
TGME49_004540	TGME49_004540_41_490_82_E19_rev	1999	5091.28	5902	6067.09	0.252978	8602	2090.98	-1.28385	19200	5389.38	0.0820914	4513	3851.83	-0.402482	13038	3241.34	-0.651435	35615	4299.22	28273	12486.3	1.5382	1376	2318.66	-0.890785	1870	2712.72	-0.664334	4196	5852.61	0.445006	1714	2752.47	-0.64335	443	3312.78	-0.376032	1092	5508.98	0.357711	2804	6613.67	0.621377
TGME49_004540	TGME49_004540_45_980_82_M17_rev	1199	3053.75	1601	1645.78	-0.891806	4021	977.426	-1.64352	5419	1521.1	-1.00547	689	588.06	-2.37655	1651	410.451	-2.8953	16440	1984.53	1573	694.69	-1.51436	165	278.037	-2.83545	155	224.851	-3.14176	277	386.362	-2.36078	281	451.25	-2.1368	73	545.898	-1.8621	294	1483.19	-0.420099	188	443.427	-2.16203
TGME49_004540	TGME49_004540_6_1470_82_O17_rev	1828	4655.75	3044	3129.15	-0.573245	4211	1023.61	-2.18535	6014	1688.11	-1.46361	1508	1287.07	-1.85492	10425	2591.73	-0.845098	18613	2246.84	3517	1553.23	-0.532632	2357	3971.71	0.82186	236	342.354	-2.71434	343	478.419	-2.23155	3817	6129.62	1.4479	89	665.547	-1.75529	180	908.073	-1.30702	201	474.09	-2.24467
TGME49_004550	TGME49_004550_21_2548_82_I19_rev	2304	5868.08	10450	10742.3	0.872343	28719	6981.03	0.25055	39318	11036.4	0.911313	12852	10969.2	0.90249	29487	7330.69	0.321059	59119	7136.47	29426	12995.5	0.864731	7067	11908.4	0.738695	8337	12094.1	0.761019	11902	16601	1.21799	6847	10995.4	0.623618	1089	8143.6	0.190456	2013	10155.3	0.508948	5449	12852.3	0.848745
TGME49_004550	TGME49_004550_3_2548_82_O19_rev	807	2055.36	1601	1645.78	-0.320615	1946	473.034	-2.11937	3485	978.228	-1.07115	1120	955.917	-1.10443	5214	1296.24	-0.665057	8734	1054.31	428	189.019	-2.4797	361	608.31	-0.793424	272	394.577	-1.41792	297	414.258	-1.3477	251	403.074	-1.38719	49	366.425	-1.52471	78	393.499	-1.42187	108	254.735	-2.04924
TGME49_004550	TGME49_004550_68_3185_82_M19_rev	175	445.71	261	268.301	-0.732253	24	5.83393	-6.25549	680	190.874	-1.22348	136	116.076	-1.94104	1531	380.618	-0.22776	80	9.65709	22	9.71595	0.00876519	7	11.7955	0.288574	10	14.5065	0.58704	8	11.1585	0.208477	8	12.847	0.411768	0	0		0	0		2	4.71731	-1.03362
TGME49_004550	TGME49_004550_85_3185_82_K19_rev	6313	16078.7	6655	6841.16	-1.23283	26039	6329.57	-1.34497	35676	10014.1	-0.683108	6597	5630.52	-1.51381	36693	9122.16	-0.8177	75331	9093.48	3739	1651.27	-2.46126	1200	2022.08	-2.16899	1263	1832.17	-2.31128	1877	2618.05	-1.79634	1682	2701.08	-1.7513	368	2751.93	-1.72439	891	4494.96	-1.01652	1224	2886.99	-1.65526
TGME49_004560	TGME49_004560_1_5362_82_I21_rev	284	723.323	2498	2567.87	1.82786	1634	397.193	-0.864798	5040	1414.71	0.967796	1216	1037.85	0.520891	3242	805.986	0.156114	6907	833.769	416	183.72	-2.18214	416	700.989	-0.250256	1268	1839.43	1.14154	294	410.073	-1.02377	1606	2579.03	1.62911	22	164.517	-2.34141	117	590.248	-0.498328	560	1320.85	0.663743
TGME49_004560	TGME49_004560_62_8426_82_E21_rev	11063	28176.5	35631	36627.7	0.378443	157144	38198.6	0.439029	112723	31641	0.167303	43313	36967.5	0.391768	159793	39725.7	0.495583	248547	30003	142046	62732.3	1.0641	38287	64516.3	1.10456	46746	67812.2	1.17644	29365	40958.5	0.449056	23964	38483.1	0.359118	5560	41578	0.470712	11122	56108.9	0.90312	18799	44340.4	0.563513
TGME49_004560	TGME49_004560_73_8426_82_C21_rev	6601	16812.2	28103	28889.1	0.78102	90605	22024.3	0.389591	66645	18707	0.154076	40736	34768.1	1.04826	117062	29102.5	0.791637	215636	26030.2	101566	44855	0.785081	22586	38059	0.54805	28728	41674.3	0.678972	29968	41799.6	0.683301	40527	65081.2	1.32205	5037	37667	0.533113	8983	45317.9	0.799894	22986	54216.1	1.05853
TGME49_004560	TGME49_004560_93_4596_82_A21_rev	2775	7067.68	8802	9048.21	0.356396	51973	12633.6	0.837959	27323	7669.48	0.117892	6338	5409.47	-0.38575	45725	11367.6	0.685616	74854	9035.9	29002	12808.3	0.503335	8021	13515.9	0.580922	8579	12445.1	0.461842	11739	16373.6	0.857635	3443	5529.02	-0.708645	2022	15120.6	0.742778	1431	7219.18	-0.323833	1874	4420.12	-1.03158
TGME49_004870	TGME49_004870_1_1816_82_M21_rev	1019	2595.3	848	871.72	-1.57397	4778	1161.44	-1.15999	9958	2795.18	0.107037	1558	1329.75	-0.964749	4904	1219.17	-1.09	12739	1537.77	1244	549.393	-1.48493	4474	7539	2.29353	213	308.989	-2.31521	1657	2311.2	0.587798	704	1130.53	-0.443837	81	605.723	-1.34411	1351	6815.6	2.148	337	794.867	-0.952056
TGME49_004870	TGME49_004870_31_1362_82_K21_rev	2005	5106.56	7559	7770.44	0.605646	47262	11488.5	1.16976	38227	10730.2	1.07125	7936	6773.36	0.40752	34080	8472.54	0.730444	60940	7356.29	29412	12989.3	0.820277	13128	22121.6	1.58841	15996	23204.6	1.65736	10527	14683.1	0.99711	9102	14616.7	0.990562	2984	22314.5	1.60093	2630	13268	0.850896	3952	9321.41	0.341569
TGME49_004870	TGME49_004870_9_1816_82_O21_rev	1255	3196.37	5779	5940.65	0.894185	13347	3244.39	0.0215129	9688	2719.39	-0.233153	4775	4075.45	0.350524	14327	3561.8	0.15617	20395	2461.96	6650	2936.87	0.254472	928	1563.74	-0.654799	3222	4674	0.924853	2297	3203.87	0.380012	574	921.771	-1.41732	777	5810.45	1.23885	477	2406.39	-0.0329314	456	1075.55	-1.19473
TGME49_005010	TGME49_005010_1_6798_82_C02_rev	742	1889.81	2151	2211.17	0.226569	4417	1073.69	-0.815668	5902	1656.67	-0.189952	2385	2035.59	0.107208	3910	972.055	-0.95913	12025	1451.58	1369	604.597	-1.26358	589	992.506	-0.548478	860	1247.56	-0.218516	411	573.266	-1.34035	253	406.286	-1.83706	86	643.113	-1.17448	90	454.037	-1.67675	470	1108.57	-0.388929
TGME49_005010	TGME49_005010_33_8034_82_A02_rev	2232	5684.71	3631	3732.57	-0.606918	8872	2156.61	-1.39832	15435	4332.55	-0.391868	4053	3459.23	-0.716637	22030	5476.82	-0.0537466	35131	4240.79	6964	3075.54	-0.463495	4783	8059.69	0.92639	4674	6780.35	0.677025	3699	5159.39	0.282867	1095	1758.43	-1.27005	204	1525.52	-1.47503	1003	5059.99	0.2548	1153	2719.53	-0.640977
TGME49_005010	TGME49_005010_47_7416_82_E02_rev	1009	2569.83	1355	1392.9	-0.883581	4110	999.061	-1.36303	4799	1347.06	-0.931857	1347	1149.66	-1.16047	10239	2545.49	-0.0137304	8925	1077.37	559	246.873	-2.12567	140	235.91	-2.19121	135	195.838	-2.45978	185	258.039	-2.06185	215	345.263	-1.64175	41	306.6	-1.81308	79	398.543	-1.4347	142	334.929	-1.68559
TGME49_005010	TGME49_005010_9_8652_82_G02_rev	1769	4505.49	1682	1729.05	-1.3817	7212	1753.1	-1.36178	10285	2886.97	-0.642129	1920	1638.72	-1.45912	6224	1547.33	-1.5419	16950	2046.1	948	418.669	-2.28899	689	1161.01	-0.81749	250	362.663	-2.49617	365	509.105	-2.00684	1251	2008.95	-0.0264354	733	5481.42	1.42167	197	993.836	-1.04179	237	559.001	-1.87195
TGME49_005020	TGME49_005020_13_960_82_O02_rev	556	1416.08	555	570.525	-1.31154	5112	1242.63	-0.188512	8782	2465.08	0.799728	1553	1325.48	-0.0953888	7990	1986.37	0.488232	7511	906.68	530	234.066	-1.95368	127	214.004	-2.08296	875	1269.32	0.48539	1555	2168.93	1.25831	1134	1821.06	1.00611	153	1144.14	0.335601	69	348.095	-1.38111	91	214.638	-2.07869
TGME49_005020	TGME49_005020_17_960_82_A04_rev	648	1650.4	3838	3945.36	1.25734	12057	2930.82	0.82849	4893	1373.45	-0.265011	2709	2312.13	0.486405	7681	1909.55	0.210421	13815	1667.66	7827	3456.67	1.05156	2052	3457.76	1.05201	3090	4482.51	1.42648	1262	1760.25	0.0779531	405	650.378	-1.35847	295	2206.03	0.403626	666	3359.87	1.01058	974	2297.33	0.462134
TGME49_005020	TGME49_005020_2_1280_82_I02_rev	1279	3257.5	3187	3276.15	0.00823519	10130	2462.4	-0.403697	9358	2626.76	-0.310481	5877	5016.01	0.622774	10303	2561.4	-0.346831	18079	2182.38	1991	879.293	-1.31149	1007	1696.87	-0.363032	1484	2152.77	-0.0197115	1788	2493.92	0.192509	1345	2159.9	-0.0149406	568	4247.54	0.960722	597	3011.78	0.464711	1214	2863.41	0.391829
TGME49_005040	TGME49_005040_17_8036_82_C04_rev	1351	3440.88	3075	3161.01	-0.122389	17406	4231.06	0.298242	13493	3787.44	0.138447	5360	4574.75	0.410916	8538	2122.61	-0.696937	28852	3482.83	22259	9830.33	1.49698	5574	9392.58	1.43126	5960	8645.89	1.31175	2913	4063.07	0.222311	4999	8027.76	1.20474	973	7276.15	1.06291	926	4671.53	0.423636	1856	4377.66	0.329901
TGME49_005040	TGME49_005040_2_5453_82_E04_rev	3467	8830.14	7256	7458.97	-0.243461	13917	3382.95	-1.38415	19288	5414.08	-0.705721	2136	1823.07	-2.27607	7048	1752.19	-2.33328	38939	4700.47	1702	751.661	-2.64465	439	739.746	-2.6677	476	690.51	-2.76707	781	1089.34	-2.10934	786	1262.22	-1.89685	198	1480.66	-1.66657	399	2012.9	-1.22353	524	1235.94	-1.9272
TGME49_005040	TGME49_005040_22_4592_82_I04_rev	1170	2979.89	1826	1877.08	-0.666769	6582	1599.96	-0.897226	12451	3494.96	0.230017	4428	3779.29	0.342857	5749	1429.24	-1.06	14153	1708.46	3174	1401.75	-0.285472	730	1230.1	-0.47392	3914	5677.85	1.73265	2648	3693.45	1.11227	849	1363.39	-0.325503	78	583.288	-1.55042	763	3849.22	1.17187	993	2342.15	0.455133
TGME49_005040	TGME49_005040_3_8036_82_K04_rev	4491	11438.2	10079	10360.9	-0.142704	48190	11714	0.0343818	46941	13176.2	0.204075	12968	11068.2	-0.0474425	51045	12690.2	0.149854	95954	11583	35274	15578.2	0.427524	7990	13463.7	0.217072	7238	10499.8	-0.14164	7183	10018.9	-0.20928	7597	12199.8	0.074855	1790	13385.7	0.208691	2557	12899.7	0.155332	2791	6583.01	-0.815185
TGME49_005050	TGME49_005050_22_2640_82_C06_rev	2512	6397.84	11913	12246.2	0.936681	39437	9586.36	0.583398	34560	9700.88	0.60053	14284	12191.4	0.930202	43464	10805.5	0.756105	80014	9658.78	37946	16758.2	0.794957	11262	18977.3	0.974358	13886	20143.8	1.06042	9162	12779.2	0.403887	11836	19007.1	0.976625	3347	25029.1	1.37369	2845	14352.6	0.571399	10811	25499.4	1.40055
TGME49_005050	TGME49_005050_27_3300_82_A06_rev	951	2422.11	1262	1297.3	-0.900753	17153	4169.56	0.783628	12799	3592.64	0.568777	1887	1610.55	-0.588713	10893	2708.08	0.161005	20300	2450.49	22109	9764.08	1.99442	2061	3472.93	0.503084	2263	3282.83	0.421869	1917	2673.85	0.125847	1495	2400.78	-0.0295661	898	6715.3	1.45438	421	2123.88	-0.206365	3030	7146.73	1.54421
TGME49_005050	TGME49_005050_56_2640_82_M04_rev	1017	2590.21	2945	3027.38	0.225	6577	1598.74	-0.696133	11159	3132.3	0.274152	4961	4234.2	0.709021	15467	3845.21	0.569995	20691	2497.69	7593	3353.33	0.425	2625	4423.31	0.824533	2486	3606.32	0.529935	3854	5375.59	1.10583	3797	6097.5	1.28762	428	3200.61	0.357754	817	4121.64	0.722628	2565	6049.95	1.27633
TGME49_005050	TGME49_005050_81_2640_82_E06_rev	2118	5394.36	6061	6230.54	0.207906	26784	6510.67	0.271354	7272	2041.23	-1.40201	5935	5065.51	-0.0907444	30370	7550.21	0.485065	31059	3749.25	9000	3974.7	0.0842472	2704	4556.43	0.281303	2298	3333.6	-0.16952	1667	2325.14	-0.689281	6816	10945.6	1.54568	1082	8091.26	1.10976	1080	5448.44	0.539243	3754	8854.39	1.23979
TGME49_005050	TGME49_005050_94_3300_82_O04_rev	374	952.545	543	558.189	-0.771034	71	17.2587	-5.78639	561	157.471	-2.5967	317	270.559	-1.81585	921	228.968	-2.05664	2004	241.91	82	36.214	-2.73985	23	38.7566	-2.64196	29	42.0689	-2.52365	43	59.9767	-2.012	27	43.3586	-2.48008	15	112.171	-1.10877	6	30.2691	-2.99855	33	77.8356	-1.63597
TGME49_005060	TGME49_005060_10_2750_82_I06_rev	700	1782.84	2786	2863.93	0.683821	11301	2747.05	0.623708	2094	587.779	-1.60083	1017	868.007	-1.0384	8806	2189.24	0.296253	20117	2428.4	8853	3909.78	0.687085	2070	3488.09	0.522435	2417	3506.23	0.529915	2527	3524.68	0.537487	1258	2020.19	-0.265515	496	3709.12	0.611071	450	2270.18	-0.0971953	839	1978.91	-0.295297
TGME49_005060	TGME49_005060_28_2200_82_M06_rev	4389	11178.4	16526	16988.3	0.603826	63552	15448.2	0.46673	44267	12425.6	0.152603	16679	14235.5	0.348779	50897	12653.4	0.178809	105087	12685.4	52794	23315.6	0.878123	9046	15243.1	0.264987	16912	24533.4	0.951575	11819	16485.2	0.378001	9034	14507.5	0.193621	2418	18081.9	0.511376	3704	18686.1	0.558795	8395	19800.9	0.642394
TGME49_005060	TGME49_005060_34_2200_82_O06_rev	804	2047.72	1039	1068.06	-0.939019	4396	1068.58	-0.938319	5101	1431.83	-0.516152	2005	1711.26	-0.258955	3548	882.059	-1.21507	19500	2353.92	5470	2415.74	0.0374003	1391	2343.93	-0.0061324	1169	1695.81	-0.473087	1169	1630.53	-0.529722	1473	2365.45	0.00705143	369	2759.4	0.229293	346	1745.52	-0.431407	249	587.305	-2.00288
TGME49_005120	TGME49_005120_22_3972_82_K08_rev	2669	6797.71	3669	3771.63	-0.84986	8848	2150.78	-1.66019	10447	2932.44	-1.21295	3713	3169.04	-1.101	7693	1912.54	-1.82956	22521	2718.59	1173	518.037	-2.39173	253	426.323	-2.67284	300	435.196	-2.64312	489	682.061	-1.99489	463	743.519	-1.87042	118	882.411	-1.62334	196	988.791	-1.45912	259	610.892	-2.15387
TGME49_005120	TGME49_005120_37_2979_82_C10_rev	2465	6278.14	3204	3293.62	-0.930661	21518	5230.6	-0.263359	14416	4046.52	-0.633653	2994	2555.37	-1.2968	7075	1758.9	-1.83566	48792	5889.86	7757	3425.75	-0.781812	664	1118.89	-2.39617	1236	1793.01	-1.71585	1772	2471.6	-1.25279	869	1395.5	-2.07745	409	3058.53	-0.945398	651	3284.2	-0.842692	1177	2776.14	-1.08515
TGME49_005120	TGME49_005120_50_4965_82_M08_rev	5688	14486.8	7627	7840.34	-0.885753	22120	5376.94	-1.42989	33100	9291.06	-0.640827	9687	8267.83	-0.809161	22279	5538.73	-1.38712	59051	7128.26	5869	2591.95	-1.45951	3532	5951.67	-0.260257	1728	2506.73	-1.50775	1342	1871.83	-1.9291	1334	2142.23	-1.73443	362	2707.06	-1.39683	522	2633.41	-1.43662	921	2172.32	-1.71431
TGME49_005120	TGME49_005120_55_4965_82_O08_rev	4342	11058.7	10460	10752.6	-0.0404963	49057	11924.8	0.108784	46992	13190.5	0.254319	15866	13541.6	0.292217	42335	10524.8	-0.0713879	109343	13199.2	44601	19697.3	0.577549	6874	11583.2	-0.18842	14447	20957.6	0.667021	11036	15393.1	0.221833	8036	12904.8	-0.0325433	2317	17326.7	0.392543	2471	12465.8	-0.082471	8441	19909.4	0.593001
TGME49_005120	TGME49_005120_59_3972_82_A10_rev	459	1169.03	1732	1780.45	0.606925	2033	494.182	-1.2422	5210	1462.43	0.323053	1990	1698.46	0.538913	2781	691.377	-0.757769	3643	439.76	1510	666.867	0.600683	223	375.771	-0.226864	75	108.799	-2.01505	549	765.749	0.800156	107	171.828	-1.35575	27	201.908	-1.12302	157	792.042	0.84886	102	240.583	-0.870182
TGME49_005130	TGME49_005130_13_11518_82_K10_rev	1696	4319.56	3157	3245.31	-0.412529	18879	4589.12	0.0873309	23981	6731.39	0.640019	3467	2959.08	-0.545738	15822	3933.47	-0.135083	32781	3957.12	4096	1808.93	-1.12931	3079	5188.33	0.390821	3576	5187.53	0.390599	3220	4491.28	0.182678	3364	5402.16	0.449086	337	2520.11	-0.650965	338	1705.16	-1.21454	1442	3401.18	-0.218413
TGME49_005130	TGME49_005130_4_10632_82_M10_rev	1800	4584.44	4412	4535.41	-0.0155117	31089	7557.13	0.721092	33059	9279.55	1.01731	4691	4003.76	-0.195391	20562	5111.87	0.157105	46733	5641.31	9323	4117.35	-0.454314	1457	2455.15	-1.20022	6726	9757.09	0.790419	4974	6937.77	0.298442	2112	3391.6	-0.734064	577	4314.84	-0.386724	744	3753.37	-0.587844	1843	4347	-0.37601
TGME49_005130	TGME49_005130_91_886_82_I10_rev	206	524.664	262	269.329	-0.962025	1556	378.233	-0.472118	1675	470.167	-0.15822	562	479.666	-0.129364	1028	255.569	-1.03768	4946	597.05	217	95.8346	-2.63923	493	830.74	0.476545	68	98.6443	-2.59754	1391	1940.18	1.70027	82	131.682	-2.1808	24	179.473	-1.73408	61	307.736	-0.956158	143	337.288	-0.823871
TGME49_005140	TGME49_005140_15_1848_82_G12_rev	5270	13422.2	16056	16505.1	0.29829	80002	19446.9	0.534918	69070	19387.7	0.53052	30395	25942.1	0.950669	126505	31450.1	1.22844	174052	21010.5	133827	59102.5	1.49211	21472	36181.8	0.784157	26819	38905	0.888849	31194	43509.6	1.05023	33068	53103	1.33769	4881	36500.4	0.796805	9272	46775.9	1.15466	19402	45762.6	1.12306
TGME49_005140	TGME49_005140_4_1848_82_C12_rev	920	2343.16	1194	1227.4	-0.93285	7250	1762.33	-0.410968	10521	2953.21	0.33383	2059	1757.35	-0.415052	6351	1578.91	-0.569529	27861	3363.2	14251	6293.72	0.904078	3665	6175.78	0.876785	3363	4878.54	0.536614	1467	2046.18	-0.716901	2528	4059.65	0.271518	759	5675.85	0.754999	631	3183.3	-0.0793122	432	1018.94	-1.72277
TGME49_005140	TGME49_005140_48_616_82_E12_rev	1253	3191.28	3031	3115.78	-0.0345401	12724	3092.96	-0.0451494	10768	3022.54	-0.0783726	1605	1369.86	-1.2201	10157	2525.11	-0.337791	21364	2578.93	7731	3414.27	0.404807	2464	4152.01	0.68704	1984	2878.09	0.158342	2445	3410.3	0.403129	5554	8919.02	1.79011	268	2004.12	-0.363803	1035	5221.42	1.01767	516	1217.07	-1.08336
TGME49_005140	TGME49_005140_6_616_82_O10_rev	736	1874.53	2602	2674.78	0.512896	14326	3482.37	0.893543	4950	1389.45	-0.432014	3737	3189.52	0.766813	4209	1046.39	-0.841107	22667	2736.22	12237	5404.27	0.981918	2920	4920.4	0.846594	4773	6923.96	1.33942	3386	4722.82	0.787465	1615	2593.48	-0.0772912	302	2258.37	-0.276899	621	3132.85	0.195295	4499	10611.6	1.95539
TGME49_005160	TGME49_005160_16_2202_82_K14_rev	502	1278.55	629	646.595	-0.983575	4462	1084.62	-0.237312	4120	1156.47	-0.144779	1474	1258.06	-0.0233126	7497	1863.81	0.543747	8389	1012.67	456	201.385	-2.33013	108	181.988	-2.47625	125	181.332	-2.48146	179	249.671	-2.02006	199	319.569	-1.66396	38	284.166	-1.83335	67	338.005	-1.58304	81	191.051	-2.40613
TGME49_005160	TGME49_005160_47_1468_82_I14_rev	3138	7992.21	3812	3918.63	-1.02824	17939	4360.62	-0.874061	20189	5666.99	-0.496012	4502	3842.45	-1.05657	20376	5065.63	-0.657854	37466	4522.66	2041	901.375	-2.32697	597	1005.99	-2.16856	922	1337.5	-1.75763	1164	1623.56	-1.47801	1286	2065.15	-1.13092	236	1764.82	-1.35765	597	3011.78	-0.586556	760	1792.58	-1.33514
TGME49_005160	TGME49_005160_5_1468_82_C14_rev	499	1270.91	249	255.965	-2.31184	8927	2169.98	0.77182	3274	919.001	-0.467722	4070	3473.74	1.45063	5740	1427.01	0.167132	9983	1205.08	612	270.28	-2.15661	1309	2205.76	0.872139	1248	1810.41	0.587185	334	465.866	-1.37115	984	1580.18	0.390953	169	1263.79	0.0686241	102	514.575	-1.22768	1198	2825.67	1.22946
TGME49_005160	TGME49_005160_54_734_82_E14_rev	803	2045.17	544	559.217	-1.87074	1928	468.659	-2.12561	5126	1438.85	-0.507303	785	669.996	-1.61	2976	739.856	-1.4669	5170	624.09	305	134.698	-2.21202	72	121.325	-2.36288	72	104.447	-2.57898	90	125.533	-2.31369	115	184.675	-1.75676	34	254.254	-1.29548	39	196.749	-1.6654	68	160.389	-1.96018
TGME49_005160	TGME49_005160_69_734_82_G14_rev	1879	4785.65	4795	4929.13	0.0426182	18057	4389.3	-0.124722	17133	4809.18	0.00707625	3908	3335.47	-0.520824	17527	4357.34	-0.135265	30090	3632.27	1769	781.25	-2.21702	1382	2328.77	-0.641307	1961	2844.73	-0.352582	1752	2443.7	-0.571805	1426	2289.97	-0.665542	167	1248.84	-1.54029	537	2709.09	-0.423067	360	849.116	-2.09684
TGME49_005180	TGME49_005180_14_1440_82_E16_rev	434	1105.36	100	102.797	-3.42664	1021	248.185	-2.15503	1164	326.731	-1.75834	236	201.425	-2.4562	428	106.404	-3.37689	1772	213.905	75	33.1225	-2.69108	19	32.0163	-2.74009	30	43.5196	-2.29723	36	50.2131	-2.09083	51	81.8995	-1.38504	6	44.8683	-2.2532	12	60.5382	-1.82105	30	70.7597	-1.59597
TGME49_005180	TGME49_005180_18_1440_82_O14_rev	1835	4673.58	843	866.581	-2.43112	5427	1319.2	-1.82487	5766	1618.5	-1.52987	952	812.53	-2.52404	4918	1222.65	-1.93452	12274	1481.64	670	295.895	-2.32404	163	274.666	-2.43144	182	264.019	-2.48848	219	305.463	-2.27813	249	399.862	-1.88962	83	620.679	-1.25528	147	741.593	-0.998494	165	389.178	-1.92869
TGME49_005180	TGME49_005180_23_1440_82_A16_rev	624	1589.27	14	14.3916	-6.78699	47	11.4248	-7.12006	228	63.9989	-4.63418	159	135.706	-3.54981	2249	559.118	-1.50714	82	9.89852	25	11.0408	0.157566	5	8.42535	-0.232477	18	26.1117	1.39941	17	23.7117	1.26032	19	30.5116	1.62407	0	0		0	0		0	0
TGME49_005180	TGME49_005180_43_1440_82_C16_rev	997	2539.27	1731	1779.42	-0.513007	2859	694.967	-1.8694	2034	570.937	-2.15301	900	768.148	-1.72496	805	200.129	-3.66541	8636	1042.48	747	329.901	-1.65992	328	552.703	-0.915448	125	181.332	-2.52332	224	312.437	-1.73839	168	269.787	-1.95013	49	366.425	-1.50844	65	327.915	-1.66863	116	273.604	-1.92986
TGME49_005190	TGME49_005190_4_1904_82_I16_rev	2071	5274.65	1887	1939.78	-1.44318	3665	890.89	-2.56576	5136	1441.66	-1.87135	1341	1144.54	-2.20431	3420	850.238	-2.63314	18019	2175.14	739	326.367	-2.73654	212	357.235	-2.60616	195	282.877	-2.94286	324	451.918	-2.26698	330	529.938	-2.03721	91	680.503	-1.67643	174	877.804	-1.30914	279	658.065	-1.72481
TGME49_005190	TGME49_005190_51_1904_82_G16_rev	1814	4620.1	1759	1808.2	-1.35337	8153	1981.83	-1.22109	6910	1939.61	-1.25215	2225	1899.03	-1.28266	6364	1582.14	-1.54605	16653	2010.24	787	347.566	-2.53201	207	348.809	-2.52686	214	310.44	-2.69499	337	470.05	-2.09648	336	539.573	-1.89748	92	687.981	-1.54693	181	913.118	-1.1385	194	457.579	-2.13528
TGME49_005190	TGME49_005190_53_1904_82_M16_rev	2476	6306.15	6001	6168.86	-0.0317559	22422	5450.35	-0.210412	18660	5237.8	-0.267799	7892	6735.8	0.0950898	31586	7852.52	0.316395	52503	6337.83	4611	2036.37	-1.63799	1667	2809.01	-1.17393	2162	3136.31	-1.01492	1756	2449.28	-1.37163	1228	1972.01	-1.68432	630	4711.18	-0.427902	888	4479.83	-0.500545	1394	3287.97	-0.946794
TGME49_005190	TGME49_005190_78_1904_82_K16_rev	1428	3636.99	2707	2782.72	-0.386249	7118	1730.25	-1.07177	10118	2840.09	-0.356808	944	805.702	-2.17443	6881	1710.67	-1.08818	10860	1310.95	679	299.869	-2.12821	131	220.744	-2.57017	143	207.443	-2.65982	250	348.702	-1.91055	325	521.909	-1.32874	67	501.03	-1.38764	94	474.216	-1.467	105	247.659	-2.40419
TGME49_005240	TGME49_005240_14_3680_rev	5192	13223.6	11777	12106.4	-0.127338	78798	19154.3	0.534553	34797	9767.41	-0.437064	13705	11697.2	-0.17695	56409	14023.7	0.084756	104943	12668.1	14847	6556.94	-0.950101	2306	3885.77	-1.70492	2141	3105.85	-2.02814	5651	7882.06	-0.684551	2377	3817.16	-1.73062	971	7261.19	-0.802917	1087	5483.75	-1.20796	2028	4783.35	-1.4051
TGME49_005240	TGME49_005240_22_5520_rev	792	2017.15	2467	2536.01	0.330238	14194	3450.28	0.774394	1008	282.942	-2.83374	2213	1888.79	-0.0948587	7212	1792.96	-0.16998	21495	2594.74	949	419.111	-2.63019	574	967.23	-1.42366	535	776.099	-1.74128	467	651.375	-1.99403	742	1191.56	-1.12274	102	762.762	-1.76629	205	1034.19	-1.32708	273	643.913	-2.01065
TGME49_005240	TGME49_005240_30_4600_rev	3026	7706.95	6695	6882.27	-0.163275	35360	8595.32	0.157391	23986	6732.79	-0.194956	7094	6054.71	-0.348102	30066	7474.63	-0.0441581	52614	6351.23	4245	1874.74	-1.76035	847	1427.25	-2.15379	1466	2126.66	-1.57845	1394	1944.36	-1.70774	1537	2468.23	-1.36356	355	2654.71	-1.25848	592	2986.55	-1.08855	886	2089.77	-1.60369
TGME49_005240	TGME49_005240_30_5520_rev	5242	13350.9	11200	11513.3	-0.213638	49501	12032.7	-0.149975	41181	11559.4	-0.207875	13803	11780.8	-0.180497	42972	10683.2	-0.321599	110757	13369.9	16326	7210.11	-0.890893	3613	6088.16	-1.13491	6472	9388.62	-0.510002	4639	6470.51	-1.04704	4091	6569.62	-1.0251	1300	9721.47	-0.45974	1512	7627.82	-0.809645	2151	5073.47	-1.39794
TGME49_005240	TGME49_005240_53_3680_rev	1871	4765.27	4450	4574.48	-0.0589518	7731	1879.25	-1.3424	12298	3452.01	-0.465122	4549	3882.56	-0.29555	14286	3551.61	-0.424087	27995	3379.38	2800	1236.57	-1.45041	369	621.791	-2.44226	365	529.488	-2.67409	639	891.282	-1.9228	544	873.595	-1.95172	184	1375.96	-1.29632	263	1326.8	-1.34881	368	867.985	-1.96102
TGME49_005250	TGME49_005250_10_2660_rev	2501	6369.83	5250	5396.85	-0.239135	17236	4189.73	-0.604395	23806	6682.27	0.0690837	6077	5186.71	-0.296436	21295	5294.1	-0.266869	39379	4753.58	2158	953.046	-2.3184	473	797.038	-2.5763	544	789.155	-2.59064	827	1153.51	-2.04299	934	1499.88	-1.66416	191	1428.31	-1.73471	430	2169.29	-1.13179	539	1271.32	-1.90269
TGME49_005250	TGME49_005250_28_2660_rev	1128	2872.92	2939	3021.21	0.0726107	8590	2088.06	-0.460352	7688	2158	-0.412823	3404	2905.31	0.0161741	15668	3895.18	0.439175	21822	2634.21	1083	478.29	-2.46142	239	402.732	-2.70948	249	361.212	-2.86645	464	647.191	-2.02511	493	791.695	-1.73436	109	815.108	-1.69231	198	998.881	-1.39899	242	570.795	-2.20633
TGME49_005250	TGME49_005250_42_2128_rev	2955	7526.12	7198	7399.34	-0.0245096	39059	9494.48	0.335182	34047	9556.88	0.344633	7452	6360.26	-0.24282	39980	9939.33	0.401241	74595	9004.64	5468	2414.85	-1.89873	1270	2140.04	-2.07303	1015	1472.41	-2.61249	1503	2096.4	-2.10276	1541	2474.65	-1.86344	395	2953.83	-1.60808	786	3965.25	-1.18325	943	2224.21	-2.01737
TGME49_005700	TGME49_005700_11_1868_rev	1442	3672.65	3422	3517.72	-0.062179	27034	6571.44	0.839389	12988	3645.69	-0.0106283	4475	3819.4	0.0565267	15505	3854.66	0.0697833	38164	4606.92	5078	2242.62	-1.03862	1698	2861.25	-0.687157	2711	3932.72	-0.228275	2153	3003.02	-0.617387	3385	5435.88	0.238712	374	2796.79	-0.720028	633	3193.39	-0.528712	2057	4851.75	0.074705
TGME49_005700	TGME49_005700_27_1401_rev	1916	4879.88	6221	6395.02	0.390101	39830	9681.89	0.988443	38478	10800.7	1.1462	14710	12555	1.36334	62531	15545.7	1.6716	83289	10054.1	70338	31063.6	1.62744	10055	16943.4	0.752935	16838	24426.1	1.28064	8958	12494.7	0.313527	7044	11311.8	0.170037	1970	14731.8	0.551144	2481	12516.3	0.316019	10727	25301.3	1.33142
TGME49_005700	TGME49_005700_40_1401_rev	842	2144.5	2491	2560.68	0.255885	15408	3745.38	0.804472	12187	3420.85	0.673714	2634	2248.11	0.0680734	23589	5864.4	1.45134	13919	1680.21	4029	1779.34	0.0826998	1147	1932.78	0.202029	5315	7710.22	2.19813	4418	6162.26	1.87481	2593	4164.03	1.30933	153	1144.14	-0.554378	290	1463.01	-0.199708	1950	4599.38	1.45279
TGME49_005700	TGME49_005700_45_1401_rev	698	1777.74	4023	4135.53	1.21803	15654	3805.18	1.09792	13535	3799.23	1.09566	5626	4801.78	1.43352	4258	1058.57	-0.74793	47332	5713.62	10681	4717.09	-0.276507	2917	4915.35	-0.217111	10531	15276.8	1.41887	2286	3188.53	-0.841514	4479	7192.7	0.332129	499	3731.55	-0.61463	807	4071.2	-0.488952	1495	3526.19	-0.696295
TGME49_005700	TGME49_005700_5_1868_rev	155	394.771	678	696.965	0.820069	455	110.602	-1.83565	8152	2288.24	2.53515	923	787.778	0.996773	2885	717.233	0.861424	8941	1079.3	1617	714.122	-0.595855	402	677.398	-0.672021	1765	2560.4	1.24627	2538	3540.02	1.71366	842	1352.14	0.325152	315	2355.59	1.12599	416	2098.66	0.95937	738	1740.69	0.68956
TGME49_006520	TGME49_006520_14_548_83_E05_rev	15	38.2037	95	97.6574	1.35402	26	6.32009	-2.59569	1181	331.503	3.11724	16	13.656	-1.48418	647	160.849	2.07392	364	43.9398	36	15.8988	-1.46661	5	8.42535	-2.38272	15	21.7598	-1.01386	4	5.57923	-2.97739	16	25.694	-0.774098	3	22.4342	-0.96983	0	0		5	11.7933	-1.89756
TGME49_006520	TGME49_006520_18_548_83_A05_rev	3	7.64073	34	34.9511	2.19355	5	1.2154	-2.65228	5	1.40348	-2.4447	0	0		10	2.48608	-1.61984	14	1.68999	5	2.20817	0.385835	3	5.05521	1.58075	355	514.981	8.25136	2	2.78961	0.72305	2	3.21174	0.926341	0	0		0	0		0	0
TGME49_006520	TGME49_006520_9_548_83_G05_rev	98	249.597	273	280.636	0.1691	193	46.9145	-2.4115	1601	449.396	0.848383	246	209.96	-0.249485	5062	1258.45	2.33397	6778	818.197	322	142.206	-2.52447	436	734.691	-0.155312	65	94.2924	-3.11724	581	810.383	-0.0138447	201	322.78	-1.3419	40	299.122	-1.45171	65	327.915	-1.31913	145	342.005	-1.25843
TGME49_006640	TGME49_006640_32_1089_83_K17_rev	9	22.9222	1	1.02797	-4.47887	398	96.746	2.07746	4	1.12279	-4.35159	0	0		7	1.74025	-3.71938	7	0.844996	3	1.3249	0.648869	0	0		2	2.9013	1.77969	1	1.39481	0.72305	0	0		0	0		0	0		0	0
TGME49_006640	TGME49_006640_35_2541_83_G17_rev	27	68.7666	2	2.05594	-5.06384	8	1.94464	-5.14413	14	3.92975	-4.1292	135	115.222	0.744638	6	1.49165	-5.52673	15	1.81071	5	2.20817	0.286299	0	0		1	1.45065	-0.31985	272	379.388	7.71098	3	4.81762	1.41177	0	0		0	0		0	0
TGME49_006640	TGME49_006640_6_4356_83_M17_rev	7	17.8284	17	17.4755	-0.0288396	340	82.6473	2.21279	54	15.1576	-0.234132	13	11.0955	-0.684205	2250	559.367	4.97155	1403	169.361	665	293.687	0.794173	30	50.5521	-1.74426	13	18.8585	-3.16682	18	25.1065	-2.75397	27	43.3586	-1.96572	112	837.542	2.30606	25	126.121	-0.425292	697	1643.98	3.27902
TGME49_007610	TGME49_007610_22_958_rev	744	1894.9	538	553.049	-1.77664	3354	815.292	-1.21674	1853	520.131	-1.86518	859	733.154	-1.36993	2838	705.548	-1.42531	2618	316.028	1826	806.423	1.35148	50	84.2535	-1.90725	46	66.73	-2.24365	187	260.829	-0.27695	81	130.076	-1.2807	14	104.693	-1.59389	352	1775.79	2.49033	16	37.7385	-3.06595
TGME49_007610	TGME49_007610_37_958_rev	4880	12428.9	10670	10968.5	-0.18034	60530	14713.7	0.243454	33528	9411.2	-0.401251	19461	16609.9	0.418343	54630	13581.4	0.127933	112961	13635.9	47841	21128.2	0.631756	14372	24217.8	0.828655	15993	23200.3	0.766728	13161	18357.1	0.428921	9569	15366.6	0.172383	3034	22688.4	0.734543	2821	14231.5	0.0616767	7630	17996.5	0.400306
TGME49_007610	TGME49_007610_46_479_rev	937	2386.46	950	976.574	-1.28907	6481	1575.4	-0.599148	3931	1103.42	-1.11289	1957	1670.29	-0.514767	10001	2486.32	0.0591443	12138	1465.22	671	296.336	-2.30581	155	261.186	-2.48797	381	552.698	-1.40656	714	995.893	-0.557058	281	451.25	-1.69912	72	538.42	-1.44432	144	726.459	-1.01217	126	297.191	-2.30166
TGME49_007610	TGME49_007610_47_958_rev	39	99.3296	1	1.02797	-6.59435	572	139.042	0.485226	4	1.12279	-6.46707	6	5.12099	-4.27773	7	1.74025	-5.83485	13	1.56928	10	4.41634	1.49275	7	11.7955	2.91006	4	5.80261	1.8866	2	2.78961	0.829965	1	1.60587	0.0332565	0	0		0	0		0	0
TGME49_007700	TGME49_007700_0_1416_rev	1551	3950.26	1381	1419.63	-1.47643	12016	2920.85	-0.435557	3591	1007.98	-1.97048	3798	3241.58	-0.285249	5131	1275.61	-1.63077	18798	2269.18	6146	2714.28	0.258402	396	667.288	-1.76579	371	538.192	-2.07598	1348	1880.2	-0.271282	486	780.454	-1.53978	386	2886.53	0.347168	396	1997.76	-0.183784	1048	2471.87	0.123435
TGME49_007700	TGME49_007700_35_1416_rev	741	1887.26	2030	2086.78	0.144987	4670	1135.19	-0.733366	8401	2358.13	0.321351	2886	2463.19	0.384236	4588	1140.61	-0.726487	12413	1498.42	3595	1587.67	0.0834735	2519	4244.69	1.50222	4652	6748.43	2.17111	984	1372.49	-0.126645	391	627.896	-1.25484	173	1293.7	-0.211934	514	2593.05	0.791211	256	603.816	-1.31126
TGME49_007700	TGME49_007700_5_1888_rev	341	868.497	1008	1036.2	0.254704	2658	646.108	-0.426746	2524	708.479	-0.293796	503	429.309	-1.0165	1898	471.857	-0.880171	7809	942.653	1357	599.297	-0.653455	385	648.752	-0.53906	1497	2171.63	1.20398	837	1167.45	0.308567	343	550.814	-0.775161	70	523.464	-0.848637	339	1710.21	0.85937	106	250.018	-1.9147
TGME49_007700	TGME49_007700_52_1416_rev	392	998.389	512	526.322	-0.923657	2751	668.714	-0.578213	3093	868.195	-0.201583	2458	2097.9	1.07127	3265	811.704	-0.29865	8586	1036.45	1738	767.56	-0.433296	2244	3781.3	1.86723	518	751.438	-0.463922	305	425.416	-1.2847	693	1112.87	0.102637	44	329.035	-1.65534	473	2386.22	1.20308	97	228.79	-2.17955
TGME49_007910	TGME49_007910_0_5922_rev	395	1006.03	85	87.3776	-3.52527	2573	625.446	-0.685716	2597	728.969	-0.464743	653	557.334	-0.852059	4765	1184.61	0.235745	7746	935.048	425	187.694	-2.31666	774	1304.24	0.480101	2111	3062.33	1.71152	307	428.206	-1.12674	1354	2174.35	1.21747	62	463.64	-1.01204	97	489.351	-0.934172	133	313.701	-1.57565
TGME49_007910	TGME49_007910_26_9212_rev	836	2129.22	442	454.364	-2.2284	5192	1262.07	-0.754528	4669	1310.57	-0.700126	1611	1374.98	-0.630908	3855	958.382	-1.15165	16473	1988.52	688	303.844	-2.71029	651	1096.98	-0.858155	714	1035.77	-0.940995	528	736.458	-1.43302	782	1255.79	-0.663095	176	1316.14	-0.595382	150	756.728	-1.39385	225	530.698	-1.90573
TGME49_007910	TGME49_007910_31_7896_rev	1684	4289	2729	2805.34	-0.612467	13387	3254.12	-0.398375	17058	4788.13	0.15882	2510	2142.28	-1.00149	10799	2684.71	-0.675873	11917	1438.54	1304	575.891	-1.32074	877	1477.81	0.038847	342	496.123	-1.53584	984	1372.49	-0.0678141	1290	2071.58	0.526118	122	912.323	-0.656994	446	2250	0.645317	527	1243.01	-0.210771
TGME49_007910	TGME49_007910_36_7896_rev	165	420.24	487	500.622	0.252508	71	17.2587	-4.60582	1366	383.432	-0.132245	129	110.101	-1.93238	1152	286.396	-0.553204	1146	138.338	72	31.7976	-2.1212	11	18.5358	-2.89981	15	21.7598	-2.66846	28	39.0546	-1.82463	29	46.5703	-1.57071	6	44.8683	-1.62443	12	60.5382	-1.19228	20	47.1731	-1.55216
TGME49_007910	TGME49_007910_40_8554_rev	739	1882.17	1384	1422.71	-0.40375	9293	2258.95	0.263255	908	254.873	-2.88455	1319	1125.76	-0.741492	2930	728.42	-1.36955	3783	456.66	805	355.515	-0.361208	66	111.215	-2.03777	173	250.963	-0.863646	564	786.671	0.784641	135	216.793	-1.0748	13	97.2147	-2.23187	20	100.897	-2.17824	30	70.7597	-2.69012
TGME49_008360	TGME49_008360_11_565_rev	1737	4423.99	1775	1824.65	-1.27773	10518	2556.72	-0.791053	16644	4671.92	0.078668	2978	2541.72	-0.799544	19975	4965.94	0.166719	25403	3066.49	6829	3015.92	-0.023991	3961	6674.56	1.12209	983	1425.99	-1.10462	2058	2870.51	-0.0952792	1173	1883.69	-0.703028	909	6797.55	1.14843	593	2991.6	-0.0356719	773	1823.24	-0.750083
TGME49_008360	TGME49_008360_24_565_rev	2539	6466.61	5556	5711.41	-0.179161	29839	7253.28	0.165624	31064	8719.56	0.431247	9528	8132.13	0.330623	16657	4141.06	-0.643011	55829	6739.32	31599	13955.2	1.05013	2687	4527.78	-0.573799	8417	12210.1	0.857404	11267	15715.3	1.22149	4758	7640.74	0.181109	1446	10813.3	0.682127	1770	8929.39	0.405958	5727	13508	1.00314
TGME49_008360	TGME49_008360_66_1130_rev	205	522.117	2340	2405.46	2.20387	165	40.1083	-3.7024	1842	517.043	-0.0140873	43	36.7004	-3.83051	3265	811.704	0.63658	4299	518.948	259	114.383	-2.18172	59	99.4191	-2.38399	43	62.378	-3.05648	93	129.717	-2.00022	93	149.346	-1.79693	16	119.649	-2.11678	49	247.198	-1.06992	54	127.367	-2.02659
TGME49_008360	TGME49_008360_70_565_rev	1572	4003.75	1978	2033.33	-0.977506	10453	2540.92	-0.655999	9292	2608.23	-0.618277	4566	3897.07	-0.0389602	11565	2875.15	-0.477715	26349	3180.68	2766	1221.56	-1.38061	2142	3609.42	0.18243	1361	1974.34	-0.687969	2759	3848.27	0.274874	1795	2882.54	-0.141996	208	1555.44	-1.03202	360	1816.15	-0.808456	669	1577.94	-1.01129
TGME49_008830	TGME49_008830_42_1767_rev	15033	38287.7	40298	41425.2	0.113628	180788	43946	0.198851	137849	38693.8	0.0152194	54728	46710.2	0.286856	188260	46802.8	0.289715	360453	43511.6	166485	73525.4	0.756843	50147	84501.2	0.957572	41960	60869.4	0.484316	51302	71556.4	0.717681	53528	85959.1	0.982251	11046	82602.6	0.924787	10919	55084.7	0.340253	36503	86098	0.98458
TGME49_008830	TGME49_008830_59_1178_rev	3973	10118.9	17863	18362.7	0.859726	62353	15156.8	0.582915	41567	11667.7	0.205473	12116	10341	0.031323	58426	14525.1	0.521503	73594	8883.8	48291	21326.9	1.26343	10456	17619.1	0.98789	16638	24135.9	1.44193	13572	18930.3	1.09145	9178	14738.7	0.73036	1550	11591	0.383754	2700	13621.1	0.616594	4569	10776.7	0.278666
TGME49_008830	TGME49_008830_59_1767_rev	894	2276.94	5789	5950.93	1.38602	22294	5419.23	1.25099	18959	5321.73	1.2248	5428	4632.79	1.02478	6924	1721.36	-0.403548	37908	4576.01	10994	4855.32	0.0854757	1684	2837.66	-0.689391	8863	12857.1	1.49041	6097	8504.14	0.894074	7627	12248	1.42038	1081	8083.78	0.820939	912	4600.91	0.00782632	4409	10399.3	1.18432
TGME49_008830	TGME49_008830_69_1767_rev	1015	2585.12	4397	4519.99	0.806092	23531	5719.93	1.14577	9690	2719.95	0.0733524	8210	7007.22	1.43861	17866	4441.62	0.780858	46848	5655.19	22948	10134.6	0.841643	5675	9562.77	0.757852	4242	6153.67	0.121869	5632	7855.56	0.474137	3883	6235.6	0.140952	1385	10357.1	0.872973	1365	6886.22	0.284136	2951	6960.39	0.299592
TGME49_011260	TGME49_011260_35_1806_rev	1358	3458.71	1622	1667.37	-1.05266	16633	4043.16	0.22525	11193	3141.84	-0.138623	2247	1917.81	-0.850773	10393	2583.78	-0.42075	25303	3054.42	6446	2846.77	-0.101571	2903	4891.76	0.679455	3071	4454.95	0.544512	2018	2814.72	-0.117906	2231	3582.7	0.23015	762	5698.28	0.899629	639	3223.66	0.0778023	2797	6597.16	1.11095
TGME49_011260	TGME49_011260_39_1806_rev	1049	2671.71	1815	1865.77	-0.517993	6853	1665.83	-0.681522	6772	1900.88	-0.491097	2101	1793.2	-0.575228	5227	1299.47	-1.03984	6025	727.3	1039	458.858	-0.664504	437	736.376	0.0178913	657	953.078	0.390044	1926	2686.4	1.88505	2939	4719.66	2.69806	32	239.298	-1.60374	76	383.409	-0.923667	150	353.798	-1.03962
TGME49_011260	TGME49_011260_4_2408_rev	1141	2906.03	4370	4492.24	0.628387	19285	4687.81	0.689865	10579	2969.49	0.031168	3790	3234.76	0.154609	13009	3234.14	0.154332	30904	3730.54	13377	5907.74	0.663223	1317	2219.24	-0.749319	5411	7849.48	1.07321	6119	8534.83	1.19398	1822	2925.9	-0.350502	1307	9773.82	1.38954	973	4908.64	0.395941	2323	5479.16	0.554571
TGME49_011260	TGME49_011260_54_1806_rev	1343	3420.5	4102	4216.74	0.301921	16730	4066.74	0.249663	12004	3369.48	-0.0216805	7785	6644.48	0.957948	11583	2879.62	-0.248329	42619	5144.7	8604	3799.82	-0.437156	3214	5415.81	0.0740925	3762	5457.35	0.0851154	4683	6531.88	0.344413	2744	4406.51	-0.223448	751	5616.02	0.126462	1202	6063.91	0.237163	749	1766.63	-1.54208
TGME49_011260	TGME49_011260_58_1806_rev	4339	11051	13288	13659.7	0.305742	40949	9953.9	-0.15085	35077	9846	-0.166574	10560	9012.94	-0.294114	71047	17662.8	0.676532	84733	10228.4	23323	10300.2	0.0100911	7428	12516.7	0.291269	10252	14872.1	0.540022	6436	8976.98	-0.188283	5131	8239.73	-0.311916	1003	7500.49	-0.447528	1843	9297.66	-0.137645	5167	12187.2	0.252779
TGME49_012300	TGME49_012300_12_2882_rev	1546	3937.53	4048	4161.23	0.0797214	3512	853.698	-2.20549	6330	1776.81	-1.148	3037	2592.07	-0.603183	7487	1861.32	-1.08096	22038	2660.29	1009	445.609	-2.57773	246	414.527	-2.68204	885	1283.83	-1.05113	424	591.398	-2.16938	411	660.014	-2.01101	114	852.499	-1.64181	309	1558.86	-0.771092	297	700.521	-1.92508
TGME49_012300	TGME49_012300_13_2882_rev	3329	8478.67	5624	5781.32	-0.55244	32945	8008.28	-0.0823446	26215	7358.47	-0.204433	7123	6079.46	-0.479894	12174	3026.55	-1.48616	43098	5202.52	10820	4778.48	-0.122659	1725	2906.75	-0.839805	2106	3055.07	-0.768003	2108	2940.25	-0.823269	2031	3261.53	-0.673663	639	4778.48	-0.122659	780	3934.99	-0.402852	3051	7196.26	0.468037
TGME49_012300	TGME49_012300_8_2358_rev	2202	5608.3	5088	5230.32	-0.100663	14919	3626.52	-0.628979	7891	2214.98	-1.34027	2137	1823.92	-1.62052	4443	1104.56	-2.34409	26410	3188.05	2883	1273.23	-1.32418	2210	3724	0.224181	689	999.499	-1.6734	1343	1873.23	-0.767148	1299	2086.03	-0.611915	179	1338.57	-1.25198	266	1341.93	-1.24836	1326	3127.58	-0.0276279
TGME49_012410	TGME49_012410_23_930_rev	1287	3277.88	3323	3415.95	0.0595267	14400	3500.36	0.0947415	13983	3924.98	0.259925	3769	3216.83	-0.0271201	8154	2027.15	-0.693311	19939	2406.91	9184	4055.97	0.752863	2551	4298.61	0.836689	1835	2661.95	0.145299	1962	2736.61	0.185209	3523	5657.49	1.23298	694	5189.77	1.10849	624	3147.99	0.387248	725	1710.03	-0.493165
TGME49_012410	TGME49_012410_30_1395_rev	894	2276.94	1753	1802.04	-0.337468	4062	987.393	-1.2054	10263	2880.79	0.339369	3239	2764.48	0.279912	6333	1574.43	-0.532265	10639	1284.27	2719	1200.8	-0.0969528	1208	2035.56	0.664477	2125	3082.64	1.26321	1494	2083.84	0.698294	1213	1947.92	0.600985	615	4599.01	1.84037	442	2229.82	0.795979	324	764.204	-0.748921
TGME49_012410	TGME49_012410_40_930_rev	3512	8944.75	8852	9099.61	0.024763	62182	15115.2	0.756889	49494	13892.8	0.635224	14717	12560.9	0.489829	60385	15012.2	0.747018	108614	13111.2	50582	22338.7	0.768748	12349	20808.9	0.666403	17560	25473.4	0.958195	15863	22125.8	0.754932	14354	23050.7	0.814011	3206	23974.7	0.870711	3506	17687.3	0.431911	11082	26138.6	0.995384
TGME49_012410	TGME49_012410_49_465_rev	6407	16318.1	18922	19451.3	0.253396	79953	19435	0.252188	57556	16155.8	-0.0144191	23408	19978.7	0.291991	79565	19780.5	0.277606	159703	19278.3	68215	30126.1	0.644031	17122	28851.8	0.581679	15066	21855.5	0.181017	15178	21170.4	0.135067	14142	22710.2	0.236363	5127	38340	0.99187	4329	21839.2	0.179937	10628	25067.8	0.378854
TGME49_013070	TGME49_013070_103_3624_rev	2914	7421.7	5563	5718.61	-0.376085	10950	2661.73	-1.47939	15990	4488.34	-0.725567	3702	3159.65	-1.23199	22693	5641.65	-0.395633	33268	4015.9	5662	2500.53	-0.68349	745	1255.38	-1.6776	443	642.639	-2.64364	752	1048.9	-1.93685	728	1169.08	-1.78036	183	1368.48	-1.55315	345	1740.47	-1.20624	423	997.711	-2.00903
TGME49_013070	TGME49_013070_74_3624_rev	4843	12334.7	11260	11575	-0.0917136	28234	6863.13	-0.845783	35518	9969.79	-0.307087	10093	8614.35	-0.517908	31554	7844.56	-0.652957	72768	8784.09	15043	6643.5	-0.40295	4258	7175.03	-0.291909	4072	5907.05	-0.572454	3439	4796.74	-0.872838	5363	8612.29	-0.0284958	967	7231.28	-0.280642	1379	6956.85	-0.336459	2940	6934.45	-0.341112
TGME49_013070	TGME49_013070_83_3624_rev	360	916.888	305	313.532	-1.54814	1228	298.503	-1.619	1535	430.87	-1.08949	221	188.623	-2.28124	107	26.601	-5.10719	3480	420.084	167	73.7529	-2.50991	40	67.4028	-2.6398	46	66.73	-2.65427	52	72.53	-2.53403	53	85.1112	-2.30325	24	179.473	-1.22691	24	121.076	-1.79476	63	148.595	-1.49929
TGME49_016840	TGME49_016840_29_2043_rev	748	1905.09	1481	1522.43	-0.323486	4464	1085.11	-0.812016	6605	1854	-0.0392162	1129	963.599	-0.983355	1850	459.924	-2.05039	5930	715.832	1059	467.69	-0.614068	93	156.712	-2.19151	151	219.048	-1.70837	868	1210.69	0.75814	683	1096.81	0.615622	32	239.298	-1.58081	181	913.118	0.351181	140	330.212	-1.11623
TGME49_016840	TGME49_016840_65_681_rev	312	794.636	1119	1150.3	0.533645	817	198.597	-2.00045	942	264.416	-1.58748	877	748.517	-0.086259	412	102.426	-2.95571	4895	590.893	216	95.3929	-2.63094	45	75.8281	-2.96209	42	60.9274	-3.27774	96	133.902	-2.14173	96	154.164	-1.93843	22	164.517	-1.84466	35	176.57	-1.74266	67	158.03	-1.9027
TGME49_016840	TGME49_016840_68_681_rev	1844	4696.51	3347	3440.62	-0.448918	30404	7390.62	0.654107	19114	5365.24	0.192055	8423	7189.01	0.614206	33682	8373.6	0.83426	31718	3828.8	55240	24395.9	2.67167	7318	12331.3	1.68737	10546	15298.6	1.99843	6312	8804.02	1.20127	10633	17075.2	2.15694	1303	9743.91	1.34761	1477	7451.25	0.960591	3451	8139.72	1.08809
TGME49_016840	TGME49_016840_72_681_rev	1744	4441.81	2918	2999.62	-0.566368	7620	1852.27	-1.26185	8798	2469.57	-0.846889	1644	1403.15	-1.66248	4345	1080.2	-2.03985	20159	2433.47	2494	1101.43	-1.14363	520	876.236	-1.47362	817	1185.18	-1.0379	549	765.749	-1.66807	1846	2964.44	0.284747	285	2131.25	-0.191316	364	1836.33	-0.406191	905	2134.58	-0.189059
TGME49_016840	TGME49_016840_81_0_rev	1454	3703.21	3220	3310.07	-0.161914	6048	1470.15	-1.33281	13490	3786.6	0.0321266	2607	2225.07	-0.734927	8809	2189.98	-0.757856	25278	3051.4	5512	2434.29	-0.325973	2577	4342.43	0.50903	1852	2686.61	-0.183686	745	1039.13	-1.55409	1170	1878.87	-0.699606	137	1024.49	-1.57456	658	3319.51	0.1215	1520	3585.16	0.232565
TGME49_017530	TGME49_017530_10_1522_rev	1123	2860.18	2752	2828.98	-0.015825	9275	2254.57	-0.343254	10630	2983.81	0.0610472	3767	3215.13	0.168768	7362	1830.25	-0.644067	27163	3278.95	15116	6675.74	1.0257	2201	3708.84	0.177736	11044	16021	2.28866	3821	5329.56	0.700784	1033	1658.87	-0.983034	1475	11030.1	1.75015	1451	7320.08	1.15863	1961	4625.32	0.496322
TGME49_017530	TGME49_017530_13_1522_rev	3527	8982.96	12058	12395.3	0.46453	79136	19236.4	1.09858	34094	9570.08	0.0913398	18743	15997.1	0.832549	74687	18567.7	1.04754	139405	16828.1	63674	28120.6	0.740756	14327	24142	0.520674	17887	25947.8	0.624741	17292	24119	0.519299	11417	18334.2	0.123669	3635	27182.7	0.691819	4795	24190.1	0.523543	12315	29046.8	0.78751
TGME49_017530	TGME49_017530_23_1522_rev	2276	5796.77	16452	16912.2	1.54474	85442	20769.3	1.84113	55508	15580.9	1.42646	20634	17611.1	1.60316	70113	17430.6	1.5883	139851	16881.9	63359	27981.5	0.728993	18445	31081.1	0.880559	32717	47461	1.49126	24465	34124	1.01531	18300	29387.5	0.799721	3207	23982.1	0.50648	5822	29371.1	0.798919	10181	24013.5	0.508364
TGME49_017530	TGME49_017530_64_1522_rev	1346	3428.14	6885	7077.59	1.04583	19359	4705.79	0.457011	25517	7162.54	1.06304	10156	8668.12	1.33829	31478	7825.67	1.19079	54630	6594.59	29405	12986.2	0.97763	7255	12225.2	0.890501	8877	12877.4	0.965491	13175	18376.6	1.47851	7022	11276.4	0.773957	1923	14380.3	1.12474	1550	7819.52	0.245798	6889	16248.8	1.30098
TGME49_019810	TGME49_019810_21_4132_rev	1945	4953.74	6601	6785.64	0.453967	33078	8040.61	0.698787	24967	7008.16	0.500516	13449	11478.7	1.21237	20937	5205.1	0.0714056	57195	6904.22	38763	17119.1	1.31005	5678	9567.83	0.470713	10641	15436.4	1.16079	13280	18523	1.42377	6993	11229.9	0.701791	2051	15337.5	1.15151	2174	10967.5	0.667686	6664	15718.1	1.18687
TGME49_019810	TGME49_019810_47_6198_rev	1684	4289	7327	7531.95	0.812383	62349	15155.8	1.82116	32410	9097.38	1.08481	12465	10638.8	1.31063	42519	10570.5	1.30134	75627	9129.21	50336	22230.1	1.28395	14140	23826.9	1.38403	14013	20328	1.1549	8979	12524	0.45613	12342	19819.7	1.11837	1814	13565.2	0.571347	3034	15306.1	0.745543	3987	9403.96	0.0427778
TGME49_019810	TGME49_019810_58_6198_rev	2060	5246.64	4551	4678.3	-0.165408	20511	4985.82	-0.0735617	27117	7611.65	0.536817	5990	5112.45	-0.0373782	17043	4237.02	-0.308344	47915	5784	18449	8147.7	0.494327	2925	4928.83	-0.230821	11342	16453.3	1.50824	6003	8373.03	0.533683	4396	7059.42	0.287482	796	5952.53	0.0414373	1958	9877.82	0.772126	2507	5913.15	0.0318603
TGME49_019810	TGME49_019810_76_5165_rev	747	1902.54	948	974.518	-0.965169	4999	1215.16	-0.646784	8834	2479.68	0.382222	2541	2168.74	0.188926	11907	2960.17	0.637751	6308	761.462	4888	2158.71	1.50332	542	913.308	0.262329	808	1172.13	0.622285	977	1362.73	0.839653	1326	2129.39	1.48359	192	1435.79	0.914998	83	418.723	-0.862776	599	1412.83	0.891749
TGME49_019810	TGME49_019810_84_4132_rev	3979	10134.2	9743	10015.5	-0.0169874	30352	7377.98	-0.45793	37795	10608.9	0.066053	7902	6744.34	-0.587478	40573	10086.8	-0.00676494	67001	8087.94	43874	19376.2	1.26045	6770	11407.9	0.496193	10916	15835.3	0.969302	5550	7741.18	-0.0632181	6110	9811.88	0.278758	1519	11359.2	0.490014	2086	10523.6	0.379779	4263	10054.9	0.314062
TGME49_020240	TGME49_020240_35_2650_rev	2620	6672.91	4914	5051.46	-0.401617	21161	5143.82	-0.375474	14170	3977.47	-0.746464	4787	4085.69	-0.707735	22158	5508.65	-0.276618	32677	3944.56	10784	4762.58	0.271879	1060	1786.17	-1.14299	2200	3191.43	-0.30566	2487	3468.89	-0.185392	1094	1756.82	-1.16689	379	2834.18	-0.476931	1081	5453.49	0.467314	1025	2417.62	-0.706276
TGME49_020240	TGME49_020240_45_2650_rev	3078	7839.39	5078	5220.04	-0.58668	22068	5364.3	-0.547353	18653	5235.84	-0.582322	7325	6251.87	-0.326454	21408	5322.19	-0.558722	48700	5878.76	8863	3914.2	-0.586793	934	1573.86	-1.90121	1522	2207.89	-1.41284	2217	3092.29	-0.926836	1483	2381.51	-1.30364	396	2961.31	-0.989275	665	3354.83	-0.809273	1544	3641.76	-0.690873
TGME49_020240	TGME49_020240_60_2120_rev	329	837.934	73	75.042	-3.48107	1886	458.45	-0.870073	3790	1063.84	0.344374	1640	1399.74	0.740247	463	115.105	-2.86388	3161	381.576	8808	3889.91	3.3497	922	1553.63	2.02561	1513	2194.84	2.52407	558	778.303	1.02836	580	931.406	1.28744	130	972.147	1.3492	28	141.256	-1.43366	318	750.053	0.975021
TGME49_020240	TGME49_020240_78_2120_rev	895	2279.49	4383	4505.6	0.983012	11900	2892.66	0.343687	8483	2381.15	0.0629504	6320	5394.11	1.24268	16642	4137.33	0.85999	22577	2725.35	11714	5173.3	0.924642	1143	1926.04	-0.500809	1761	2554.6	-0.0933466	4890	6820.61	1.32346	1440	2312.46	-0.237017	400	2991.22	0.134292	588	2966.37	0.122257	2556	6028.72	1.14541
TGME49_020950	TGME49_020950_0_696_rev	3889	9904.94	12255	12597.8	0.346952	54809	13323	0.427698	70176	19698.2	0.991842	20920	17855.2	0.850122	85932	21363.3	1.10892	135199	16320.4	47474	20966.1	0.361387	11428	19257	0.238708	16481	23908.2	0.550832	14510	20238.7	0.31044	11020	17696.7	0.116808	3008	22494	0.462866	3606	18191.7	0.15661	8650	20402.4	0.322063
TGME49_020950	TGME49_020950_15_696_rev	2374	6046.37	6501	6682.85	0.144394	45903	11158.1	0.883953	36210	10164	0.749332	11450	9772.55	0.692666	31592	7854.01	0.37736	85440	10313.8	34724	15335.3	0.572283	7678	12938	0.327038	7903	11464.5	0.152601	10824	15097.4	0.549727	8833	14184.7	0.45976	2347	17551	0.766981	1813	9146.32	-0.17331	6196	14614.2	0.502801
TGME49_020950	TGME49_020950_32_696_rev	2403	6120.23	5527	5681.6	-0.107288	68933	16756.3	1.45304	32115	9014.58	0.558674	13725	11714.3	0.936608	28194	7009.24	0.195673	92592	11177.1	46095	20357.1	0.864984	12911	21755.9	0.960861	8238	11950.5	0.0965188	9589	13374.8	0.25897	9771	15691	0.489387	3893	29112.1	1.38107	3045	15361.6	0.458778	13667	32235.7	1.52811
TGME49_020950	TGME49_020950_44_696_rev	3194	8134.84	4408	4531.3	-0.844188	8912	2166.33	-1.90886	13555	3804.84	-1.09628	1654	1411.69	-2.52669	5255	1306.43	-2.63848	21757	2626.37	1103	487.122	-2.43071	247	416.212	-2.65768	264	382.972	-2.77776	441	615.11	-2.09415	423	679.284	-1.95098	96	717.894	-1.87123	162	817.266	-1.68419	271	639.196	-2.03874
TGME49_020950	TGME49_020950_59_696_rev	4299	10949.2	15661	16099.1	0.556156	115185	27999.2	1.35456	58181	16331.2	0.576811	29936	25550.3	1.22252	105026	26110.3	1.25379	193295	23333.4	112474	49672.3	1.09005	20717	34909.6	0.58123	28403	41202.9	0.820351	32359	45134.6	0.951839	36346	58367	1.32276	5638	42161.3	0.853525	6540	32993.3	0.499781	21702	51187.5	1.1334
TGME49_022170	TGME49_022170_15_1392_rev	3200	8150.12	11984	12319.2	0.596018	61176	14870.7	0.867579	33944	9527.97	0.225348	17972	15339.1	0.912317	48244	11993.8	0.557399	109335	13198.2	53249	23516.6	0.833333	23555	39691.8	1.5885	11433	16585.3	0.329561	9610	13404.1	0.0223298	17528	28147.7	1.09267	2924	21865.8	0.728334	2861	14433.3	0.129059	6883	16234.6	0.29873
TGME49_022170	TGME49_022170_22_1392_rev	2529	6441.14	7794	8012.02	0.314849	26602	6466.43	0.00565244	18143	5092.68	-0.33889	11122	9492.6	0.559487	35530	8833.02	0.455592	69497	8389.24	9101	4019.31	-1.06159	3150	5307.97	-0.66038	5769	8368.81	-0.00351718	2715	3786.9	-1.14752	2999	4816.01	-0.800701	704	5264.55	-0.672229	1028	5186.11	-0.693888	1813	4276.24	-0.972196
TGME49_022170	TGME49_022170_36_1392_rev	3422	8715.53	6226	6400.16	-0.445482	13788	3351.59	-1.37874	19387	5441.87	-0.679487	4333	3698.21	-1.23676	23805	5918.1	-0.558454	36689	4428.86	3043	1343.89	-1.72052	497	837.48	-2.40281	772	1119.9	-1.98356	1008	1405.97	-1.65538	903	1450.1	-1.61078	176	1316.14	-1.75063	318	1604.26	-1.46503	458	1080.26	-2.03555
TGME49_022170	TGME49_022170_55_1392_rev	1779	4530.96	5209	5354.71	0.240992	14593	3547.27	-0.353105	6282	1763.34	-1.36151	6082	5190.97	0.196189	18207	4526.4	-0.0014523	31909	3851.85	2297	1014.43	-1.92488	956	1610.93	-1.25766	356	516.432	-2.8989	652	909.414	-2.08254	685	1100.02	-1.80802	143	1069.36	-1.8488	296	1493.28	-1.36707	434	1023.66	-1.91182
TGME49_022310	TGME49_022310_108_1008_rev	2644	6734.03	3436	3532.11	-0.93094	32906	7998.8	0.248313	24995	7016.02	0.0591809	5923	5055.27	-0.413684	17379	4320.55	-0.640256	51164	6176.19	5626	2484.63	-1.31369	1629	2744.98	-1.16992	2015	2923.06	-1.07924	1765	2461.84	-1.32698	2274	3651.75	-0.758129	440	3290.35	-0.908479	514	2593.05	-1.25207	1229	2898.79	-1.09127
TGME49_022310	TGME49_022310_57_0_rev	1600	4075.06	1744	1792.78	-1.18462	2464	598.95	-2.76631	3717	1043.35	-1.9656	1615	1378.4	-1.56383	6438	1600.54	-1.34827	12988	1567.83	621	274.255	-2.51518	573	965.545	-0.699353	165	239.358	-2.71153	261	364.045	-2.10658	577	926.588	-0.758768	59	441.205	-1.82925	89	448.992	-1.80401	158	372.668	-2.07281
TGME49_022310	TGME49_022310_73_0_rev	389	990.749	989	1016.66	0.0372528	2625	638.086	-0.634768	3252	912.826	-0.118179	559	477.105	-1.05421	4914	1221.66	0.302249	11211	1353.32	509	224.792	-2.58984	113	190.413	-2.8293	450	652.793	-1.05181	205	285.936	-2.24274	210	337.233	-2.00469	78	583.288	-1.21422	179	903.029	-0.583661	136	320.777	-2.07686
TGME49_022310	TGME49_022310_74_2016_rev	883	2248.92	1694	1741.39	-0.368999	2871	697.884	-1.68818	5469	1535.13	-0.550873	2094	1787.22	-0.331514	3825	950.924	-1.24183	12941	1562.16	573	253.056	-2.62601	322	542.593	-1.5256	307	445.35	-1.81053	338	471.445	-1.72838	413	663.225	-1.23597	75	560.854	-1.47784	163	822.311	-0.925782	148	349.081	-2.1619
TGME49_022310	TGME49_022310_98_1008_rev	702	1787.93	3184	3273.06	0.87235	9520	2314.13	0.372175	5727	1607.55	-0.153428	795	678.531	-1.39781	4989	1240.3	-0.527599	12618	1523.17	2279	1006.48	-0.597749	911	1535.1	0.011259	2942	4267.82	1.48643	703	980.55	-0.63541	827	1328.06	-0.197756	117	874.933	-0.799828	130	655.831	-1.21568	261	615.609	-1.30699
TGME49_024220	TGME49_024220_18_1360_rev	2185	5565	2403	2470.22	-1.17174	5484	1333.05	-2.06165	7144	2005.3	-1.47257	1881	1605.43	-1.79342	4790	1190.83	-2.22441	13557	1636.52	712	314.443	-2.37976	155	261.186	-2.64748	173	250.963	-2.70508	274	382.177	-2.09831	276	443.221	-1.88453	73	545.898	-1.58392	142	716.369	-1.19185	182	429.275	-1.93065
TGME49_024220	TGME49_024220_18_2040_rev	1428	3636.99	1283	1318.89	-1.46342	7418	1803.17	-1.01221	5738	1610.64	-1.17511	2926	2497.33	-0.542356	11961	2973.59	-0.290537	19409	2342.93	1038	458.416	-2.35359	366	616.736	-1.92559	919	1333.15	-0.813477	594	828.516	-1.49971	366	587.749	-1.99504	191	1428.31	-0.714007	181	913.118	-1.35944	281	662.782	-1.82171
TGME49_024220	TGME49_024220_42_1360_rev	1404	3575.86	3253	3343.99	-0.0967197	15534	3776.01	0.0785712	11255	3159.24	-0.178713	3270	2790.94	-0.357542	16245	4038.63	0.175574	21764	2627.21	3969	1752.84	-0.583835	807	1359.85	-0.950084	341	494.672	-2.40899	1057	1474.31	-0.833492	1287	2066.76	-0.346164	113	845.02	-1.63647	268	1352.02	-0.958416	291	686.369	-1.93648
TGME49_024220	TGME49_024220_60_0_rev	595	1515.41	1378	1416.55	-0.0973332	3566	866.825	-0.805898	809	227.084	-2.73841	997	850.937	-0.832586	1167	290.125	-2.38496	6058	731.283	279	123.216	-2.56924	81	136.491	-2.42163	59	85.5885	-3.09494	99	138.086	-2.40486	106	170.222	-2.10301	38	284.166	-1.3637	58	292.601	-1.32149	85	200.486	-1.86693
TGME49_025160	TGME49_025160_14_1434_rev	463	1179.22	205	210.734	-2.48434	1825	443.622	-1.41043	426	119.577	-3.30182	1731	1477.4	0.325232	428	106.404	-3.47021	16962	2047.55	611	269.838	-2.92373	149	251.075	-3.0277	141	204.542	-3.32343	376	524.448	-1.96502	283	454.462	-2.17166	82	613.201	-1.73946	135	681.055	-1.58805	342	806.66	-1.34386
TGME49_025160	TGME49_025160_30_1434_rev	3076	7834.3	6736	6924.42	-0.178111	29695	7218.27	-0.118151	33742	9471.27	0.273754	8549	7296.55	-0.10259	34128	8484.48	0.115021	55811	6737.15	32070	14163.2	1.07194	3723	6273.52	-0.102865	9041	13115.3	0.961045	6873	9586.51	0.508867	10895	17496	1.37681	2223	16623.7	1.30303	3263	16461.4	1.28887	3514	8288.32	0.29894
TGME49_025160	TGME49_025160_34_1434_rev	1836	4676.13	3908	4017.32	-0.219083	11215	2726.15	-0.778452	13024	3655.79	-0.35513	7231	6171.64	0.400339	19176	4767.3	0.0278567	34008	4105.23	9680	4275.02	0.0584665	1182	1991.75	-1.04342	917	1330.25	-1.62577	2673	3728.32	-0.138938	914	1467.77	-1.48384	316	2363.07	-0.796803	742	3743.28	-0.13316	1565	3691.3	-0.153336
TGME49_025160	TGME49_025160_44_1434_rev	2238	5699.99	9481	9746.21	0.773882	67058	16300.5	1.51588	38429	10786.9	0.920249	19150	16344.5	1.51977	64823	16115.5	1.49942	128388	15498.2	85262	37654.6	1.28073	16399	27633.5	0.834317	20935	30369.4	0.970519	24802	34594	1.15842	17402	27945.4	0.850511	3399	25417.9	0.713746	5132	25890.2	0.740306	14179	33443.4	1.10962
TGME49_025330	TGME49_025330_16_768_rev	1731	4408.7	6249	6423.8	0.543072	14688	3570.37	-0.304283	16100	4519.22	0.0357185	4479	3822.82	-0.205719	22097	5493.48	0.317366	38288	4621.89	7380	3259.26	-0.503938	1784	3006.16	-0.620557	2771	4019.76	-0.201373	2956	4123.05	-0.164769	5550	8912.59	0.947364	769	5750.63	0.315238	1213	6119.41	0.40491	1866	4401.25	-0.0705677
TGME49_025330	TGME49_025330_19_768_rev	584	1487.4	1827	1878.11	0.336489	13882	3374.44	1.18186	8371	2349.71	0.659695	2936	2505.87	0.752522	2389	593.923	-1.32444	14403	1738.64	7670	3387.33	0.962191	3954	6662.77	1.93816	4723	6851.43	1.97845	3794	5291.9	1.60583	1788	2871.3	0.723746	310	2318.2	0.415045	351	1770.74	0.0263965	1440	3396.46	0.966075
TGME49_025330	TGME49_025330_58_768_rev	1115	2839.81	2932	3014.01	0.0858938	18641	4531.26	0.67412	12574	3529.48	0.313663	5613	4790.68	0.754439	11573	2877.13	0.0188402	36122	4360.42	20932	9244.28	1.08409	2074	3494.84	-0.319243	4073	5908.51	0.438326	5931	8272.6	0.923874	3166	5084.19	0.221552	1529	11433.9	1.39078	964	4863.24	0.15745	1642	3872.91	-0.171048
TGME49_025330	TGME49_025330_66_768_rev	445	1133.38	3392	3486.88	1.62131	13277	3227.38	1.50974	8606	2415.68	1.0918	1165	994.325	-0.188837	7589	1886.68	0.735225	13117	1583.4	2253	995.001	-0.670257	4326	7289.61	2.20282	1152	1671.15	0.0778152	3045	4247.19	1.42348	1438	2309.24	0.544394	150	1121.71	-0.497329	910	4590.82	1.53572	1484	3500.25	1.14443
TGME49_025330	TGME49_025330_71_768_rev	295	751.339	1168	1200.67	0.676306	1275	309.928	-1.27753	356	99.928	-2.9105	401	342.253	-1.1344	3812	947.692	0.334954	5424	654.751	15794	6975.17	3.41321	240	404.417	-0.695103	871	1263.52	0.948428	594	828.516	0.339582	173	277.816	-1.23682	156	1166.58	0.833263	59	297.646	-1.13735	305	719.39	0.135828
TGME49_026380	TGME49_026380_19_1138_rev	943	2401.74	4514	4640.27	0.950129	19609	4766.56	0.988871	14501	4070.38	0.761086	4004	3417.4	0.508822	8813	2190.98	-0.132504	29851	3603.42	5496	2427.22	-0.570064	920	1550.26	-1.21685	443	642.639	-2.48729	772	1076.79	-1.74263	2886	4634.55	0.36306	344	2572.45	-0.486224	385	1942.27	-0.891626	2626	6193.83	0.781463
TGME49_026380	TGME49_026380_49_569_rev	3027	7709.5	8725	8969.06	0.218319	41583	10108	0.39079	44465	12481.2	0.695045	20090	17146.8	1.15323	64125	15942	1.04812	112810	13617.7	16748	7396.48	-0.880573	6325	10658.1	-0.353538	6430	9327.69	-0.545892	6384	8904.45	-0.612886	6144	9866.48	-0.464877	1428	10678.7	-0.350753	1591	8026.36	-0.762666	6615	15602.5	0.196294
TGME49_026380	TGME49_026380_62_569_rev	3690	9398.1	19333	19873.8	1.08043	74606	18135.3	0.948356	69305	19453.7	1.0496	23457	20020.5	1.09104	93835	23328.1	1.31163	145984	17622.3	47696	21064.2	0.257392	12274	20682.5	0.231015	14986	21739.5	0.302917	15404	21485.6	0.285972	14850	23847.2	0.436421	2565	19181.2	0.122295	4515	22777.5	0.370211	9683	22838.9	0.374091
TGME49_026380	TGME49_026380_9_1138_rev	2552	6499.72	7849	8068.55	0.311933	57317	13932.6	1.10002	43338	12164.8	0.904268	7638	6519.02	0.00427677	46860	11649.7	0.84185	79714	9622.57	16637	7347.46	-0.389176	5818	9803.74	0.0269095	2637	3825.37	-1.33082	8779	12245	0.3477	7993	12835.7	0.415672	1188	8883.93	-0.115224	2327	11739.4	0.286861	3839	9054.88	-0.0877269
TGME49_027010	TGME49_027010_11_872_rev	1728	4401.06	6513	6695.18	0.605271	27918	6786.32	0.624777	17727	4975.91	0.177109	10711	9141.81	1.05463	33099	8228.66	0.902805	80561	9724.82	14149	6248.68	-0.63812	6432	10838.4	0.156405	4006	5811.31	-0.742807	6388	8910.03	-0.126241	9261	14872	0.612855	2417	18074.5	0.89421	1730	8727.6	-0.156087	5409	12758	0.391656
TGME49_027010	TGME49_027010_2_872_rev	3128	7966.74	10969	11275.8	0.501172	38313	9313.14	0.225278	38284	10746.2	0.431765	11658	9950.08	0.320718	59525	14798.4	0.893376	82402	9947.05	47218	20853.1	1.06792	10382	17494.4	0.814552	13233	19196.5	0.948501	12123	16909.3	0.765472	10503	16866.5	0.761818	2561	19151.3	0.945102	2598	13106.5	0.397945	7856	18529.6	0.897491
TGME49_027010	TGME49_027010_25_436_rev	1294	3295.7	1531	1573.83	-1.06631	15786	3837.27	0.219493	9466	2657.08	-0.310747	4489	3831.35	0.217267	23396	5816.42	0.819545	33589	4054.65	4235	1870.32	-1.11629	6051	10196.4	1.3304	2460	3568.6	-0.184218	905	1262.3	-1.68352	2765	4440.24	0.131059	453	3387.56	-0.259332	701	3536.44	-0.19728	4088	9642.18	1.24978
TGME49_027010	TGME49_027010_32_436_rev	1965	5004.68	5230	5376.29	0.103334	22710	5520.36	0.141483	16810	4718.51	-0.0849461	6293	5371.06	0.101929	16737	4160.94	-0.266367	52421	6327.93	4843	2138.83	-1.56491	2412	4064.39	-0.638696	2254	3269.77	-0.952545	1236	1723.98	-1.87599	1564	2511.58	-1.33314	510	3813.81	-0.730501	865	4363.8	-0.53615	1685	3974.33	-0.671021
TGME49_027010	TGME49_027010_6_872_rev	2595	6609.24	5668	5826.55	-0.181842	32377	7870.21	0.25192	28243	7927.72	0.262422	9037	7713.06	0.22282	33438	8312.94	0.330875	58048	7007.19	25848	11415.4	0.704068	10148	17100.1	1.2871	4539	6584.51	-0.0897596	6422	8957.45	0.354253	4341	6971.09	-0.00745081	616	4606.48	-0.60517	1535	7743.85	0.144215	3786	8929.87	0.349804
TGME49_027280	TGME49_027280_19_2260_rev	1659	4225.33	18041	18545.6	2.13395	37450	9103.36	1.10734	38189	10719.5	1.34311	15374	13121.7	1.63482	36756	9137.82	1.11279	82076	9907.7	25951	11460.8	0.210091	5640	9503.79	-0.060046	5973	8664.74	-0.193392	4788	6678.34	-0.569061	7943	12755.4	0.364492	1832	13699.8	0.467533	1968	9928.27	0.00299273	5056	11925.4	0.267412
TGME49_027280	TGME49_027280_4_2260_rev	2959	7536.31	21507	22108.6	1.55268	79756	19387.1	1.36317	51298	14399.2	0.934056	21055	17970.4	1.25369	102956	25595.6	1.76397	166516	20100.8	77798	34358.2	0.773406	15400	25950.1	0.368489	13714	19894.2	-0.0148991	17550	24478.9	0.284287	8799	14130.1	-0.508481	2162	16167.6	-0.314148	4469	22545.4	0.165586	8917	21032.1	0.0653451
TGME49_027280	TGME49_027280_8_2260_rev	144	366.755	1305	1341.5	1.87096	7460	1813.38	2.30579	1249	350.59	-0.0650318	635	541.971	0.563398	2255	560.61	0.61218	3753	453.038	639	282.204	-0.682895	68	114.585	-1.98322	285	413.436	-0.13197	91	126.927	-1.83563	373	598.99	0.402899	69	515.986	0.187698	98	494.396	0.126032	43	101.422	-2.15926
TGME49_027810	TGME49_027810_19_968_rev	198	504.289	40	41.1189	-3.61638	1147	278.813	-0.85495	2333	654.866	0.376949	1083	924.338	0.874171	2255	560.61	0.152748	2152	259.776	178	78.6108	-1.72447	50	84.2535	-1.62446	2261	3279.92	3.65832	66	92.0573	-1.49666	69	110.805	-1.22924	9	67.3025	-1.94853	24	121.076	-1.10135	37	87.2703	-1.57371
TGME49_027810	TGME49_027810_24_968_rev	847	2157.23	2586	2658.34	0.301341	33087	8042.8	1.89852	8320	2335.4	0.114485	5554	4740.33	1.1358	23854	5930.28	1.45892	35894	4332.9	25163	11112.8	1.35882	1618	2726.44	-0.668312	5604	8129.45	0.907827	1341	1870.44	-1.21196	2654	4261.99	-0.0238062	209	1562.91	-1.47109	869	4383.98	0.0169083	1854	4372.95	0.0132742
TGME49_027810	TGME49_027810_44_968_rev	1166	2969.7	7426	7633.72	1.36207	50422	12256.6	2.04517	11476	3221.28	0.117316	7672	6548.03	1.14075	16280	4047.33	0.446654	45732	5520.48	31398	13866.4	1.32873	6182	10417.1	0.916089	13974	20271.4	1.87658	7446	10385.7	0.911738	2457	3945.63	-0.484538	1597	11942.5	1.11323	1480	7466.38	0.435616	5108	12048	1.12593
TGME49_027810	TGME49_027810_6_1452_rev	2158	5496.24	6570	6753.78	0.297251	20472	4976.34	-0.143358	37370	10489.6	0.932449	12569	10727.6	0.964813	32897	8178.44	0.573382	55095	6650.72	22506	9939.41	0.57965	6784	11431.5	0.781434	9440	13694.2	1.04198	9608	13401.3	1.01079	4120	6616.19	-0.00750893	880	6580.69	-0.0152716	1451	7320.08	0.138349	5605	13220.3	0.991169
TGME49_029010	TGME49_029010_15_2799_rev	184	468.632	1168	1200.67	1.35732	164	39.8652	-3.55525	1093	306.802	-0.611149	224	191.183	-1.2935	5509	1369.58	1.54721	3787	457.143	195	86.1186	-2.40825	64	107.844	-2.08369	59	85.5885	-2.41716	140	195.273	-1.22715	94	150.952	-1.59855	56	418.771	-0.126482	83	418.723	-0.126649	96	226.431	-1.01357
TGME49_029010	TGME49_029010_20_2799_rev	2943	7495.56	4466	4590.92	-0.707252	13264	3224.22	-1.21709	8978	2520.1	-1.57256	1901	1622.5	-2.20782	7235	1798.68	-2.0591	32884	3969.55	1506	665.101	-2.57733	414	697.619	-2.50846	357	517.883	-2.93828	749	1044.71	-1.92587	636	1021.33	-1.95852	181	1353.53	-1.55225	320	1614.35	-1.29802	400	943.462	-2.07294
TGME49_029010	TGME49_029010_26_3732_rev	182	463.538	275	282.692	-0.713454	52	12.6402	-5.1966	1693	475.22	0.0359071	188	160.458	-1.5305	587	145.933	-1.66739	98	11.8299	32	14.1323	0.256552	9	15.1656	0.358363	12	17.4078	0.557293	13	18.1325	0.616135	17	27.2998	1.20645	1	7.47806	-0.661707	2	10.0897	-0.229559	0	0
TGME49_029010	TGME49_029010_27_2799_rev	2175	5539.53	2961	3043.83	-0.863878	5977	1452.89	-1.93084	3282	921.247	-2.5881	1804	1539.71	-1.84711	12557	3121.76	-0.827403	18782	2267.24	918	405.42	-2.48345	200	337.014	-2.75006	246	356.86	-2.66751	408	569.081	-1.99423	382	613.443	-1.88594	102	762.762	-1.57164	197	993.836	-1.18986	247	582.588	-1.96039
TGME49_029010	TGME49_029010_5_2799_rev	2820	7182.29	2591	2663.48	-1.43113	28289	6876.5	-0.0627692	21092	5920.46	-0.278736	9530	8133.83	0.179491	20987	5217.53	-0.461078	58179	7023	6185	2731.51	-1.36239	1634	2753.4	-1.35087	3281	4759.59	-0.561251	4347	6063.23	-0.212002	1736	2787.79	-1.33296	820	6132.01	-0.195728	1527	7703.49	0.133424	2649	6248.08	-0.168675
TGME49_029500	TGME49_029500_1_1086_rev	1389	3537.66	2284	2347.89	-0.591432	15086	3667.11	0.0518485	23219	6517.5	0.881523	3256	2778.99	-0.348236	14301	3555.34	0.00719041	29593	3572.28	15038	6641.29	0.894618	2873	4841.21	0.438521	1943	2818.62	-0.341858	2647	3692.06	0.047579	1602	2572.61	-0.473614	958	7163.98	1.00392	736	3713.01	0.0557446	2451	5781.07	0.69449
TGME49_029500	TGME49_029500_28_1086_rev	1432	3647.18	2416	2483.58	-0.554359	23493	5710.69	0.646884	11423	3206.4	-0.185826	6098	5204.63	0.513015	11483	2854.76	-0.353411	30804	3718.46	15566	6874.47	0.886542	2457	4140.22	0.154999	3749	5438.49	0.5485	6448	8993.72	1.27421	4906	7878.41	1.0832	764	5713.24	0.619601	1348	6800.46	0.870926	982	2316.2	-0.682947
TGME49_029500	TGME49_029500_35_1086_rev	1318	3356.83	2503	2573.01	-0.38364	5082	1235.33	-1.4422	9918	2783.95	-0.269966	2259	1928.05	-0.799956	9417	2341.14	-0.51989	13506	1630.36	2791	1232.6	-0.403485	1696	2857.88	0.809755	1507	2186.13	0.423191	752	1048.9	-0.636319	1619	2599.91	0.673271	422	3155.74	0.952789	422	2128.93	0.384937	685	1615.68	-0.0130489
TGME49_029500	TGME49_029500_4_1086_rev	2806	7146.63	5149	5293.03	-0.43317	10953	2662.46	-1.4245	21851	6133.5	-0.220552	5505	4698.5	-0.605062	15495	3852.17	-0.891591	40201	4852.81	9621	4248.96	-0.191711	2813	4740.1	-0.0339025	5512	7995.99	0.720457	2562	3573.5	-0.441484	2423	3891.03	-0.318669	830	6206.79	0.355026	736	3713.01	-0.386231	1850	4363.51	-0.15333
TGME49_029500	TGME49_029500_45_1086_rev	2059	5244.09	4708	4839.69	-0.115777	16496	4009.85	-0.387143	9081	2549.01	-1.04076	1888	1611.4	-1.70237	14034	3488.96	-0.587897	25150	3035.95	3225	1424.27	-1.09193	3595	6057.83	0.996653	2323	3369.86	0.150543	3701	5162.18	0.765833	2357	3785.04	0.318161	462	3454.86	0.186481	608	3067.27	0.0148078	508	1198.2	-1.34128
TGME49_029630	TGME49_029630_11_9674_rev	7373	18778.4	7571	7782.78	-1.27072	26353	6405.9	-1.5516	29733	8345.96	-1.16992	6550	5590.41	-1.74805	24391	6063.79	-1.63078	68780	8302.69	3131	1382.76	-2.58603	713	1201.45	-2.7888	824	1195.34	-2.79616	1469	2048.97	-2.01868	1683	2702.68	-1.61919	377	2819.23	-1.55828	616	3107.63	-1.41776	784	1849.19	-2.16669
TGME49_029630	TGME49_029630_29_2073_rev	2399	6110.04	2981	3064.39	-0.995584	10636	2585.4	-1.24079	12375	3473.62	-0.814741	2647	2259.21	-1.43536	13725	3412.14	-0.840506	30808	3718.95	2443	1078.91	-1.78532	368	620.106	-2.58431	950	1378.12	-1.43219	1069	1491.05	-1.31857	772	1239.73	-1.58486	236	1764.82	-1.07537	364	1836.33	-1.01807	511	1205.27	-1.62553
TGME49_029630	TGME49_029630_58_4146_rev	1016	2587.66	2965	3047.94	0.236184	2396	582.421	-2.15152	2658	746.092	-1.79422	977	833.867	-1.63376	1958	486.774	-2.41033	13398	1617.32	1918	847.054	-0.933081	834	1405.35	-0.202679	161	233.555	-2.79177	634	884.308	-0.870986	219	351.686	-2.20125	267	1996.64	0.303968	129	650.786	-1.31335	380	896.289	-0.851571
TGME49_029630	TGME49_029630_92_4837_rev	910	2317.69	914	939.567	-1.30262	6536	1588.77	-0.544774	5571	1563.76	-0.567667	1092	932.019	-1.31426	1418	352.525	-2.71689	11232	1355.86	572	252.615	-2.42419	361	608.31	-1.15632	139	201.641	-2.74935	194	270.593	-2.32501	997	1601.05	0.239819	64	478.596	-1.50232	162	817.266	-0.730326	415	978.842	-0.470056
TGME49_029680	TGME49_029680_15_696_rev	3870	9856.55	6205	6378.57	-0.62785	42285	10278.7	0.0604972	24844	6973.63	-0.499173	10173	8682.63	-0.18295	35137	8735.32	-0.174222	87935	10615	28766	12704	0.259189	6909	11642.1	0.133259	8707	12630.8	0.25085	8591	11982.8	0.174865	12492	20060.6	0.918263	2687	20093.5	0.920633	3195	16118.3	0.602601	6605	15578.9	0.553497
TGME49_029680	TGME49_029680_17_696_rev	3236	8241.81	7511	7721.1	-0.0941542	22588	5490.7	-0.58597	27175	7627.93	-0.111668	11585	9887.77	0.262685	27544	6847.65	-0.267353	53554	6464.7	27242	12031	0.8961	3945	6647.6	0.0402503	4006	5811.31	-0.15372	6870	9582.33	0.567793	9783	15710.3	1.28105	2650	19816.9	1.61607	2459	12405.3	0.9403	5894	13901.9	1.10463
TGME49_029680	TGME49_029680_23_696_rev	1112	2832.17	2116	2175.19	-0.380765	14902	3622.38	0.355034	16023	4497.6	0.667251	3145	2684.25	-0.0773866	7116	1769.09	-0.678897	22801	2752.39	10601	4681.76	0.766365	1837	3095.47	0.169474	5549	8049.67	1.54824	3097	4319.72	0.650251	2798	4493.23	0.707067	470	3514.69	0.35271	525	2648.55	-0.0554848	3190	7524.11	1.45083
TGME49_029680	TGME49_029680_6_696_rev	845	2152.14	2634	2707.68	0.331285	16027	3895.85	0.856166	12476	3501.97	0.702396	1917	1636.15	-0.395463	16213	4030.67	0.905249	25737	3106.81	4083	1803.19	-0.784881	3439	5794.96	0.899365	2076	3011.55	-0.0449252	4438	6190.16	0.994543	5114	8212.43	1.40238	546	4083.02	0.394203	809	4081.29	0.393591	4244	10010.1	1.68796
TGME49_030180	TGME49_030180_105_5185_rev	1910	4864.6	9646	9915.82	1.02741	33142	8056.17	0.727773	25109	7048.02	0.534895	17391	14843.2	1.60941	38908	9672.82	0.991615	87610	10575.7	60617	26770.5	1.33989	12689	21381.9	1.01563	15054	21838.1	1.04609	24390	34019.4	1.6856	9707	15588.2	0.559698	1771	13243.6	0.324543	1875	9459.1	-0.160982	8320	19624	0.891864
TGME49_030180	TGME49_030180_4_6222_rev	3954	10070.5	14672	15082.4	0.582733	96413	23436.1	1.2186	67045	18819.3	0.90208	29097	24834.2	1.3022	88616	22030.6	1.12938	190018	22937.8	62476	27591.5	0.2665	15034	25333.3	0.143312	19613	28451.6	0.310786	19985	27875.2	0.281258	11602	18631.3	-0.299994	4417	33030.6	0.526077	5247	26470.3	0.206652	9717	22919.1	-0.00117759
TGME49_030180	TGME49_030180_51_5185_rev	2408	6132.96	6165	6337.45	0.0473179	28843	7011.17	0.193071	32073	9002.79	0.553787	15754	13446	1.13252	48177	11977.2	0.96563	81727	9865.57	26400	11659.1	0.240987	9916	16709.2	0.760165	10373	15047.6	0.609061	9844	13730.5	0.476909	6326	10158.7	0.0422489	2444	18276.4	0.889506	1821	9186.68	-0.102859	7375	17395.1	0.818206
TGME49_030180	TGME49_030180_89_5185_rev	1316	3351.74	8220	8449.93	1.33403	32316	7855.39	1.22877	27037	7589.2	1.17904	10152	8664.71	1.37024	17979	4469.71	0.415274	52759	6368.73	28837	12735.4	0.999766	13643	22989.4	1.85189	17891	25953.6	2.02686	7049	9832	0.626478	7470	11995.9	0.913459	1419	10611.4	0.736532	3249	16390.7	1.3638	7998	18864.5	1.5666
TGME49_030180	TGME49_030180_96_4148_rev	2325	5921.57	4795	4929.13	-0.264647	20952	5093.02	-0.217458	20993	5892.67	-0.00705884	5525	4715.57	-0.328546	32158	7994.72	0.433068	43709	5276.27	32002	14133.2	1.42149	2998	5051.84	-0.0627107	2684	3893.55	-0.438433	4317	6021.38	0.190575	4726	7589.35	0.524457	1105	8263.25	0.64719	1892	9544.86	0.855205	1871	4413.04	-0.257745
TGME49_030470	TGME49_030470_0_1188_rev	2452	6245.03	8860	9107.83	0.5444	38261	9300.5	0.5746	20635	5792.18	-0.108602	8261	7050.74	0.175068	23118	5747.31	-0.119821	62265	7516.24	26135	11542.1	0.618823	9439	15905.4	1.08143	11224	16282.1	1.11521	8439	11770.8	0.647127	5855	9402.38	0.323016	1560	11665.8	0.634199	1869	9428.83	0.327068	4696	11076.2	0.559387
TGME49_030470	TGME49_030470_18_792_rev	902	2297.31	2591	2663.48	0.213362	7214	1753.58	-0.389643	7146	2005.86	-0.195728	5380	4591.82	0.999117	13772	3423.82	0.57566	26657	3217.86	10695	4723.27	0.553684	2824	4758.64	0.564445	3376	4897.4	0.605913	1855	2587.37	-0.314618	4001	6425.1	0.997614	798	5967.49	0.891021	744	3753.37	0.222083	1000	2358.66	-0.448139
TGME49_030470	TGME49_030470_21_1188_rev	2449	6237.39	13693	14076	1.17423	41677	10130.9	0.699743	34906	9798	0.651546	23061	19682.5	1.6579	49450	12293.6	0.978899	107273	12949.3	67950	30009	1.21252	19691	33180.7	1.35747	16250	23573.1	0.864265	13785	19227.4	0.570289	15312	24589.1	0.925144	4563	34122.4	1.39784	5159	26026.4	1.0071	8102	19109.8	0.561439
TGME49_030470	TGME49_030470_5_1188_rev	3806	9693.55	10420	10711.5	0.14406	21188	5150.39	-0.912343	29554	8295.71	-0.224659	8150	6956.01	-0.478765	38151	9484.63	-0.0314337	65024	7849.29	18536	8186.13	0.0606193	3315	5586.01	-0.490744	4229	6134.81	-0.355543	4576	6382.64	-0.298409	3260	5235.14	-0.584332	849	6348.87	-0.306062	1342	6770.19	-0.213365	3606	8505.31	0.115803
TGME49_032000	TGME49_032000_11_1442_rev	3572	9097.57	11414	11733.3	0.367053	70517	17141.3	0.913924	49427	13874	0.608831	11980	10224.9	0.168534	47248	11746.2	0.368642	92873	11211	55990	24727.1	1.14117	5337	8993.22	-0.318011	10101	14653	0.386279	14166	19758.8	0.817578	14174	22761.6	1.02168	1753	13109	0.225641	5865	29588.1	1.40009	6708	15821.9	0.496999
TGME49_032000	TGME49_032000_15_2163_rev	1944	4951.2	9594	9862.37	0.994157	53479	12999.7	1.39263	31925	8961.24	0.855922	12354	10544.1	1.09059	43971	10931.5	1.14265	63797	7701.17	31818	14051.9	0.867616	7681	12943	0.749025	13730	19917.5	1.37088	10181	14200.5	0.882796	6152	9879.33	0.359335	1591	11897.6	0.62752	2523	12728.2	0.724875	4485	10578.6	0.457995
TGME49_032000	TGME49_032000_69_1442_rev	1953	4974.12	2674	2748.8	-0.85564	18549	4508.9	-0.141666	17456	4899.84	-0.0217054	6621	5651.01	0.184067	27758	6900.85	0.472333	41489	5008.29	18289	8077.04	0.689509	5081	8561.84	0.773603	4854	7041.46	0.491557	4113	5736.84	0.195939	2017	3239.04	-0.62875	1141	8532.46	0.768644	1618	8162.57	0.704706	3131	7384.95	0.56027
TGME49_032000	TGME49_032000_75_721_rev	2040	5195.7	5839	6002.33	0.208205	48902	11887.1	1.19401	26626	7473.83	0.52453	5736	4895.66	-0.085814	22304	5544.94	0.0938543	56517	6822.38	10444	4612.42	-0.564749	1551	2613.54	-1.38427	982	1424.54	-2.25978	2267	3162.03	-1.10942	1238	1988.07	-1.77891	534	3993.28	-0.772699	802	4045.97	-0.753788	971	2290.25	-1.57477
TGME49_034950	TGME49_034950_10_1588_rev	1318	3356.83	3179	3267.92	-0.0387249	7914	1923.74	-0.803187	13872	3893.83	0.214089	3921	3346.56	-0.00441855	4965	1234.34	-1.44336	28575	3449.39	5782	2553.53	-0.433851	924	1557	-1.14757	2401	3483.02	0.0139942	3254	4538.7	0.395937	1858	2983.71	-0.209235	595	4449.44	0.367282	327	1649.67	-1.06417	2714	6401.39	0.892043
TGME49_034950	TGME49_034950_2_1588_rev	972	2475.6	2310	2374.62	-0.0600829	11155	2711.56	0.131347	10137	2845.42	0.200866	2796	2386.38	-0.0529537	14035	3489.21	0.495122	15631	1886.88	7217	3187.27	0.756323	1777	2994.37	0.666253	2292	3324.89	0.817309	2426	3383.8	0.842646	677	1087.18	-0.795414	440	3290.35	0.80224	609	3072.32	0.703327	2110	4976.76	1.39921
TGME49_034950	TGME49_034950_21_1191_rev	2406	6127.87	8191	8420.12	0.458455	34259	8327.69	0.442531	17637	4950.65	-0.307768	5611	4788.98	-0.355669	25706	6390.7	0.0605895	66190	7990.04	45712	20188	1.33722	6625	11163.6	0.482526	8172	11854.7	0.569188	9430	13153	0.719121	9555	15344.1	0.941411	1426	10663.7	0.416435	1902	9595.31	0.264127	1666	3929.52	-1.02385
TGME49_034950	TGME49_034950_24_1191_rev	2627	6690.74	6435	6615	-0.0164236	21848	5310.82	-0.33323	20782	5833.44	-0.197818	7560	6452.44	-0.0523198	29049	7221.8	0.110193	55303	6675.83	23086	10195.6	0.610922	6084	10252	0.618882	7101	10301.1	0.625777	7563	10548.9	0.660078	7520	12076.2	0.855143	1061	7934.22	0.249141	945	4767.39	-0.485749	3193	7531.19	0.17393
TGME49_035470	TGME49_035470_37_2276_rev	1231	3135.25	1486	1527.57	-1.03734	2647	643.434	-2.28472	548	153.822	-4.34925	1030	879.103	-1.83448	1450	360.481	-3.12058	6936	837.27	294	129.84	-2.68895	81	136.491	-2.61689	69	100.095	-3.06432	154	214.8	-1.9627	106	170.222	-2.29827	44	329.035	-1.34745	58	292.601	-1.51676	72	169.823	-2.30166
TGME49_035470	TGME49_035470_56_1138_rev	1179	3002.81	2907	2988.32	-0.00698021	2426	589.713	-2.34823	7706	2163.05	-0.473246	879	750.224	-2.00092	2116	526.053	-2.51303	7662	924.908	487	215.076	-2.10447	100	168.507	-2.4565	128	185.683	-2.31646	171	238.512	-1.95525	183	293.875	-1.65411	27	201.908	-2.19562	83	418.723	-1.14331	86	202.844	-2.18894
TGME49_035470	TGME49_035470_69_1138_rev	4122	10498.4	4133	4248.61	-1.3051	13838	3363.75	-1.64202	17310	4858.86	-1.11148	4627	3949.13	-1.41056	10238	2545.24	-2.04429	37916	4576.98	2110	931.848	-2.29623	460	775.132	-2.56188	496	719.523	-2.66928	819	1142.35	-2.00239	945	1517.55	-1.59265	186	1390.92	-1.71836	374	1886.77	-1.27847	502	1184.05	-1.95067
TGME49_035470	TGME49_035470_83_1138_rev	2189	5575.19	2628	2701.51	-1.04525	10407	2529.74	-1.14003	10005	2808.37	-0.989287	2187	1866.6	-1.57861	8743	2173.58	-1.35895	27641	3336.65	1304	575.891	-2.53453	356	599.885	-2.47564	311	451.153	-2.88671	560	781.092	-2.09483	514	825.418	-2.0152	128	957.191	-1.80152	267	1346.98	-1.30868	317	747.694	-2.15788
TGME49_035470	TGME49_035470_99_1138_rev	2196	5593.02	3711	3814.81	-0.552018	6389	1553.04	-1.84853	9510	2669.43	-1.0671	1845	1574.7	-1.82855	6315	1569.96	-1.8329	23306	2813.35	1051	464.157	-2.59961	241	406.102	-2.79238	240	348.156	-3.01448	458	638.822	-2.13881	404	648.772	-2.11651	115	859.977	-1.70992	198	998.881	-1.49391	260	613.25	-2.19774
TGME49_037230	TGME49_037230_36_3252_rev	213	542.492	1473	1514.2	1.48088	6778	1647.6	1.60269	1749	490.939	-0.14406	127	108.394	-2.32331	11613	2887.08	2.41194	6878	830.269	2377	1049.76	0.338414	300	505.521	-0.715807	1921	2786.7	1.74691	2079	2899.8	1.80431	1569	2519.61	1.60155	231	1727.43	1.05698	464	2340.81	1.49536	624	1471.8	0.825933
TGME49_037230	TGME49_037230_38_3252_rev	16058	40898.3	79156	81370.2	0.992459	431030	104775	1.35718	301536	84640.2	1.0493	126436	107913	1.39975	462003	114857	1.48973	771609	93143.8	510989	225670	1.27668	128832	217091	1.22077	146878	213069	1.19379	181846	253640	1.44525	175364	281612	1.59618	42918	320943	1.78479	36473	184001	0.982182	112039	264261	1.50443
TGME49_037230	TGME49_037230_67_2439_rev	33	84.0481	21	21.5874	-1.96102	55	13.3694	-2.65228	42	11.7893	-2.83374	11	9.38847	-3.16225	1788	444.51	2.40293	1267	152.944	72	31.7976	-2.26601	13	21.9059	-2.80361	21	30.4637	-2.32784	1281	1786.75	3.54626	26	41.7527	-1.87306	7	52.3464	-1.54684	14	70.6279	-1.11469	6	14.1519	-3.43393
TGME49_037230	TGME49_037230_75_2439_rev	1799	4581.89	8671	8913.55	0.960056	35934	8734.85	0.930839	31944	8966.58	0.968613	8241	7033.67	0.618334	18058	4489.35	-0.0294361	55771	6732.32	25377	11207.3	0.735268	7568	12752.6	0.921616	11067	16054.4	1.25379	8205	11444.4	0.765465	4083	6556.78	-0.0381174	1758	13146.4	0.965494	1870	9433.87	0.486746	7729	18230	1.43714
TGME49_037230	TGME49_037230_80_2439_rev	1530	3896.77	4512	4638.21	0.251288	40919	9946.61	1.35192	24129	6772.93	0.7975	9849	8406.1	1.10916	37194	9246.71	1.24666	67022	8090.47	38216	16877.5	1.0608	9295	15662.7	0.953039	15612	22647.6	1.48506	8346	11641.1	0.524927	16812	26997.9	1.73855	4172	31198.5	1.94718	2552	12874.5	0.670217	6178	14571.8	0.848881
TGME49_037500	TGME49_037500_10_698_rev	2324	5919.02	4564	4691.67	-0.335259	8474	2059.86	-1.52281	13611	3820.56	-0.631573	4748	4052.41	-0.54658	16044	3988.66	-0.569455	28316	3418.13	3816	1685.27	-1.02022	406	684.138	-2.32085	1348	1955.48	-0.805685	916	1277.64	-1.41972	1080	1734.34	-0.978818	180	1346.05	-1.34447	291	1468.05	-1.2193	2081	4908.36	0.522035
TGME49_037500	TGME49_037500_18_698_rev	785	1999.33	1218	1252.07	-0.675198	10231	2486.96	0.314867	6457	1812.46	-0.141565	4485	3827.94	0.937054	5563	1383	-0.531709	21574	2604.28	9319	4115.59	0.660215	2129	3587.51	0.462102	4978	7221.35	1.47138	2785	3884.54	0.57686	1727	2773.34	0.0907425	187	1398.4	-0.897109	565	2850.34	0.130252	869	2049.67	-0.34549
TGME49_037500	TGME49_037500_22_1745_rev	2655	6762.05	6329	6506.04	-0.0556819	26342	6403.22	-0.0786622	18479	5187	-0.382562	15238	13005.6	0.9436	38057	9461.26	0.484571	64749	7816.09	35783	15803	1.01568	11440	19277.2	1.30238	20542	29799.3	1.93076	9471	13210.2	0.757136	13959	22416.4	1.52003	2068	15464.6	0.984453	3606	18191.7	1.21876	4864	11472.5	0.553661
TGME49_037800	TGME49_037800_2_804_rev	1277	3252.41	3944	4054.32	0.317953	12454	3027.32	-0.103465	10813	3035.17	-0.0997281	3772	3219.39	-0.0147187	6049	1503.83	-1.11287	21893	2642.78	8212	3626.7	0.456598	1429	2407.97	-0.134244	2329	3378.57	0.354353	1656	2309.8	-0.19429	1905	3059.19	0.211089	181	1353.53	-0.965334	250	1261.21	-1.06725	2107	4969.69	0.911096
TGME49_037800	TGME49_037800_26_402_rev	403	1026.41	769	790.511	-0.376744	1508	366.565	-1.48546	3563	1000.12	-0.0374238	2196	1874.28	0.868736	4114	1022.77	-0.00511706	12029	1452.06	989	436.776	-1.73314	1085	1828.3	0.332398	526	763.043	-0.92827	680	948.469	-0.614433	1211	1944.71	0.42145	234	1749.87	0.269138	135	681.055	-1.09226	1165	2747.83	0.920189
TGME49_037800	TGME49_037800_7_804_rev	1336	3402.67	4363	4485.04	0.398453	14716	3577.17	0.0721503	16399	4603.15	0.435951	3160	2697.05	-0.335285	15349	3815.88	0.165346	30238	3650.14	31815	14050.6	1.94461	3566	6008.96	0.719163	1597	2316.69	-0.655886	3230	4505.23	0.303648	3447	5535.44	0.600747	593	4434.49	0.280816	998	5034.76	0.463972	4728	11151.7	1.61124
TGME49_039010	TGME49_039010_13_3185_rev	889	2264.2	2928	3009.9	0.410713	4003	973.051	-1.21842	17332	4865.04	1.10345	4882	4166.78	0.879927	10265	2551.96	0.172599	22776	2749.37	15416	6808.23	1.30818	5685	9579.62	1.80087	8456	12266.7	2.15757	10185	14206.1	2.36934	5629	9039.46	1.71713	1098	8210.91	1.57844	812	4096.42	0.57526	3754	8854.39	1.68729
TGME49_039010	TGME49_039010_49_2548_rev	3977	10129.1	13738	14122.3	0.479472	56019	13617.1	0.42692	65229	18309.6	0.854096	27200	23215.1	1.19656	101671	25276.2	1.31928	140576	16969.4	102029	45059.5	1.40889	26773	45114.4	1.41065	38176	55380.1	1.70643	19621	27367.5	0.689525	24536	39401.7	1.21532	6903	51621	1.60502	6544	33013.5	0.960117	16625	39212.7	1.20838
TGME49_039010	TGME49_039010_62_2548_rev	1090	2776.13	2546	2617.22	-0.0850433	17556	4267.52	0.620321	17947	5037.66	0.859678	3621	3090.51	0.15477	14737	3663.73	0.400236	21898	2643.39	14610	6452.27	1.28742	4358	7343.54	1.47409	6989	10138.6	1.9394	1305	1820.22	-0.538273	3249	5217.48	0.980965	1139	8517.51	1.68804	693	3496.08	0.403351	1918	4523.9	0.775179
TGME49_039010	TGME49_039010_70_2548_rev	2026	5160.04	8598	8838.51	0.776419	45617	11088.6	1.10362	27154	7622.04	0.562794	9883	8435.12	0.709025	34314	8530.72	0.725284	56821	6859.07	69396	30647.6	2.15969	24081	40578.2	2.56462	22710	32944.3	2.26394	19795	27610.2	2.00912	29877	47978.7	2.80631	6606	49400	2.84843	5210	26283.7	1.93808	12040	28398.2	2.04971
TGME49_039010	TGME49_039010_77_2548_rev	2549	6492.08	13460	13836.5	1.09173	47639	11580.1	0.834897	56046	15731.9	1.27694	16638	14200.5	1.12919	45130	11219.7	0.789276	111176	13420.5	59002	26057.3	0.957252	19942	33603.7	1.32418	18073	26217.6	0.966103	19597	27334	1.02626	15848	25449.9	0.923224	3397	25403	0.920562	2521	12718.1	-0.0775544	8204	19350.4	0.52793
TGME49_039420	TGME49_039420_0_9454_rev	3675	9359.9	3202	3291.57	-1.50772	8208	1995.2	-2.22996	14143	3969.89	-1.23739	3505	2991.51	-1.64562	15728	3910.1	-1.25929	27351	3301.64	1443	637.278	-2.37319	464	781.872	-2.07818	352	510.63	-2.69283	576	803.409	-2.03898	589	945.859	-1.80349	144	1076.84	-1.61638	296	1493.28	-1.1447	336	792.508	-2.05868
TGME49_039420	TGME49_039420_18_9128_rev	2380	6061.65	1919	1972.68	-1.61955	5069	1232.17	-2.2985	8477	2379.47	-1.34907	1706	1456.07	-2.05763	5912	1469.77	-2.04412	26687	3221.49	1174	518.478	-2.63537	278	468.449	-2.78176	291	422.14	-2.93193	442	616.505	-2.38554	493	791.695	-2.02471	129	964.669	-1.73962	228	1150.23	-1.48581	341	804.302	-2.00192
TGME49_039420	TGME49_039420_3_7498_rev	15	38.2037	8	8.22378	-2.21584	25	6.07701	-2.65228	11	3.08766	-3.62912	27	23.0444	-0.729293	17	4.22633	-3.17623	1329	160.428	41	18.107	-3.14731	6	10.1104	-3.98802	3	4.35196	-5.20412	25	34.8702	-2.20186	9	14.4529	-3.4725	18	134.605	-0.253198	12	60.5382	-1.40601	20	47.1731	-1.76589
TGME49_039420	TGME49_039420_35_7172_rev	3080	7844.49	2811	2889.63	-1.44079	8019	1949.26	-2.00875	18711	5252.12	-0.57878	1771	1511.54	-2.37566	13029	3239.11	-1.27608	15179	1832.31	3099	1368.62	-0.42094	632	1064.96	-0.782861	1771	2569.1	0.4876	367	511.894	-1.83975	2395	3846.06	1.06972	171	1278.75	-0.518934	308	1553.81	-0.237852	725	1710.03	-0.0996482
TGME49_039420	TGME49_039420_6_7172_rev	2501	6369.83	2223	2285.18	-1.47894	3031	736.777	-3.11195	11029	3095.8	-1.04094	1823	1555.93	-2.03348	7872	1957.04	-1.70258	11134	1344.03	601	265.422	-2.3402	159	267.926	-2.32665	148	214.696	-2.64619	263	366.834	-1.87336	270	433.586	-1.63217	65	486.074	-1.46731	96	484.306	-1.47257	164	386.82	-1.79683
TGME49_039440	TGME49_039440_11_1072_rev	2798	7126.26	8975	9226.05	0.372568	27231	6619.32	-0.106461	42760	12002.6	0.752129	14713	12557.5	0.817334	22861	5683.42	-0.326386	94236	11375.6	73245	32347.5	1.50771	14826	24982.8	1.135	20283	29423.6	1.37103	11314	15780.9	0.472236	13622	21875.2	0.943356	7046	52690.4	2.2116	3140	15840.8	0.477709	6622	15619	0.457364
TGME49_039440	TGME49_039440_16_1072_rev	865	2203.08	2156	2216.31	0.00863758	10260	2494.01	0.178943	6267	1759.13	-0.324662	1437	1226.48	-0.845002	19883	4943.06	1.16588	18704	2257.83	3266	1442.38	-0.646488	994	1674.96	-0.43081	4052	5878.04	1.3804	427	595.583	-1.92256	952	1528.79	-0.562545	347	2594.89	0.200735	338	1705.16	-0.405029	529	1247.73	-0.855632
TGME49_039440	TGME49_039440_28_1072_rev	1568	3993.56	4646	4775.96	0.258116	19950	4849.45	0.280148	20931	5875.26	0.556979	6535	5577.61	0.481972	32284	8026.04	1.00701	52573	6346.28	12305	5434.3	-0.223816	4080	6875.09	0.115466	4733	6865.94	0.113545	4871	6794.11	0.0983727	8047	12922.5	1.0259	1251	9355.05	0.559834	1036	5226.47	-0.280075	3570	8420.4	0.407978
TGME49_039440	TGME49_039440_30_4020_rev	1640	4176.94	2610	2683.01	-0.638594	7753	1884.6	-1.14818	5349	1501.45	-1.47609	2590	2210.56	-0.918034	11771	2926.36	-0.513338	36618	4420.29	1984	876.202	-2.33481	372	626.846	-2.81796	1134	1645.04	-1.42602	678	945.679	-2.22472	632	1014.91	-2.12279	222	1660.13	-1.41285	403	2033.08	-1.12048	456	1075.55	-2.03907
TGME49_039440	TGME49_039440_36_1072_rev	1651	4204.95	6829	7020.02	0.739387	29450	7158.72	0.767612	13721	3851.44	-0.126691	3996	3410.58	-0.302073	11268	2801.31	-0.585988	38682	4669.45	13409	5921.87	0.342801	3746	6312.27	0.434908	5493	7968.43	0.771044	5164	7202.79	0.625303	6236	10014.2	1.10073	701	5242.12	0.166898	1378	6951.81	0.574136	3589	8465.22	0.858295
TGME49_039600	TGME49_039600_4_1719_rev	2690	6851.19	4195	4312.34	-0.667883	17431	4237.13	-0.693266	20116	5646.5	-0.278999	5332	4550.85	-0.590219	30400	7557.67	0.141586	37050	4472.44	6715	2965.57	-0.592753	5123	8632.61	0.948735	10036	14558.7	1.70275	4849	6763.42	0.59669	3344	5370.04	0.263869	1209	9040.97	1.01542	1682	8485.44	0.923927	2926	6901.43	0.625832
TGME49_039600	TGME49_039600_48_1719_rev	2080	5297.58	4164	4280.48	-0.307561	12339	2999.37	-0.820673	13129	3685.27	-0.523563	3937	3360.22	-0.656777	19742	4908.01	-0.110194	29760	3592.44	5011	2213.03	-0.698942	2455	4136.85	0.203568	2627	3810.86	0.0851539	3234	4510.81	0.328422	6438	10338.6	1.52501	206	1540.48	-1.22158	815	4111.55	0.19472	2253	5314.05	0.564848
TGME49_039600	TGME49_039600_64_1719_rev	2647	6741.68	6934	7127.96	0.0803821	39495	9600.46	0.509997	21798	6118.63	-0.139899	9430	8048.48	0.25561	37363	9288.72	0.462373	74134	8948.99	40638	17947.1	1.00396	9547	16087.4	0.846131	11205	16254.6	0.861048	12577	17542.5	0.971057	5871	9428.08	0.075239	1575	11777.9	0.396291	2655	13394.1	0.581799	3171	7479.3	-0.258822
TGME49_039600	TGME49_039600_68_1719_rev	1518	3866.21	3762	3867.23	0.000380496	10188	2476.5	-0.642616	13201	3705.48	-0.061261	3525	3008.58	-0.361838	22714	5646.87	0.546531	30140	3638.31	8278	3655.85	0.0069364	2563	4318.83	0.247373	1409	2043.97	-0.831896	4015	5600.15	0.622197	1341	2153.48	-0.756602	331	2475.24	-0.555702	440	2219.74	-0.712881	2281	5380.09	0.564363
TGME49_039740	TGME49_039740_10_2308_rev	2427	6181.35	5718	5877.95	-0.0726111	43564	10589.6	0.776647	21111	5925.79	-0.0609157	15044	12840	1.05465	41086	10214.3	0.724594	82550	9964.91	21568	9525.16	-0.0651142	10395	17516.3	0.813769	12200	17698	0.828653	14061	19612.4	0.976836	14964	24030.3	1.26992	1485	11104.9	0.156269	3310	16698.5	0.744786	4242	10005.4	0.00585203
TGME49_039740	TGME49_039740_15_2308_rev	4719	12018.9	12081	12418.9	0.0472392	49398	12007.7	-0.00134378	35541	9976.24	-0.268733	21394	18259.7	0.603363	33916	8431.77	-0.511394	113169	13661	23382	10326.3	-0.403747	8437	14216.9	0.0575425	10782	15640.9	0.195258	6906	9632.54	-0.50408	11109	17839.6	0.385018	1870	13984	0.0337057	2523	12728.2	-0.102044	5014	11826.3	-0.208069
TGME49_039740	TGME49_039740_39_1731_rev	1888	4808.57	6770	6959.37	0.53335	41298	10038.7	1.0619	22846	6412.8	0.415346	7167	6117.02	0.347221	14946	3715.69	-0.371978	47725	5761.06	22150	9782.19	0.763823	2770	4667.64	-0.30364	5193	7533.24	0.386935	4104	5724.29	-0.00923772	5587	8972.01	0.639097	572	4277.45	-0.429584	1582	7980.96	0.470227	2610	6156.09	0.0956802
TGME49_040090	TGME49_040090_62_1978_rev	1314	3346.64	8034	8258.73	1.30321	36489	8869.76	1.40618	27175	7627.93	1.18858	11157	9522.47	1.50862	18226	4531.12	0.437154	70775	8543.51	24216	10694.6	0.323982	5159	8693.28	0.0250709	7235	10495.5	0.296865	6588	9188.99	0.105077	5747	9228.95	0.111337	1164	8704.46	0.0269255	1522	7678.27	-0.154049	7456	17586.1	1.04154
TGME49_040090	TGME49_040090_69_1978_rev	2574	6555.75	10677	10975.7	0.743475	64156	15595.1	1.25026	63790	17905.6	1.44958	19294	16467.4	1.32878	45473	11304.9	0.786119	97145	11726.7	34227	15115.8	0.366257	9261	15605.4	0.412248	7683	11145.4	-0.0733577	11736	16369.5	0.481206	16434	26390.9	1.17024	3395	25388	1.11435	4250	21440.6	0.870546	8658	20421.2	0.80027
TGME49_040090	TGME49_040090_73_1978_rev	3	7.64073	28	28.7832	1.91344	133	32.3297	2.08108	105	29.4732	1.94762	31	26.4584	1.79194	2913	724.194	6.56652	2914	351.76	2413	1065.66	1.59909	52	87.6236	-2.0052	809	1173.58	1.73825	40	55.7923	-2.65645	260	417.527	0.247279	200	1495.61	2.08807	88	443.947	0.335797	388	915.158	1.37943
TGME49_041610	TGME49_041610_21_910_rev	1832	4665.94	6171	6343.62	0.443137	20464	4974.4	0.0923534	32767	9197.59	0.979088	9004	7684.89	0.719857	33885	8424.07	0.852348	65720	7933.3	51774	22865.2	1.52716	11386	19186.2	1.27408	13739	19930.5	1.32898	10464	14595.3	0.879507	11787	18928.4	1.25456	3162	23645.6	1.57558	2807	14160.9	0.83592	7778	18345.6	1.20944
TGME49_041610	TGME49_041610_38_1365_rev	2027	5162.59	5406	5557.22	0.106268	30477	7408.36	0.52106	29284	8219.92	0.67103	16563	14136.5	1.45326	33284	8274.65	0.680604	62875	7589.87	20561	9080.43	0.258686	9920	16715.9	1.13907	6322	9171.02	0.273007	8893	12404	0.70866	6090	9779.76	0.365724	2316	17319.2	1.19022	2063	10407.5	0.45548	5429	12805.1	0.754576
TGME49_041610	TGME49_041610_40_910_rev	315	802.277	225	231.294	-1.79437	3952	960.654	0.259916	2643	741.882	-0.112912	772	658.9	-0.284041	5642	1402.64	0.805976	5562	671.41	4261	1881.8	1.48685	362	609.995	-0.138395	590	855.885	0.350223	138	192.483	-1.80246	777	1247.76	0.894079	61	456.161	-0.557648	175	882.849	0.394974	675	1592.09	1.24566
TGME49_041610	TGME49_041610_6_910_rev	2847	7251.06	12495	12844.5	0.824889	42057	10223.2	0.495588	44365	12453.1	0.780243	14687	12535.3	0.789736	40119	9973.88	0.459964	89027	10746.8	52273	23085.5	1.10308	18234	30725.6	1.51554	14869	21569.7	1.00511	18257	25465	1.24461	20574	33039.2	1.62028	3017	22561.3	1.06995	3936	19856.5	0.88571	5693	13427.8	0.321322
TGME49_042110	TGME49_042110_28_1042_rev	328	835.387	501	515.014	-0.697833	813	197.624	-2.07968	2881	808.687	-0.0468626	838	715.231	-0.224035	2685	667.511	-0.323653	5225	630.729	2170	958.346	0.603526	1776	2992.68	2.24635	3348	4856.78	2.94491	1769	2467.41	1.96791	1629	2615.97	2.05225	545	4075.54	2.6919	434	2189.47	1.79549	953	2247.8	1.83342
TGME49_042110	TGME49_042110_33_521_rev	3327	8473.57	7001	7196.83	-0.235608	45519	11064.8	0.384932	26441	7421.9	-0.191182	10051	8578.5	0.0177555	35238	8760.43	0.0480312	66428	8018.77	23370	10321	0.364128	3115	5248.99	-0.61134	9784	14193.2	0.823745	4777	6663	-0.26721	5668	9102.09	0.182816	1019	7620.14	-0.0735631	2036	10271.3	0.357169	5183	12224.9	0.608372
TGME49_042110	TGME49_042110_46_521_rev	1504	3830.56	4184	4301.04	0.167131	20218	4914.6	0.35952	15070	4230.1	0.143138	3896	3325.23	-0.204101	18033	4483.14	0.226956	38344	4628.65	6189	2733.27	-0.759961	1577	2657.36	-0.800599	1667	2418.24	-0.936634	2660	3710.19	-0.319098	2344	3764.17	-0.29826	789	5900.19	0.350171	605	3052.14	-0.600771	1522	3589.87	-0.366657
TGME49_042120	TGME49_042120_0_834_rev	958	2439.94	2840	2919.44	0.258846	3778	918.358	-1.40972	3519	987.772	-1.3046	2618	2234.46	-0.126922	9800	2436.35	-0.00212293	13680	1651.36	8007	3536.16	1.09853	1412	2379.32	0.526891	227	329.298	-2.32619	1888	2633.4	0.673267	1378	2212.89	0.422276	667	4987.86	1.59476	119	600.337	-1.45981	1429	3370.52	1.02931
TGME49_042120	TGME49_042120_1_1251_rev	1388	3535.11	5362	5511.99	0.640816	33313	8097.74	1.19576	11805	3313.63	-0.093346	5300	4523.54	0.355695	19243	4783.95	0.436447	42669	5150.73	19428	8580.06	0.736211	3676	6194.32	0.266168	3612	5239.76	0.0247219	6328	8826.34	0.777038	2224	3571.46	-0.528263	526	3933.46	-0.388979	1800	9080.73	0.818032	3416	8057.17	0.645495
TGME49_042120	TGME49_042120_12_834_rev	593	1510.32	620	637.343	-1.24471	8166	1984.99	0.394282	7283	2044.31	0.436764	1807	1542.27	0.0302027	25201	6265.16	2.0525	16646	2009.4	14234	6286.22	1.64543	3729	6283.63	1.64483	2169	3146.46	0.646967	1013	1412.94	-0.508065	1341	2153.48	0.0999018	749	5601.06	1.47894	720	3632.29	0.854116	2333	5502.74	1.45339
TGME49_042230	TGME49_042230_27_904_rev	1785	4546.24	3272	3363.53	-0.434699	14554	3537.79	-0.361824	20248	5683.55	0.322119	4572	3902.19	-0.220388	13848	3442.72	-0.401125	34138	4120.92	17778	7851.37	0.929976	2514	4236.27	0.0398254	4063	5894	0.516279	3362	4689.34	0.186418	2687	4314.98	0.0663859	862	6446.09	0.645456	1402	7072.88	0.779331	1933	4559.28	0.145839
TGME49_042230	TGME49_042230_47_452_rev	1505	3833.1	4399	4522.05	0.238465	42444	10317.3	1.42848	12539	3519.66	-0.123078	5704	4868.35	0.344921	20588	5118.33	0.417161	39842	4809.47	27705	12235.5	1.34712	7060	11896.6	1.3066	3159	4582.61	-0.0697099	5716	7972.72	0.729193	8874	14250.5	1.56706	777	5810.45	0.272771	1583	7986	0.731594	4741	11182.4	1.21728
TGME49_042230	TGME49_042230_52_452_rev	845	2152.14	2176	2236.87	0.0557077	8780	2134.25	-0.0120456	11362	3189.28	0.567457	2736	2335.17	0.117755	16515	4105.75	0.931875	21591	2606.33	10577	4671.16	0.841762	1513	2549.51	-0.0317988	3915	5679.3	1.12369	1644	2293.06	-0.184743	1850	2970.86	0.188863	513	3836.24	0.557675	554	2794.85	0.100751	1065	2511.97	-0.053201
TGME49_042240	TGME49_042240_15_1386_rev	3505	8926.93	11576	11899.8	0.414703	27781	6753.02	-0.402631	30986	8697.67	-0.0375344	9531	8134.69	-0.134077	40414	10047.2	0.170562	65206	7871.26	34928	15425.4	0.970641	8566	14434.3	0.874836	9368	13589.7	0.787849	8575	11960.5	0.603609	7509	12058.5	0.615384	1474	11022.7	0.485806	1916	9665.94	0.296316	8128	19171.2	1.28427
TGME49_042240	TGME49_042240_17_924_rev	190	483.913	80	82.2378	-2.55688	5827	1416.43	1.54944	862	241.961	-0.999976	1492	1273.42	1.39589	4231	1051.86	1.12012	6149	742.268	5989	2644.95	1.83322	1141	1922.66	1.37309	113	163.924	-2.17892	1122	1564.97	1.07613	181	290.663	-1.35259	159	1189.01	0.679749	59	297.646	-1.31834	124	292.473	-1.34364
TGME49_042240	TGME49_042240_2_1386_rev	3773	9609.5	5949	6115.41	-0.652012	13612	3308.81	-1.53815	16509	4634.02	-1.0522	3136	2676.57	-1.84408	16820	4181.58	-1.20041	37169	4486.81	4135	1826.16	-1.29688	964	1624.41	-1.46578	913	1324.45	-1.7603	982	1369.7	-1.71183	717	1151.41	-1.96229	242	1809.69	-1.30995	357	1801.01	-1.31688	1153	2719.53	-0.722332
TGME49_042240	TGME49_042240_38_924_rev	1331	3389.94	3580	3680.14	0.118501	14242	3461.95	0.0303259	7247	2034.21	-0.736791	4579	3908.17	0.205232	17089	4248.45	0.325678	29690	3583.99	2751	1214.93	-1.56069	1169	1969.85	-0.863483	2420	3510.58	-0.0298578	4392	6125.99	0.773378	2152	3455.84	-0.0525309	236	1764.82	-1.02204	529	2668.73	-0.425415	1928	4547.49	0.343504
TGME49_042240	TGME49_042240_6_1386_rev	1110	2827.07	4498	4623.82	0.709776	9086	2208.63	-0.356158	6394	1794.78	-0.655505	1764	1505.57	-0.908999	7445	1850.88	-0.611095	12089	1459.31	6561	2897.56	0.989554	3570	6015.7	2.04345	1526	2213.69	0.601172	4464	6226.42	2.09312	1677	2693.05	0.883956	811	6064.7	2.05515	497	2507.29	0.780846	1278	3014.36	1.04657
TGME49_042250	TGME49_042250_0_738_rev	8874	22601.3	20239	20805.1	-0.119466	81945	19919.2	-0.182244	66568	18685.4	-0.274492	32164	27451.9	0.280501	95406	23718.6	0.0696164	180052	21734.7	70277	31036.7	0.513973	16474	27759.8	0.352997	22287	32330.7	0.572901	19551	27269.9	0.327306	20377	32722.9	0.590296	5538	41413.5	0.930098	5122	25839.7	0.249588	11488	27096.2	0.31809
TGME49_042250	TGME49_042250_18_492_rev	1621	4128.54	2342	2407.51	-0.778091	5324	1294.16	-1.67362	12243	3436.57	-0.264663	2421	2066.32	-0.998571	7842	1949.58	-1.08247	26446	3192.39	3632	1604.01	-0.992952	1122	1890.65	-0.755758	1199	1739.33	-0.876106	1734	2418.6	-0.400469	2073	3328.97	0.0604387	410	3066	-0.0582794	205	1034.19	-1.62613	394	929.31	-1.78041
TGME49_042250	TGME49_042250_27_492_rev	637	1622.38	1156	1188.34	-0.449171	12645	3073.75	0.921887	2761	775.004	-1.06584	816	696.454	-1.22001	4105	1020.53	-0.66879	11248	1357.79	3863	1706.03	0.329387	717	1208.2	-0.168404	11672	16932	3.64042	716	998.682	-0.44316	1678	2694.65	0.988842	84	628.157	-1.11206	147	741.593	-0.872558	245	577.871	-1.23244
TGME49_043990	TGME49_043990_40_2589_rev	594	1512.87	1789	1839.04	0.281671	5702	1386.04	-0.12631	2495	700.338	-1.11116	2021	1724.92	0.189245	2232	554.892	-1.447	15709	1896.29	1012	446.933	-2.08505	4236	7137.96	1.91233	260	377.17	-2.3299	484	675.087	-1.49004	1201	1928.65	0.0244129	260	1944.29	0.0360665	390	1967.49	0.0531776	682	1608.6	-0.237372
TGME49_043990	TGME49_043990_52_0_rev	2816	7172.1	6024	6192.5	-0.211873	6760	1643.22	-2.12587	10598	2974.82	-1.26959	2110	1800.88	-1.99369	5733	1425.27	-2.33116	20794	2510.12	1056	466.365	-2.42822	269	453.284	-2.46927	261	378.62	-2.72893	445	620.689	-2.01581	383	615.049	-2.02898	104	777.718	-1.69044	198	998.881	-1.32937	283	667.5	-1.91092
TGME49_043990	TGME49_043990_62_0_rev	2599	6619.42	6987	7182.44	0.117769	19367	4707.74	-0.491671	30523	8567.71	0.372204	5291	4515.86	-0.551706	40710	10120.8	0.612548	67981	8206.24	18530	8183.48	-0.00400704	6794	11448.4	0.480349	9753	14148.2	0.785827	6528	9105.3	0.149986	6237	10015.8	0.287489	1199	8966.19	0.127774	2001	10094.8	0.298813	6409	15116.6	0.881343
TGME49_043990	TGME49_043990_65_0_rev	2097	5340.87	6218	6391.93	0.259176	24302	5907.34	0.145433	17805	4997.81	-0.0957809	8499	7253.88	0.441676	18006	4476.43	-0.254728	38407	4636.25	11984	5292.54	0.191002	2108	3552.13	-0.384275	4075	5911.41	0.350543	6085	8487.4	0.872365	2260	3629.27	-0.353278	909	6797.55	0.552057	874	4409.2	-0.0724412	719	1695.87	-1.45093
TGME49_043990	TGME49_043990_67_0_rev	2601	6624.52	5179	5323.87	-0.31534	16560	4025.41	-0.718679	16754	4702.79	-0.494297	5514	4706.19	-0.493257	22756	5657.31	-0.227698	46803	5649.76	16173	7142.54	0.338248	3696	6228.02	0.140583	3633	5270.22	-0.100327	3037	4236.03	-0.415477	1677	2693.05	-1.06895	289	2161.16	-1.38639	1122	5660.32	0.0026946	1552	3660.63	-0.626097
TGME49_044240	TGME49_044240_12_1120_rev	914	2327.88	78	80.1818	-4.8596	7963	1935.65	-0.266197	6504	1825.65	-0.350603	692	590.62	-1.97871	1423	353.768	-2.71814	9572	1155.47	554	244.665	-2.2396	94	158.397	-2.86687	114	165.374	-2.80467	233	324.99	-1.83001	189	303.51	-1.92867	44	329.035	-1.81217	105	529.71	-1.12521	143	337.288	-1.77643
TGME49_044240	TGME49_044240_14_1120_rev	956	2434.85	1607	1651.95	-0.55966	4140	1006.35	-1.2747	4799	1347.06	-0.854013	546	466.01	-2.3854	5702	1417.56	-0.780422	7990	964.502	1121	495.072	-0.962148	110	185.358	-2.37947	134	194.387	-2.31085	194	270.593	-1.83366	161	258.545	-1.89937	34	254.254	-1.92351	76	383.409	-1.3309	126	297.191	-1.6984
TGME49_044240	TGME49_044240_23_1120_rev	395	1006.03	402	413.245	-1.2836	1317	320.137	-1.65191	898	252.066	-1.9968	314	267.998	-1.90838	2161	537.241	-0.905033	2152	259.776	127	56.0875	-2.21152	36	60.6625	-2.09839	44	63.8287	-2.02499	49	68.3456	-1.92635	38	61.0232	-2.08984	9	67.3025	-1.94853	19	95.8522	-1.43838	38	89.6289	-1.53523
TGME49_044240	TGME49_044240_5_1120_rev	22	56.0321	3	3.08392	-4.18342	7	1.70156	-5.04132	10	2.80697	-4.31917	204	174.114	1.6357	9	2.23747	-4.64631	10	1.20714	5	2.20817	0.871262	1	1.68507	0.481219	0	0		1	1.39481	0.208477	1	1.60587	0.411768	0	0		0	0		0	0
TGME49_044240	TGME49_044240_6_560_rev	1763	4490.21	1534	1576.91	-1.50968	8664	2106.05	-1.09224	5421	1521.66	-1.56114	1746	1490.21	-1.59127	8217	2042.81	-1.13623	10908	1316.74	2118	935.381	-0.49335	990	1668.22	0.341333	183	265.469	-2.31036	258	359.86	-1.87147	2089	3354.67	1.34919	126	942.235	-0.482817	341	1720.29	0.38568	105	247.659	-2.41055
TGME49_044450	TGME49_044450_29_2148_rev	1299	3308.44	4663	4793.43	0.534909	13705	3331.42	0.00998566	12187	3420.85	0.0482051	3797	3240.73	-0.0298313	10402	2586.02	-0.35542	34054	4110.78	11474	5067.31	0.301806	998	1681.7	-1.28949	1650	2393.58	-0.780246	1260	1757.46	-1.22592	1027	1649.23	-1.31762	428	3200.61	-0.361067	435	2194.51	-0.905514	890	2099.2	-0.969571
TGME49_044450	TGME49_044450_4_1074_rev	1972	5022.51	8153	8381.06	0.738724	12271	2982.84	-0.751722	10043	2819.04	-0.833206	2860	2441	-1.04093	21673	5388.07	0.10136	32985	3981.74	8790	3881.96	-0.0366134	1227	2067.58	-0.945456	2924	4241.71	0.0912455	2387	3329.41	-0.258135	2251	3614.82	-0.139476	957	7156.5	0.845855	605	3052.14	-0.38358	1644	3877.63	-0.0382242
TGME49_044450	TGME49_044450_50_1074_rev	3725	9487.25	11526	11848.4	0.320632	79724	19379.3	1.03046	60593	17008.3	0.842174	16358	13961.5	0.557394	85519	21260.7	1.16413	112687	13602.9	86655	38269.8	1.4923	17214	29006.8	1.09248	21982	31888.2	1.22911	16819	23459.3	0.786248	17450	28022.5	1.04267	2147	16055.4	0.239147	5098	25718.7	0.918905	12062	28450.1	1.06452
TGME49_044450	TGME49_044450_53_1074_rev	2545	6481.89	12625	12978.1	1.0016	37415	9094.85	0.488636	62195	17457.9	1.4294	9147	7806.94	0.268343	32984	8200.07	0.339222	80218	9683.41	48871	21583.1	1.15631	10322	17393.3	0.844944	9509	13794.2	0.51048	10605	14791.9	0.611223	6095	9787.79	0.0154684	1725	12899.6	0.413745	3323	16764	0.791783	5433	12814.6	0.404199
TGME49_044450	TGME49_044450_65_0_rev	2718	6922.51	8735	8979.34	0.375315	49310	11986.3	0.79202	28179	7909.75	0.192338	11988	10231.7	0.563684	33825	8409.15	0.280665	63920	7716.02	44180	19511.4	1.33839	10627	17907.2	1.21461	9155	13280.7	0.783405	7856	10957.6	0.506004	5993	9623.99	0.318779	1619	12107	0.64991	1677	8460.22	0.132838	6420	15142.6	0.972682
TGME49_045580	TGME49_045580_15_4906_rev	1178	3000.26	2018	2074.45	-0.532361	4592	1116.23	-1.42646	6703	1881.51	-0.673197	2504	2137.16	-0.489395	6935	1724.09	-0.799251	11558	1395.21	1828	807.307	-0.789292	489	823.999	-0.759766	2508	3638.24	1.38276	1762	2457.65	0.816799	466	748.337	-0.898722	147	1099.27	-0.343929	250	1261.21	-0.145669	520	1226.5	-0.185933
TGME49_045580	TGME49_045580_26_4906_rev	1802	4589.53	1621	1666.34	-1.46166	11664	2835.29	-0.694852	9300	2610.48	-0.814033	4465	3810.87	-0.268229	8328	2070.4	-1.14844	19326	2332.91	1355	598.414	-1.96292	618	1041.37	-1.16365	1105	1602.97	-0.541384	747	1041.92	-1.16289	560	899.289	-1.37528	179	1338.57	-0.801437	170	857.625	-1.44371	355	837.323	-1.47828
TGME49_045580	TGME49_045580_3_5352_rev	1379	3512.19	1646	1692.04	-1.05361	4491	1091.67	-1.68583	1689	474.097	-2.88912	778	664.021	-2.40307	5613	1395.43	-1.33166	20707	2499.62	800	353.307	-2.82271	230	387.566	-2.68919	220	319.143	-2.96943	385	537.001	-2.21871	371	595.779	-2.06886	118	882.411	-1.50219	184	928.253	-1.42912	286	674.576	-1.88966
TGME49_045580	TGME49_045580_68_2230_rev	2556	6509.91	5683	5841.97	-0.156183	10702	2601.45	-1.32332	19709	5532.25	-0.23477	2906	2480.26	-1.39214	9756	2425.41	-1.42441	21157	2553.94	1569	692.924	-1.88196	305	513.946	-2.31303	355	514.981	-2.31013	603	841.069	-1.60243	492	790.089	-1.69264	116	867.455	-1.55786	618	3117.72	0.287767	243	573.153	-2.15573
TGME49_045580	TGME49_045580_7_5798_rev	2064	5256.83	3129	3216.53	-0.708689	8642	2100.7	-1.32332	12631	3545.48	-0.568211	3516	3000.9	-0.808798	15776	3922.03	-0.422591	33538	4048.5	1595	704.406	-2.52291	522	879.607	-2.20246	428	620.879	-2.705	658	917.783	-2.14116	636	1021.33	-1.98693	156	1166.58	-1.7951	377	1901.91	-1.08994	583	1375.1	-1.55785
TGME49_050770	TGME49_050770_10_2965_rev	4872	12408.6	5571	5726.83	-1.11553	12252	2978.22	-2.05881	25227	7081.14	-0.809282	3735	3187.81	-1.9607	7723	1920	-2.69216	34030	4107.89	1731	764.468	-2.42587	421	709.414	-2.5337	457	662.948	-2.63143	753	1050.29	-1.96761	751	1206.01	-1.76815	190	1420.83	-1.53166	280	1412.56	-1.54009	451	1063.75	-1.94923
TGME49_050770	TGME49_050770_14_2965_rev	1042	2653.88	1926	1979.87	-0.422695	253	61.4993	-5.43139	3654	1025.67	-1.37154	346	295.31	-3.1678	1614	401.253	-2.72552	9300	1122.64	374	165.171	-2.76486	83	139.861	-3.00483	108	156.67	-2.84109	145	202.247	-2.4727	175	281.028	-1.99811	71	530.942	-1.08027	69	348.095	-1.68934	160	377.385	-1.57278
TGME49_050770	TGME49_050770_21_2965_rev	1854	4721.97	3204	3293.62	-0.519715	2677	650.726	-2.85927	6814	1912.67	-1.3038	826	704.989	-2.74372	4255	1057.82	-2.15829	17149	2070.12	724	319.743	-2.69473	174	293.202	-2.81975	178	258.216	-3.00306	325	453.312	-2.19114	333	534.756	-1.95276	86	643.113	-1.68657	131	660.876	-1.64726	209	492.959	-2.07017
TGME49_050770	TGME49_050770_62_1779_rev	1878	4783.1	729	749.392	-2.67415	4486	1090.46	-2.13301	6742	1892.46	-1.33768	1100	938.847	-2.34898	6875	1709.18	-1.48464	13341	1610.44	616	272.046	-2.56553	165	278.037	-2.53411	151	219.048	-2.87813	310	432.39	-1.89705	578	928.194	-0.794957	113	845.02	-0.930398	118	595.293	-1.43579	184	433.993	-1.89171
TGME49_051540	TGME49_051540_34_580_rev	1295	3298.25	5463	5615.81	0.767794	32879	7992.24	1.2769	46512	13055.8	1.98491	7468	6373.92	0.95048	31505	7832.38	1.24775	61866	7468.07	34795	15366.7	1.04099	8391	14139.4	0.920915	14071	20412.1	1.45062	11588	16163	1.11389	8328	13373.7	0.840591	2965	22172.4	1.56996	3414	17223.1	1.20554	5549	13088.2	0.809457
TGME49_051540	TGME49_051540_40_580_rev	4190	10671.6	26312	27048	1.34175	85074	20679.8	0.954453	73689	20684.3	0.954763	34289	29265.6	1.45543	99015	24615.9	1.20582	171903	20751	107540	47493.3	1.19454	27987	47160.1	1.18438	26135	37912.8	0.869501	30032	41888.9	1.01338	28582	45899	1.14528	6352	47500.6	1.19476	7381	37236.1	0.843516	19013	44845.1	1.11177
TGME49_051540	TGME49_051540_45_580_rev	1120	2852.54	3017	3101.39	0.120668	14149	3439.34	0.269886	8693	2440.1	-0.225309	5635	4809.46	0.753627	20915	5199.63	0.86616	26087	3149.06	15370	6787.91	1.10805	4710	7936.68	1.33362	3467	5029.41	0.675469	4376	6103.68	0.954758	1502	2412.02	-0.384678	328	2452.8	-0.360489	836	4217.5	0.421467	2575	6073.54	0.947617
TGME49_051540	TGME49_051540_52_580_rev	831	2116.48	771	792.567	-1.41707	29916	7271.99	1.78068	12170	3416.08	0.690672	3899	3327.79	0.652894	17004	4227.32	0.998075	23848	2878.78	25986	11476.3	1.99513	5864	9881.25	1.77924	2682	3890.65	0.434553	4354	6072.99	1.07695	6628	10643.7	1.88647	394	2946.35	0.0334736	838	4227.59	0.554377	2044	4821.09	0.743903
TGME49_051540	TGME49_051540_59_580_rev	1275	3247.31	3059	3144.57	-0.0463847	21152	5141.64	0.662982	21282	5973.79	0.8794	8619	7356.3	1.17973	32004	7956.43	1.29288	32520	3925.61	8919	3938.93	0.00488827	1012	1705.29	-1.2029	1985	2879.54	-0.447076	2094	2920.73	-0.426589	2572	4130.3	0.0733315	269	2011.6	-0.964575	1065	5372.77	0.452749	905	2134.58	-0.878962
TGME49_051780	TGME49_051780_16_6306_rev	1839	4683.77	1555	1598.5	-1.55095	6919	1681.87	-1.4776	7484	2100.73	-1.15678	1472	1256.35	-1.89843	6260	1556.28	-1.58957	12873	1553.95	719	317.535	-2.29095	187	315.108	-2.30202	175	253.864	-2.61381	259	361.255	-2.10485	295	473.732	-1.71379	72	538.42	-1.52913	108	544.844	-1.51202	176	415.123	-1.90433
TGME49_051780	TGME49_051780_6_4204_rev	120	305.629	491	504.734	0.723741	63	15.3141	-4.31885	1119	314.1	0.0394392	136	116.076	-1.39672	967	240.403	-0.346326	993	119.869	59	26.0564	-2.20175	16	26.9611	-2.1525	20	29.013	-2.04668	32	44.6338	-1.42525	19	30.5116	-1.97403	7	52.3464	-1.19529	17	85.7625	-0.483036	228	537.774	2.16554
TGME49_051780	TGME49_051780_71_4204_rev	2924	7447.17	3195	3284.37	-1.18107	11063	2689.2	-1.46952	4967	1394.22	-2.41723	3167	2703.03	-1.46212	6230	1548.82	-2.26552	22504	2716.54	3731	1647.74	-0.721286	984	1658.11	-0.712232	278	403.281	-2.75191	462	644.401	-2.07574	2158	3465.47	0.351282	92	687.981	-1.98133	207	1044.28	-1.37926	275	648.63	-2.0663
TGME49_051780	TGME49_051780_92_4204_rev	3635	9258.02	3563	3662.67	-1.33781	12879	3130.63	-1.56425	17072	4792.06	-0.95006	2876	2454.66	-1.91518	15566	3869.82	-1.25844	27419	3309.85	1648	727.813	-2.18513	2828	4765.38	0.525825	1135	1646.49	-1.00737	1245	1736.54	-0.930553	627	1006.88	-1.71687	148	1106.75	-1.58043	226	1140.14	-1.53756	330	778.356	-2.08826
TGME49_051780	TGME49_051780_95_4204_rev	1133	2885.65	2141	2200.89	-0.390811	5821	1414.97	-1.02812	4533	1272.4	-1.18135	3428	2925.79	0.0199294	9395	2335.67	-0.305062	10816	1305.64	696	307.377	-2.08667	1038	1749.1	0.421859	145	210.345	-2.63393	282	393.336	-1.73092	247	396.651	-1.71882	41	306.6	-2.09033	63	317.826	-2.03845	118	278.321	-2.22993
TGME49_052360	TGME49_052360_15_954_rev	521	1326.94	2546	2617.22	0.97993	4955	1204.46	-0.139714	16297	4574.52	1.78551	899	767.294	-0.790252	2904	721.956	-0.878121	14396	1737.79	1213	535.702	-1.69775	1651	2782.05	0.678891	5054	7331.6	2.07687	2340	3263.85	0.909317	887	1424.41	-0.286894	246	1839.6	0.0821365	465	2345.86	0.432858	1026	2419.98	0.477738
TGME49_052360	TGME49_052360_21_954_rev	5363	13659.1	15446	15878.1	0.217174	39465	9593.17	-0.509782	30435	8543.01	-0.677045	11440	9764.01	-0.484315	40105	9970.4	-0.454137	73199	8836.12	24403	10777.2	0.286496	6140	10346.3	0.227634	8584	12452.4	0.494938	8283	11553.2	0.386806	9003	14457.7	0.71035	1000	7478.06	-0.24075	2913	14695.7	0.733905	3719	8771.84	-0.0105336
TGME49_052360	TGME49_052360_51_954_rev	2967	7556.69	5738	5898.5	-0.357405	37984	9233.17	0.289072	29476	8273.82	0.130799	8296	7080.62	-0.0938789	68054	16918.7	1.1628	69934	8441.99	50383	22250.8	1.3982	8409	14169.8	0.74716	11681	16945.1	1.00521	14769	20599.9	1.28698	9741	15642.8	0.889844	1923	14380.3	0.768439	3092	15598.7	0.885769	8035	18951.8	1.16668
TGME49_052500	TGME49_052500_39_1389_rev	1194	3041.01	1107	1137.97	-1.4181	22149	5383.99	0.824123	9811	2753.92	-0.143067	1252	1068.58	-1.50886	10740	2670.04	-0.187688	19893	2401.36	2490	1099.67	-1.12678	3497	5892.69	1.29508	8564	12423.4	2.37114	5592	7799.76	1.69958	1084	1740.77	-0.464128	212	1585.35	-0.59905	828	4177.14	0.798665	3870	9128	1.92645
TGME49_052500	TGME49_052500_5_1852_rev	397	1011.12	847	870.693	-0.215725	9533	2317.29	1.19648	6196	1739.2	0.782462	1377	1175.27	0.217028	2380	591.686	-0.773056	9192	1109.6	1577	696.457	-0.671934	2215	3732.43	1.75008	269	390.225	-1.50766	1374	1916.47	0.788408	276	443.221	-1.32394	511	3821.29	1.78402	175	882.849	-0.329801	719	1695.87	0.611989
TGME49_052500	TGME49_052500_51_1389_rev	2021	5147.31	7159	7359.25	0.515741	39318	9557.44	0.892805	16175	4540.27	-0.18104	3625	3093.93	-0.734378	16770	4169.15	-0.304066	43746	5280.74	23905	10557.3	0.999423	2962	4991.18	-0.0813602	6432	9330.59	0.821229	6064	8458.11	0.679595	2687	4314.98	-0.291387	995	7440.67	0.494692	917	4626.13	-0.190935	2873	6776.42	0.359783
TGME49_053330	TGME49_053330_2_1896_rev	4200	10697	9080	9333.99	-0.196645	41085	9986.96	-0.0990928	41098	11536.1	0.108942	17249	14722	0.460762	44201	10988.7	0.0388107	88922	10734.1	21981	9707.55	-0.145022	11448	19290.7	0.845703	12930	18756.9	0.805222	9830	13711	0.353128	8738	14032.1	0.386531	1853	13856.8	0.368397	3036	15316.2	0.512854	13011	30688.5	1.5155
TGME49_053330	TGME49_053330_44_1422_rev	2378	6056.56	7362	7567.93	0.321401	40434	9828.71	0.698505	28470	7991.44	0.399957	8138	6945.76	0.197636	53318	13255.3	1.12999	85760	10352.4	34104	15061.5	0.540898	9710	16362	0.660386	6155	8928.76	-0.213434	8730	12176.7	0.234153	7111	11419.4	0.141516	1378	10304.8	-0.00665469	2211	11154.2	0.107617	6681	15758.2	0.606135
TGME49_053330	TGME49_053330_8_2370_rev	4096	10432.2	20068	20629.3	0.983662	120001	29169.9	1.48344	77189	21666.7	1.05444	30677	26182.7	1.32758	133848	33275.6	1.67343	196295	23695.5	128423	56715.9	1.25914	35458	59749.2	1.33431	36193	52503.4	1.1478	31251	43589.1	0.879356	30896	49615	1.06616	5684	42505.3	0.843029	9149	46155.4	0.961885	18446	43507.8	0.87666
TGME49_054470	TGME49_054470_4_899_rev	2593	6604.14	11295	11610.9	0.814043	29636	7203.93	0.125413	29874	8385.54	0.344532	10399	8875.52	0.426461	33214	8257.25	0.32229	78729	9503.67	33663	14866.7	0.64553	5677	9566.14	0.00945289	12626	18315.9	0.946543	8842	12332.9	0.375954	17644	28334	1.57598	1553	11613.4	0.289237	2618	13207.4	0.474793	7490	17666.3	0.894446
TGME49_054470	TGME49_054470_56_1798_rev	2467	6283.23	9741	10013.5	0.672365	35071	8525.07	0.440206	27100	7606.88	0.275799	13100	11180.8	0.831447	41074	10211.3	0.700589	86004	10381.9	32981	14565.5	0.488493	8318	14016.4	0.433052	17569	25486.5	1.29567	10277	14334.4	0.46542	9368	15043.8	0.535105	5777	43200.7	2.05699	3961	19982.7	0.944684	5585	13173.1	0.343529
TGME49_054470	TGME49_054470_89_0_rev	1224	3117.42	3702	3805.55	0.287754	13606	3307.35	0.0853242	12149	3410.18	0.129498	5591	4771.91	0.614213	10060	2500.99	-0.317852	33280	4017.35	9148	4040.07	0.0081345	3732	6288.68	0.646513	5235	7594.16	0.918646	5035	7022.86	0.805813	1613	2590.27	-0.633141	711	5316.9	0.40434	976	4923.78	0.293521	3554	8382.66	1.06116
TGME49_054470	TGME49_054470_91_1798_rev	2449	6237.39	6171	6343.62	0.024364	20345	4945.47	-0.334834	12917	3625.76	-0.782658	5098	4351.13	-0.519551	15120	3758.95	-0.730614	40962	4944.67	12599	5564.15	0.170285	6681	11258	1.187	4439	6439.44	0.381061	4392	6125.99	0.309069	6944	11151.2	1.17325	917	6857.38	0.471782	960	4843.06	-0.0299569	5015	11828.7	1.25834
TGME49_054720	TGME49_054720_25_842_rev	5181	13195.5	27016	27771.7	1.07356	145030	35254	1.41773	118430	33242.9	1.333	32690	27900.8	1.08026	117194	29135.3	1.14272	237644	28686.9	124354	54918.9	0.936913	31542	53150.5	0.889691	33032	47917.9	0.740175	33802	47147.3	0.716783	25694	41261.3	0.524398	5753	43021.3	0.584659	8854	44667.1	0.638822	23377	55138.3	0.942663
TGME49_054720	TGME49_054720_38_842_rev	1571	4001.2	6993	7188.61	0.845281	31332	7616.2	0.928638	33441	9386.78	1.2302	7396	6312.47	0.657772	21469	5337.35	0.415693	76223	9201.16	35246	15565.8	0.758495	5401	9101.06	-0.0157805	14741	21384.1	1.21665	7119	9929.63	0.109925	5835	9370.27	0.0262744	1737	12989.4	0.497446	2257	11386.2	0.307403	4153	9795.5	0.0903031
TGME49_054720	TGME49_054720_53_842_rev	5610	14288.2	21826	22436.5	0.651028	126885	30843.3	1.11013	93436	26227.2	0.876241	30050	25647.6	0.844002	108342	26934.6	0.914641	239101	28862.8	79541	35128	0.283412	14555	24526.2	-0.234886	25119	36438.9	0.336271	27187	37920.6	0.393774	18786	30167.9	0.0638059	5144	38467.1	0.414417	6362	32095.4	0.153155	11316	26690.5	-0.11288
TGME49_054720	TGME49_054720_72_842_rev	7179	18284.3	31858	32749.1	0.840853	132966	32321.4	0.821887	122272	34321.4	0.908503	37916	32361.2	0.823662	131085	32588.7	0.833769	240996	29091.5	89710	39619	0.445593	18043	30403.7	0.0636493	25658	37220.8	0.355512	14031	19570.5	-0.571915	16786	26956.2	-0.109983	2555	19106.4	-0.60654	4746	23942.9	-0.281002	13123	30952.6	0.089464
TGME49_054720	TGME49_054720_9_842_rev	242	616.353	1947	2001.46	1.69923	1722	418.584	-0.558237	6057	1700.18	1.46386	1320	1126.62	0.870169	4912	1221.16	0.986424	19063	2301.16	2196	969.828	-1.24656	1187	2000.18	-0.202236	1148	1665.35	-0.46654	1189	1658.43	-0.47255	1626	2611.15	0.18232	258	1929.34	-0.254258	730	3682.74	0.678416	266	627.402	-1.8749
TGME49_055260	TGME49_055260_16_3204_rev	2569	6543.02	4124	4239.36	-0.62611	4968	1207.62	-2.43779	10779	3025.63	-1.11272	3896	3325.23	-0.976503	11940	2968.37	-1.14028	24259	2928.39	1260	556.459	-2.39576	380	640.327	-2.19323	356	516.432	-2.50346	504	702.983	-2.05855	508	815.783	-1.84385	139	1039.45	-1.49429	269	1357.07	-1.10962	355	837.323	-1.80625
TGME49_055260	TGME49_055260_17_2136_rev	1047	2666.62	2331	2396.2	-0.15426	4408	1071.5	-1.31538	5142	1443.34	-0.885596	672	573.55	-2.21702	4622	1149.06	-1.21455	6181	746.131	407	179.745	-2.05348	334	562.813	-0.406773	98	142.164	-2.39187	157	218.985	-1.7686	239	383.804	-0.959062	27	201.908	-1.88573	103	519.62	-0.521973	61	143.878	-2.37458
TGME49_055260	TGME49_055260_25_2136_rev	2594	6606.69	3945	4055.35	-0.704101	13190	3206.23	-1.04305	7093	1990.98	-1.73045	1759	1501.3	-2.13771	9789	2433.62	-1.44082	22679	2737.67	1843	813.931	-1.74997	291	490.355	-2.48105	286	414.886	-2.72216	429	598.372	-2.19383	426	684.102	-2.00066	181	1353.53	-1.01622	238	1200.67	-1.1891	287	676.934	-2.01586
TGME49_055260	TGME49_055260_31_2136_rev	3135	7984.57	3808	3914.52	-1.02838	11596	2818.76	-1.50215	15120	4244.14	-0.911744	4885	4169.34	-0.937397	11770	2926.11	-1.44823	28324	3419.09	2057	908.441	-1.91215	356	599.885	-2.51086	410	594.767	-2.52322	629	877.334	-1.96242	628	1008.49	-1.76142	146	1091.8	-1.64691	306	1543.72	-1.1472	351	827.888	-2.04611
TGME49_058230	TGME49_058230_2_1960_rev	2764	7039.66	8866	9114	0.372578	53885	13098.4	0.895811	28372	7963.93	0.177974	13891	11855.9	0.752031	50572	12572.6	0.836702	82124	9913.49	37594	16602.8	0.74396	8056	13574.9	0.453479	6716	9742.58	-0.0250894	13950	19457.6	0.972866	9484	15230.1	0.61946	1728	12922.1	0.382374	2438	12299.4	0.311117	5247	12375.9	0.320065
TGME49_058230	TGME49_058230_35_980_rev	1448	3687.93	3479	3576.32	-0.0443365	7823	1901.62	-0.955583	16891	4741.25	0.362457	5301	4524.39	0.294913	18723	4654.68	0.335871	30294	3656.9	15345	6776.87	0.889998	4691	7904.66	1.11208	2082	3020.26	-0.27595	1725	2406.04	-0.603959	3095	4970.18	0.442675	1165	8711.94	1.25237	541	2729.27	-0.422109	3047	7186.82	0.974733
TGME49_058230	TGME49_058230_38_1470_rev	1967	5009.78	3748	3852.84	-0.378824	25751	6259.56	0.321316	11493	3226.05	-0.634978	7963	6796.4	0.440025	26721	6643.04	0.407098	43410	5240.18	33333	14721	1.49019	5412	9119.6	0.799354	4238	6147.86	0.230468	4540	6332.43	0.273142	2435	3910.3	-0.422338	862	6446.09	0.298807	1233	6220.3	0.247368	4559	10753.1	1.03707
TGME49_058230	TGME49_058230_47_1470_rev	1483	3777.07	4086	4200.29	0.153223	33583	8163.37	1.1119	30022	8427.08	1.15777	6953	5934.37	0.651827	16804	4177.6	0.145407	50447	6089.64	29317	12947.4	1.08823	6227	10492.9	0.784988	4750	6890.6	0.178271	7760	10823.7	0.829765	2762	4435.42	-0.457287	1892	14148.5	1.21622	2211	11154.2	0.873153	5767	13602.4	1.15943
TGME49_058230	TGME49_058230_8_1470_rev	1710	4355.22	7619	7832.12	0.846658	10989	2671.21	-0.705251	10389	2916.16	-0.578676	5613	4790.68	0.137486	29943	7444.05	0.773343	36909	4455.42	13471	5949.25	0.417146	3258	5489.96	0.301233	11930	17306.3	1.95766	3532	4926.46	0.144989	1845	2962.83	-0.588584	771	5765.58	0.371904	1302	6568.4	0.55998	4788	11293.2	1.34183
TGME49_058370	TGME49_058370_1_2200_rev	2322	5913.93	6756	6944.98	0.231854	33932	8248.2	0.479963	43041	12081.5	1.03061	6317	5391.54	-0.133418	33991	8450.42	0.514906	53682	6480.15	38482	16995	1.39101	11082	18673.9	1.52693	6053	8780.8	0.438324	12052	16810.2	1.37524	6117	9823.12	0.600154	2664	19921.5	1.62023	1542	7779.16	0.263587	7081	16701.6	1.36589
TGME49_058370	TGME49_058370_13_2200_rev	1903	4846.77	3387	3481.74	-0.477215	14997	3645.48	-0.410917	11849	3325.98	-0.543247	7685	6559.13	0.43648	21858	5434.06	0.165007	37800	4562.98	17410	7688.85	0.752792	1980	3336.44	-0.451666	4040	5860.63	0.361081	4291	5985.12	0.391404	1826	2932.32	-0.637931	591	4419.53	-0.0460819	1967	9923.23	1.12083	3708	8745.9	0.938631
TGME49_058370	TGME49_058370_44_1760_rev	1125	2865.28	4168	4284.59	0.580483	6230	1514.39	-0.919936	8903	2499.04	-0.197298	3333	2844.71	-0.0103935	6518	1620.42	-0.822303	16996	2051.65	6664	2943.05	0.520527	954	1607.56	-0.351915	1274	1848.13	-0.150718	3337	4654.47	1.18183	398	639.137	-1.68259	240	1794.73	-0.193015	493	2487.11	0.277687	1469	3464.87	0.756015
TGME49_058580	TGME49_058580_21_2284_rev	1915	4877.34	3414	3509.5	-0.474829	25902	6296.27	0.368404	17192	4825.74	-0.0153435	5751	4908.46	0.00917862	9756	2425.41	-1.00786	56118	6774.21	25605	11308	0.739224	4402	7417.68	0.130915	5997	8699.56	0.36089	5659	7893.22	0.22056	4448	7142.92	0.0764613	501	3746.51	-0.854507	1662	8384.55	0.30768	2821	6653.77	-0.0258813
TGME49_058580	TGME49_058580_39_1713_rev	2681	6828.27	2143	2202.94	-1.63209	35426	8611.37	0.334722	12384	3476.15	-0.97403	5998	5119.28	-0.41558	20107	4998.75	-0.449952	46441	5606.06	16801	7419.89	0.40441	3764	6342.6	0.178087	5177	7510.03	0.42183	4094	5710.34	0.0265888	6290	10100.9	0.849429	2058	15389.8	1.45692	985	4969.18	-0.17398	4672	11019.6	0.975017
TGME49_058580	TGME49_058580_52_1713_rev	1431	3644.63	2442	2510.31	-0.537908	16419	3991.14	0.131027	5845	1640.67	-1.15149	1751	1494.47	-1.28613	10296	2559.66	-0.509819	25046	3023.39	10834	4784.66	0.662247	4167	7021.69	1.21565	965	1399.88	-1.11087	5707	7960.17	1.39663	2044	3282.4	0.118583	1017	7605.18	1.33081	996	5024.67	0.73286	2520	5943.81	0.975219
TGME49_058580	TGME49_058580_59_2284_rev	51	129.892	4	4.11189	-4.98137	40	9.72322	-3.73974	507	142.313	0.131752	120	102.42	-0.342825	23	5.71797	-4.50567	1125	135.803	99	43.7218	-1.63509	16	26.9611	-2.33256	13	18.8585	-2.84823	18	25.1065	-2.43538	24	38.5409	-1.81705	5	37.3903	-1.86078	10	50.4485	-1.42863	30	70.7597	-0.940515
TGME49_058580	TGME49_058580_66_2284_rev	1827	4653.21	5714	5873.83	0.336077	25140	6111.04	0.393193	18757	5265.03	0.178216	6048	5161.95	0.149692	36100	8974.73	0.947643	53274	6430.9	19660	8682.52	0.433093	6833	11514.1	0.840307	7890	11445.6	0.831706	9285	12950.8	1.00995	4877	7831.84	0.28433	1703	12735.1	0.985721	1206	6084.09	-0.0799788	8349	19692.4	1.61455
TGME49_058800	TGME49_058800_13_704_rev	3832	9759.77	6908	7101.23	-0.458777	38762	9422.28	-0.0507698	26438	7421.06	-0.395221	11197	9556.61	-0.030347	30005	7459.47	-0.387774	73365	8856.16	32478	14343.4	0.695632	4919	8288.86	-0.0955076	13877	20130.7	1.18464	10639	14839.4	0.744675	9021	14486.6	0.709964	1615	12077.1	0.447517	2348	11845.3	0.419563	4464	10529	0.249621
TGME49_058800	TGME49_058800_24_704_rev	992	2526.54	1103	1133.85	-1.15593	9933	2414.52	-0.0654258	5211	1462.71	-0.788516	844	720.352	-1.81039	8088	2010.74	-0.329436	11842	1429.49	3484	1538.65	0.106165	2328	3922.84	1.4564	2066	2997.05	1.06804	1031	1438.05	0.00860832	472	757.972	-0.915286	336	2512.63	0.813695	241	1215.81	-0.233585	682	1608.6	0.170307
TGME49_058800	TGME49_058800_32_352_rev	658	1675.87	2035	2091.92	0.319922	4616	1122.06	-0.57876	5742	1611.76	-0.0562707	1413	1205.99	-0.474688	11483	2854.76	0.768461	15291	1845.83	9699	4283.41	1.21449	1561	2630.39	0.511007	1079	1565.25	-0.237876	2122	2959.78	0.681219	587	942.647	-0.969482	574	4292.4	1.21751	302	1523.55	-0.276839	518	1221.78	-0.595283
TGME49_058800	TGME49_058800_8_704_rev	1556	3962.99	4922	5059.68	0.352455	15647	3803.48	-0.0592712	13221	3711.09	-0.0947472	7031	6000.94	0.598598	22330	5551.41	0.486262	35804	4322.03	6539	2887.84	-0.581717	2243	3779.61	-0.193472	2547	3694.81	-0.22621	4575	6381.24	0.562128	4539	7289.06	0.754022	726	5429.07	0.328995	819	4131.73	-0.0649625	749	1766.63	-1.29071
TGME49_058870	TGME49_058870_1_5466_rev	1272	3239.67	4588	4716.34	0.541819	18634	4529.56	0.483523	9297	2609.64	-0.311998	5221	4456.11	0.459938	11465	2850.29	-0.184741	26064	3146.28	2883	1273.23	-1.30515	1896	3194.89	0.0221198	3098	4494.12	0.514391	2272	3169	0.0103811	3660	5877.49	0.901553	233	1742.39	-0.852582	482	2431.62	-0.371731	1608	3792.72	0.269585
TGME49_058870	TGME49_058870_10_5466_rev	496	1263.27	2212	2273.87	0.847992	4367	1061.53	-0.251013	5712	1603.34	0.343919	1279	1091.62	-0.210686	13957	3469.82	1.4577	19801	2390.25	970	428.385	-2.48018	468	788.613	-1.59977	946	1372.32	-0.800549	821	1145.14	-1.06164	534	857.536	-1.47889	99	740.328	-1.69093	266	1341.93	-0.832852	544	1283.11	-0.897519
TGME49_058870	TGME49_058870_17_5466_rev	2396	6102.4	9294	9553.97	0.646724	41795	10159.5	0.735387	28867	8102.87	0.409057	12215	10425.5	0.772664	32028	7962.4	0.383827	69754	8420.26	27770	12264.2	0.542513	5398	9096.01	0.111368	8379	12155	0.529614	7295	10175.1	0.273109	7830	12574	0.578504	985	7365.89	-0.193006	1301	6563.35	-0.359432	3652	8613.81	0.0327864
TGME49_059830	TGME49_059830_33_818_rev	2569	6543.02	5583	5739.17	-0.189114	27508	6686.66	0.0313291	18649	5234.71	-0.321845	8244	7036.23	0.104848	24101	5991.69	-0.126993	41158	4968.33	11351	5012.99	0.0129082	3533	5953.35	0.26094	5741	8328.19	0.745241	3448	4809.3	-0.0469364	1483	2381.51	-1.06089	480	3589.47	-0.468992	1060	5347.54	0.106114	1685	3974.33	-0.322049
TGME49_059830	TGME49_059830_52_1636_rev	2440	6214.46	8135	8362.55	0.428314	15160	3685.1	-0.753927	28642	8039.72	0.371515	7263	6198.95	-0.00360539	24904	6191.32	-0.00538269	55188	6661.95	21653	9562.7	0.521474	1443	2431.56	-1.45406	5533	8026.46	0.26882	4858	6775.97	0.0244846	4071	6537.51	-0.0272033	1098	8210.91	0.301598	890	4489.92	-0.569254	2770	6533.48	-0.028093
TGME49_059830	TGME49_059830_54_818_rev	2506	6382.56	6890	7082.73	0.15017	24651	5992.18	-0.0910555	28577	8021.47	0.329732	9860	8415.49	0.398911	22024	5475.33	-0.221189	46312	5590.49	15710	6938.07	0.311559	4490	7565.96	0.436549	5694	8260.01	0.563169	6194	8639.44	0.627962	8128	13052.5	1.22328	1122	8390.38	0.585761	1389	7007.3	0.325883	3718	8769.48	0.649516
TGME49_059830	TGME49_059830_83_0_rev	597	1520.51	742	762.755	-0.995259	2386	579.99	-1.39045	5832	1637.02	0.106523	162	138.267	-3.45903	1272	316.229	-2.26551	4539	547.919	1163	513.62	-0.0932617	55	92.6788	-2.56365	304	440.998	-0.313191	172	239.907	-1.19149	101	162.193	-1.75625	39	291.644	-0.909754	267	1346.98	1.29769	782	1844.47	1.75117
TGME49_059830	TGME49_059830_96_0_rev	2976	7579.61	4001	4112.92	-0.881961	25234	6133.89	-0.305321	28492	7997.61	0.0774459	10502	8963.43	0.241928	31929	7937.79	0.0666138	65497	7906.38	13282	5865.78	-0.430695	2719	4581.71	-0.787133	8996	13050.1	0.722967	5216	7275.32	-0.120008	2441	3919.93	-1.01219	875	6543.3	-0.273	1168	5892.39	-0.424166	1927	4545.13	-0.798697
TGME49_060030	TGME49_060030_46_3045_rev	76769	195524	189920	195232	-0.00215148	759996	184740	-0.0818473	674501	189330	-0.0464397	199691	170436	-0.198116	816201	202914	0.0535216	1555641	187787	307873	135967	-0.46584	69503	117117	-0.681143	85657	124258	-0.595754	78627	109670	-0.775936	70179	112699	-0.73663	15525	116097	-0.69377	25171	126984	-0.564452	47465	111954	-0.746198
TGME49_060030	TGME49_060030_57_3045_rev	1878	4783.1	5272	5419.47	0.180206	18504	4497.96	-0.0886751	14665	4116.42	-0.216556	5532	4721.55	-0.0186857	19754	4910.99	0.0380687	31139	3758.9	5275	2329.62	-0.690218	1923	3240.39	-0.214145	2642	3832.62	0.0280201	2612	3643.24	-0.045091	3343	5368.43	0.514189	526	3933.46	0.0654864	715	3607.07	-0.0594845	1243	2931.81	-0.358521
TGME49_060030	TGME49_060030_59_3045_rev	2364	6020.9	7212	7413.74	0.300222	23147	5626.58	-0.0977201	22863	6417.57	0.0920482	8254	7044.77	0.226574	27789	6908.55	0.198405	58470	7058.13	9671	4271.04	-0.724698	4046	6817.79	-0.049981	2947	4275.07	-0.723337	3765	5251.45	-0.42657	3950	6343.2	-0.154076	699	5227.16	-0.433258	1009	5090.26	-0.471547	1395	3290.32	-1.10106
TGME49_062050	TGME49_062050_11_1575_rev	90	229.222	517	531.462	1.21322	4794	1165.33	2.34592	197	55.2973	-2.05147	362	308.966	0.430703	1081	268.745	0.229491	2444	295.024	3601	1590.32	2.43041	56	94.3639	-1.64453	71	102.996	-1.51824	2281	3181.56	3.43083	765	1228.49	2.05798	14	104.693	-1.49467	15	75.6728	-1.96299	334	787.791	1.41698
TGME49_062050	TGME49_062050_14_1050_rev	3625	9232.55	17614	18106.7	0.971722	82512	20057.1	1.11931	68748	19297.3	1.0636	21268	18152.2	0.975342	64648	16072	0.799746	137331	16577.7	99470	43929.3	1.40594	25598	43134.4	1.37959	34067	49419.4	1.57583	29345	40930.6	1.30393	23590	37882.5	1.19229	5409	40448.8	1.28685	4659	23504	0.503658	14828	34974.1	1.07704
TGME49_062050	TGME49_062050_24_1050_rev	1040	2648.79	2682	2757.02	0.0577781	9823	2387.78	-0.149663	7959	2234.07	-0.245661	6735	5748.31	1.1178	13790	3428.3	0.37216	21637	2611.88	13921	6147.99	1.23502	1229	2070.95	-0.334796	1882	2730.13	0.0638784	4495	6269.66	1.2633	7196	11555.9	2.14546	721	5391.68	1.04565	915	4616.04	0.821566	1002	2363.37	-0.144242
TGME49_062050	TGME49_062050_29_1050_rev	2109	5371.44	6978	7173.19	0.417307	52660	12800.6	1.25283	32429	9102.72	0.760989	14445	12328.8	1.19865	24604	6116.74	0.187455	67072	8096.51	48046	21218.7	1.38997	10787	18176.9	1.16673	9279	13460.6	0.733371	10494	14637.1	0.854259	17732	28475.3	1.81434	2672	19981.4	1.30328	2907	14665.4	0.857043	13264	31285.2	1.95011
TGME49_062050	TGME49_062050_46_525_rev	246	626.54	1408	1447.38	1.20797	3416	830.363	0.406334	4884	1370.92	1.12967	825	704.136	0.168446	7951	1976.68	1.6576	8705	1050.81	5567	2458.58	1.22632	142	239.28	-2.13473	584	847.181	-0.310764	3922	5470.43	2.38015	2094	3362.7	1.67811	224	1675.08	0.672729	168	847.535	-0.31016	360	849.116	-0.307472
TGME49_062730	TGME49_062730_27_2865_rev	1434	3652.27	3302	3394.36	-0.105652	15109	3672.7	0.00804791	26263	7371.94	1.01325	4977	4247.86	0.217942	10945	2721.01	-0.424652	41591	5020.6	7314	3230.11	-0.636277	1492	2514.12	-0.997805	1240	1798.81	-1.48082	1556	2170.32	-1.20995	5227	8393.9	0.74148	522	3903.55	-0.363075	597	3011.78	-0.737246	1393	3285.61	-0.6117
TGME49_062730	TGME49_062730_35_2292_rev	2360	6010.71	8404	8639.08	0.523342	67197	16334.3	1.44229	24130	6773.21	0.172305	11845	10109.7	0.75013	69687	17324.7	1.52722	101656	12271.3	55841	24661.3	1.00696	14316	24123.5	0.975152	11036	16009.4	0.383634	14273	19908.1	0.69807	14114	22665.3	0.8852	1785	13348.3	0.121375	4058	20472	0.738368	6394	15081.2	0.297471
TGME49_062730	TGME49_062730_52_2292_rev	6708	17084.7	26857	27608.3	0.692396	110653	26897.6	0.654773	80037	22466.1	0.395048	32685	27896.6	0.707384	97349	24201.7	0.502404	190153	22954.1	80051	35353.2	0.623092	20257	34134.5	0.572479	27656	40119.2	0.805544	28193	39323.8	0.776653	30074	48295	1.07312	6299	47104.3	1.03711	7476	37715.3	0.716401	16584	39115.9	0.769007
TGME49_062730	TGME49_062730_75_2865_rev	3950	10060.3	11535	11857.7	0.237146	48735	11846.5	0.23579	37598	10553.6	0.0690668	14607	12467	0.309446	47585	11830	0.233775	103249	12463.6	56220	24828.7	0.994289	9457	15935.7	0.354546	12180	17668.9	0.503499	11225	15656.7	0.329064	10270	16492.3	0.404077	3060	22882.9	0.87655	2160	10896.9	-0.193802	7114	16779.5	0.428981
TGME49_063220	TGME49_063220_2_932_rev	2434	6199.18	8775	9020.46	0.541122	24116	5862.13	-0.0806538	31526	8849.25	0.513476	9936	8480.35	0.452046	36102	8975.23	0.533871	59368	7166.53	34967	15442.6	1.10757	6637	11183.8	0.642065	10665	15471.2	1.11024	6956	9702.28	0.437049	7231	11612.1	0.696278	1189	8891.41	0.311138	2172	10957.4	0.612562	3981	9389.81	0.389821
TGME49_063220	TGME49_063220_42_1864_rev	189	481.366	1301	1337.39	1.47422	249	60.527	-2.99148	2026	568.692	0.240511	414	353.348	-0.446045	513	127.536	-1.91623	3602	434.811	1405	620.496	0.513034	884	1489.6	1.77647	2076	3011.55	2.79205	1359	1895.54	2.12415	3018	4846.52	3.47849	174	1301.18	1.58136	40	201.794	-1.1075	896	2113.36	2.28108
TGME49_063220	TGME49_063220_50_1864_rev	1543	3929.88	5335	5484.23	0.480803	13747	3341.63	-0.233936	17051	4786.16	0.284382	3718	3173.3	-0.308501	10819	2689.68	-0.54705	24845	2999.13	6653	2938.19	-0.0296169	4345	7321.63	1.28762	799	1159.07	-1.37158	1739	2425.57	-0.306221	1609	2583.85	-0.215023	178	1331.09	-1.17193	824	4156.96	0.470984	782	1844.47	-0.701339
TGME49_063220	TGME49_063220_70_932_rev	1770	4508.03	4777	4910.62	0.123408	18265	4439.86	-0.0219828	30268	8496.13	0.914308	3067	2617.68	-0.784211	25233	6273.11	0.476683	38089	4597.86	20242	8939.55	0.959239	4312	7266.02	0.660202	3284	4763.94	0.051192	4677	6523.51	0.504686	5721	9187.2	0.998661	764	5713.24	0.313344	962	4853.15	0.0779573	3651	8611.45	0.905293
TGME49_063270	TGME49_063270_22_891_rev	4283	10908.4	13719	14102.8	0.370534	63248	15374.4	0.495083	47973	13465.9	0.303865	17645	15060	0.465276	36621	9104.26	-0.26083	103304	12470.2	49473	21849	0.809079	16325	27508.8	1.14141	7908	11471.8	-0.120399	16155	22533.1	0.853561	12365	19856.6	0.671134	3060	22882.9	0.875782	3023	15250.6	0.29038	6693	15786.5	0.340204
TGME49_063270	TGME49_063270_33_1188_rev	713	1815.95	1538	1581.02	-0.199866	8832	2146.89	0.241523	11342	3183.66	0.809965	3263	2784.96	0.616935	9980	2481.1	0.450259	24792	2992.73	8798	3885.49	0.376635	2508	4226.16	0.497882	688	998.049	-1.58428	2786	3885.93	0.376797	1842	2958.02	-0.0168335	495	3701.64	0.3067	623	3142.94	0.0706523	363	856.192	-1.80546
TGME49_063270	TGME49_063270_35_594_rev	68	173.19	18	18.5035	-3.22649	1685	409.591	1.24183	951	266.943	0.624174	25	21.3374	-3.0209	1045	259.795	0.585017	3049	368.056	128	56.5291	-2.70286	29	48.867	-2.91299	37	53.6741	-2.77763	55	76.7144	-2.26236	56	89.9289	-2.03307	20	149.561	-1.29919	60	302.691	-0.282079	37	87.2703	-2.07636
TGME49_065540	TGME49_065540_20_1064_rev	3556	9056.82	4963	5101.83	-0.82799	7138	1735.11	-2.38398	14137	3968.21	-1.19052	3886	3316.69	-1.44926	7830	1946.6	-2.21805	18667	2253.36	1080	476.965	-2.24013	253	426.323	-2.40206	286	414.886	-2.44129	388	541.185	-2.05788	438	703.372	-1.67972	87	650.591	-1.79226	160	807.176	-1.48112	243	573.153	-1.97509
TGME49_065540	TGME49_065540_44_1064_rev	4596	11705.6	5807	5969.43	-0.971533	27007	6564.87	-0.834361	18101	5080.89	-1.20405	4370	3729.78	-1.65004	20207	5023.61	-1.2204	46851	5655.56	2839	1253.8	-2.17336	869	1464.33	-1.94943	2197	3187.08	-0.827433	1441	2009.92	-1.49253	1412	2267.49	-1.31857	214	1600.3	-1.82132	505	2547.65	-1.1505	1248	2943.6	-0.942086
TGME49_065540	TGME49_065540_71_0_rev	1210	3081.76	1606	1650.92	-0.900483	2024	491.995	-2.64704	4336	1217.1	-1.34031	473	403.704	-2.93238	1624	403.739	-2.93226	8753	1056.61	400	176.654	-2.58044	89	149.971	-2.81668	156	226.302	-2.22312	246	343.123	-1.62264	184	295.481	-1.8383	29	216.864	-2.28458	165	832.401	-0.344089	120	283.039	-1.90037
TGME49_065540	TGME49_065540_82_1064_rev	1485	3782.16	1519	1561.49	-1.27629	877	213.182	-4.14906	2665	748.057	-2.33799	1007	859.472	-2.13769	2608	648.368	-2.54433	7793	940.722	313	138.231	-2.76668	100	168.507	-2.48096	109	158.121	-2.57274	147	205.037	-2.19789	153	245.698	-1.93688	49	366.425	-1.36025	77	388.454	-1.27603	88	207.562	-2.18023
TGME49_065540	TGME49_065540_98_1064_rev	360	916.888	8	8.22378	-6.8008	2182	530.401	-0.789661	1510	423.852	-1.11318	188	160.458	-2.51455	670	166.567	-2.46064	924	111.539	57	25.1731	-2.1476	23	38.7566	-1.52504	25	36.2663	-1.62085	22	30.6858	-1.86191	24	38.5409	-1.53309	8	59.8245	-0.898747	11	55.4934	-1.00717	18	42.4558	-1.39352
TGME49_066100	TGME49_066100_18_1590_rev	1258	3204.01	6726	6914.14	1.10967	34047	8276.16	1.36908	25948	7283.52	1.18475	7837	6688.86	1.06188	16822	4182.08	0.384338	51280	6190.2	39225	17323.1	1.48464	6282	10585.6	0.774047	4818	6989.24	0.17515	10038	14001.1	1.17748	10916	17529.7	1.50174	1037	7754.75	0.325094	3462	17465.3	1.49643	5837	13767.5	1.15321
TGME49_066100	TGME49_066100_33_1590_rev	2022	5149.86	5166	5310.5	0.0443171	31939	7763.75	0.592221	19380	5439.9	0.0790491	7006	5979.6	0.215518	37808	9399.35	0.86803	52709	6362.7	15241	6730.94	0.0811699	4661	7854.11	0.303809	7794	11306.4	0.829427	7371	10281.1	0.692288	4460	7162.19	0.170763	1267	9474.7	0.574442	1722	8687.24	0.449259	2527	5960.32	-0.094248
TGME49_066100	TGME49_066100_42_1590_rev	1598	4069.96	5406	5557.22	0.449347	12844	3122.12	-0.382488	11421	3205.84	-0.344315	4049	3455.81	-0.235992	15672	3896.18	-0.0629571	31646	3820.11	11683	5159.61	0.433649	1787	3011.22	-0.343264	4488	6510.53	0.769162	2124	2962.57	-0.366763	4607	7398.25	0.953573	404	3021.14	-0.338522	610	3077.36	-0.311919	2420	5707.95	0.57936
TGME49_066100	TGME49_066100_48_1590_rev	2397	6104.95	13428	13803.6	1.177	102645	24951	2.03105	61415	17239	1.49762	19131	16328.3	1.41932	39675	9863.5	0.692121	134642	16253.1	69268	30591.1	0.912394	16240	27365.5	0.751642	26766	38828.2	1.25639	28039	39109	1.26678	17179	27587.3	0.763286	2972	22224.8	0.451452	4991	25178.9	0.631495	17425	41099.6	1.33841
TGME49_066100	TGME49_066100_49_1060_rev	2525	6430.95	11250	11564.7	0.846622	43715	10626.3	0.72453	43519	12215.6	0.925626	13083	11166.3	0.796048	45210	11239.5	0.80548	104084	12564.4	59972	26485.7	1.07587	15733	26511.2	1.07726	19448	28212.3	1.16699	14183	19782.6	0.654891	12259	19686.4	0.647861	3492	26113.4	1.05545	3569	18005.1	0.519066	16399	38679.6	1.62224
TGME49_068770	TGME49_068770_11_5460_rev	3227	8218.88	8969	9219.88	0.165806	73978	17982.6	1.12959	40618	11401.3	0.472189	13804	11781.7	0.519531	44675	11106.5	0.434395	99210	11976	67946	30007.3	1.32516	20271	34158.1	1.51208	12769	18523.4	0.6292	17008	23722.9	0.986133	19238	30893.8	1.36717	2881	21544.3	0.847158	4401	22202.4	0.890569	9732	22954.4	0.938626
TGME49_068770	TGME49_068770_48_4550_rev	2194	5587.92	8198	8427.32	0.592761	20917	5084.51	-0.136203	21426	6014.21	0.106063	5396	4605.47	-0.278963	41556	10331.1	0.886614	52116	6291.11	31744	14019.2	1.15602	3339	5626.45	-0.161091	11243	16309.7	1.37434	3170	4421.54	-0.508767	3206	5148.43	-0.289184	683	5107.51	-0.300695	1116	5630.06	-0.160166	1778	4193.69	-0.585095
TGME49_068770	TGME49_068770_82_4550_rev	484	1232.71	697	716.497	-0.782796	5105	1240.93	0.00958867	1939	544.271	-1.17943	266	227.03	-2.44087	2578	640.91	-0.943634	14628	1765.8	4065	1795.24	0.0238564	262	441.488	-1.99987	178	258.216	-2.77367	1882	2625.03	0.572011	633	1016.52	-0.796687	600	4486.83	1.34538	202	1019.06	-0.793082	211	497.676	-1.82704
TGME49_068900	TGME49_068900_1_4644_rev	361	919.435	780	801.818	-0.197472	1013	246.24	-1.90068	708	198.733	-2.20991	55	46.9424	-4.29179	2324	577.764	-0.670268	168	20.2799	52	22.965	0.179384	13	21.9059	0.11127	19	27.5624	0.44265	11	15.3429	-0.402481	25	40.1468	0.985235	0	0		0	0		0	0
TGME49_068900	TGME49_068900_18_3096_rev	2996	7630.55	5047	5188.18	-0.556559	16066	3905.33	-0.966342	17338	4866.72	-0.648837	6509	5555.42	-0.457892	11551	2871.67	-1.4099	35373	4270.01	25242	11147.7	1.38444	1639	2761.83	-0.628613	820	1189.53	-1.84384	913	1273.46	-1.74549	1005	1613.9	-1.40368	572	4277.45	0.0025128	641	3233.75	-0.401029	1279	3016.72	-0.501257
TGME49_068900	TGME49_068900_2_3096_rev	1334	3397.58	1025	1053.67	-1.68908	2978	723.893	-2.23066	6987	1961.23	-0.79275	993	847.523	-2.00318	5641	1402.39	-1.27661	7019	847.289	403	177.978	-2.25115	241	406.102	-1.06101	216	313.341	-1.43512	238	331.964	-1.35183	200	321.174	-1.3995	38	284.166	-1.57612	41	206.839	-2.03435	152	358.516	-1.24082
TGME49_068900	TGME49_068900_27_3870_rev	910	2317.69	744	764.811	-1.59951	4169	1013.4	-1.19348	4003	1123.63	-1.04452	773	659.754	-1.81269	1735	431.334	-2.42581	8722	1052.86	400	176.654	-2.57533	95	160.082	-2.71744	104	150.868	-2.80296	156	217.59	-2.27464	176	282.634	-1.89732	54	403.815	-1.38255	89	448.992	-1.22956	100	235.866	-2.15828
TGME49_069420	TGME49_069420_20_6504_rev	1568	3993.56	5501	5654.88	0.501821	18087	4396.6	0.138712	23322	6546.41	0.713029	12747	10879.5	1.44587	26809	6664.92	0.738913	61866	7468.07	67298	29721.1	1.99268	16899	28476	1.93094	11002	15960.1	1.09566	16070	22414.6	1.58563	13899	22320	1.57953	3570	26696.7	1.83785	2955	14907.5	0.997234	5964	14067	0.913509
TGME49_069420	TGME49_069420_21_7317_rev	1266	3224.39	3912	4021.43	0.318681	27807	6759.34	1.06786	12535	3518.53	0.125948	4583	3911.58	0.278725	17457	4339.94	0.428649	41237	4977.87	35445	15653.7	1.6529	3938	6635.81	0.414743	8697	12616.3	1.34169	5234	7300.42	0.552451	1464	2351	-1.08226	1957	14634.6	1.55578	1314	6628.94	0.413249	3148	7425.05	0.576872
TGME49_069420	TGME49_069420_23_6775_rev	2	5.09382	124	127.469	4.64525	66	16.0433	1.65515	59	16.5611	1.70098	20	17.07	1.74464	86	21.3802	2.06946	2599	313.735	2059	909.324	1.53525	34	57.2924	-2.45313	26	37.717	-3.05626	43	59.9767	-2.38707	47	75.476	-2.05546	133	994.582	1.66454	44	221.974	-0.499158	50	117.933	-1.41158
TGME49_069690	TGME49_069690_1_1502_rev	6954	17711.2	21353	21950.3	0.309576	112506	27348	0.626772	92315	25912.5	0.548986	42552	36318	1.03602	124421	30932	0.804436	225061	27167.9	105773	46712.9	0.781917	26199	44147.1	0.700415	40488	58734	1.11229	33168	46263	0.767953	30794	49451.2	0.864101	4798	35879.7	0.401263	8607	43421	0.676489	18423	43453.5	0.677568
TGME49_069690	TGME49_069690_14_2253_rev	1831	4663.4	5710	5869.72	0.331911	25480	6193.69	0.409418	18749	5262.78	0.174445	10049	8576.8	0.879058	30292	7530.82	0.691426	70359	8493.29	18415	8132.69	-0.0625919	8555	14415.8	0.763252	5102	7401.23	-0.19856	6245	8710.57	0.0364433	6492	10425.3	0.295696	2112	15793.7	0.894949	2156	10876.7	0.356845	3599	8488.8	-0.000763247
TGME49_069690	TGME49_069690_40_2253_rev	1854	4721.97	7144	7343.83	0.637143	14308	3477.99	-0.441134	32366	9085.03	0.944101	7831	6683.74	0.501265	17008	4228.32	-0.159307	40446	4882.39	19042	8409.59	0.78445	5375	9057.25	0.891487	3648	5291.98	0.116221	3034	4231.85	-0.206299	4165	6688.46	0.454088	1602	11979.8	1.29495	1504	7587.46	0.63603	5217	12305.1	1.3336
TGME49_069690	TGME49_069690_9_2253_rev	2840	7233.23	7608	7820.81	0.112679	41021	9971.4	0.463156	24622	6911.32	-0.0656794	11163	9527.59	0.397472	53363	13266.4	0.87507	75604	9126.44	27739	12250.5	0.424715	7701	12976.7	0.507803	8959	12996.4	0.509987	12095	16870.2	0.886353	12941	20781.6	1.18718	1912	14298	0.647694	1980	9988.81	0.130261	5114	12062.2	0.402365
TGME49_070240	TGME49_070240_1_1659_rev	1590	4049.59	7157	7357.2	0.861381	30425	7395.72	0.868915	32713	9182.43	1.1811	11221	9577.1	1.24181	31064	7722.74	0.931338	71282	8604.71	39960	17647.7	1.03628	13120	22108.1	1.36138	12670	18379.8	1.09492	7399	10320.2	0.262269	5000	8029.36	-0.0998416	1932	14447.6	0.747632	1341	6765.15	-0.347006	7926	18694.7	1.11943
TGME49_070240	TGME49_070240_10_1659_rev	2224	5664.33	4885	5021.64	-0.173746	45987	11178.5	0.980754	31762	8915.49	0.654409	9494	8103.11	0.516569	56932	14153.7	1.3212	62500	7544.61	31768	14029.8	0.89498	14732	24824.5	1.71824	19390	28128.1	1.8985	12225	17051.5	1.17638	9721	15610.7	1.04902	2113	15801.1	1.06651	3106	15669.3	1.05442	11095	26169.3	1.79436
TGME49_070240	TGME49_070240_57_1106_rev	1741	4434.17	6554	6737.33	0.603512	9161	2226.86	-0.993654	17405	4885.53	0.139849	2132	1819.66	-1.285	16262	4042.86	-0.133291	28518	3442.51	10036	4432.24	0.364573	3660	6167.36	0.84119	4880	7079.18	1.04012	2483	3463.31	0.0086882	7393	11872.2	1.78606	352	2632.28	-0.387151	383	1932.18	-0.833234	1009	2379.88	-0.532571
TGME49_070320	TGME49_070320_105_1065_rev	4859	12375.4	10770	11071.3	-0.160661	46736	11360.6	-0.12344	39413	11063.1	-0.161724	11752	10030.3	-0.303115	50197	12479.4	0.0120627	93733	11314.9	33826	14938.7	0.400837	15665	26396.6	1.22214	7532	10926.3	-0.0504118	10784	15041.6	0.41074	5693	9142.23	-0.3076	2028	15165.5	0.422575	1605	8096.99	-0.482761	8160	19246.6	0.766388
TGME49_070320	TGME49_070320_34_2130_rev	2463	6273.04	6214	6387.82	0.0261581	26881	6534.24	0.0588549	23037	6466.41	0.0437998	6152	5250.72	-0.256651	26565	6604.26	0.0742311	48039	5798.96	13593	6003.13	0.0499194	2315	3900.94	-0.571975	1515	2197.74	-1.39978	5217	7276.71	0.327491	3927	6306.26	0.12099	538	4023.19	-0.527454	1976	9968.63	0.7816	2498	5891.92	0.022943
TGME49_070320	TGME49_070320_48_1065_rev	4441	11310.8	8831	9078.02	-0.317255	31486	7653.63	-0.563489	49969	14026.1	0.310412	15147	12927.9	0.192786	36749	9136.08	-0.308059	78125	9430.76	24680	10899.5	0.20882	9602	16180	0.77877	12310	17857.5	0.921087	7458	10402.5	0.141481	11416	18332.6	0.958969	1346	10065.5	0.0939685	3170	15992.2	0.761921	7182	16939.9	0.844977
TGME49_070320	TGME49_070320_62_1065_rev	1518	3866.21	1881	1933.62	-0.99962	27323	6641.69	0.780629	9211	2585.5	-0.580479	7256	6192.98	0.679713	8213	2041.81	-0.92107	45812	5530.14	13964	6166.98	0.157248	2529	4261.54	-0.375939	3490	5062.78	-0.127386	6721	9374.5	0.761427	5618	9021.79	0.706099	1213	9070.88	0.713928	816	4116.6	-0.425862	3965	9352.07	0.757971
TGME49_070320	TGME49_070320_68_3195_rev	1880	4788.19	3080	3166.15	-0.59675	11219	2727.12	-0.812104	13264	3723.16	-0.362953	3406	2907.01	-0.719944	18406	4575.87	-0.0654355	35888	4332.17	10314	4555.01	0.0723641	1838	3097.16	-0.484145	1137	1649.39	-1.39316	3578	4990.62	0.204129	4454	7152.56	0.723368	824	6161.92	0.508289	618	3117.72	-0.4746	1199	2828.03	-0.615294
TGME49_070920	TGME49_070920_27_1040_rev	3844	9790.33	9281	9540.61	-0.0372756	40881	9937.37	0.0215069	32266	9056.96	-0.11233	9047	7721.59	-0.342459	46988	11681.6	0.254805	63361	7648.54	38782	17127.4	1.16305	7455	12562.2	0.715833	8763	12712.1	0.732942	9651	13461.3	0.81556	9361	15032.6	0.974836	985	7365.89	-0.0543251	1785	9005.06	0.235552	4612	10878.1	0.508173
TGME49_070920	TGME49_070920_28_520_rev	353	899.06	2740	2816.64	1.64749	2614	635.412	-0.500724	1496	419.922	-1.09829	1396	1191.48	0.406269	5930	1474.24	0.713485	13361	1612.86	2666	1177.4	-0.454018	1994	3360.03	1.05886	1048	1520.28	-0.085277	877	1223.25	-0.398903	254	407.892	-1.98336	119	889.889	-0.85792	362	1826.24	0.179257	1104	2603.96	0.691088
TGME49_070920	TGME49_070920_38_520_rev	2075	5284.84	4744	4876.7	-0.115955	35844	8712.97	0.721305	31813	8929.81	0.756769	6334	5406.05	0.0327157	31966	7946.99	0.588548	61244	7392.99	37290	16468.5	1.15548	12185	20532.6	1.47369	12393	17977.9	1.282	9910	13822.5	0.902793	12219	19622.2	1.40825	1566	11710.6	0.66359	1980	9988.81	0.434155	4968	11717.8	0.664472
TGME49_070920	TGME49_070920_9_520_rev	484	1232.71	1749	1797.92	0.544504	4068	988.851	-0.318003	5036	1413.59	0.197535	1615	1378.4	0.161165	1625	403.987	-1.60945	10256	1238.04	676	298.545	-2.05204	246	414.527	-1.57852	2164	3139.21	1.34234	732	1021	-0.278076	404	648.772	-0.932273	330	2467.76	0.995144	368	1856.51	0.584532	2374	5599.45	2.17723
TGME49_075470	TGME49_075470_21_1480_rev	468	1191.95	1010	1038.25	-0.199173	8493	2064.48	0.79245	8409	2360.38	0.985689	2421	2066.32	0.793733	5979	1486.42	0.318517	15754	1901.72	3012	1330.2	-0.515663	2526	4256.49	1.16236	5808	8425.39	2.14744	3684	5138.47	1.43403	1503	2413.63	0.343895	191	1428.31	-0.412999	658	3319.51	0.803664	1203	2837.46	0.577294
TGME49_075470	TGME49_075470_28_740_rev	2607	6639.8	11476	11797	0.82921	72358	17588.8	1.40545	44085	12374.5	0.898161	9377	8003.25	0.269446	92836	23079.7	1.79741	109793	13253.5	80995	35770.1	1.43238	23045	38832.4	1.55089	42577	61764.4	2.2204	20746	28936.7	1.12652	14019	22512.7	0.764365	4343	32477.2	1.29305	6095	30748.4	1.21413	19767	46623.5	1.81468
TGME49_075470	TGME49_075470_35_1480_rev	4278	10895.7	13827	14213.8	0.383532	77891	18933.8	0.797205	54537	15308.4	0.490562	25933	22133.8	1.02249	58408	14520.7	0.41435	143299	17298.2	118381	52281.1	1.59567	34863	58746.6	1.76389	22003	31918.7	0.883784	31048	43306	1.32395	25148	40384.5	1.22318	6834	51105	1.56285	6315	31858.2	0.881049	16193	38193.7	1.14272
TGME49_075470	TGME49_075470_4_1480_rev	1683	4286.45	7469	7677.92	0.840932	39698	9649.81	1.17072	30368	8524.2	0.99178	12958	11059.6	1.36745	66797	16606.2	1.95387	74197	8956.59	97164	42910.9	2.26032	21842	36805.3	2.03889	21674	31441.4	1.81164	22626	31558.9	1.81703	25964	41694.9	2.21885	4561	34107.4	1.92906	3316	16728.7	0.901306	12410	29270.9	1.70845
TGME49_075470	TGME49_075470_40_740_rev	590	1502.68	3041	3126.06	1.05681	22967	5582.83	1.89346	7171	2012.88	0.421723	4428	3779.29	1.33058	18169	4516.95	1.58781	26842	3240.2	31086	13728.6	2.08303	12139	20455.1	2.6583	6560	9516.28	1.55432	7051	9834.79	1.60181	4567	7334.02	1.17852	2149	16070.3	2.31025	1486	7496.65	1.21016	1905	4493.24	0.471674
TGME49_075850	TGME49_075850_11_1437_rev	2054	5231.36	3258	3349.13	-0.643397	14686	3569.88	-0.55131	27951	7845.76	0.584727	5206	4443.31	-0.235551	12846	3193.61	-0.711996	31151	3760.35	24148	10664.6	1.50389	3494	5887.63	0.64682	7705	11177.3	1.57163	3813	5318.4	0.500125	2941	4722.87	0.328796	396	2961.31	-0.344632	498	2512.34	-0.581838	1577	3719.6	-0.0157202
TGME49_075850	TGME49_075850_18_1437_rev	1736	4421.44	7365	7571.02	0.775971	17057	4146.22	-0.0927183	25282	7096.58	0.682607	4950	4224.81	-0.0656282	37984	9443.11	1.09475	72699	8775.76	20435	9024.79	0.0403684	6538	11017	0.328133	2981	4324.39	-1.02103	10833	15109.9	0.783902	4417	7093.14	-0.307101	996	7448.15	-0.236644	1905	9610.44	0.131078	2359	5564.07	-0.657384
TGME49_075850	TGME49_075850_34_1437_rev	532	1354.96	2654	2728.24	1.00972	10639	2586.13	0.932549	8251	2316.03	0.773406	6946	5928.39	2.12939	14321	3560.31	1.39376	24658	2976.56	11683	5159.61	0.793617	4802	8091.71	1.4428	2931	4251.86	0.514449	4714	6575.12	1.14337	1756	2819.91	-0.0779948	997	7455.62	1.32468	417	2103.7	-0.500714	3774	8901.57	1.58041
TGME49_075850	TGME49_075850_39_1437_rev	1231	3135.25	3281	3372.78	0.105357	27167	6603.77	1.07471	17205	4829.39	0.623261	6536	5578.46	0.831287	22395	5567.57	0.828467	48286	5828.78	31415	13873.9	1.25111	5325	8973	0.622396	3177	4608.72	-0.338828	5578	7780.24	0.41662	9832	15788.9	1.43765	887	6633.04	0.186475	1966	9918.18	0.766881	3900	9198.76	0.658245
TGME49_075850	TGME49_075850_46_958_rev	427	1087.53	1016	1044.42	-0.0583551	3833	931.727	-0.223077	766	215.014	-2.33856	209	178.381	-2.60802	3338	829.852	-0.390131	4628	558.663	275	121.449	-2.20162	160	269.611	-1.0511	177	256.765	-1.12153	93	129.717	-2.10661	707	1135.35	1.02309	22	164.517	-1.76374	34	171.525	-1.70356	61	143.878	-1.95713
TGME49_075860	TGME49_075860_26_674_rev	773	1968.76	2665	2739.55	0.476648	10614	2580.06	0.390113	11243	3155.87	0.68075	4109	3507.02	0.832957	12625	3138.67	0.672864	21546	2600.9	3072	1356.7	-0.938908	2147	3617.85	0.476121	1485	2154.22	-0.271845	3474	4845.56	0.897654	2501	4016.29	0.626853	326	2437.85	-0.0934019	821	4141.82	0.671257	511	1205.27	-1.10965
TGME49_075860	TGME49_075860_39_1348_rev	335	853.215	590	606.504	-0.492394	3325	808.242	-0.078122	1490	418.238	-1.02859	427	364.443	-1.22721	5618	1396.68	0.711017	6548	790.433	506	223.467	-1.82258	121	203.893	-1.95483	607	880.546	0.155754	378	527.237	-0.584191	217	348.474	-1.18159	276	2063.94	1.38469	187	943.387	0.255207	183	431.634	-0.872835
TGME49_075860	TGME49_075860_41_1348_rev	1183	3013	3634	3735.65	0.310161	14689	3570.61	0.244971	9574	2687.39	-0.164993	4790	4088.25	0.440286	9502	2362.27	-0.351026	32361	3906.42	10125	4471.54	0.194927	3022	5092.28	0.382467	2267	3288.63	-0.24836	3462	4828.82	0.305826	1158	1859.6	-1.07085	624	4666.31	0.256436	1340	6760.1	0.7912	2979	7026.44	0.846948
TGME49_075860	TGME49_075860_46_674_rev	1457	3710.85	8393	8627.77	1.21724	27661	6723.85	0.857537	35625	9999.82	1.43015	13412	11447.1	1.62516	32678	8124	1.13044	66937	8080.21	43978	19422.2	1.26524	5486	9244.29	0.19417	11747	17040.8	1.07653	9744	13591	0.750187	9297	14929.8	0.885729	1301	9728.95	0.267891	1607	8107.08	0.00478897	3947	9309.61	0.204328
TGME49_075860	TGME49_075860_55_1348_rev	2480	6316.34	8770	9015.32	0.513289	30547	7425.38	0.233375	37988	10663.1	0.755467	9034	7710.5	0.287735	52244	12988.3	1.04005	65951	7961.19	51943	22939.8	1.5268	4793	8076.54	0.0207537	12109	17565.9	1.14173	14279	19916.5	1.32291	11144	17895.8	1.16857	3279	24520.6	1.62294	2017	10175.5	0.354039	4065	9587.94	0.268236
TGME49_076920	TGME49_076920_1_5904_rev	2838	7228.14	6812	7002.55	-0.0457437	26992	6561.23	-0.139658	18019	5057.87	-0.515092	6989	5965.1	-0.277078	41638	10351.5	0.518147	73167	8832.26	16228	7166.83	-0.301446	1482	2497.27	-1.82243	6066	8799.66	-0.00533535	4513	6294.77	-0.48863	4623	7423.95	-0.250596	876	6550.78	-0.431116	1167	5887.34	-0.585166	1804	4255.01	-1.05362
TGME49_076920	TGME49_076920_36_5904_rev	2481	6318.89	7758	7975.01	0.335815	21453	5214.8	-0.277058	23235	6521.99	0.0456414	9546	8147.49	0.366685	28151	6998.55	0.147385	41153	4967.73	17641	7790.86	0.649196	4911	8275.38	0.736239	8195	11888.1	1.25886	9607	13399.9	1.43157	7946	12760.3	1.361	1205	9011.06	0.85911	1568	7910.33	0.671151	3403	8026.51	0.692185
TGME49_076920	TGME49_076920_73_3936_rev	2027	5162.59	3277	3368.67	-0.615918	23060	5605.43	0.118731	6956	1952.53	-1.40275	4127	3522.38	-0.551542	17890	4447.59	-0.215072	31164	3761.92	3202	1414.11	-1.41157	5662	9540.87	1.34265	7019	10182.1	1.4365	1835	2559.47	-0.555624	4554	7313.14	0.959022	526	3933.46	0.0643286	1244	6275.8	0.738329	1882	4438.99	0.238762
TGME49_078510	TGME49_078510_3_2826_rev	2509	6390.2	5615	5772.06	-0.146774	12049	2928.88	-1.12551	15567	4369.61	-0.548358	3566	3043.57	-1.0701	9695	2410.25	-1.40668	29995	3620.81	8278	3655.85	0.0138938	941	1585.65	-1.19124	2593	3761.54	0.0550124	3873	5402.09	0.577206	3327	5342.74	0.561268	555	4150.32	0.196912	663	3344.74	-0.114418	1926	4542.77	0.327261
TGME49_078510	TGME49_078510_57_1884_rev	4288	10921.2	11273	11588.3	0.0855471	28943	7035.48	-0.634406	33605	9432.81	-0.211365	10027	8558.02	-0.351777	24520	6095.86	-0.841225	61577	7433.19	3806	1680.86	-2.14478	1617	2724.76	-1.44785	1767	2563.3	-1.53598	3320	4630.76	-0.682732	2342	3760.95	-0.982882	559	4180.23	-0.830397	1296	6538.13	-0.185103	1774	4184.26	-0.82901
TGME49_078510	TGME49_078510_67_1884_rev	2122	5404.55	6465	6645.84	0.298278	15467	3759.72	-0.523546	32992	9260.75	0.776955	10764	9187.05	0.765428	40567	10085.3	0.900003	59377	7167.62	44972	19861.2	1.47038	4863	8194.5	0.193162	10633	15424.8	1.10568	11286	15741.8	1.13503	9559	15350.5	1.09872	977	7306.06	0.0276006	2066	10422.7	0.540159	3457	8153.87	0.185992
TGME49_081450	TGME49_081450_17_1958_rev	1899	4836.59	3661	3763.41	-0.36195	28879	7019.92	0.537466	20851	5852.81	0.27514	5368	4581.58	-0.0781451	7774	1932.67	-1.32339	49203	5939.48	51552	22767.1	1.93854	12155	20482	1.78595	15020	21788.8	1.87518	15793	22028.2	1.89094	6858	11013.1	0.89081	2813	21035.8	1.82444	3394	17122.2	1.52746	4717	11125.8	0.905499
TGME49_081450	TGME49_081450_31_979_rev	11	28.016	0	0		7	1.70156	-4.04132	3	0.84209	-5.05613	2	1.707	-4.03672	5	1.24304	-4.49431	495	59.7533	15	6.62451	-3.17313	5	8.42535	-2.82621	1	1.45065	-5.36424	5	6.97404	-3.09895	6	9.63523	-2.63263	2	14.9561	-1.99828	1	5.04485	-3.56613	9	21.2279	-1.49306
TGME49_081450	TGME49_081450_33_979_rev	1281	3262.59	2382	2448.63	-0.414045	4569	1110.63	-1.55464	14028	3937.61	0.271302	5084	4339.18	0.411404	14944	3715.19	0.187417	23084	2786.55	5401	2385.26	-0.224333	913	1538.47	-0.856987	1206	1749.49	-0.671551	2324	3241.53	0.218194	1013	1626.75	-0.776491	632	4726.13	0.762178	349	1760.65	-0.662371	3846	9071.39	1.70284
TGME49_081450	TGME49_081450_54_0_rev	4906	12495.1	11685	12011.9	-0.056909	73409	17844.3	0.514094	51056	14331.3	0.197797	19498	16641.5	0.413417	71810	17852.5	0.514759	125869	15194.1	129591	57231.8	1.9133	45923	77383.5	2.34851	25680	37252.7	1.29383	30552	42614.2	1.48782	26353	42319.6	1.47781	4629	34615.9	1.18792	8122	40974.3	1.43121	20432	48192.1	1.66528
TGME49_083590	TGME49_083590_54_0_rev	946	2409.38	1094	1124.6	-1.09925	6895	1676.04	-0.523605	5535	1553.66	-0.632993	1003	856.058	-1.49288	4373	1087.16	-1.1481	14190	1712.93	657	290.153	-2.56158	229	385.881	-2.15024	171	248.061	-2.78769	306	426.811	-2.00479	259	415.921	-2.04208	54	403.815	-2.0847	133	670.965	-1.35215	150	353.798	-2.27546
TGME49_083590	TGME49_083590_57_1832_rev	3126	7961.65	3919	4028.62	-0.98278	11169	2714.97	-1.55213	11515	3232.22	-1.30054	2747	2344.56	-1.76375	8855	2201.42	-1.85463	17247	2081.95	1068	471.665	-2.1421	254	428.008	-2.28223	247	358.311	-2.53865	385	537.001	-1.95494	444	713.007	-1.54595	80	598.245	-1.79913	148	746.638	-1.47945	212	500.035	-2.05783
TGME49_083590	TGME49_083590_61_1832_rev	1584	4034.31	2160	2220.42	-0.861489	9834	2390.45	-0.755037	5170	1451.2	-1.47507	1496	1276.83	-1.65975	492	122.315	-5.04365	11041	1332.8	515	227.441	-2.55089	131	220.744	-2.59401	153	221.95	-2.58616	216	301.278	-2.14529	230	369.351	-1.8514	61	456.161	-1.54684	116	585.203	-1.18745	141	332.57	-2.00273
TGME49_083590	TGME49_083590_74_0_rev	2146	5465.67	2496	2565.82	-1.09098	7833	1904.05	-1.52133	11770	3303.8	-0.726272	1869	1595.19	-1.77667	4050	1006.86	-2.44054	21110	2548.27	1038	458.416	-2.47479	258	434.748	-2.55126	264	382.972	-2.7342	432	602.557	-2.08035	434	696.949	-1.87039	105	785.196	-1.69839	201	1014.02	-1.32944	335	790.15	-1.68932
TGME49_083590	TGME49_083590_89_1832_rev	901	2294.77	1490	1531.68	-0.583234	5879	1429.07	-0.683272	2754	773.039	-1.56974	469	400.29	-2.51923	3240	805.488	-1.51041	11115	1341.73	525	231.858	-2.53279	141	237.595	-2.49752	140	203.091	-2.7239	219	305.463	-2.13503	206	330.81	-2.02002	71	530.942	-1.33747	132	665.921	-1.01068	148	349.081	-1.94246
TGME49_088650	TGME49_088650_13_1395_rev	106	269.973	5	5.13986	-5.71494	1352	328.645	0.283716	583	163.646	-0.722233	53	45.2354	-2.57729	53	13.1762	-4.35681	1060	127.957	63	27.8229	-2.20131	11	18.5358	-2.78727	13	18.8585	-2.76237	12	16.7377	-2.93448	23	36.9351	-1.79259	7	52.3464	-1.28949	9	45.4037	-1.49477	21	49.5318	-1.36923
TGME49_088650	TGME49_088650_18_1395_rev	3520	8965.13	13632	14013.3	0.644402	55484	13487.1	0.589181	38670	10854.5	0.275903	15480	13212.1	0.559468	65225	16215.4	0.854971	100694	12155.1	5690	2512.9	-2.27414	1365	2300.12	-2.40179	2376	3446.75	-1.81826	2217	3092.29	-1.97482	2359	3788.25	-1.68196	496	3709.12	-1.71242	944	4762.34	-1.35182	1580	3726.68	-1.70561
TGME49_088650	TGME49_088650_31_1860_rev	2536	6458.97	8302	8534.23	0.401957	44065	10711.3	0.729763	35376	9929.93	0.62048	20687	17656.3	1.45081	54216	13478.5	1.06128	83460	10074.8	5024	2218.77	-2.18291	1345	2266.42	-2.15226	1100	1595.72	-2.65847	2395	3340.56	-1.59258	2038	3272.77	-1.62216	452	3380.08	-1.57562	777	3919.85	-1.36188	1070	2523.76	-1.9971
TGME49_088650	TGME49_088650_6_1395_rev	2967	7556.69	11055	11364.2	0.588675	38561	9373.42	0.310822	37299	10469.7	0.470396	11315	9657.33	0.35387	24365	6057.32	-0.319074	64283	7759.84	3514	1551.9	-2.32199	819	1380.07	-2.49128	867	1257.72	-2.62522	1541	2149.4	-1.85209	1495	2400.78	-1.69252	339	2535.06	-1.61401	721	3637.34	-1.09314	977	2304.41	-1.75163
TGME49_089150	TGME49_089150_1_3975_rev	2082	5302.67	4897	5033.98	-0.0750194	15403	3744.17	-0.502074	12172	3416.64	-0.63414	4382	3740.03	-0.50367	18425	4580.59	-0.211184	30270	3654	7381	3259.7	-0.164739	1211	2040.62	-0.840471	601	871.842	-2.06734	1543	2152.19	-0.763674	4107	6595.32	0.851964	295	2206.03	-0.728027	407	2053.26	-0.831565	957	2257.23	-0.694922
TGME49_089150	TGME49_089150_22_3975_rev	156	397.318	190	195.315	-1.02449	68	16.5295	-4.58718	53	14.8769	-4.73915	10	8.53498	-5.54076	2261	562.102	0.500536	2449	295.628	120	52.9961	-2.47982	27	45.4969	-2.69994	30	43.5196	-2.76405	40	55.7923	-2.40564	44	70.6584	-2.06485	12	89.7367	-1.72001	27	136.211	-1.11794	24	56.6077	-2.38471
TGME49_089150	TGME49_089150_71_3975_rev	2719	6925.05	3960	4070.77	-0.766523	23160	5629.74	-0.298756	20658	5798.63	-0.256112	4340	3704.18	-0.902671	30453	7570.84	0.128629	39737	4796.8	3115	1375.69	-1.80192	4244	7151.44	0.576161	1041	1510.13	-1.6674	1862	2597.13	-0.885153	3013	4838.49	0.0124858	285	2131.25	-1.17037	399	2012.9	-1.2528	1007	2375.17	-1.01404
TGME49_089150	TGME49_089150_74_3975_rev	2419	6160.98	3391	3485.85	-0.821648	11772	2861.54	-1.10637	11736	3294.26	-0.903206	4733	4039.6	-0.608946	7844	1950.08	-1.65963	27759	3350.89	1418	626.237	-2.41976	605	1019.47	-1.71673	434	629.583	-2.41208	591	824.331	-2.02325	1102	1769.67	-0.921063	239	1787.26	-0.906799	273	1377.24	-1.28276	357	842.04	-1.99258
TGME49_089150	TGME49_089150_75_3180_rev	4970	12658.2	16047	16495.9	0.382038	42320	10287.2	-0.299221	31999	8982.02	-0.494956	10986	9376.53	-0.432941	32759	8144.13	-0.636234	108376	13082.5	9830	4341.26	-1.59145	1761	2967.41	-2.14036	3678	5335.5	-1.29394	4201	5859.59	-1.15876	3798	6099.1	-1.10097	774	5788.02	-1.17649	1318	6649.12	-0.9764	2024	4773.92	-1.45439
TGME49_089380	TGME49_089380_14_896_rev	4362	11109.6	6824	7014.88	-0.66332	22117	5376.21	-1.04715	19740	5540.95	-1.0036	4927	4205.18	-1.40157	20589	5118.58	-1.118	41115	4963.14	3573	1577.96	-1.6532	478	805.463	-2.62336	551	799.309	-2.63443	920	1283.22	-1.95148	856	1374.63	-1.85221	211	1577.87	-1.65328	360	1816.15	-1.45037	626	1476.52	-1.74905
TGME49_089380	TGME49_089380_15_2688_rev	4605	11728.5	6669	6855.55	-0.774678	28515	6931.44	-0.758795	21274	5971.54	-0.973846	10027	8558.02	-0.454673	31136	7740.64	-0.599497	71576	8640.2	4854	2143.69	-2.01097	920	1550.26	-2.47855	1661	2409.53	-1.84231	1734	2418.6	-1.8369	2225	3573.07	-1.2739	428	3200.61	-1.43272	846	4267.95	-1.01752	1023	2412.9	-1.84029
TGME49_089380	TGME49_089380_80_1792_rev	1920	4890.07	3842	3949.47	-0.308196	14286	3472.65	-0.49382	9143	2566.41	-0.930103	2421	2066.32	-1.24279	10665	2651.4	-0.883101	11827	1427.68	3585	1583.26	0.149223	1256	2116.45	0.567972	258	374.268	-1.93153	1001	1396.2	-0.0321655	1860	2986.92	1.06499	181	1353.53	-0.0769482	201	1014.02	-0.493594	199	469.372	-1.60487
TGME49_089540	TGME49_089540_49_2577_rev	1051	2676.8	3921	4030.68	0.590511	9053	2200.61	-0.28261	11972	3360.5	0.328165	4554	3886.83	0.538082	5881	1462.06	-0.872508	19659	2373.11	12114	5349.95	1.17275	2690	4532.84	0.933636	5379	7803.06	1.71726	7859	10961.8	2.20763	3367	5406.97	1.18804	811	6064.7	1.35366	1174	5922.66	1.31947	3058	7212.77	1.60377
TGME49_089540	TGME49_089540_5_2577_rev	1800	4584.44	4829	4964.08	0.11478	30573	7431.7	0.696946	17563	4929.88	0.104806	6357	5425.68	0.243059	12787	3178.94	-0.528198	43973	5308.14	11032	4872.11	-0.123662	2746	4627.2	-0.198067	3594	5213.64	-0.0259153	3145	4386.67	-0.275081	2561	4112.64	-0.368143	410	3066	-0.791848	561	2830.16	-0.907322	2866	6759.91	0.348796
TGME49_089540	TGME49_089540_93_1718_rev	1433	3649.72	1993	2048.75	-0.833044	12513	3041.67	-0.262926	3837	1077.03	-1.76072	1697	1448.39	-1.33334	10148	2522.87	-0.532722	21785	2629.75	2942	1299.29	-1.0172	430	724.58	-1.85971	743	1077.83	-1.28679	1380	1924.83	-0.45019	501	804.542	-1.70868	256	1914.38	-0.458045	431	2174.33	-0.274352	1219	2875.2	0.128739
TGME49_090700	TGME49_090700_16_1905_rev	497	1265.82	52	53.4546	-4.56561	2564	623.258	-1.02216	2860	802.793	-0.656967	1241	1059.19	-0.257104	3354	833.83	-0.602242	6695	808.178	336	148.389	-2.44529	289	486.985	-0.730795	83	120.404	-2.74679	340	474.235	-0.769073	136	218.399	-1.88771	125	934.757	0.209918	85	428.812	-0.914326	793	1870.41	1.21061
TGME49_090700	TGME49_090700_2_1905_rev	173	440.616	596	612.671	0.475593	101	24.5511	-4.16566	70	19.6488	-4.48701	89	75.9613	-2.53618	108	26.8496	-4.03655	5648	681.791	178	78.6108	-3.11653	62	104.474	-2.70618	40	58.0261	-3.55456	78	108.795	-2.64772	78	125.258	-2.44443	20	149.561	-2.18859	48	242.153	-1.49341	66	155.671	-2.13083
TGME49_090700	TGME49_090700_32_1270_rev	3884	9892.2	16099	16549.3	0.742408	104832	25482.6	1.36515	73607	20661.2	1.06256	19262	16440.1	0.732853	65434	16267.4	0.717618	153276	18502.5	24299	10731.3	-0.785901	4105	6917.21	-1.41946	10192	14785	-0.323582	8177	11405.3	-0.698012	7203	11567.1	-0.677694	1385	10357.1	-0.8371	2415	12183.3	-0.602814	4233	9984.19	-0.890004
TGME49_090700	TGME49_090700_44_1270_rev	1532	3901.87	11314	11630.5	1.57567	45943	11167.8	1.51711	34735	9750	1.32124	8971	7656.73	0.972563	77142	19178.1	2.29722	76137	9190.78	21512	9500.43	0.0478056	3753	6324.07	-0.539334	1796	2605.37	-1.8187	5831	8133.12	-0.176378	6381	10247.1	0.156953	1111	8308.12	-0.145665	1447	7299.9	-0.33231	3432	8094.91	-0.183173
TGME49_090700	TGME49_090700_56_1270_rev	2637	6716.21	10025	10305.4	0.617685	44889	10911.6	0.700149	31717	8902.86	0.406622	7111	6069.22	-0.146135	41104	10218.8	0.605502	69482	8387.43	7768	3430.61	-1.28976	1394	2348.99	-1.83619	2903	4211.24	-0.993982	5092	7102.36	-0.23993	4548	7303.51	-0.199639	332	2482.72	-1.75631	1182	5963.02	-0.492186	1719	4054.53	-1.04869
TGME49_091960	TGME49_091960_12_1010_rev	1223	3114.87	8986	9237.36	1.56831	27207	6613.49	1.08624	50511	14178.3	2.18644	8341	7119.02	1.19251	34954	8689.83	1.48015	62884	7590.96	42396	18723.5	1.3025	7953	13401.4	0.820025	11675	16936.4	1.15777	12208	17027.8	1.16554	4745	7619.86	0.00548323	2433	18194.1	1.26112	2266	11431.6	0.590678	4859	11460.7	0.594342
TGME49_091960	TGME49_091960_23_1515_rev	722	1838.87	1159	1191.42	-0.626138	5395	1311.42	-0.487691	5897	1655.27	-0.151754	4536	3871.47	1.07406	4285	1065.28	-0.787583	12815	1546.95	2210	976.011	-0.664454	1305	2199.02	0.507436	471	683.257	-1.17892	2920	4072.84	1.39661	1433	2301.22	0.572973	123	919.801	-0.750029	406	2048.21	0.404941	212	500.035	-1.62932
TGME49_091960	TGME49_091960_3_1515_rev	1982	5047.98	6597	6781.53	0.425906	16866	4099.79	-0.300154	25043	7029.49	0.477714	4439	3788.68	-0.414012	23430	5824.87	0.206521	35295	4260.59	9072	4006.5	-0.0887096	5172	8715.18	1.03248	4709	6831.12	0.681069	5356	7470.59	0.810169	6928	11125.5	1.38474	298	2228.46	-0.935005	668	3369.96	-0.338321	2742	6467.43	0.60214
TGME49_091960	TGME49_091960_32_1010_rev	57	145.174	282	289.888	0.997714	83	20.1757	-2.84709	545	152.98	0.0755578	1021	871.421	2.58559	52	12.9276	-3.48926	664	80.1539	1037	457.974	2.51442	345	581.349	2.85856	22	31.9143	-1.32857	261	364.045	2.18327	22	35.3292	-1.18191	5	37.3903	-1.10011	0	0		16	37.7385	-1.08674
TGME49_091960	TGME49_091960_9_1515_rev	939	2391.55	3525	3623.6	0.599479	32378	7870.46	1.7185	18944	5317.52	1.15281	5101	4353.69	0.864293	26430	6570.7	1.4581	44192	5334.58	24861	10979.5	1.04136	2908	4900.18	-0.122539	2623	3805.06	-0.487455	5894	8221	0.623939	5344	8581.78	0.685903	2447	18298.8	1.7783	1513	7632.86	0.51685	4415	10413.5	0.965004
TGME49_097410	TGME49_097410_14_1004_79_J09_rev	1810	4609.91	4402	4525.13	-0.0267781	10136	2463.86	-0.903817	22644	6356.1	0.463403	4752	4055.82	-0.184745	15106	3755.47	-0.295747	40884	4935.26	8385	3703.1	-0.414392	7055	11888.2	1.26833	5426	7871.24	0.673465	7444	10382.9	1.07302	5220	8382.65	0.764282	1038	7762.22	0.653344	873	4404.16	-0.16426	2571	6064.1	0.297169
TGME49_097410	TGME49_097410_15_502_79_P09_rev	2615	6660.17	4770	4903.43	-0.441769	15583	3787.92	-0.814153	16467	4622.23	-0.52697	1884	1607.99	-2.0503	12974	3225.43	-1.04607	35419	4275.56	5233	2311.07	-0.887552	1409	2374.26	-0.848633	3242	4703.01	0.137473	1444	2014.1	-1.08598	5186	8328.05	0.961867	537	4015.72	-0.0904552	1191	6008.42	0.490873	543	1280.75	-1.73912
TGME49_097410	TGME49_097410_39_1004_79_L09_rev	728	1854.15	1263	1298.33	-0.514103	4681	1137.86	-0.704437	2585	725.601	-1.35351	1774	1514.1	-0.292294	3066	762.231	-1.28246	15492	1870.1	7975	3522.03	0.913295	1629	2744.98	0.553683	545	790.605	-1.24208	557	776.908	-1.2673	470	754.76	-1.30902	99	740.328	-1.33688	443	2234.87	0.257078	443	1044.88	-0.839769
TGME49_099780	TGME49_099780_40_3464_rev	2546	6484.44	4280	4399.72	-0.559569	12685	3083.48	-1.07242	23641	6635.95	0.0333222	6565	5603.21	-0.210727	24399	6065.77	-0.0962894	38925	4698.78	12835	5668.37	0.270648	991	1669.9	-1.49252	1516	2199.19	-1.09532	1775	2475.78	-0.924401	3723	5978.66	0.347537	197	1473.18	-1.67336	399	2012.9	-1.22301	595	1403.4	-1.74336
TGME49_099780	TGME49_099780_42_2598_rev	2870	7309.64	6093	6263.44	-0.222846	25378	6168.89	-0.244788	16803	4716.55	-0.632068	8652	7384.46	0.0146931	24128	5998.4	-0.285221	40360	4872	2594	1145.6	-2.08841	863	1454.22	-1.74427	953	1382.47	-1.81727	1180	1645.87	-1.56566	1474	2367.06	-1.04142	172	1286.23	-1.92137	468	2360.99	-1.04512	707	1667.57	-1.54677
TGME49_099780	TGME49_099780_47_2598_rev	2596	6611.78	4313	4433.64	-0.576546	11934	2900.92	-1.18853	16031	4499.85	-0.555162	3472	2963.34	-1.15781	9957	2475.38	-1.41739	29461	3556.35	2316	1022.82	-1.79784	332	559.443	-2.66833	556	806.563	-2.14054	782	1090.74	-1.70509	898	1442.07	-1.30225	173	1293.7	-1.45889	338	1705.16	-1.06049	346	816.095	-2.12359
TGME49_099780	TGME49_099780_52_2598_rev	2554	6504.81	4926	5063.79	-0.361289	12047	2928.39	-1.1514	21772	6111.33	-0.0900211	4969	4241.03	-0.617093	16198	4026.94	-0.691822	38666	4667.52	2147	948.188	-2.29941	507	854.33	-2.44979	1618	2347.15	-0.991742	1171	1633.32	-1.51485	868	1393.9	-1.74353	151	1129.19	-2.04737	394	1987.67	-1.23158	831	1960.04	-1.25177
TGME49_101270	TGME49_101270_13_6116_rev	6917	17617	8734	8978.31	-0.972451	40909	9944.18	-0.825043	38835	10900.9	-0.692525	10111	8629.71	-1.02958	30644	7618.33	-1.20942	80127	9672.43	4143	1829.69	-2.40228	1043	1757.53	-2.46033	1066	1546.4	-2.64497	2325	3242.93	-1.57658	1733	2782.98	-1.79725	647	4838.3	-0.999377	681	3435.54	-1.49334	1310	3089.84	-1.64635
TGME49_101270	TGME49_101270_26_3892_rev	9858	25107.5	23419	24074.1	-0.060635	78581	19101.5	-0.39443	87045	24433.2	-0.03927	23251	19844.7	-0.339364	88926	22107.7	-0.183569	168453	20334.6	12175	5376.89	-1.91909	4844	8162.48	-1.31686	7716	11193.2	-0.861309	4126	5754.98	-1.82105	4217	6771.96	-1.58629	1064	7956.65	-1.3537	1497	7552.14	-1.42898	2299	5422.55	-1.90689
TGME49_101270	TGME49_101270_42_7228_rev	2455	6252.67	6271	6446.41	0.0440249	32886	7993.94	0.354435	13560	3806.25	-0.716102	3070	2620.24	-1.25477	17646	4386.93	-0.511261	33253	4014.09	6623	2924.94	-0.456666	1329	2239.46	-0.841924	1712	2483.52	-0.69269	2403	3351.72	-0.260171	4207	6755.91	0.751075	169	1263.79	-1.66732	725	3657.52	-0.134209	507	1195.84	-1.74705
TGME49_101270	TGME49_101270_55_6672_rev	963	2452.68	2409	2476.39	0.0138791	4959	1205.44	-1.0248	4557	1279.14	-0.939188	2186	1865.75	-0.394604	3417	849.492	-1.52968	14431	1742.02	1704	752.544	-1.21091	138	232.54	-2.90521	171	248.061	-2.81199	251	350.097	-2.31494	291	467.309	-1.89831	93	695.459	-1.32472	448	2260.09	0.375622	189	445.786	-1.96634
TGME49_104490	TGME49_104490_23_3288_rev	3752	9556.01	5559	5714.5	-0.741782	47634	11578.9	0.277017	46145	12952.8	0.438778	11782	10055.9	0.0735629	33904	8428.79	-0.181083	79213	9562.09	31871	14075.3	0.557769	8381	14122.6	0.562604	29497	42789.9	2.16187	10326	14402.8	0.590949	8029	12893.6	0.431251	3443	25747	1.429	3061	15442.3	0.691489	10592	24982.9	1.38554
TGME49_104490	TGME49_104490_24_2466_rev	7155	18223.2	26913	27665.8	0.602332	119442	29034	0.671971	108510	30458.4	0.741068	32648	27865	0.612681	125466	31191.8	0.775394	216302	26110.6	115213	50882	0.962518	31909	53768.9	1.04214	45587	66130.9	1.34069	32658	45551.6	0.802866	47074	75594.8	1.53365	6501	48614.9	0.896761	9832	49601	0.925733	16208	38229.1	0.550035
TGME49_104490	TGME49_104490_30_2466_rev	7409	18870.1	23250	23900.4	0.340932	144495	35123.9	0.896354	117972	33114.4	0.811357	44105	37643.5	0.996302	115582	28734.6	0.606687	221703	26762.6	153572	67822.6	1.34155	42737	72014.8	1.42808	35085	50896.1	0.927338	32843	45809.7	0.775434	45034	72318.9	1.43415	7421	55494.7	1.05213	9621	48536.5	0.858853	18489	43609.2	0.704415
TGME49_104490	TGME49_104490_33_2466_rev	1612	4105.62	4315	4435.7	0.111561	7117	1730	-1.24683	6456	1812.18	-1.17988	3339	2849.83	-0.526725	6498	1615.45	-1.34566	25443	3071.32	7522	3321.97	0.113181	827	1393.55	-1.14009	1582	2294.93	-0.420407	1422	1983.42	-0.630871	793	1273.46	-1.27011	269	2011.6	-0.610516	824	4156.96	0.43667	1274	3004.93	-0.0315279
TGME49_104490	TGME49_104490_70_3288_rev	8128	20701.3	26353	27090.2	0.388047	115977	28191.7	0.445551	103916	29168.9	0.494709	34718	29631.7	0.517422	116603	28988.4	0.485754	204970	24742.7	63166	27896.2	0.173069	13087	22052.5	-0.166059	21685	31457.4	0.346397	12697	17709.9	-0.482448	14866	23872.9	-0.0516281	3122	23346.5	-0.083796	5541	27953.5	0.176028	7849	18513.1	-0.418456
TGME49_104740	TGME49_104740_10_4482_rev	8343	21248.9	27192	27952.6	0.395597	119900	29145.3	0.455878	91974	25816.8	0.280923	31883	27212.1	0.356859	139236	34615.1	0.704015	226705	27366.4	35642	15740.7	-0.797904	13116	22101.4	-0.308269	19585	28411	0.0540452	12772	17814.5	-0.619355	12310	19768.3	-0.469217	2728	20400.1	-0.423826	4469	22545.4	-0.279569	7742	18260.7	-0.583662
TGME49_104740	TGME49_104740_14_4482_rev	2092	5328.14	2388	2454.8	-1.11803	26350	6405.17	0.265605	15836	4445.11	-0.261411	9929	8474.38	0.669476	18474	4592.78	-0.214266	38587	4657.98	9305	4109.4	-0.180775	3921	6607.16	0.504326	2365	3430.79	-0.441162	2568	3581.87	-0.378993	3171	5092.22	0.128591	561	4195.19	-0.150968	839	4232.63	-0.138149	2400	5660.77	0.281295
TGME49_104740	TGME49_104740_3_4482_rev	14741	37544	53935	55443.7	0.56244	295448	71817.6	0.935755	187179	52540.5	0.484848	80394	68616.1	0.869964	213555	53091.4	0.499894	474668	57298.9	127719	56405	-0.022684	33964	57231.7	-0.00169311	40353	58538.2	0.0308694	47938	66864.3	0.222728	39787	63892.8	0.157146	8525	63750.4	0.153927	11019	55589.2	-0.0437026	26038	61414.7	0.100075
TGME49_104740	TGME49_104740_43_3735_rev	4442	11313.4	11242	11556.5	0.0306699	43001	10452.7	-0.114154	57771	16216.1	0.5194	21856	18654	0.721458	63720	15841.3	0.485658	119217	14391.1	34053	15039	0.0635255	16362	27571.1	0.937978	9914	14381.8	-0.000938551	12522	17465.8	0.279352	7334	11777.5	-0.28915	2142	16018	0.154515	3121	15745	0.129713	8509	20069.8	0.479847
TGME49_104740	TGME49_104740_76_3735_rev	5724	14578.5	26202	26934.9	0.885634	111397	27078.4	0.8933	80620	22629.8	0.634378	26706	22793.5	0.644779	81335	20220.5	0.471974	161591	19506.2	56461	24935.1	0.354241	11378	19172.7	-0.0248806	13318	19319.8	-0.0138571	13445	18753.2	-0.0568004	12031	19320.3	-0.0138222	2189	16369.5	-0.252929	3071	15492.7	-0.332344	6559	15470.4	-0.334423
TGME49_110010	TGME49_110010_29_1894_rev	183	466.085	259	266.245	-0.807839	3406	827.932	0.82892	148	41.5431	-3.48791	1185	1011.39	1.11768	180	44.7494	-3.38065	4035	487.08	190	83.9104	-2.53724	366	616.736	0.340494	41	59.4767	-3.03376	552	769.934	0.660576	84	134.893	-1.85234	207	1547.96	1.66814	33	166.48	-1.54881	56	132.085	-1.88269
TGME49_110010	TGME49_110010_37_1894_rev	2148	5470.77	7208	7409.62	0.437657	17228	4187.79	-0.385554	11629	3264.22	-0.745003	7387	6304.79	0.204705	23188	5764.71	0.0755054	31640	3819.38	7434	3283.11	-0.218277	1091	1838.41	-1.05488	2192	3179.83	-0.26439	1339	1867.65	-1.03212	3113	4999.08	0.388324	681	5092.56	0.415051	1422	7173.78	0.909395	1436	3387.03	-0.173318
TGME49_110010	TGME49_110010_72_947_rev	3986	10152	12049	12386	0.286952	23486	5708.99	-0.830456	20198	5669.51	-0.840466	6200	5291.69	-0.939963	27653	6874.74	-0.562385	63969	7721.93	9228	4075.4	-0.922021	1018	1715.4	-2.17042	1948	2825.87	-1.45027	2014	2809.14	-1.45883	1636	2627.21	-1.55543	707	5286.99	-0.546516	707	3566.71	-1.11437	1075	2535.55	-1.60666
TGME49_110010	TGME49_110010_93_0_rev	1132	2883.1	1886	1938.76	-0.572492	8992	2185.78	-0.399475	13968	3920.77	0.443515	2314	1974.99	-0.545775	5496	1366.35	-1.0773	23878	2882.4	3628	1602.25	-0.847174	446	751.541	-1.93935	996	1444.85	-0.996352	513	715.536	-2.01017	2172	3487.96	0.27511	101	755.284	-1.93218	336	1695.07	-0.765926	388	915.158	-1.65518
TGME49_110780	TGME49_110780_13_1732_rev	9324	23747.4	39746	40857.8	0.782841	204834	49791.1	1.06812	166605	46765.5	0.977674	73493	62726.1	1.4013	215769	53641.8	1.17559	427650	51623.2	75863	33503.7	-0.623701	22094	37229.9	-0.471557	23642	34296.3	-0.589966	38242	53340.2	0.0472042	21884	35142.9	-0.554786	6276	46932.3	-0.137439	8423	42492.8	-0.280802	16230	38281	-0.431392
TGME49_110780	TGME49_110780_18_1732_rev	2790	7105.88	10683	10981.8	0.628032	68303	16603.1	1.22437	42014	11793.2	0.730869	19680	16796.8	1.2411	68800	17104.2	1.26726	127234	15358.9	34061	15042.5	-0.0300299	9804	16520.4	0.105177	8957	12993.5	-0.241284	12798	17850.7	0.216911	9237	14833.4	-0.0502198	1540	11516.2	-0.415408	3296	16627.8	0.114527	5440	12831.1	-0.25943
TGME49_110780	TGME49_110780_24_1732_rev	5007	12752.4	34347	35307.8	1.46922	100683	24474.1	0.940487	72262	20283.7	0.669554	33710	28771.4	1.17387	123397	30677.4	1.26641	230891	27871.7	55147	24354.8	-0.194596	13418	22610.3	-0.301823	13086	18983.2	-0.554076	14902	20785.4	-0.423229	10176	16341.4	-0.770273	3055	22845.5	-0.286893	4584	23125.6	-0.26931	10753	25362.6	-0.136097
TGME49_110780	TGME49_110780_29_1732_rev	2957	7531.22	18627	19148	1.34624	59323	14420.3	0.937142	52537	14747	0.969463	15221	12991.1	0.786567	85844	21341.5	1.5027	113306	13677.6	25770	11380.9	-0.265198	8992	15152.1	0.147709	8290	12025.9	-0.185668	13538	18882.9	0.465267	7426	11925.2	-0.197799	957	7156.5	-0.934487	2204	11118.9	-0.298805	7374	17392.7	0.346671
TGME49_110780	TGME49_110780_3_2165_rev	1645	4189.67	8019	8243.31	0.976387	30345	7376.28	0.816056	36210	10164	1.27856	14775	12610.4	1.58971	23163	5758.5	0.458856	61120	7378.02	15241	6730.94	-0.132425	3961	6674.56	-0.144561	9849	14287.5	0.953445	4120	5746.61	-0.360523	5481	8801.79	0.254563	376	2811.75	-1.39177	1999	10084.7	0.450857	3206	7561.85	0.0355055
TGME49_111290	TGME49_111290_12_2236_rev	3218	8195.96	3323	3415.95	-1.26263	8935	2171.92	-1.91594	12418	3485.69	-1.23347	3530	3012.85	-1.44379	10084	2506.96	-1.70898	19217	2319.75	1129	498.605	-2.218	271	456.654	-2.3448	2633	3819.57	0.719437	634	884.308	-1.39135	1766	2835.97	0.28987	84	628.157	-1.88478	271	1367.16	-0.762795	278	655.706	-1.82285
TGME49_111290	TGME49_111290_15_2236_rev	2895	7373.31	4156	4272.25	-0.787315	20184	4906.34	-0.587666	17992	5050.3	-0.545944	3326	2838.73	-1.37707	5405	1343.72	-2.45608	37628	4542.21	11298	4989.58	0.135522	510	859.386	-2.40202	493	715.171	-2.66703	1269	1770.01	-1.35964	3803	6107.13	0.427099	231	1727.43	-1.39477	517	2608.19	-0.800347	1146	2703.02	-0.748824
TGME49_111290	TGME49_111290_24_2795_rev	3862	9836.17	6616	6801.06	-0.532336	15993	3887.59	-1.33922	19878	5579.69	-0.817912	2884	2461.49	-1.99857	14914	3707.73	-1.40756	32159	3882.03	2840	1254.24	-1.63	470	791.983	-2.29327	1111	1611.67	-1.26825	983	1371.1	-1.50148	851	1366.6	-1.50622	408	3051.05	-0.347507	497	2507.29	-0.630682	362	853.833	-2.18479
TGME49_111290	TGME49_111290_30_2795_rev	2372	6041.27	2569	2640.86	-1.19384	6135	1491.3	-2.01828	11846	3325.13	-0.86144	1697	1448.39	-2.06041	9584	2382.65	-1.34228	18306	2209.78	1035	457.091	-2.27335	229	385.881	-2.51768	280	406.183	-2.44371	409	570.476	-1.95367	354	568.479	-1.95873	109	815.108	-1.43884	168	847.535	-1.38256	254	599.099	-1.88304
TGME49_111290	TGME49_111290_41_2795_rev	46	117.158	1	1.02797	-6.83251	18	4.37545	-4.74288	12	3.36836	-5.12026	3	2.56049	-5.51589	20	4.97215	-4.55844	917	110.694	13	5.74124	-4.26908	6	10.1104	-3.45267	5	7.25326	-3.93181	13	18.1325	-2.60993	9	14.4529	-2.93716	3	22.4342	-2.30281	4	20.1794	-2.45563	7	16.5106	-2.74512
TGME49_111470	TGME49_111470_14_5460_rev	518	1319.3	1633	1678.68	0.347553	641	155.815	-3.08187	851	238.873	-2.46546	196	167.286	-2.97939	3062	761.236	-0.793357	593	71.5832	70	30.9144	-1.21134	26	43.8118	-0.708301	33	47.8715	-0.580454	41	57.1871	-0.323931	44	70.6584	-0.0187605	3	22.4342	-1.67392	6	30.2691	-1.24177	3	7.07597	-3.33862
TGME49_111470	TGME49_111470_19_7371_rev	1815	4622.64	1140	1171.89	-1.97988	9751	2370.28	-0.963663	6881	1931.47	-1.25902	2061	1759.06	-1.39391	7895	1962.76	-1.23584	11118	1342.09	711	314.002	-2.09564	157	264.556	-2.34284	162	235.006	-2.51372	366	510.5	-1.3945	310	497.82	-1.43079	50	373.903	-1.84375	209	1054.37	-0.3481	234	551.925	-1.28194
TGME49_111470	TGME49_111470_21_7371_rev	427	1087.53	1066	1095.82	0.0109519	1676	407.403	-1.41653	3860	1083.49	-0.00537169	334	285.068	-1.93168	1936	481.304	-1.17604	9609	1159.94	2996	1323.14	0.189913	109	183.673	-2.65884	138	200.19	-2.53461	471	656.954	-0.820182	343	550.814	-1.07441	69	515.986	-1.16864	383	1932.18	0.736181	229	540.132	-1.10266
TGME49_111470	TGME49_111470_30_6006_rev	2703	6884.3	3602	3702.76	-0.894711	9693	2356.18	-1.54686	12605	3538.18	-0.960302	2587	2208	-1.64057	13084	3252.78	-1.08164	24379	2942.88	3289	1452.53	-1.01866	957	1612.61	-0.867829	359	520.784	-2.49847	1690	2357.22	-0.320139	565	907.318	-1.69755	384	2871.57	-0.0353864	245	1235.99	-1.25156	1201	2832.75	-0.0550272
TGME49_112270	TGME49_112270_13_1468_rev	1142	2908.57	3115	3202.13	0.138722	14216	3455.63	0.248638	13566	3807.93	0.388696	4921	4200.06	0.530099	6026	1498.11	-0.957169	21093	2546.21	11582	5115	1.00638	2647	4460.38	0.808813	3372	4891.6	0.941952	3228	4502.44	0.822353	4013	6444.37	1.33968	1482	11082.5	2.12186	864	4358.75	0.775562	2261	5332.92	1.06657
TGME49_112270	TGME49_112270_24_1101_rev	1423	3624.26	5135	5278.64	0.542481	9856	2395.8	-0.597177	8126	2280.94	-0.668055	6219	5307.9	0.550457	14058	3494.92	-0.0524233	33522	4046.56	3968	1752.4	-1.20736	2871	4837.84	0.257664	1288	1868.44	-1.11486	2247	3134.13	-0.368631	2301	3695.11	-0.131079	427	3193.13	-0.341726	822	4146.87	0.035325	2632	6207.98	0.617427
TGME49_112270	TGME49_112270_31_1101_rev	1346	3428.14	3808	3914.52	0.191408	26400	6417.32	0.904544	18812	5280.47	0.623238	9633	8221.74	1.26202	22060	5484.28	0.677875	41460	5004.79	16828	7431.82	0.570405	5637	9498.74	0.924427	6628	9614.92	0.941966	5350	7462.22	0.576296	5262	8450.1	0.755659	689	5152.38	0.0419301	2199	11093.6	1.14835	3493	8238.78	0.719122
TGME49_112270	TGME49_112270_8_1468_rev	528	1344.77	1750	1798.95	0.419798	20939	5089.86	1.92027	16360	4592.2	1.77183	4479	3822.82	1.50728	13639	3390.76	1.33425	23532	2840.63	25556	11286.4	1.9903	12530	21113.9	2.89391	8020	11634.2	2.03409	5304	7398.06	1.38093	6101	9797.43	1.78619	1575	11777.9	2.0518	1345	6785.33	1.25621	4289	10116.3	1.83239
TGME49_112420	TGME49_112420_21_3552_rev	3692	9403.2	7605	7817.73	-0.266402	33571	8160.45	-0.204502	32260	9055.28	-0.0543926	8083	6898.82	-0.446802	27873	6929.44	-0.440413	58851	7104.12	4136	1826.6	-1.9595	1661	2798.9	-1.3438	1085	1573.96	-2.17426	1384	1930.41	-1.87975	1289	2069.97	-1.77905	379	2834.18	-1.32572	747	3768.5	-0.914664	859	2026.09	-1.80996
TGME49_112420	TGME49_112420_27_4440_rev	2840	7233.23	5610	5766.92	-0.326838	27240	6621.51	-0.127479	22204	6232.59	-0.214808	4746	4050.7	-0.836469	33637	8362.41	0.209279	43349	5232.82	7617	3363.93	-0.637442	1208	2035.56	-1.36216	1377	1997.55	-1.38936	1037	1446.42	-1.85511	1084	1740.77	-1.58787	374	2796.79	-0.903814	467	2355.95	-1.15128	1053	2483.66	-1.07512
TGME49_112420	TGME49_112420_30_3552_rev	4883	12436.6	8584	8824.11	-0.495065	35202	8556.92	-0.539426	30345	8517.74	-0.546045	8188	6988.44	-0.831546	47101	11709.7	-0.0868891	72800	8787.96	5109	2256.31	-1.96156	2335	3934.64	-1.1593	4608	6684.6	-0.394685	3107	4333.67	-1.01994	2986	4795.14	-0.873956	449	3357.65	-1.38808	1845	9307.75	0.0829053	1380	3254.94	-1.43289
TGME49_112420	TGME49_112420_8_3552_rev	18297	46600.8	39114	40208.1	-0.21287	141914	34496.5	-0.433905	127504	35790	-0.380801	34812	29712	-0.649312	157291	39103.7	-0.25305	277672	33518.8	24878	10987	-1.60918	7068	11910.1	-1.49279	5513	7997.44	-2.06736	9609	13402.7	-1.32245	6833	10972.9	-1.61102	1779	13303.5	-1.33317	3098	15629	-1.10075	4853	11446.6	-1.55006
TGME49_113330	TGME49_113330_12_6696_rev	5310	13524.1	6931	7124.88	-0.924596	13531	3289.12	-2.03976	22499	6315.4	-1.09859	4716	4025.09	-1.74844	20024	4978.12	-1.44186	46478	5610.53	3774	1666.73	-1.75112	631	1063.28	-2.39962	593	860.237	-2.70533	1015	1415.73	-1.98659	1156	1856.39	-1.59564	239	1787.26	-1.65039	394	1987.67	-1.49706	620	1462.37	-1.93983
TGME49_113330	TGME49_113330_26_5580_rev	556	1416.08	1814	1864.74	0.39707	1943	472.305	-1.58411	9962	2796.3	0.981614	1204	1027.61	-0.462611	4689	1165.72	-0.280684	6447	778.241	7088	3130.3	2.00801	692	1166.07	0.583363	1086	1575.41	1.01744	391	545.37	-0.512983	1513	2429.69	1.64248	298	2228.46	1.51776	110	554.934	-0.487902	355	837.323	0.105567
TGME49_113330	TGME49_113330_29_6696_rev	6627	16878.4	8622	8863.18	-0.929281	36702	8921.54	-0.919812	28538	8010.52	-1.07521	8007	6833.96	-1.30438	28491	7083.08	-1.25273	61742	7453.1	3575	1578.84	-2.23898	1467	2472	-1.59216	1297	1881.5	-1.98596	2062	2876.09	-1.37373	1500	2408.81	-1.62952	321	2400.46	-1.63453	577	2910.88	-1.35639	1727	4073.4	-0.871609
TGME49_113330	TGME49_113330_51_6696_rev	3252	8282.56	9949	10227.3	0.304277	28635	6960.61	-0.250863	23022	6462.2	-0.358051	11657	9949.22	0.264508	29695	7382.4	-0.165986	61672	7444.65	16254	7178.32	-0.0525592	4933	8312.45	0.159069	7192	10433.1	0.48689	7537	10512.7	0.497852	5832	9365.45	0.331143	1940	14507.4	0.962515	1916	9665.94	0.376705	3257	7682.14	0.0453037
TGME49_113440	TGME49_113440_28_2396_rev	6163	15696.6	18139	18646.4	0.248443	56847	13818.4	-0.183864	47550	13347.1	-0.233924	18921	16149	0.0409938	53934	13408.4	-0.227317	130497	15752.8	58775	25957	0.72052	16681	28108.7	0.835408	17485	25364.7	0.687213	16310	22749.3	0.530217	13381	21488.2	0.447937	1703	12735.1	-0.306792	6915	34885.2	1.14701	7799	18395.2	0.22372
TGME49_113440	TGME49_113440_35_2396_rev	3092	7875.05	5836	5999.25	-0.392508	45296	11010.6	0.483528	41321	11598.7	0.558598	12906	11015.2	0.48414	34166	8493.92	0.109142	72765	8783.73	37777	16683.6	0.925525	12375	20852.7	1.24733	8199	11893.9	0.437316	11147	15547.9	0.823816	15312	24589.1	1.48511	2929	21903.2	1.31824	1660	8374.46	-0.0688385	5331	12574	0.517537
TGME49_113440	TGME49_113440_41_2396_rev	2985	7602.53	7289	7492.89	-0.0209576	33936	8249.18	0.11777	46373	13016.8	0.775818	15518	13244.6	0.80085	62224	15469.4	1.02486	94654	11426	50384	22251.3	0.961564	6952	11714.6	0.0359839	4952	7183.63	-0.66954	11822	16489.4	0.529215	10943	17573.1	0.621041	1401	10476.8	-0.125132	2276	11482.1	0.00706001	7820	18444.7	0.690881
TGME49_113440	TGME49_113440_61_2396_rev	1085	2763.4	4390	4512.8	0.707578	12690	3084.69	0.158682	15118	4243.57	0.618836	6812	5814.03	1.07309	7029	1747.46	-0.661183	35490	4284.13	10089	4455.64	0.0566323	3645	6142.08	0.519726	5477	7945.22	0.891086	3609	5033.86	0.232663	2397	3849.28	-0.154415	782	5847.84	0.448902	1338	6750.01	0.655888	2804	6613.67	0.626449
TGME49_114430	TGME49_114430_0_853_81_E01_rev	3609	9191.8	13181	13549.7	0.559841	53379	12975.4	0.497358	56395	15829.9	0.784232	12220	10429.7	0.182283	46983	11680.3	0.345661	106658	12875.1	174066	76873.4	2.5779	49268	83020	2.68888	67460	97861	2.92615	39188	54659.7	2.0859	50940	81803.1	2.66757	9061	67758.7	2.39582	9998	50438.4	1.96994	26274	61971.3	2.26702
TGME49_114430	TGME49_114430_24_1706_81_G01_rev	2867	7302	7450	7658.39	0.068751	77807	18913.4	1.37304	29437	8262.87	0.178352	10878	9284.35	0.34651	58553	14556.7	0.995322	77420	9345.65	96830	42763.4	2.19401	33737	56849.2	2.60477	27960	40560.2	2.1177	36577	51017.9	2.44864	14538	23346.2	1.32082	4990	37315.5	1.99741	3539	17853.7	0.933858	24882	58688.1	2.6507
TGME49_114430	TGME49_114430_34_853_81_C01_rev	3447	8779.2	13584	13964	0.669548	85729	20839	1.24713	45917	12888.8	0.553951	12059	10292.3	0.229407	34907	8678.14	-0.0167039	119791	14460.4	188101	83071.8	2.52225	54802	92345.2	2.67493	50714	73568.4	2.34698	48484	67625.8	2.22547	50993	81888.3	2.50155	8822	65971.4	2.18973	9856	49722.1	1.78178	29771	70219.5	2.27976
TGME49_114430	TGME49_114430_4_2559_81_A01_rev	2650	6749.32	5205	5350.6	-0.335042	42407	10308.3	0.610995	31267	8776.55	0.378912	4727	4034.48	-0.742357	35114	8729.6	0.371175	78526	9479.16	87354	38578.5	2.02497	16806	28319.3	1.57895	20178	29271.3	1.62665	21358	29790.3	1.65201	14658	23538.9	1.31221	4100	30660	1.69353	3849	19417.6	1.03454	12834	30271	1.6751
TGME49_114500	TGME49_114500_18_6935_81_I01_rev	684	1742.09	3231	3321.38	0.930965	14130	3434.73	0.979378	3608	1012.75	-0.782533	1011	862.886	-1.01358	12993	3230.16	0.890787	16618	2006.02	1817	802.449	-1.32185	544	916.678	-1.12985	572	829.773	-1.27355	1736	2421.39	0.271497	487	782.06	-1.35898	497	3716.59	0.889645	561	2830.16	0.496549	556	1311.41	-0.613214
TGME49_114500	TGME49_114500_25_7300_81_K01_rev	2994	7625.45	5896	6060.92	-0.331285	55188	13415.1	0.814965	27803	7804.21	0.0334299	8251	7042.21	-0.114795	36445	9060.5	0.248768	69119	8343.61	46973	20744.9	1.31401	8766	14771.3	0.824056	11932	17309.2	1.05279	5643	7870.9	-0.0841433	5705	9161.5	0.134913	1389	10387	0.316039	2899	14625	0.809696	10477	24711.6	1.56645
TGME49_114500	TGME49_114500_25_8395_81_M01_rev	1883	4795.83	5558	5713.47	0.252585	19008	4620.47	-0.0537415	11991	3365.83	-0.510817	6884	5875.48	0.292924	25072	6233.09	0.378165	52139	6293.89	15740	6951.32	0.143334	3555	5990.42	-0.071294	5658	8207.79	0.383042	3848	5367.22	-0.229777	3083	4950.9	-0.34626	898	6715.3	0.0934988	602	3037	-1.0513	2544	6000.42	-0.0688886
TGME49_114500	TGME49_114500_35_9490_81_A03_rev	415	1056.97	1179	1211.98	0.197433	9312	2263.56	1.09866	6155	1727.69	0.708911	1183	1009.69	-0.066023	5427	1349.19	0.352165	15770	1903.65	7455	3292.38	0.790359	1672	2817.44	0.565611	588	852.983	-1.15818	1727	2408.83	0.339562	1113	1787.34	-0.0909609	623	4658.83	1.2912	439	2214.69	0.218333	977	2304.41	0.275623
TGME49_114780	TGME49_114780_63_17602_81_I03_rev	7206	18353	19190	19726.8	0.104137	113604	27614.9	0.589428	86827	24372.1	0.409209	37642	32127.4	0.807783	119777	29777.5	0.698201	215809	26051.1	84653	37385.6	0.52114	24644	41526.9	0.672701	22030	31957.9	0.294827	25081	34983.2	0.425317	20597	33076.2	0.344447	3842	28730.7	0.141249	6722	33911.5	0.38043	13635	32160.3	0.303935
TGME49_114780	TGME49_114780_63_18956_81_E03_rev	758	1930.56	703	722.665	-1.41762	1143	277.841	-2.79669	3895	1093.31	-0.820311	506	431.87	-2.16035	851	211.565	-3.18985	7917	955.69	1873	827.18	-0.208341	828	1395.24	0.545896	92	133.46	-2.84014	147	205.037	-2.22066	141	226.428	-2.07749	331	2475.24	1.37295	77	388.454	-1.2988	698	1646.34	0.784649
TGME49_114780	TGME49_114780_72_11509_81_K03_rev	3758	9571.29	5074	5215.93	-0.875789	37349	9078.81	-0.0762107	33374	9367.97	-0.0309769	8793	7504.8	-0.350899	35854	8913.57	-0.10271	61012	7364.98	13670	6037.14	-0.286818	9258	15600.4	1.08283	5937	8612.52	0.225753	6791	9472.14	0.363008	4981	7998.85	0.119111	1564	11695.7	0.667222	1549	7814.48	0.0854671	5208	12283.9	0.738012
TGME49_114850	TGME49_114850_13_12220_81_M03_rev	12148	30939.9	18650	19171.7	-0.690491	115094	27977.1	-0.145221	87196	24475.6	-0.338121	33014	28177.4	-0.134931	99870	24828.4	-0.317475	168701	20364.5	44271	19551.6	-0.058773	16427	27680.6	0.44282	16103	23359.8	0.197973	19872	27717.6	0.444745	13016	20902	0.0375858	3078	23017.5	0.176671	3713	18731.5	-0.120588	6386	15062.4	-0.435108
TGME49_114850	TGME49_114850_24_10810_81_E05_rev	3689	9395.56	9001	9252.78	-0.0220921	28851	7013.11	-0.421924	25149	7059.24	-0.412465	10574	9024.88	-0.0580703	28975	7203.4	-0.3833	65604	7919.3	15684	6926.59	-0.193229	3355	5653.41	-0.486252	4396	6377.07	-0.31248	3149	4392.25	-0.850413	3849	6181	-0.357532	899	6722.77	-0.236316	1204	6074	-0.382725	1833	4323.42	-0.873201
TGME49_114850	TGME49_114850_29_13160_81_A05_rev	2663	6782.43	4259	4378.13	-0.631485	11707	2845.74	-1.253	11138	3126.4	-1.1173	4247	3624.8	-0.903898	12301	3058.12	-1.14916	38999	4707.71	7987	3527.33	-0.41645	1725	2906.75	-0.695621	4493	6517.78	0.469354	2713	3784.11	-0.315071	3661	5879.1	0.320569	392	2931.4	-0.683437	564	2845.3	-0.726447	864	2037.88	-1.20796
TGME49_114850	TGME49_114850_39_12690_81_C05_rev	1982	5047.98	2084	2142.29	-1.23655	6177	1501.51	-1.74929	8705	2443.47	-1.04678	2589	2209.71	-1.19185	5544	1378.28	-1.87284	15383	1856.94	811	358.165	-2.37423	205	345.439	-2.42642	202	293.032	-2.6638	699	974.97	-0.929496	294	472.127	-1.97568	74	553.376	-1.74659	137	691.145	-1.42587	209	492.959	-1.91339
TGME49_114850	TGME49_114850_41_12220_81_O03_rev	1	2.54691	3	3.08392	0.276015	12	2.91696	0.195719	5	1.40348	-0.859736	2	1.707	-0.57729	11	2.73468	0.102625	436	52.6312	21	9.27431	-2.50461	5	8.42535	-2.64311	4	5.80261	-3.18114	3	4.18442	-3.65282	16	25.694	-1.03449	2	14.9561	-1.81518	9	45.4037	-0.213108	3	7.07597	-2.89492

## Sheet: Per gene
		In vitro										In vivo
		replicate 1		replicate 2		replicate 3		replicate 4		replicate 5		mouse 1		mouse 2		mouse 3		mouse 4		mouse 5		mouse 6		mouse 7		mouse 8
Gene	number of gRNA	median of gRNA lfc	mad across gRNA	median of gRNA lfc	mad across gRNA	median of gRNA lfc	mad across gRNA	median of gRNA lfc	mad across gRNA	median of gRNA lfc	mad across gRNA	median of gRNA lfc	mad across gRNA	median of gRNA lfc	mad across gRNA	median of gRNA lfc	mad across gRNA	median of gRNA lfc	mad across gRNA	median of gRNA lfc	mad across gRNA	median of gRNA lfc	mad across gRNA	median of gRNA lfc	mad across gRNA	median of gRNA lfc	mad across gRNA
TGME49_000010	5		0.36877		0.640993		1.72892		0.44129		0.893649	0.535164	0.512411	0.772911	0.473652	0.838385	0.210707	0.596178	0.158917	-0.0263066	0.196523	0.793847	0.371672	0.499287	0.246486	0.615631	0.605901
TGME49_000590	5	0.824899	0.534735	0.460051	0.674289	0.375631	0.746507	0.363082	0.713459	0.449504	1.0769	-0.916464	0.298502	0.729497	0.284239	0.324838	1.216	0.131177	0.634936	0.53569	0.333813	0.11114	0.961621	0.189652	0.158419	-0.912821	0.494386
TGME49_001130	5	-0.0787856	0.430954	0.270141	0.647753	0.372924	0.251648	0.191207	0.614199	0.304033	0.344341	0.121748	0.953438	0.16362	0.364207	0.307386	0.611015	0.4088	0.668932	0.53483	0.820705	0.319035	0.652637	0.487934	0.361854	0.618389	0.210058
TGME49_001520	5	-0.0165926	0.09111	-0.161295	0.69813	-0.310049	0.646753	0.227474	0.893136	0.537952	0.217429		1.04506		0.800986		0.700936		2.26183		1.57294		1.10988		0.18444		0.638141
TGME49_002610	5	0.660288	0.456686	-0.250156	0.505153	0.264439	0.214152	0.35248	0.95808	0.107068	0.346364	0.815917	0.455731	1.00189	0.241445	0.710859	1.49268	-0.00939855	0.548008	0.622449	1.06834	0.493402	0.288482	-0.502497	0.893508	0.373663	0.811249
TGME49_002620	5	0.0922726	0.696573	0.329235	0.76704	0.565711	0.442335	0.728424	0.152501	0.653874	0.0832151	0.614591	1.04779	1.25201	0.548302	-0.11402	1.44796	0.987793	0.216378	1.21382	0.829739	1.76303	0.246969	1.28882	0.247071	0.775474	0.419318
TGME49_003290	5	1.02661	0.675762	0.891117	0.351424	0.671199	0.3053	0.79869	0.519592	0.779676	0.370206	1.18786	0.273219	1.26976	0.696283	1.16524	0.253719	1.24048	0.491187	0.787625	0.684287	0.887902	0.57173	0.744047	0.508454	0.793934	0.559233
TGME49_003310	4	0.549395	0.477595	0.992544	0.292421	0.689581	0.795208	1.22076	0.163064	0.957371	0.189426	0.68077	0.0555725	0.463471	0.39885	0.498209	0.191704	0.66778	0.268244	0.644974	0.216403	0.401574	0.0512159	0.377207	0.141531	0.553455	0.392694
TGME49_003500	4	0.333607	0.175038	0.277086	0.593526	0.752114	0.339734	-0.476122	0.7242	0.448502	0.445954	0.739919	0.612091	0.467194	0.327151	-0.0294125	0.421324	-0.260039	1.27081	0.571365	0.768326	-0.631653	0.456357	-0.397814	0.245241	0.44424	0.12581
TGME49_003520	5	-0.23633	0.658212	-0.160252	0.602821	-0.76151	0.794303	-0.0703581	0.215642	-0.616839	0.629096	-0.588252	1.73149	-1.10783	2.16759	-2.08862	0.766218	-0.585931	1.22414	-1.44183	0.553103	-0.992408	1.58042	-0.892319	1.09738	-1.35763	1.21518
TGME49_003530	4	-0.585204	0.159545	-0.858651	0.372937	-0.704729	0.404129	-1.28291	0.118594	-1.27313	0.53136	-0.787565	1.22466	-0.384208	1.05463	-0.911591	1.01034	-0.222795	0.173294	-0.443997	0.474712	-0.713916	0.458554	-0.130867	0.445792	-1.17461	0.659005
TGME49_003540	3	-1.42156	0.29339	-1.42331	0.0874395	-0.540281	0.597951	-1.69868	0.896603	-1.32155	0.667601	-2.44824	0.876057	-1.80007	0.776127	-1.44067	1.05495	-2.03099	1.65564	-1.69257	0.180068	-1.58874	0.472742	-0.898454	0.484551	-1.3483	0.045475
TGME49_003560	3		0.915836		0.191515		0.0221345		2.22491		0.224635		0.843687		0.224897		1.37366		0.628828		0.982799		1.26323		0.415088		3.12679
TGME49_003570	5	-0.0434894	0.286416	0.280322	0.379413	0.680198	0.517727	0.445078	0.789441	0.749865	0.448365	1.06034	0.497733	-0.298888	2.08828	0.75989	1.64522	-0.647619	0.960013	-0.346516	1.00151	1.1966	0.295967	-1.04921	1.05154	0.663442	1.59391
TGME49_003590	5	-0.402257	0.51633	-0.437319	1.47612	-0.911628	0.920342	-1.46412	0.208182	-0.993036	0.350058		0.182308		0.832981		2.48987		0.173081		0.518948		0.211656		0.574073		0.789312
TGME49_003620	4	-1.11592	0.616019	-2.08506	1.31459	-1.17082	0.713755	-1.62036	0.887208	-1.34383	0.733047	-2.14188	0.879746	-2.26691	0.555867	-2.74944	0.405557	-2.11174	0.232949	-1.97374	0.380985	-1.52492	0.307607	-1.26242	0.335977	-1.8377	0.378488
TGME49_003640	4	0.0236963	0.233914	0.204879	0.252357	-0.56997	1.05553	0.0619019	0.11197	0.220337	0.277983	0.950671	0.607155	-0.214392	0.91393	-0.317999	0.480201	0.160881	0.789444	-0.224407	0.941707	-0.176422	0.355992	-0.257412	0.577754	0.591559	0.0826129
TGME49_003650	5	-1.14764	0.597757	-0.197452	0.316499	-0.538518	0.735863	-0.848034	0.895834	-0.619519	0.110558	-0.459309	1.72827	-1.96534	0.970177	0.332842	0.954068	-1.30698	1.11997	-1.53457	0.30994	-1.40045	0.396376	0.316238	0.552791	-0.825504	0.520239
TGME49_004340	5	0.653455	0.482266	0.950118	1.07798	0.047813	0.898059	0.643856	0.263995	0.918386	0.231733	0.683124	0.34281	0.672851	0.980081	0.249367	0.635962	1.09605	0.849348	0.763575	0.564446	0.589648	0.211773	0.391742	1.29042	0.781875	0.486452
TGME49_004540	5	-0.573245	0.472298	-1.4153	0.338359	-0.74543	1.06477	-1.78051	0.883677	-1.62553	1.15707		1.45551		2.53917		1.78304		0.991759		0.796355		0.291326		0.624525		0.34362
TGME49_004550	4		0.676229		1.75682		0.400581		0.620176		0.437323	-1.22625	1.8447	-0.252425	1.13576	-0.415442	1.61525	-0.569613	1.48617	-0.487709	1.49061	-1.52471	0.296041	-1.01652	0.600972	-1.34444	0.752873
TGME49_004560	4	0.579731	0.314774	0.41431	0.332376	0.160689	0.0366285	0.456329	0.486656	0.590599	0.219465	0.644208	0.415696	0.564486	0.412537	0.910254	0.368771	0.566179	0.30288	0.840586	0.941444	0.501913	0.201682	0.238031	0.90954	0.613628	0.366958
TGME49_004870	3	0.605646	0.427788	0.0215129	1.7024	0.107037	0.504366	0.350524	0.0845029	0.15617	0.851419	0.254472	0.838862	1.58841	1.04542	0.924853	1.08602	0.587798	0.308064	-0.443837	1.44329	1.23885	0.53683	0.850896	1.31036	-0.952056	0.359795
TGME49_005010	4	-0.745249	0.574349	-1.3624	0.0270893	-0.516998	0.335199	-0.938551	0.550401	-0.506438	0.700824	-1.69463	0.760138	-0.682984	1.21775	-1.33915	1.68843	-1.6736	0.534848	-1.4559	0.420327	-1.32476	0.473394	-1.23825	0.470689	-1.16328	0.912521
TGME49_005020	3		1.85192		0.319033		0.0674132		0.202181		0.411882	-1.31149	0.952112	-0.363032	2.09795	0.48539	0.748864	0.192509	0.16984	-0.0149406	1.51381	0.403626	0.100853	0.464711	0.809308	0.391829	0.104234
TGME49_005040	4	-0.193082	0.0897508	-0.431422	0.8862	0.171261	0.0678806	0.147707	0.339781	-0.878471	0.896868	0.0710259	1.32133	-0.128424	1.41231	0.585057	1.38941	0.00651571	0.979666	-0.125324	1.13437	-0.670862	1.39013	0.289484	0.75356	-0.242642	0.941687
TGME49_005050	5	0.207906	1.08048	0.271354	0.759499	0.274152	0.483889	-0.0907444	1.18573	0.485065	0.401844	0.425	0.548498	0.503084	0.476581	0.421869	0.876794	0.125847	1.20851	0.976625	0.843683	1.10976	0.510931	0.539243	0.271886	1.27633	0.184169
TGME49_005060	3	0.603826	0.118601	0.46673	0.232736	-0.516152	0.991496	-0.258955	0.901026	0.178809	0.174122	0.687085	0.283234	0.264987	0.381692	0.529915	0.625154	0.378001	0.236455	0.00705143	0.276608	0.511376	0.147808	-0.0971953	0.495503	-0.295297	1.39022
TGME49_005120	5	-0.84986	0.119796	-1.2422	0.619715	-0.633653	0.858861	-0.809161	0.722978	-1.38712	0.665018	-0.781812	2.01539	-0.260257	0.106506	-1.71585	0.443592	-1.25279	1.10024	-1.73443	0.508552	-1.12302	0.405942	-0.842692	0.913919	-1.08515	0.93279
TGME49_005130	3	-0.412529	0.588619	0.0873309	0.829438	0.640019	0.559371	-0.195391	0.0978919	-0.135083	0.433198	-1.12931	1.00075	0.390821	0.127094	0.390599	0.592774	0.298442	0.171632	-0.734064	1.75414	-0.650965	0.391764	-0.956158	0.38308	-0.37601	0.233653
TGME49_005140	4	0.131875	0.405814	0.244884	0.695853	0.127729	0.451372	0.175881	1.01241	-0.45366	0.373108	0.942998	0.427813	0.815376	0.0686651	0.712732	0.541525	0.595297	0.479693	0.804602	1.04892	0.23905	0.795936	0.606483	0.711175	0.0198497	2.10961
TGME49_005160	5	-1.02824	1.24908	-0.237312	0.944044	-0.467722	0.0586828	-0.520824	0.794295	-0.135265	0.77479	-2.21702	0.0895613	-2.16856	0.456179	-1.75763	1.21774	-1.47801	0.803641	-1.13092	0.790284	-1.35765	0.270783	-1.22768	0.648955	-1.96018	0.661162
TGME49_005180	4		2.15988		0.244747		0.461931		0.592357		1.28311	-1.99198	0.7644	-1.67345	1.35261	-2.39286	0.167601	-1.91461	0.400108	-1.63733	0.418903	-1.50844	0.375334	-1.66863	0.225979	-1.92869	0.00173595
TGME49_005190	4	-0.869808	0.783504	-1.14643	0.749214	-0.804481	0.729702	-1.72854	0.683219	-1.31712	1.14527	-2.33011	0.450957	-2.54851	0.0587876	-2.67741	0.209814	-2.00352	0.264221	-1.7909	0.261599	-1.46729	0.21408	-1.22382	0.243516	-1.93004	0.503625
TGME49_005240	5	-0.127338	0.101389	0.157391	0.559181	-0.437064	0.339796	-0.180497	0.126968	-0.16998	0.224791	-1.45041	0.741756	-1.70492	0.665497	-1.74128	0.425297	-1.70774	0.424454	-1.36356	0.501797	-1.25848	0.675421	-1.20796	0.177029	-1.60369	0.305044
TGME49_005250	3	-0.0245096	0.143991	-0.460352	0.213558	0.0690837	0.40853	-0.24282	0.0794901	0.401241	0.0562404	-2.3184	0.212039	-2.5763	0.197462	-2.61249	0.0323967	-2.04299	0.0265098	-1.73436	0.104066	-1.69231	0.0628602	-1.18325	0.0762943	-2.01737	0.170025
TGME49_005700	5	0.390101	0.637471	0.839389	0.220988	1.09566	0.625576	0.996773	0.647523	0.861424	1.17369	-0.276507	0.532561	-0.217111	0.67445	1.28064	0.204942	0.313527	1.71246	0.325152	0.128157	-0.554378	0.245593	-0.199708	0.487782	0.68956	0.951628
TGME49_006520	3		1.2447		0.0838907		3.3638		0.91528		0.385551		1.56838		2.57389		3.11846		1.09252		0.841817		0.35722				0.473788
TGME49_006640	3		0.867265		0.20065		0.329719		1.0592		2.67958		0.215427				3.11277		5.15503		2.50373
TGME49_007610	4	-1.53286	1.18334	-0.177847	0.803846	-1.48903	1.08521	-0.942351	1.32565	-0.683081	1.15142		0.638255		2.45862		2.23159		0.730906		1.07717		0.221762		1.59208		1.13313
TGME49_007700	4	-0.389335	0.87352	-0.506885	0.112282	-0.24769	0.456009	0.0494937	1.00559	-0.803329	0.431082	-0.174911	0.512756	0.481579	1.78379	0.370027	1.95335	-0.198963	0.429842	-1.015	0.566814	-0.530285	0.88645	0.825291	0.305316	-1.61298	0.643666
TGME49_007910	5	-0.612467	1.28241	-0.685716	0.426013	-0.464743	0.492962	-0.852059	0.221552	-0.675873	0.705388	-2.1212	0.873377	-0.858155	1.7489	-0.940995	0.881918	-1.12674	1.0347	-0.663095	1.34564	-1.01204	0.617733	-1.19228	0.382668	-1.57565	0.489378
TGME49_008360	4	-0.578334	0.814366	-0.723526	0.709184	0.0322903	0.330126	-0.419252	0.837793	-0.155498	0.600253	-0.702302	1.59952	-0.195685	1.25716	-0.896296	1.45445	0.0897974	0.976124	-0.422512	0.65541	-0.174946	1.61636	-0.422064	0.766691	-0.880689	0.946278
TGME49_008830	4	0.832909	0.4299	0.864341	0.495247	0.139413	0.141035	0.65582	0.736453	0.405609	0.364085	0.799243	0.375532	0.857712	0.170527	0.963125	0.745814	0.805877	0.277075	0.856305	0.511513	0.846956	0.076983	0.312194	0.246428	0.642086	0.523294
TGME49_011260	5	0.301921	0.484019	0.22525	0.557605	-0.138623	0.173379	-0.294114	0.665278	-0.248329	0.596986	-0.101571	0.497538	0.0740925	0.321986	0.540022	0.222356	0.344413	0.789775	-0.223448	0.188371	0.126462	1.1463	0.0778023	0.319422	0.252779	1.27232
TGME49_012300	3	-0.100663	0.267438	-0.628979	0.81044	-1.148	0.285062	-0.603183	0.182789	-1.48616	0.600757	-1.32418	1.78138	-0.839805	1.57747	-1.05113	0.419766	-0.823269	0.0832051	-0.673663	0.0915473	-1.25198	0.577969	-0.771092	0.545952	-0.0276279	0.734873
TGME49_012410	4	0.0421449	0.169486	0.173465	0.49085	0.299647	0.262263	0.285951	0.155612	-0.127329	0.719741	0.698447	0.0924523	0.66544	0.0628061	0.569606	0.6026	0.441752	0.41752	0.707498	0.42821	1.05018	0.176265	0.409579	0.186788	-0.0571551	0.83602
TGME49_013070	3	-0.376085	0.421609	-1.47939	0.206995	-0.725567	0.539559	-1.23199	1.05869	-0.652957	0.381509	-0.68349	0.415928	-1.6776	1.42655	-2.64364	0.0157526	-1.93685	0.885369	-1.78036	0.775249	-1.22691	0.483681	-1.20624	0.872531	-1.49929	0.755743
TGME49_016840	5	-0.323486	0.239547	-1.26185	0.666927	-0.0392162	0.342882	-0.734927	0.961714	-2.03985	1.35785	-0.614068	0.785127	-1.47362	2.20681	-1.0379	1.26646	-1.55409	0.871224	0.284747	1.4594	-1.57456	0.400449	0.1215	0.782355	-0.189059	1.37462
TGME49_017530	4	0.75518	0.787005	0.777794	1.02605	0.577192	0.74278	1.08542	0.571255	1.11916	0.40087	0.859193	0.184315	0.700616	0.274153	1.22838	0.642352	0.858045	0.367689	0.448813	0.501157	0.908279	0.458316	0.661231	0.410029	0.647937	0.215857
TGME49_019810	5	-0.0169874	0.698237	-0.0735617	0.849859	0.500516	0.175382	0.188926	1.1511	0.0714056	0.563017	1.28395	0.0386988	0.470713	0.30895	1.1549	0.275175	0.533683	0.453631	0.701791	0.617622	0.571347	0.509496	0.667686	0.154843	0.314062	0.418392
TGME49_020240	4	-0.494148	1.16361	-0.461413	0.366646	-0.259686	0.600019	0.206896	1.07339	-0.41767	1.05169	0.59826	1.12043	-0.821901	1.03812	-0.199503	0.978141	0.421484	1.11851	-0.701956	0.790684	-0.17132	0.832901	-0.343508	0.946334	0.142074	1.24635
TGME49_020950	5	0.144394	0.373143	0.883953	0.697728	0.576811	0.25578	0.850122	0.233444	0.37736	1.08461	0.572283	0.433959	0.327038	0.376865	0.152601	0.590417	0.31044	0.354767	0.45976	0.508461	0.766981	0.45088	0.15661	0.489139	0.502801	0.934925
TGME49_022170	4	0.277921	0.263181	-0.173726	0.904893	-0.509189	0.670754	0.377838	0.530866	0.22707	0.414276	-1.39106	0.639955	-0.959021	1.29166	-0.99354	1.71472	-1.40145	0.693131	-1.20574	0.746725	-1.21143	0.872194	-1.03048	0.571645	-1.44201	0.788266
TGME49_022310	5	-0.368999	0.833133	-0.634768	1.49289	-0.153428	0.315214	-1.05421	0.755556	-0.640256	0.891897	-2.51518	0.164314	-1.16992	0.697667	-1.07924	1.08421	-1.72838	0.595105	-0.758768	0.707496	-1.21422	0.453295	-1.21568	0.429798	-2.07281	0.132096
TGME49_024220	4	-0.634539	0.796916	-0.909054	0.808595	-1.32384	0.959133	-0.687471	0.35215	-1.25748	1.5526	-2.36667	0.159867	-2.17361	0.535135	-2.55703	0.508498	-1.79901	0.670988	-1.93979	0.161959	-1.47381	0.202211	-1.25667	0.124234	-1.89879	0.0515543
TGME49_025160	4	-0.198597	0.736085	-0.448301	0.957967	-0.0406882	0.945438	0.362786	0.372821	0.071439	1.09087	0.565201	0.906061	-0.573145	1.39197	-0.332362	1.92463	0.184965	0.961733	-0.316665	2.1206	-0.0415286	1.55661	0.303573	1.05415	0.0728022	0.93623
TGME49_025330	5	0.543072	0.30628	0.67412	1.23888	0.313663	0.513027	-0.188837	1.39566	0.317366	0.442594	0.962191	2.17368	-0.319243	0.557251	0.438326	0.756276	0.923874	0.866271	0.544394	0.478646	0.415045	0.62005	0.15745	0.366884	0.135828	0.454974
TGME49_026380	4	0.631031	0.542491	0.968613	0.112428	0.832677	0.155097	0.799929	0.477697	0.944984	0.348245	-0.47962	0.364272	-0.163314	0.433329	-0.938358	1.21109	-0.163457	0.712082	0.389366	0.0543822	-0.232988	0.275023	-0.237903	0.839802	0.285193	0.342346
TGME49_027010	5	0.103334	0.589835	0.225278	0.0394984	0.177109	0.377553	0.22282	0.145144	0.819545	0.123441	-0.63812	1.37406	0.814552	0.764802	-0.184218	0.828164	-0.126241	1.32205	0.131059	0.71431	-0.259332	0.698556	-0.156087	0.445228	0.391656	0.749951
TGME49_027280	3	1.87096	0.389901	1.36317	0.379296	0.934056	0.606458	1.25369	0.565057	1.11279	0.7422	0.210091	0.83517	-0.060046	0.635346	-0.13197	0.0910647	-0.569061	1.26517	0.364492	0.0569433	0.187698	0.414884	0.126032	0.0586424	0.0653451	0.299584
TGME49_027810	4	0.299296	0.78935	0.877579	1.62236	0.247133	0.194565	1.05031	0.130418	0.510018	0.311816	0.95419	0.577601	0.0565611	1.17452	1.45928	0.718138	-0.150109	1.64772	-0.254172	0.353622	-0.743183	1.43313	0.0776287	0.310388	0.502221	0.824812
TGME49_029010	5		0.223019		2.40836		0.959325		0.469406		1.24536	-2.40825	0.250682	-2.08369	0.987956	-2.41716	0.772614	-1.22715	1.13727	-1.59855	0.426075	-0.661707	0.793525	-0.229559	0.538159	-1.48698	0.785307
TGME49_029500	5	-0.43317	0.179674	-0.387143	1.53305	-0.220552	0.0732605	-0.605062	0.380771	-0.51989	0.246822	-0.191711	1.33466	0.438521	0.550391	0.423191	0.404228	0.047579	1.01395	0.318161	0.944165	0.619601	0.493984	0.0557446	0.488061	-0.15333	0.78521
TGME49_029630	4	-1.13315	0.227605	-1.3962	0.675119	-0.992332	0.446453	-1.53456	0.231791	-2.02055	0.80513	-2.10476	0.59357	-1.87032	1.21015	-2.77056	0.0347038	-1.66862	0.746076	-1.60202	0.456924	-1.28885	0.357979	-1.16571	0.296292	-1.23855	0.856556
TGME49_029680	4	-0.237459	0.395629	0.207766	0.589829	0.277791	0.603465	-0.130168	0.23579	-0.220787	0.374116	0.512777	0.472142	0.151366	0.0957934	0.102963	0.299908	0.609022	0.31635	1.09966	0.358873	0.657418	0.421002	0.498096	0.405276	1.27773	0.432421
TGME49_030180	5	0.582733	0.793807	0.727773	0.742784	0.553787	0.516379	1.3022	0.25156	0.96563	0.242769	0.999766	0.625254	0.760165	0.914546	0.609061	0.647942	0.476909	0.290071	0.524457	0.576734	0.64719	0.179563	0.206652	0.545054	0.818206	1.10957
TGME49_030470	4	0.378881	0.296772	0.0924786	0.807562	-0.152165	0.0860328	0.587092	1.09555	0.272113	0.51556	0.586254	0.413797	0.822938	0.587868	0.735089	0.377539	0.13594	0.655982	0.62408	0.50008	0.76261	0.566089	0.274576	0.400623	0.337595	0.33035
TGME49_032000	4	0.287629	0.582626	1.05397	0.354864	0.56668	0.245661	0.176301	0.200063	0.420487	0.280566	0.778563	0.334818	0.215507	0.809213	0.438918	0.729887	0.506758	0.509167	-0.134707	1.22347	0.42658	0.402528	0.71479	0.515492	0.477497	0.0758166
TGME49_034950	4	-0.0275743	0.0323647	-0.100942	0.575072	0.00152395	0.305347	-0.0526367	0.0359791	0.0853914	0.322119	0.683622	0.538406	0.550704	0.136196	0.597482	0.183932	0.689599	0.135338	0.322954	0.852974	0.391859	0.124015	-0.110811	0.881462	0.532987	0.908299
TGME49_035470	5	-1.03734	0.396979	-1.84853	0.646687	-1.0671	0.115361	-1.82855	0.255558	-2.04429	0.694956	-2.53453	0.228946	-2.56188	0.12786	-2.88671	0.263328	-2.00239	0.0698997	-2.0152	0.41968	-1.71836	0.123296	-1.30868	0.245163	-2.18894	0.0460457
TGME49_037230	5	0.960056	0.772181	1.35192	0.371787	0.7975	0.373321	0.618334	1.15853	1.48973	1.35391	0.735268	0.588375	0.921616	0.443523	1.25379	0.342883	1.44525	1.00785	1.59618	0.211084	1.05698	1.07905	0.670217	0.46252	0.848881	0.872156
TGME49_037500	3	-0.335259	0.414501	-0.0786622	0.583447	-0.382562	0.357301	0.937054	0.00970565	-0.531709	0.0559632	0.660215	0.52701	0.462102	1.24579	1.47138	0.681068	0.57686	0.267276	0.0907425	1.58573	-0.897109	0.663264	0.130252	1.61383	0.522035	0.0468885
TGME49_037800	3	0.317953	0.119348	-0.103465	0.260367	-0.0374238	0.0923724	-0.0147187	0.475272	-0.00511706	0.252728	0.456598	2.20612	0.332398	0.573419	-0.655886	0.403836	-0.19429	0.622904	0.42145	0.265825	0.269138	0.0173132	-1.06725	0.0370883	0.920189	0.0134807
TGME49_039010	5	0.479472	0.440254	0.620321	0.31813	0.859678	0.361411	0.879927	0.369556	0.725284	0.481917	1.30818	0.14932	1.47409	0.222245	1.9394	0.345403	1.02626	1.45718	1.21532	0.433059	1.60502	0.123091	0.57526	0.570589	1.20838	0.710032
TGME49_039420	5	-1.50772	0.0992216	-2.2985	0.429587	-1.23739	0.291261	-2.03348	0.50731	-1.70258	0.632327	-2.37319	0.388712	-2.32665	0.674742	-2.69283	0.354489	-2.03898	0.245542	-1.80349	0.327986	-1.46731	0.40372	-1.40601	0.118306	-1.79683	0.304065
TGME49_039440	5	0.258116	0.369877	0.178943	0.423141	-0.126691	1.01361	-0.302073	0.913223	-0.326386	0.384885	-0.223816	0.840066	0.115466	0.809909	0.771044	0.90343	0.0983727	0.781227	0.943356	0.233317	0.200735	0.5324	-0.280075	1.12349	0.407978	0.667641
TGME49_039600	4	-0.15359	0.287582	-0.667941	0.131994	-0.209449	0.161409	-0.476029	0.218638	0.30198	0.300186	-0.292908	0.523268	0.546752	0.476332	0.473101	1.19912	0.609444	0.217776	0.169554	0.756476	-0.0797056	1.16467	0.38826	0.540561	0.564606	0.0455671
TGME49_039740	3	0.0472392	0.17769	0.776647	0.422913	-0.0609157	0.308111	0.603363	0.379757	-0.371978	0.206698	-0.0651142	0.502057	0.0575425	0.535489	0.386935	0.28418	-0.00923772	0.733653	0.639097	0.376697	0.0337057	0.181712	0.470227	0.407061	0.00585203	0.133179
TGME49_040090	3	1.30321	0.829857	1.40618	0.231173	1.44958	0.386964	1.50862	0.266636	0.786119	0.517376	0.366257	0.062676	0.0250709	0.574028	0.296865	0.548893	0.105077	0.557648	0.247279	0.201547	1.11435	1.44365	0.335797	0.726246	1.04154	0.357704
TGME49_041610	4	0.274703	0.532714	0.377752	0.193586	0.725637	0.228363	0.754796	0.543669	0.74329	0.127314	1.29497	0.314365	1.20657	0.279072	0.677664	0.542704	0.794084	0.397301	1.07432	0.53833	1.13008	0.374826	0.6457	0.318929	0.982009	0.36404
TGME49_042110	3	-0.235608	0.597101	0.35952	0.0376748	-0.0468626	0.213967	-0.204101	0.0295552	0.0480312	0.265274		0.354931		0.280595		2.60994		0.0769291		0.713244		0.628228		1.42024		1.44558
TGME49_042120	3	0.258846	0.566309	0.394282	1.18827	-0.093346	0.785941	0.0302027	0.232953	0.436447	0.650224	1.09853	0.53717	0.526891	0.386549	0.0247219	0.92254	0.673267	0.153851	0.0999018	0.477952	1.47894	0.171727	0.818032	0.0534991	1.02931	0.569049
TGME49_042230	3	0.0557077	0.270955	-0.0120456	0.518581	0.322119	0.363738	0.117755	0.336796	0.417161	0.763114	0.929976	0.130786	0.0398254	0.10619	0.516279	0.868787	0.186418	0.550283	0.188863	0.181585	0.557675	0.130143	0.731594	0.0707743	0.145839	0.295096
TGME49_042240	5	0.118501	0.876624	-0.356158	0.573001	-0.736791	0.390198	-0.134077	1.1489	0.170562	1.15888		1.27887		1.73258		1.21233		0.448854		1.38844		2.23554		1.32169		1.39478
TGME49_042250	3	-0.449171	0.487656	-0.182244	1.63698	-0.274492	0.0145721	-0.998571	0.328312	-0.66879	0.613321	0.329387	0.273667	-0.168404	0.773029	0.572901	2.1483	-0.400469	0.0632942	0.590296	0.590885	-0.0582794	1.46537	-0.872558	1.11725	-1.23244	0.812416
TGME49_043990	5	0.117769	0.243001	-0.491671	0.541685	-0.494297	0.91456	-0.493257	1.01188	-0.254728	1.28582	-0.00400704	0.507427	0.140583	0.778155	-0.100327	1.31381	-0.415477	1.59314	-0.353278	0.950001	0.0360665	0.765008	0.0026946	0.111396	-0.626097	1.2229
TGME49_044240	5	-1.50968	1.4085	-1.2747	0.559263	-1.56114	1.04838	-1.90838	0.470146	-1.13623	0.527518	-0.962148	1.85231	-2.09839	1.13935	-2.3106	0.211908	-1.83366	0.0560494	-1.89937	0.282394	-1.86784	0.101087	-1.22805	0.232157	-1.73741	0.1788
TGME49_044450	5	0.534909	0.302175	0.488636	0.709647	0.192338	0.963446	0.268343	0.437872	0.280665	0.265838	1.15631	0.498126	0.844944	0.548073	0.51048	0.621557	0.506004	0.415489	0.0154684	0.449689	0.413745	0.350139	0.132838	0.976952	0.404199	0.842833
TGME49_045580	5	-0.708689	0.511374	-1.32332	0.152912	-0.673197	0.208803	-0.808798	0.801448	-1.14844	0.409152	-1.96292	0.830241	-2.20246	0.721638	-2.31013	0.977477	-1.60243	0.798724	-1.69264	0.470519	-1.50219	0.434282	-1.08994	0.524509	-1.55785	0.491931
TGME49_050770	4	-0.81762	0.513595	-2.49614	0.593378	-1.32074	0.0502152	-2.54635	0.580454	-2.42522	0.42049	-2.63013	0.147762	-2.67693	0.212049	-2.85961	0.120073	-2.07937	0.218006	-1.86046	0.170464	-1.30596	0.445717	-1.59367	0.110642	-1.92047	0.132293
TGME49_051540	5	0.120668	0.959428	0.954453	0.478059	0.8794	0.279808	0.95048	0.339891	1.20582	0.129072	1.10805	0.128234	1.18438	0.390615	0.675469	0.357182	1.01338	0.0942449	0.840591	1.13754	0.0334736	1.47971	0.554377	0.197052	0.809457	0.204837
TGME49_051780	5	-1.18107	0.548383	-1.4776	0.128465	-1.15678	0.306478	-1.46212	0.646884	-1.25844	1.3523	-2.18513	0.145965	-0.712232	1.83554	-2.61381	0.204752	-1.73092	0.511225	-1.71687	0.0045622	-1.58043	0.571009	-1.51202	0.196839	-2.0663	0.240147
TGME49_052360	3	0.217174	0.851869	-0.139714	0.548663	0.130799	1.19771	-0.484315	0.453582	-0.454137	0.628598	0.286496	1.64822	0.678891	0.101214	1.00521	0.756529	0.909317	0.559927	0.71035	0.266118	0.0821365	0.478711	0.733905	0.225154	0.477738	0.723912
TGME49_052500	3	-0.215725	1.08447	0.892805	0.101828	-0.143067	0.0562986	-0.734378	1.14824	-0.304066	0.172542		0.674356		0.674582		2.29789		0.161326		0.256106		1.62158		0.205883		0.373921
TGME49_053330	3	0.321401	0.768055	0.698505	1.16375	0.399957	0.431459	0.460762	0.39011	1.12999	0.805695	0.540898	1.01694	0.845703	0.274751	0.805222	0.507905	0.353128	0.176391	0.386531	0.363259	0.368397	0.556051	0.512854	0.600805	0.87666	0.401081
TGME49_054470	4	0.480059	0.390138	0.105369	0.263074	0.202648	0.159405	0.520337	0.300216	0.00221899	0.75497	0.329389	0.3523	0.539783	0.472253	0.932595	0.279487	0.420687	0.115903	0.854177	0.771599	0.438061	0.13532	0.384157	0.374171	0.977805	0.269754
TGME49_054720	5	0.845281	0.288	0.928638	0.269085	1.2302	0.346427	0.844002	0.0387947	0.914641	0.119901	0.445593	0.463908	-0.0157805	0.276439	0.355512	0.570301	0.109925	0.863577	0.0638059	0.175709	0.414417	0.252401	0.307403	0.491362	0.089464	0.299996
TGME49_055260	4	-0.665105	0.298202	-1.40877	0.340334	-1.01223	0.168367	-1.55711	0.889794	-1.32769	0.173226	-1.98281	0.224992	-2.33714	0.235457	-2.51334	0.0973643	-2.01048	0.171547	-1.80264	0.177351	-1.5706	0.290179	-1.12841	0.0589197	-2.03098	0.177803
TGME49_058230	5	0.153223	0.325216	0.321316	1.17212	0.177974	1.12181	0.440025	0.314017	0.407098	0.387983	0.889998	0.293899	0.784988	0.48495	0.178271	0.301503	0.273142	0.82525	-0.422338	0.246477	0.382374	0.123896	0.311117	0.368964	1.03707	0.181415
TGME49_058370	3	0.231854	0.516877	-0.410917	0.754672	-0.197298	0.512904	-0.0103935	0.182396	0.165007	0.51876	0.752792	0.344356	-0.351915	0.147892	0.361081	0.11452	1.18183	0.286743	-0.637931	1.54881	-0.0460819	0.217842	0.277687	0.0209046	0.938631	0.270746
TGME49_058580	5	-0.537908	1.29577	0.334722	0.0866886	-0.0153435	0.286971	-0.342825	0.52188	-0.509819	0.738399	0.433093	0.339744	0.178087	0.981807	0.36089	0.698032	0.22056	1.17034	0.118583	0.245737	0.985721	0.698597	-0.0799788	0.574742	0.975017	0.948168
TGME49_058800	4	-0.0694276	0.601366	-0.0623485	0.0108645	-0.244984	0.251264	-0.252517	0.795627	0.078413	0.647923	0.400899	0.821599	0.20775	0.52223	0.420915	0.968075	0.621673	0.135323	-0.102661	1.23746	0.630606	0.359308	-0.149274	0.157064	-0.212488	0.626327
TGME49_058870	3	0.646724	0.155532	0.483523	0.373413	0.343919	0.0965727	0.459938	0.463648	0.383827	0.842959	-1.30515	1.7421	0.0221198	0.13232	0.514391	0.0225703	0.0103811	0.38952	0.578504	0.478952	-0.852582	0.977888	-0.371731	0.0182337	0.0327864	0.351077
TGME49_059830	5	-0.189114	0.915398	-0.305321	0.499117	0.106523	0.330929	0.104848	0.203235	-0.126993	0.180299	0.0129082	0.442779	-0.787133	1.55387	0.563169	0.269941	-0.0469364	0.108336	-1.01219	1.10315	-0.273	0.851898	0.106114	0.786193	-0.028093	1.00462
TGME49_060030	3	0.180206	0.177936	-0.0886751	0.010123	-0.0464397	0.205322	-0.0186857	0.266024	0.0535216	0.0229104	-0.690218	0.05112	-0.214145	0.243389	-0.595754	0.189155	-0.42657	0.51797	-0.154076	0.863694	-0.433258	0.386235	-0.471547	0.13774	-0.746198	0.526113
TGME49_062050	5	0.971722	0.358044	1.11931	1.05705	0.760989	0.546604	0.975342	0.331076	0.37216	0.273844	1.38997	0.229719	-0.334796	2.22616	0.0638784	0.99259	1.30393	0.666688	1.81434	0.361225	1.04565	0.381975	0.503658	0.523929	1.07704	1.29441
TGME49_062730	4	0.380244	0.337477	0.445282	0.479417	0.283676	0.24165	0.508415	0.326679	0.36809	0.687227	0.808691	0.284563	0.463513	0.460056	0.443566	0.312762	0.513567	0.331797	0.81334	0.245848	0.498963	0.678833	0.2613	0.691018	0.363226	0.34955
TGME49_063220	4	0.510963	0.309652	-0.157295	0.157121	0.398929	0.202349	-0.377273	0.352644	-0.0351833	0.801286	0.736136	0.44073	0.973911	0.47855	0.580715	1.83977	0.470867	0.601125	0.847469	0.899704	0.312241	0.941618	0.27447	0.396302	0.647557	1.191
TGME49_063270	3	-0.199866	0.845675	0.495083	0.375928	0.624174	0.275453	0.465276	0.22485	0.450259	0.199793	0.376635	0.641142	0.497882	0.954089	-1.58428	1.76925	0.376797	0.70685	-0.0168335	1.01998	0.3067	0.84372	0.0706523	0.325768	-1.80546	0.401645
TGME49_065540	5		0.212817		2.29746		0.134711		0.722995		0.359668	-2.24013	0.137182	-2.40206	0.614715	-2.22312	0.518345	-1.86191	0.354742	-1.67972	0.235117	-1.79226	0.640492	-1.1505	0.212509	-1.90037	0.414921
TGME49_066100	5	0.846622	0.489811	0.72453	0.955611	0.925626	0.848046	0.796048	0.860694	0.692121	0.260802	0.912394	0.709787	0.751642	0.482768	0.829427	0.500465	0.692288	0.719347	0.763286	0.282119	0.451452	0.187338	0.519066	0.166687	1.15321	0.695382
TGME49_068770	3	0.165806	0.633003	0.00958867	0.21615	0.106063	0.542819	-0.278963	1.18385	0.434395	0.67046		0.250775		2.48064		1.10475		0.613977		0.752424		0.738658		0.938361		1.84131
TGME49_068900	4	-1.07804	0.839539	-1.54708	0.692625	-0.918636	0.293321	-1.90794	1.14552	-1.34326	0.548289	-1.03588	2.04207	-0.844813	0.869013	-1.63948	1.01398	-1.54866	0.684078	-1.40159	0.369033	-1.38255	0.286982	-1.22956	1.19318	-1.24082	1.09647
TGME49_069420	3	0.501821	0.271522	1.06786	0.870724	0.713029	0.870407	1.44587	0.442953	0.738913	0.459997		0.174436		2.24791		0.364766		1.53179		1.44287		0.161255		0.865817		0.499099
TGME49_069690	4	0.320744	0.162517	0.436287	0.161124	0.361715	0.455651	0.690162	0.357	0.747931	0.136135	0.603316	0.266671	0.731834	0.141642	0.313104	0.525246	0.402198	0.630038	0.659094	0.421359	0.771322	0.365969	0.496438	0.236952	0.539966	0.502847
TGME49_070240	3	0.603512	0.382316	0.868915	0.165812	0.654409	0.762886	0.516569	1.07525	0.931338	0.578016	0.89498	0.209492	1.36138	0.529091	1.09492	0.0812442	0.262269	0.375959	1.04902	1.09273	0.747632	0.47277	-0.347006	0.720882	1.11943	1.00065
TGME49_070320	5	-0.317255	0.414379	-0.12344	0.652417	-0.161724	0.30471	-0.256651	0.666335	-0.0654355	0.20707	0.157248	0.125849	-0.375939	0.290642	-0.127386	1.55447	0.327491	0.182897	0.706099	0.374905	0.422575	0.431961	-0.425862	0.0843589	0.757971	0.128995
TGME49_070920	4	0.253614	0.489598	-0.148248	0.38713	0.0426023	0.644263	0.0969405	0.276915	0.421676	0.340019	0.350732	1.19874	0.887345	0.561796	1.00747	0.45175	0.268742	0.875378	0.0212814	1.73503	0.304632	0.777972	0.334853	0.188956	0.67778	0.135595
TGME49_075470	5	0.82921	0.337442	1.17072	0.553767	0.898161	0.1388	1.02249	0.456771	1.58781	0.542715	1.59567	0.722566	1.76389	0.407721	1.81164	0.497843	1.43403	0.248752	1.17852	0.61403	1.56285	0.542951	0.901306	0.144764	1.14272	0.838749
TGME49_075850	5	0.105357	0.994252	-0.0927183	0.679908	0.623261	0.0879871	-0.0656282	1.32977	0.828467	0.838096	0.793617	1.05305	0.622396	0.436274	-0.338828	1.16043	0.500125	0.420728	0.328796	0.942781	-0.236644	0.627316	-0.500714	0.936695	-0.0157202	0.99922
TGME49_075860	5	0.476648	0.246833	0.244971	0.215188	0.68075	1.11106	0.440286	0.582175	0.711017	0.487819	0.194927	1.68102	0.19417	0.279169	0.155754	0.633959	0.750187	0.658809	0.626853	0.803148	0.267891	0.535653	0.354039	0.470307	0.204328	0.952747
TGME49_076920	3	-0.0457437	0.5657	-0.139658	0.203709	-0.515092	0.831344	-0.277078	0.40692	0.147385	0.537379	-0.301446	1.40942	0.736239	0.899067	1.25886	0.263367	-0.48863	0.0993253	0.959022	0.595972	0.0643286	0.734546	0.671151	0.0995983	0.238762	0.672245
TGME49_078510	3	0.0855471	0.315395	-0.634406	0.16436	-0.211365	0.499625	-0.351777	1.06498	-0.841225	0.838342	0.0138938	2.15939	-1.19124	0.38046	0.0550124	1.55773	0.577206	0.827037	0.561268	0.796832	0.0276006	0.251021	-0.114418	0.104797	0.185992	0.209446
TGME49_081450	4	-0.36195	0.0772359	-0.52027	1.55087	0.23455	0.0573347	0.166629	0.364395	-0.567987	1.36262		1.60334		2.37624		1.88789		1.24001		1.67112		0.787453		1.62332		0.59107
TGME49_083590	5	-0.98278	0.172674	-0.755037	0.343122	-1.30054	0.399109	-1.76375	0.154188	-1.85463	0.868659	-2.53279	0.0426851	-2.49752	0.143058	-2.7239	0.0945856	-2.08035	0.0962864	-1.87039	0.221845	-1.69839	0.224684	-1.32944	0.210507	-2.00273	0.0893488
TGME49_088650	4	0.495316	0.179725	0.450002	0.226442	0.373149	0.255435	0.456669	0.81316	0.267948	1.02326	-2.23773	0.0676278	-2.44653	0.251318	-2.64185	0.101667	-1.91346	0.283353	-1.68724	0.0521585	-1.59481	0.101412	-1.35685	0.105968	-1.72862	0.216084
TGME49_089150	5	-0.766523	0.382468	-0.502074	0.301439	-0.63414	0.398917	-0.608946	0.260944	-0.211184	0.630178	-1.80192	0.91602	-1.71673	1.29914	-2.06734	0.592949	-1.15876	0.58576	-0.921063	1.38408	-1.17037	0.390778	-1.11794	0.209845	-1.45439	0.797929
TGME49_089380	3	-0.66332	0.1651	-0.758795	0.392853	-0.973846	0.0441191	-1.24279	0.235403	-0.883101	0.348253	-1.6532	0.530434	-2.47855	0.214698	-1.93153	0.132274	-1.8369	0.169887	-1.2739	0.857405	-1.43272	0.326997	-1.01752	0.641743	-1.74905	0.135272
TGME49_089540	3	0.11478	0.705319	-0.262926	0.0291834	0.104806	0.331152	0.243059	0.4374	-0.532722	0.00670744	-0.123662	1.32477	-0.198067	1.67786	-0.0259153	1.86937	-0.275081	0.259616	-0.368143	1.98749	-0.458045	0.494896	-0.274352	0.938441	0.348796	0.326257
TGME49_090700	5		0.210666		1.21123		1.35601		1.30319		1.7906	-1.28976	1.71318	-1.41946	1.02101	-1.8187	1.37599	-0.698012	0.679151	-0.677694	1.23745	-0.8371	1.36282	-0.602814	0.401049	-0.890004	1.04795
TGME49_091960	5		0.590423		2.05547		0.933249		0.311		1.85559	1.04136	1.67544	0.820025	0.463446	-0.487455	1.24703	1.16554	0.526871	0.572973	0.841361	-0.750029	0.519029	0.460895	0.137687	0.594342	0.549543
TGME49_097410	3	-0.441769	0.107242	-0.814153	0.132935	-0.52697	1.22543	-0.292294	0.159453	-1.04607	0.350476	-0.414392	0.701507	0.553683	1.05953	0.137473	0.794662	-1.08598	0.268827	0.764282	0.29294	-0.0904552	1.10276	0.257078	0.346624	-0.839769	1.33338
TGME49_099780	4	-0.460429	0.15957	-1.11191	0.0860677	-0.322592	0.40182	-0.41391	0.468343	-0.488522	0.441468	-1.94313	0.371815	-2.09703	0.685004	-1.45629	0.611961	-1.54026	0.141026	-1.17184	0.520473	-1.79736	0.277258	-1.14175	0.126827	-1.64506	0.364416
TGME49_101270	4	-0.0233779	0.0775844	-0.609737	0.467295	-0.704314	0.182851	-0.712093	0.511659	-0.860341	0.754958	-1.565	0.88316	-1.88859	1.17745	-1.75314	1.44604	-1.69882	0.547342	-1.69177	0.231303	-1.33921	0.253964	-0.781593	1.00752	-1.82697	0.162557
TGME49_104490	5	0.340932	0.340066	0.445551	0.33569	0.494709	0.365252	0.517422	0.658065	0.485754	0.429421	0.557769	0.600082	0.562604	1.08032	0.927338	0.861304	0.590949	0.314188	0.431251	1.4869	0.896761	0.789103	0.691489	0.34729	0.550035	0.862225
TGME49_104740	5	0.395597	0.54104	0.455878	0.648521	0.484848	0.221693	0.669476	0.0770693	0.485658	0.0211069	-0.022684	0.234386	-0.00169311	0.45453	-0.000938551	0.0471585	-0.0568004	0.477683	-0.0138222	0.253478	-0.150968	0.40454	-0.138149	0.209669	0.100075	0.563049
TGME49_110010	4	-0.14277	0.748824	-0.392515	0.329806	-0.792735	0.951815	-0.170535	0.848542	-0.819842	0.854574	-0.884598	0.521685	-1.49711	0.826947	-1.22331	0.879091	-1.24547	0.725034	-0.640161	1.44091	-0.0657325	1.64172	-0.940147	0.58035	-1.63092	0.204624
TGME49_110780	5	0.976387	0.516471	0.940487	0.184481	0.969463	0.35374	1.2411	0.237502	1.26641	0.134653	-0.194596	0.104675	-0.144561	0.370262	-0.241284	0.463744	0.0472042	0.604497	-0.197799	0.529269	-0.415408	0.412116	-0.26931	0.0437295	-0.136097	0.254418
TGME49_111290	5	-1.19384	0.602721	-1.91594	0.855041	-0.86144	0.467755	-1.99857	0.822518	-1.70898	0.543658	-2.218	0.871778	-2.40202	0.161229	-2.44371	1.74273	-1.50148	0.210299	-1.50622	2.1215	-1.43884	0.661141	-0.800347	0.251546	-1.88304	0.447367
TGME49_111470	4	-0.441879	0.92089	-1.4817	0.432325	-1.10966	0.929326	-1.78612	0.398644	-1.12884	0.114309	-1.115	0.79837	-1.60534	1.21168	-2.5061	0.0267868	-0.572057	0.370682	-1.2526	0.461933	-1.42128	0.500457	-0.794937	0.669737	-1.1923	0.909511
TGME49_112270	4	0.305603	0.208361	0.576591	1.11323	0.505967	0.957236	0.906237	0.542571	0.312726	1.02794	0.788394	1.05257	0.86662	0.494271	0.941959	0.809602	0.699324	0.596478	1.04767	0.763932	1.04687	1.54185	0.961956	0.356301	0.892847	0.332952
TGME49_112420	4	-0.29662	0.0844846	-0.319204	0.227154	-0.297804	0.241967	-0.740429	0.138739	-0.16997	0.262067	-1.78434	0.261224	-1.35298	0.110448	-1.72836	0.581848	-1.58878	0.413126	-1.59944	0.141722	-1.32945	0.046223	-1.00771	0.175405	-1.49148	0.27952
TGME49_113330	4	-0.31016	0.914436	-1.25196	0.830216	-0.716629	0.54896	-0.883498	0.953183	-0.766706	0.805602		1.62079		1.61272		2.22642		1.09239		1.45344		1.93695		0.748087		0.72438
TGME49_113440	4	0.113743	0.475137	0.138226	0.253929	0.588717	0.161025	0.642495	0.436591	-0.0590874	0.571042	0.823022	0.178686	0.677567	0.539374	0.562264	0.33638	0.529716	0.218387	0.534489	0.574845	0.161885	0.560196	0.331474	0.53724	0.571993	0.1285
TGME49_114430	4	0.314296	0.445371	0.929061	0.555804	0.466431	0.278431	0.205845	0.121741	0.358418	0.287535	2.35813	0.284581	2.63985	0.0623472	2.23234	0.533976	2.15568	0.268898	1.91118	0.881653	2.09357	0.295346	1.40816	0.628562	2.27339	0.284422
TGME49_114500	4	0.225009	0.432823	0.897172	0.210306	-0.238694	0.604874	-0.090409	0.302242	0.365165	0.0959223	0.466847	0.867823	0.247159	0.663723	-0.38757	1.22803	0.0936768	0.314093	-0.21861	0.356693	0.602842	0.590183	0.357441	0.438377	0.103367	0.658895
TGME49_114780	3	-0.875789	0.80332	-0.0762107	0.986876	-0.0309769	0.652619	-0.350899	1.71786	-0.10271	1.18743	-0.208341	0.11635	0.672701	0.188	0.225753	0.102408	0.363008	0.0923791	0.119111	0.334084	0.667222	0.779808	0.0854671	0.437313	0.738012	0.0691437
TGME49_114850	5	-0.631485	0.897068	-0.421924	0.915717	-0.859736	0.381862	-0.57729	0.655842	-0.3833	0.720432	-0.41645	0.530292	-0.695621	1.68785	-0.31248	1.15915	-0.850413	0.793698	-0.357532	1.00366	-0.683437	1.2752	-0.382725	0.388644	-1.20796	1.04587

## Sheet: DISCO
		In vitro		In vivo		DISCO score
Gene	ToxoDB annotation	Phenotype score	p value	Phenotype score	p value	DISCO_mean	log10 DISCO		DISCO score = abs(avg(lfc in vitro) - avg(lfcin vivo)) * abs(log10-p-value + log10 p-value
TGME49_088650	dense granule protein GRA12	0.408617	0.000535918	-1.95089	5.34249e-06	20.1576	1.30444
TGME49_114430	serine/threonine specific protein phosphatase	0.45481	0.0223991	2.13404	6.73339e-07	13.1341	1.1184
TGME49_005250	rhoptry protein ROP18	-0.0514714	0.741555	-2.02218	7.03813e-06	10.4101	1.01745
TGME49_005240	cleft lip and palate transmembrane protein 1 (clptm1) protein	-0.151498	0.184283	-1.50476	1.98971e-07	10.0625	1.0027
TGME49_112420	hypothetical protein	-0.364805	0.0201185	-1.48532	6.7067e-07	8.8183	0.945385
TGME49_110780	dense granule protein GRA4	1.07877	0.000114363	-0.193981	0.00416569	8.04637	0.9056
TGME49_022170	dense-granule antigen DG32	0.0399828	0.821806	-1.20434	4.88959e-07	7.95864	0.900839
TGME49_024220	serine/threonine-protein phosphatase PP2A catalytic subunit	-0.962476	0.00247697	-1.93317	4.634e-06	7.70746	0.886911
TGME49_005160	hypothetical protein	-0.477874	0.0367768	-1.66221	1.0827e-05	7.57964	0.879648
TGME49_099780	hypothetical protein	-0.559473	0.0165481	-1.59909	3.36597e-06	7.54153	0.877459
TGME49_101270	Tyrosine kinase-like (TKL) protein	-0.581973	0.0160555	-1.56814	5.3294e-06	6.96991	0.843227
TGME49_045580	hypothetical protein	-0.932488	0.00193398	-1.74007	5.40804e-06	6.4449	0.809216
TGME49_005190	hypothetical protein	-1.17327	0.00216274	-1.99645	1.05518e-05	6.29042	0.79868
TGME49_089150	hypothetical protein	-0.544574	0.00430727	-1.42606	2.05231e-05	6.21764	0.793626
TGME49_089380	hypothetical protein	-0.904371	0.000821167	-1.67167	1.46449e-05	6.07693	0.783684
TGME49_083590	NLI interacting factor family phosphatase	-1.33135	0.00339496	-2.09194	4.66083e-06	5.93313	0.773284
TGME49_055260	apical membrane antigen AMA1	-1.19418	0.00170076	-1.92205	4.69752e-06	5.89392	0.770404
TGME49_022310	hypothetical protein	-0.570333	0.0195906	-1.46927	0.000194438	4.87152	0.687664
TGME49_035470	myosin A	-1.56516	0.0018209	-2.15209	6.29582e-06	4.66057	0.668439
TGME49_026380	hypothetical protein	0.835447	0.000157606	-0.192635	0.231541	4.56242	0.659196
TGME49_039010	hypothetical protein	0.712936	0.000685432	1.29399	4.14797e-05	4.38473	0.641943
TGME49_003620	hypothetical protein	-1.4672	0.00117431	-1.98359	5.43268e-06	4.23194	0.62654
TGME49_040090	rhoptry kinase family protein ROP34, putative	1.29074	0.000587156	0.441529	0.0186265	4.21304	0.624596
TGME49_054720	dense granule protein GRA8	0.952552	0.000184019	0.221292	0.00998888	4.19423	0.622652
TGME49_013070	hypothetical protein	-0.893196	0.0113875	-1.5818	0.000119346	4.03987	0.606367
TGME49_051780	heat shock protein	-1.3072	4.45228e-05	-1.76471	4.55952e-05	3.97694	0.599549
TGME49_027280	dense granule protein GRA3	1.30693	0.00117274	0.0240728	0.818648	3.87129	0.587855
TGME49_007910	manganese resistance 1 protein, putative	-0.658172	0.000460374	-1.18627	0.000170614	3.75206	0.57427
TGME49_005010	U2 small nuclear ribonucleoprotein family protein, putative	-0.813928	0.00684645	-1.32157	7.77575e-06	3.69246	0.567316
TGME49_003520	hypothetical protein	-0.369058	0.0525131	-1.13185	0.000355844	3.60686	0.557129
TGME49_112270	rhoptry protein ROP13	0.521425	0.00900293	0.905705	1.32548e-07	3.42902	0.535171
TGME49_041610	hypothetical protein	0.575235	0.00505199	0.975675	9.66512e-06	2.92775	0.466534
TGME49_003310	dense granule protein GRA7	0.88193	0.00173454	0.53593	4.45412e-06	2.80677	0.448207
TGME49_003540	RNA binding protein, putative	-1.28108	0.002807	-1.656	2.02268e-05	2.71666	0.434035
TGME49_075470	dense granule protein GRA15	1.10168	0.00121796	1.42383	4.84699e-06	2.65094	0.4234
TGME49_052360	rhoptry kinase family protein ROP24 (incomplete catalytic triad)	-0.146039	0.369535	0.610506	0.000856669	2.64755	0.422844
TGME49_110010	rhoptry neck protein RON1	-0.463679	0.0340027	-1.01593	0.00072752	2.54403	0.405522
TGME49_002620	hypothetical protein	0.473903	0.0153181	0.97269	0.0017583	2.2793	0.357802
TGME49_029500	hypothetical protein	-0.433164	0.00262801	0.19472	0.106403	2.23113	0.348525
TGME49_019810	hypothetical protein	0.13406	0.258139	0.712267	0.00055123	2.22426	0.347185
TGME49_044240	hypothetical protein	-1.47802	0.000367917	-1.74219	1.05082e-05	2.22231	0.346805
TGME49_029630	eIF2 kinase IF2K-A (incomplete catalytic triad)	-1.41536	0.00137836	-1.71367	4.16516e-05	2.1601	0.334474
TGME49_058870	hypothetical protein	0.463586	0.000892342	-0.171411	0.478372	2.13975	0.330363
TGME49_104740	rhoptry kinase family protein ROP35	0.498291	0.000405833	-0.0356225	0.252393	2.13009	0.328398
TGME49_063220	rhoptry kinase family protein ROP21	0.068028	0.706474	0.605421	0.000225236	2.04116	0.309877
TGME49_005700	cyclophilin precursor	0.836669	0.00229422	0.170146	0.452188	1.98893	0.298621
TGME49_039420	protein kinase	-1.75594	0.000727361	-1.98816	5.13961e-06	1.95704	0.291601
TGME49_003530	#N/A	-0.940924	0.0028557	-0.596194	0.00225931	1.78925	0.252672
TGME49_005050	hypothetical protein	0.229546	0.0686019	0.67222	0.00206357	1.70387	0.231437
TGME49_005140	hypothetical protein	0.0453417	0.738172	0.592048	0.00106074	1.6982	0.229989
TGME49_060030	atypical MEK-related kinase (incomplete catalytic triad)	0.0159853	0.751551	-0.466471	0.000412165	1.69292	0.228637
TGME49_104490	hypothetical protein	0.456874	0.00012696	0.651025	1.59092e-05	1.68808	0.227393
TGME49_042120	myosin-light-chain kinase	0.205286	0.116837	0.718699	0.0046502	1.67626	0.224342
TGME49_111290	protein tyrosine phosphatase family protein, ptpla protein	-1.53575	0.00218222	-1.77421	4.81e-05	1.66416	0.221196
TGME49_054470	hypothetical protein	0.262126	0.0626959	0.609582	0.000347843	1.61962	0.209413
TGME49_003290	hypothetical protein	0.833457	0.000151754	1.00961	4.51835e-06	1.6142	0.207957
TGME49_029680	hypothetical protein	-0.0205716	0.860266	0.613629	0.00387699	1.57083	0.19613
TGME49_012410	dense granule protein GRA11	0.134776	0.168379	0.560668	0.00160153	1.52009	0.181868
TGME49_114780	myosin G	-0.287317	0.141742	0.332866	0.0273494	1.49561	0.174817
TGME49_034950	protein kinase (incomplete catalytic triad)	-0.0188475	0.5762	0.4573	0.00171937	1.43037	0.155449
TGME49_050770	eukaryotic initiation factor-4A, putative	-1.92122	0.00578241	-2.11583	1.31835e-05	1.38521	0.141516
TGME49_058580	rhoptry protein ROP17	-0.214235	0.265831	0.398997	0.0233136	1.35388	0.131581
TGME49_030470	rhoptry kinase family protein ROP46, putative	0.23568	0.134176	0.534885	0.000565536	1.23269	0.0908521
TGME49_030180	hypothetical protein	0.826424	0.0040672	0.630301	0.000146376	1.22091	0.0866849
TGME49_008830	hypothetical protein	0.579618	0.0133441	0.760437	1.41398e-05	1.21587	0.0848885
TGME49_097410	hypothetical protein	-0.624251	0.00996602	-0.0897597	0.708565	1.14974	0.0606007
TGME49_113440	hypothetical protein	0.284819	0.110764	0.524051	0.000156652	1.13891	0.0564884
TGME49_000590	Toxoplasma gondii family C protein	0.494633	0.00430236	0.0240888	0.915073	1.13158	0.0536865
TGME49_039600	rhoptry kinase family protein ROP23 (incomplete catalytic triad)	-0.241006	0.216685	0.297388	0.0395474	1.11289	0.0464515
TGME49_004560	type I fatty acid synthase, putative	0.440332	0.00481002	0.60991	6.90996e-05	1.09859	0.0408373
TGME49_070920	rhoptry kinase family protein ROP32	0.133317	0.239488	0.481604	0.00510941	1.01433	0.00618049
TGME49_076920	protein phosphatase 2C domain-containing protein	-0.166037	0.209887	0.392286	0.114703	0.903611	-0.0440186
TGME49_062730	rhoptry protein ROP16	0.397141	0.000468029	0.520771	0.000137963	0.88889	-0.0511518
TGME49_063270	glycerophosphodiester phosphodiesterase family protein	0.366985	0.0645946	-0.222238	0.519168	0.868808	-0.0610763
TGME49_070320	protein phosphatase 2C domain-containing protein	-0.184901	0.0152069	0.180275	0.30146	0.854048	-0.068518
TGME49_075860	hypothetical protein	0.510734	0.00392471	0.343519	0.00338737	0.815397	-0.088631
TGME49_020950	hypothetical protein	0.566528	0.0157355	0.406064	0.000966002	0.773137	-0.111743
TGME49_027810	rhoptry kinase family protein ROP11 (incomplete catalytic triad)	0.596867	0.0197007	0.237802	0.372436	0.766411	-0.115538
TGME49_042230	rhoptry kinase family protein ROP29	0.180139	0.091428	0.412059	0.00814636	0.725433	-0.139402
TGME49_001130	rhoptry kinase family protein ROP33	0.211904	0.0538145	0.370218	0.000556159	0.716197	-0.144968
TGME49_005120	hypothetical protein	-0.984398	0.00224377	-1.0995	0.000384926	0.697949	-0.156176
TGME49_042250	rhoptry kinase family protein ROP19B	-0.514654	0.02471	-0.154946	0.529002	0.677571	-0.169045
TGME49_111470	rhoptry neck protein RON5	-1.18964	0.00611622	-1.30745	0.000395751	0.661645	-0.179375
TGME49_003650	#N/A	-0.670233	0.0134089	-0.855385	0.025614	0.64139	-0.192878
TGME49_044450	protein phosphatase 2C domain-containing protein	0.352978	0.00620917	0.497999	0.00627704	0.639426	-0.19421
TGME49_058800	rhoptry kinase family protein ROP31	-0.110173	0.152367	0.227177	0.104332	0.606789	-0.216962
TGME49_068900	dense granular protein GRA10	-1.35899	0.00146985	-1.29042	2.29671e-06	0.580892	-0.235905
TGME49_017530	hypothetical protein	0.86295	0.00114522	0.789061	2.75985e-05	0.554178	-0.256351
TGME49_004870	hypothetical protein	0.248178	0.0762377	0.506172	0.137424	0.510769	-0.291776
TGME49_078510	protein phosphatase 2C domain-containing protein	-0.390645	0.0730738	0.0144148	0.942978	0.470573	-0.327373
TGME49_058230	rhoptry kinase family protein ROP20	0.299927	0.00676771	0.429327	0.0358678	0.467762	-0.329975
TGME49_002610	protein phosphatase 2C domain-containing protein	0.226824	0.203789	0.438286	0.0383973	0.445449	-0.351202
TGME49_037500	protein phosphatase 2C domain-containing protein	-0.0782275	0.781827	0.37706	0.153758	0.418888	-0.377902
TGME49_003570	acyltransferase domain-containing protein	0.422395	0.0421811	0.167255	0.595957	0.408138	-0.389193
TGME49_069690	hypothetical protein	0.511368	0.00423272	0.564659	2.04055e-05	0.376429	-0.424317
TGME49_027010	rhoptry kinase family protein ROP30	0.309617	0.0749168	-0.00334121	0.983629	0.354453	-0.450441
TGME49_043990	Dullard family phosphatase domain-containing protein	-0.323237	0.0538498	-0.16498	0.125214	0.343601	-0.463945
TGME49_016840	hypothetical protein	-0.879866	0.0686178	-0.754632	0.0268991	0.342368	-0.465507
TGME49_066100	rhoptry kinase family protein ROP41	0.796989	4.53768e-05	0.759095	2.55488e-05	0.338615	-0.470294
TGME49_039440	protein kinase (incomplete catalytic triad)	-0.0636183	0.626514	0.254133	0.142622	0.333283	-0.477186
TGME49_070240	MAG1	0.714949	0.000840718	0.772827	0.0057503	0.307664	-0.511924
TGME49_058370	rhoptry kinase family protein ROP28	-0.0443496	0.726374	0.309512	0.210158	0.288855	-0.53932
TGME49_032000	hypothetical protein	0.501013	0.0305902	0.427988	0.00393131	0.286247	-0.543259
TGME49_005130	hypothetical protein	-0.00313076	0.986914	-0.345831	0.161336	0.273471	-0.563089
TGME49_008360	hypothetical protein	-0.368864	0.0551838	-0.450587	0.00884263	0.270635	-0.567616
TGME49_012300	hypothetical protein	-0.793398	0.0296412	-0.845343	0.000586434	0.247254	-0.606856
TGME49_007700	rhoptry kinase family protein ROP22 (incomplete catalytic triad)	-0.379549	0.054505	-0.231905	0.445203	0.238445	-0.622611
TGME49_051540	dense granule protein GRA9	0.822164	0.0110727	0.777397	0.000558157	0.233188	-0.632294
TGME49_114850	hypothetical protein	-0.574747	0.00249365	-0.613327	0.000807539	0.219752	-0.658066
TGME49_020240	hypothetical protein	-0.285204	0.0922965	-0.134546	0.473429	0.204829	-0.688609
TGME49_025330	hypothetical protein	0.331877	0.0872158	0.407233	0.0299189	0.19468	-0.710679
TGME49_005060	hypothetical protein	0.0948517	0.678398	0.24824	0.0810043	0.193271	-0.713834
TGME49_037230	hypothetical protein	1.04351	0.00317692	1.06602	4.41976e-05	0.154276	-0.811702
TGME49_011260	rhoptry kinase family protein ROP26 (incomplete catalytic triad)	-0.0307793	0.815313	0.136319	0.156565	0.149383	-0.8257
TGME49_075850	dense granule protein GRA12	0.279748	0.211134	0.144129	0.426292	0.141822	-0.848257
TGME49_003500	alanine dehydrogenase/pyridine nucleotide transhydrogenase domain-containing protein	0.267038	0.258902	0.112975	0.550028	0.130411	-0.884686
TGME49_005040	PGAP1 family protein	-0.236801	0.292864	-0.0268963	0.843609	0.127453	-0.894651
TGME49_089540	hypothetical protein	-0.0666006	0.667488	-0.171809	0.092856	0.127065	-0.895975
TGME49_059830	diacylglycerol kinase catalytic domain-containing protein	-0.0820113	0.372791	-0.183145	0.338719	0.0908883	-1.04149
TGME49_053330	Rhoptry kinase family protein, truncated (incomplete catalytic triad)	0.602124	0.0146366	0.586174	0.000145917	0.0904438	-1.04362
TGME49_114500	subtilisin SUB2	0.231649	0.30742	0.158144	0.224123	0.0853962	-1.06856
TGME49_062050	rhoptry kinase family protein ROP39	0.839904	0.00296852	0.857959	0.01214	0.0802211	-1.09571
TGME49_004340	hypothetical protein	0.642726	0.016555	0.653529	0.000177751	0.059757	-1.22361
TGME49_003640	#N/A	-0.0118311	0.938787	0.0640602	0.710892	0.0133287	-1.87521
TGME49_039740	dense granule protein GRA14	0.198871	0.404837	0.189876	0.0843483	0.0131927	-1.87967
TGME49_037800	dense granule protein GRA11	0.0314459	0.6914	0.0602937	0.801771	0.00739138	-2.13127
TGME49_025160	hypothetical protein	-0.0506724	0.726967	-0.0171448	0.901014	0.00616083	-2.21036
