# Supplementary material for: A CRISPR platform for targeted in vivo screens identifies Toxoplasma gondii virulence factors in mice
Source: Nat Commun. 2019 Sep 3;10:3963. doi: 10.1038/s41467-019-11855-w (PMC6722137; doi:10.1038/s41467-019-11855-w)
Supplement: Supplementary file 7 — Source Data [file 41467_2019_11855_MOESM7_ESM.xlsx]

## Sheet: Fig 1c
% of UPRT KO parasites - % plaques in FUDR+M/X selection v M/X only
	Strain
gRNA	RH		Pru
UPRT	89.91	87.23	82.07	81.29
GRA29	0	0	0	0

## Sheet: Fig 1d
% surviving parasites after transfection and selection for pCAS9-HXGPRT integration
	RH - 1	RH - 2	RH - 3	Pru - 1	Pru - 2	Pru - 3
single plasmid	1.69	1.35	0.81	4.7	6	5.24
pool	0.16	0.7	0.17	1.14	0.74	0.65

## Sheet: Fig 4b
Survival curve data
days	dKU80	dGRA12	d289150	d313440	dMyr1	dGRA15	dROP18
8	1
8	1
9	1
9	1
12	1
9	1
9	1
9	1
9	1
9	1
13		0
13		0
13		0
13		0
13		0
13		0
13		0
13		0
13		0
13		0
13			0
13			0
13			0
13			0
13			0
8				1
9				1
11				1
13				0
13				0
10				1
8				1
8				1
7				1
8				1
13					0
13					0
13					0
13					0
13					0
7						1
8						1
8						1
7						1
9						1
13							0
13							0
13							0
13							0
13							0

## Sheet: Fig 4c
Cysts/brain
row - mouse, columns - replicate counts.
dGRA12			d289150			d313440			dROP18			dMYR1
0	0	0	450	500	550	950	800	800	0	0		0	0
0	0	0	300	400	550	950	700	1000	0	0		0	8.333
0	0	0	300	300	250				0	0		0	0
0	0	0	250	150	250				0	0		0	8.333
0	0	0	250	200	250				0	0
0	0
0	0
0	8.333
0	0
0	0

## Sheet: Fig 4d
serum ELISA (OD450- OD540)
dGRA12	d289150	d313440	naiive
0.517333	0.397667	0.628333	0.06
0.68	0.542667	0.490333
0.454333	0.541667
0.552	0.682
0.479	0.53

## Sheet: Supp Fig 2a 
Replicate Gibson sequencing reads, Each row represents a different gRNA
Gibson 1	Gibson 2
349	722
565	1301
3313	8140
376	1124
518	1418
472	920
323	658
804	1968
232	531
392	801
327	847
1083	2040
453	1376
241	642
361	670
754	1522
825	2093
491	1402
2417	5441
302	896
6620	15598
11266	27106
4189	9925
37543	92814
371	859
353	750
264	520
396	1072
153	327
1642	4080
419	889
287	592
124	383
261	690
145	331
1037	2430
728	1818
526	1284
259	769
109	107
695	1662
972	2081
306	709
1166	2909
477	1354
787	1987
156	655
2100	4642
325	557
252	807
1869	4671
526	1618
1763	4135
663	1841
760	2118
554	1362
608	1475
459	1010
31	72
1570	4322
533	1250
1430	2913
2280	5501
1237	3231
430	833
586	1835
669	1595
576	1182
510	1059
532	1263
1270	2579
200	510
314	574
24	142
937	2569
259	562
817	2020
142	331
15	10
1024	2322
16	16
254	587
77	226
0	0
0	0
414	962
110	254
31	29
383	1069
724	1914
949	2299
490	1151
41	92
609	1567
851	1812
6185	14500
1528	3664
160	381
308	606
4796	11922
466	1208
6019	14522
345	839
381	950
929	2009
4046	9627
402	1140
107	291
796	1502
741	1625
274	645
1405	3344
336	1093
365	722
0	0
651	1527
1963	5117
564	1283
701	1955
577	1345
0	0
1028	2698
872	2963
439	886
920	1912
1876	4828
1205	2970
1757	3881
35	119
30	63
1847	4997
230	372
175	418
3720	8634
159	441
1553	4063
808	1882
4221	9834
289	797
200	573
1703	3811
577	1443
744	2012
190	440
1375	3274
190	520
144	469
153	306
584	1610
884	1888
0	0
461	1019
1340	3000
1324	3336
0	0
0	0
645	1300
422	1133
422	1118
236	519
1516	3995
45	152
773	1915
860	1873
152	252
2143	4146
1280	2712
594	1579
557	1546
1224	3385
1768	3762
363	764
82	195
401	975
507	1107
591	1571
1193	3218
1183	2620
484	1119
605	1267
1921	3894
336	775
77	145
238	712
440	1274
599	1166
509	1098
603	1316
402	558
187	507
320	578
1043	2538
670	1487
604	1536
665	1487
939	2369
143	408
303	714
223	559
113	344
220	771
713	1682
319	925
0	0
287	841
689	2174
444	1007
1113	2068
483	1359
942	2594
208	445
962	2916
231	652
150	489
84	237
535	1266
437	941
3344	7903
68	231
149	474
515	1273
344	748
721	1194
88	243
555	1816
50	159
597	1377
1024	2204
702	1507
616	1576
1790	4230
791	1914
515	1071
1873	4767
468	1059
640	1205
474	972
128	492
1329	3727
1666	4296
0	0
471	1238
419	1003
360	973
351	1251
703	2051
510	1563
747	1678
635	1673
550	1396
276	549
0	0
508	1007
9	106
913	2193
19	75
704	1598
504	1008
530	1368
397	946
321	869
759	1817
2105	5477
1154	3190
374	876
783	1878
403	901
350	1160
655	1854
928	1732
3616	8675
334	622
141	320
432	1109
1426	3134
292	680
868	2533
1051	2817
299	769
361	970
689	1582
1132	2670
612	1214
192	517
194	433
37	113
66	103
35579	84630
548	1400
24722	60132
461	1198
1176	3297
0	0
0	0
0	0
0	0
0	0
73	63
6384	15370
18	83
679	1634
505	1180
843	2683
903	2282
222	477
1039	2959
527	1551
337	743
387	1191
619	1470
30	41
153	598
135	491
1231	3036
0	0
471	997
777	1792
1301	3184
557	1381
565	1455
6	36
1326	3538
752	1741
598	1255
628	1894
576	1728
561	1294
0	0
667	1731
390	980
372	990
325	791
624	1555
932	2579
342	584
459	1121
778	1851
501	1305
1511	4480
662	1611
1054	3115
1282	3116
710	1747
131	313
1560	3772
170	331
916	2275
1590	4181
532	1536
11	61
1866	4172
1274	3235
239	546
481	1275
276	772
700	1412
1196	2737
643	1193
504	1299
1243	2888
0	3
634	1189
1412	3184
115	312
1470	3756
398	1019
468	1139
2937	7138
631	1671
1278	3525
412	1209
734	1920
300	951
1662	4359
0	0
555	1868
0	0
417	1012
451	924
137	452
505	1261
570	1185
0	0
1197	2555
1550	3762
1849	4697
962	2230
571	1141
2209	6289
544	1077
1191	2674
588	1384
1464	3465
239	412
1843	4244
76	126
269	803
6145	14545
280	666
902	2087
511	1619
426	862
599	1129
1093	2565
105	524
264	557
450	914
1103	3042
61	63
1421	3161
3965	10505
240	517
1313	2975
174	386
2617	6413
0	0
1121	2584
534	1117
16	43
0	0
506	1114
150	358
594	1370
374	879
253	550
265	889
959	2582
585	1442
857	2435
170	287
168	370
72	284
952	1912
413	988
940	2440
786	1923
214	391
0	0
741	1903
447	1569
274	689
1080	2926
1371	2613
265	681
1148	2489
1177	2810
65	278
317	701
140	441
314	726
0	0
639	1366
409	1242
713	1847
695	1447
3	6
648	1392
39	46
760	1787
776	1851
943	2457
366	1035
332	1001
942	2272
696	1548
37	67
412	1015
1258	2786
723	1794
241	624
139	594
648	1509
174	353
263	796
385	1108
1532	3522
0	0
350	914
440	975
881	1862
97	440
1114	2747
0	0
0	0
0	0
0	0
0	0
163	453
1164	2806
35353	86180
827	1891
1654	4201
1601	4002
84728	206178
1055	2692
431	973
1072	2733
60	128
957	1950
192	448
1028	2907
66	85
1772	4679
568	1488
760	2184
1884	4328
1389	3980
1034	2649
71	332
421	1232
0	0
0	0
1800	3856
838	1975
409	1123
12	50
1186	3010
1098	2843
1456	3426
1416	3131
465	1120
102	208
555	1134
373	1015
611	1334
830	2102
647	1670
39122	94511
1888	4037
244	497
55	177
7383	17694
1460	2957
642	1711
556	1393
197	503
901	2160
161	313
413	1162
260	795
264	464
477	1214
371	839
291	652
185	472
659	1250
392	1385
113	326
165	360
181	541
263	426
38	62
0	0
922	2206
321	931
616	1786
212	620
3069	7577
87	364
1828	3695
0	0
0	0
422	1070
373	669
567	1588
0	0
297	972
2117	5368
951	2232
1503	4027
446	1433
927	2335
726	1729
1702	4096
219	626
546	1514
137	272
638	1689
270	487
181	382
289	748
683	1811
1209	3288
1234	3102
1744	4431
222	653
1471	3625
149	259
320	710
504	1222
213	563
1940	4650
40	87
605	1136
1267	2486
240	600
632	1549
305	909
95	281
18	11
497	1094
0	0
415	707
304	593
161	443
430	914
100	337
88	253
59	201
701	1567
318	737
794	2002
810	1612
645	1506
54	117
493	1327
1075	2492
815	1850
438	888
0	0
583	1392
1439	3736
675	1724
0	0
44	59
312	935
2276	5178
96	281
190	438
299	972
781	1939
82	285
370	1038
356	1072
723	1736
497	1258
976	2302
242	634
568	1236
282	730
0	0
469	1523
925	2375
194	661
438	1372
172	526
300	847
368	698
858	2215
23	30
759	1818
1285	2935
654	1316
773	2275
947	1976
85	155
1721	3648
631	1406
1892	4823
2709	6043
0	0
1132	2567
271	645
675	1282
160	274
2294	5804
187	550
533	1229
227	390
122	269
42	182
923	2256
172	530
366	835
753	1845
305	626
603	1740
23	42
871	2225
0	0
0	0
0	0
0	0
0	0
0	0
0	0
0	0
0	0
0	0
0	1
0	1
0	0
0	0
0	0
0	0
8	21
1496	3382
1175	2718
1292	3731
0	0
0	0
1145	2997
456	1199
146	274
0	0
3057	7255
3745	9353
1062	2477
24	192
1490	3607
2302	6192
3169	8173
160	569
3982	8607
4941	11438
434	1162
0	0
2140	5360
1948	4654
239	522
295	674
496	1265
452	1081
112	323
1008	2872
157	259
531	1345
539	1415
241	640
59	114
1611	3592
2098	6205
788	1783
0	41
1368	3672
200	359
275	500
0	0
56	351
2603	5663
1035	2231
3594	8156
437	1380
536	1491
1204	2858
1101	2572
1534	3828
1228	3406
2687	6612
160	451
133	454
209	554
821	1813
468	1156
202	523
958	2191
1161	2903
543	1653
0	0
291	626
1231	3213
1044	2027
554	1087
5393	13799
1212	3240
571	1223
169	421
2828	7042
1269	3311
2501	6198
1940	4478
1564	3525
2738	6746
703	1733
1597	3438
76	193
481	1265
370	777
685	1090
0	0
0	0
0	0
0	0
0	0
0	0
0	0
0	0
0	0
0	0
27	15
1320	3014
736	1857
0	0
0	0
3672	8762
0	0
0	0
2421	6094

## Sheet: Supp Fig 2c
Double transfection - % of transfected parasites expressing both fluorophores
	24 h		6 days
RH	72.36	57.14	18.06	18.5
Pru	56.91		21.8

## Sheet: Supp Fig 6a
Plaques per inoculum
Experiment 1					Experiment 2
dKU80	dGRA12	d289150	d313440		KU80	dGRA12	d313440	dMyr1	dGRA15	dROP18
11800	13400	9800	9400		8800	14600	11000	8600	15600	13600

## Sheet: Supp Fig 6b
Mouse weight loss (as % Day 0)
Day	ku80	ku80	ku80	ku80	ku80	ku80	ku80	ku80	ku80	ku80	dGRA12	dGRA12	dGRA12	dGRA12	dGRA12	dGRA12	dGRA12	dGRA12	dGRA12	dGRA12	d289150	d289150	d289150	d289150	d289150	d313440	d313440	d313440	d313440	d313440	d313440	d313440	d313440	d313440	d313440	dMYR1	dMYR1	dMYR1	dMYR1	dMYR1	dROP18	dROP18	dROP18	dROP18	dROP18	dGRA15	dGRA15	dGRA15	dGRA15
0	0	0	0	0	0	0	0	0	0	0	0	0	0	0	0	0	0	0	0	0	0	0	0	0	0	0	0	0	0	0	0	0	0	0	0	0	0	0	0	0	0	0	0	0	0	0	0	0	0
2	3.4965	3.63636	2.1978	1.76678	2.91667						2.37154	-1.83824	3.27869	4.11523	6.87023						0.925926	5.14019	5.02513	2.58621	2.9661	3.43348	2.94118	4.54545	0.917431	5.06912
3						2.18341	5.08475	4.21941	1.76991	4.1841						2.8	3.58744	-3.84615	0.877193	2.57511											2.34375	0.78125	-2.4	0.790514	1.63934	3.96825	1.67364	0.854701	1.26582	2.38095	2.86885	0.854701	2.90456	-2.03252	0.862069	3.6036	4.31034	2.8169	-0.72202
4	-10.8392	0.363636	2.9304	-4.24028	-3.75						2.37154	-3.67647	1.22951	-1.64609	-1.14504						1.85185	3.73832	3.51759	-1.72414	1.27119	1.28755	2.52101	0.826446	1.37615	3.22581
5						0	3.81356	2.1097	1.32743	2.51046						6.8	-4.4843	-4.2735	1.31579	0											-0.390625	-4.6875	-10.8	-3.95257	-2.04918	3.57143	0.41841	2.5641	2.53165	0.793651	0.409836	0.854701	1.65975	-2.43902	0.431034	-0.900901	-2.15517	-1.87793	-8.30325
6						-2.62009	-1.27119	0.843882	-2.65487	-2.51046						7.2	-3.13901	-3.4188	2.19298	1.71674											0.390625	-8.59375	-15.2	-9.88142	-8.19672	4.36508	2.51046	2.5641	3.79747	1.5873	1.63934	1.7094	2.07469	0.813008	0.431034	-8.55856	-6.89655	-7.98122	-12.6354
7	-20.6294	-16	-1.0989	-17.6678	-11.25	-7.86026	-7.62712	-2.53165	-7.52212	-8.3682	3.16206	-3.67647	2.04918	1.64609	-1.52672	2	-5.38117	-1.28205	1.31579	0	4.16667	5.14019	1.00503	1.72414	-1.27119	-0.85837	-0.84034	-7.85124	-1.37615	0.921659	-0.39063	-12.8906	-18.4	-13.4387	-12.7049	3.96825	4.60251	2.13675	4.64135	3.57143	2.04918	3.4188	2.90456	1.62602	1.72414	-12.6126	-11.6379	-14.0845	-15.8845
8	-20.6294	-16	-1.8315	-22.2615	-14.1667						2.37154	-4.41176	-0.40984	1.23457	-5.34351						4.16667	3.73832	-1.00503	-2.58621	-5.9322	-5.5794	-6.72269	-10.7438	-5.9633	-2.30415
9	-20.6294	-16	-4.3956	-24.0283	-12.5						-5.13834	-2.20588	0.819672	0.823045	-5.34351						4.16667	-0.46729	-6.03015	-6.46552	-7.62712	-10.3004	-10.084	-10.7438	-8.25688	-5.06912
10	-20.6294	-16	-7.32601	-24.0283	-12.5						-0.79051	2.94118	5.73771	4.93827	-0.76336	11.7904	-12.6638	0.873362	2.62009	-0.43668	4.62963	-2.33645	-9.54774	-7.32759	-8.05085	-12.0172	-13.0252	-10.7438	-8.25688	-5.99078	-0.43668	-12.8906	-18.4	-13.4387	-12.7049	10.0437	10.917	3.05677	9.60699	9.17031	10.4803	6.9869	9.60699	10.917	3.05677
[truncated: 1 more columns]
